# Supplementary material for: Identification of microRNA-like RNAs from Trichoderma asperellum DQ-1 during its interaction with tomato roots using bioinformatic analysis and high-throughput sequencing
Source: PLoS One. 2021 Jul 22;16(7):e0254808. doi: 10.1371/journal.pone.0254808 (PMC8297844; doi:10.1371/journal.pone.0254808)
Supplement: S1 Table — (XLSX) [file pone.0254808.s002.xlsx]

## Sheet: Sheet1
S1 Table. The primers for stem-loop RT-qPCR used in this study
Primer name	Primer sequence(5'-3')	Original
milR001-5p	CGGAGTACCATCGCAACGGGGA	This study
milR004-5p	GATGATGACACAGCTAAAGTGC	This study
milR008-3p	AGTCATGCCCAGGTTCTCACA	This study
α-tubulin-F	CACCTTCCTCCATACCCTCACC	This study
α-tubulin-R	TGTCCAACACCACCGCCATC
