# Supplementary material for: Identification of microRNA-like RNAs from Trichoderma asperellum DQ-1 during its interaction with tomato roots using bioinformatic analysis and high-throughput sequencing
Source: PLoS One. 2021 Jul 22;16(7):e0254808. doi: 10.1371/journal.pone.0254808 (PMC8297844; doi:10.1371/journal.pone.0254808)
Supplement: S2 Table — (XLSX) [file pone.0254808.s003.xlsx]

## Sheet: Sheet1
S2 Table. Expression levels of known milRNAs detected from T. asperellum DQ-1
Known milRNAs	Length	Seqeuence (5'-3')	Reads count	TPM value
miR166-y	21	TCGGACCAGGCTTCATTCCCC	1084	31194.2
miR159-y	21	TTTGGATTGAAGGGAGCTCTA	213	6129.5
miR7731-y	18	TTTGCACTGGACTTTGAA	132	3798.56
miR396-x	21	TTCCACAGCTTTCTTGAACTT	86	2474.82
miR5185-y	18	GGAGGTTGGCTTAGAAGC	32	920.863
miR7778-x	18	TCGAGTCGGCCTGCGCGG	31	892.086
miR5377-y	18	CTGAAGGAACCATGTAGA	31	892.086
miR319-y	21	TTGGACTGAAGGGAGCTCCCT	30	863.309
miR535-x	21	TGACAACGAGAGAGAGCACGC	30	863.309
miR8139-x	18	TAGGACGGGTGTGGAAGC	25	719.424
miR168-x	21	TCGCTTGGTGCAGGTCGGGAA	18	517.986
miR398-x	18	GGGGACGGACTGGGAACG	17	489.209
miR894-x	18	TTCACGTCGGGTTCACCA	15	431.655
miR162-y	21	TCGATAAACCTCTGCATCCAG	13	374.101
miR472-y	22	TTTCCGACTCCGCCCATGCCAT	8	230.216
miR5658-x	18	TGATGATGATGATGAAGA	7	201.439
miR482-y	22	TTTCCAAGTCCACCCATTCCTA	7	201.439
miR167-x	22	TGAAGCTGCCAGCATGATCTGA	6	172.662
miR166-x	21	GGAATGTTGTCTGGCTCGAGG	6	172.662
miR8755-x	18	CTTGGCGGACGTGGCATA	5	143.885
miR6214-x	20	ACGACGACGACGCGGACGAC	5	143.885
