# Supplementary material for: Identification of microRNA-like RNAs from Trichoderma asperellum DQ-1 during its interaction with tomato roots using bioinformatic analysis and high-throughput sequencing
Source: PLoS One. 2021 Jul 22;16(7):e0254808. doi: 10.1371/journal.pone.0254808 (PMC8297844; doi:10.1371/journal.pone.0254808)
Supplement: S3 Table — (XLSX) [file pone.0254808.s004.xlsx]

## Sheet: Sheet1
S3 Table. Expression levels of novel milRNAs detected from T. asperellum DQ-1
Novel milRNAs	Length	Sequence (5'-3')	Reads count	TPM value
milR001-5p	20	TGAAACCGCGAACAAACTTG	24796	713552
milR002-3p	20	TCCACCGTCGCCAGCTGCAG	2366	68086.1
milR003-3p	20	TCGTAATACAGCTTGTCGGG	398	11453.2
milR004-5p	21	TAGGAAGAGAGCCATTTACGC	385	11079.1
milR005-5p	22	TGCTGACGGAGCTAAGGTACGC	373	10733.8
milR006-3p	21	AGGGATAGGGAGAGGAAGGGA	22	633.092
milR007-5p	21	TGTGAGAACCTGGGCATGACT	10	287.769
milR008-3p	22	TCCCCGTTGCGATGGTACTCCG	8	230.215
milR009-3p	20	TCGTAATACAGCTTGTCGGG	398	11453.2
milR010-3p	20	AGCCAAATGTGGAGCTCGAT	7	201.438
milR011-3p	21	AGTTGGTTAGAGCTTCGTACT	177	5093.51
milR012-3p	22	CTTGGTGTTGGTGCAGTAGACA	15	431.654
milR013-3p	22	AGGACTGGTGCCTGGCGCCTCG	5	143.885
milR014-5p	22	CGGCAGATTAGTAGTCAGGTGG	5	143.885
milR015-3p	20	ACGGCAAGTGCACTGACATC	10	287.769
milR016-5p	22	CGACGTCGTGTGGATGGAGCCT	14	402.877
milR017-3p	24	ACGAGATGGTTGGTGACAAGGACA	11	316.546
milR018-3p	23	CGTGGGCGGGATGGCTCGGCATA	6	172.661
milR018-5p	22	TTGCCGGCTCTCCAACTCTCGA	7	201.438
milR019-3p	24	CGGAACCGTCGGAAGAAACATTCA	35	1007.19
milR020-3p	21	TGTGAGAACCTGGGCATGACT	10	287.769
milR021-5p	20	TCGGATGTGTTGAGTTGAGC	9	258.992
