# Supplementary material for: Identification of microRNA-like RNAs from Trichoderma asperellum DQ-1 during its interaction with tomato roots using bioinformatic analysis and high-throughput sequencing
Source: PLoS One. 2021 Jul 22;16(7):e0254808. doi: 10.1371/journal.pone.0254808 (PMC8297844; doi:10.1371/journal.pone.0254808)
Supplement: S4 Table — (XLSX) [file pone.0254808.s005.xlsx]

## Sheet: Sheet1
S4 Table. Potential targets of all milRNAs predicted by patmatch in T. asperellum
miRNA_Acc.	Target_Acc.	target_start	target_end	MFE ratio	target_region(3'->5')	mirna-target_pairing(5'->3')	miRNA_sequence(5'->3')	Symbol	Description	KEGG_A_class	KEGG_B_class	Pathway	K_ID	GO Component	GO Function	GO Process
miR166-x	153644	1408	1428	0.6722	CUCUACAACAGACCGAUCUCU	|ox|||||||||||||x|||o	GGAAUGUUGUCUGGCUCGAGG	AMPP1	xaa-Pro aminopeptidase [Trichoderma harzianum]	-	-	-	-	-	GO:0003824//catalytic activity;GO:0008237//metallopeptidase activity;GO:0016787//hydrolase activity;GO:0016491//oxidoreductase activity;GO:0008233//peptidase activity;GO:0070011//peptidase activity, acting on L-amino acid peptides;GO:0008235//metalloexopeptidase activity;GO:0008238//exopeptidase activity	GO:0008152//metabolic process;GO:0019538//protein metabolic process;GO:0043170//macromolecule metabolic process;GO:0071704//organic substance metabolic process;GO:0044238//primary metabolic process;GO:0006508//proteolysis
miR166-x	195598	204	224	0.6628	CCUCACGACAGCCCGACCUCC	|||x||o||||x||||x||||	GGAAUGUUGUCUGGCUCGAGG	LAAA	l-amino-acid amidase [Colletotrichum gloeosporioides Nara gc5]	-	-	-	-	GO:0044464//cell part;GO:0005623//cell;GO:0044424//intracellular part;GO:0005737//cytoplasm;GO:0005622//intracellular	GO:0016787//hydrolase activity;GO:0008233//peptidase activity;GO:0003824//catalytic activity;GO:0004177//aminopeptidase activity;GO:0070011//peptidase activity, acting on L-amino acid peptides;GO:0008238//exopeptidase activity	GO:0006508//proteolysis;GO:0008152//metabolic process;GO:0019538//protein metabolic process;GO:0071704//organic substance metabolic process;GO:0044238//primary metabolic process;GO:0043170//macromolecule metabolic process
miR166-x	28456	327	347	0.7206	CCUUGCAGCAGCCCCAGCUCC	||||o||o|||x||x||||||	GGAAUGUUGUCUGGCUCGAGG	GDE	glycoside hydrolase family 13 protein [Trichoderma atroviride IMI 206040]	Metabolism	Carbohydrate metabolism;Global and Overview	ko01100//Metabolic pathways;ko01110//Biosynthesis of secondary metabolites;ko00500//Starch and sucrose metabolism	K01196	-	GO:0016798//hydrolase activity, acting on glycosyl bonds;GO:0004553//hydrolase activity, hydrolyzing O-glycosyl compounds;GO:0016757//transferase activity, transferring glycosyl groups;GO:0090599//alpha-glucosidase activity;GO:0004135//amylo-alpha-1,6-glucosidase activity;GO:0016740//transferase activity;GO:0016787//hydrolase activity;GO:0004134//4-alpha-glucanotransferase activity;GO:0015926//gl…	GO:0008152//metabolic process;GO:0015980//energy derivation by oxidation of organic compounds;GO:0005977//glycogen metabolic process;GO:0055114//oxidation-reduction process;GO:1901576//organic substance biosynthetic process;GO:0044264//cellular polysaccharide metabolic process;GO:0006091//generation of precursor metabolites and energy;GO:0044711//single-organism biosynthetic process;GO:0006112//e…
miR166-y	71857	926	946	0.8797	AGCCUGGUUCGAGGUGAGGGC	||||||||o|||o||o||||x	UCGGACCAGGCUUCAUUCCCC	MTW1	Kinetochore-associated protein MTW1 [Fusarium oxysporum f. sp. cubense race 1]	-	-	-	-	GO:0005623//cell;GO:0043229//intracellular organelle;GO:0044464//cell part;GO:0000775//chromosome, centromeric region;GO:0043228//non-membrane-bounded organelle;GO:0043232//intracellular non-membrane-bounded organelle;GO:0043227//membrane-bounded organelle;GO:0005694//chromosome;GO:0043226//organelle;GO:0044422//organelle part;GO:0044424//intracellular part;GO:0044427//chromosomal part;GO:0043231…	-	GO:0044699//single-organism process;GO:0009987//cellular process;GO:0000278//mitotic cell cycle;GO:0006996//organelle organization;GO:0007067//mitotic nuclear division;GO:0048285//organelle fission;GO:0071840//cellular component organization or biogenesis;GO:0000280//nuclear division;GO:1902589//single-organism organelle organization;GO:0007049//cell cycle;GO:0022402//cell cycle process;GO:004476…
miR319-y	126629	766	786	0.6674	AACCGGAUUUCCUUCGCGGGA	||||x||o||||o|||x||||	UUGGACUGAAGGGAGCUCCCU	ACR1	retinol dehydrogenase 8 [Trichoderma harzianum]	-	-	-	-	-	GO:0016491//oxidoreductase activity;GO:0016614//oxidoreductase activity, acting on CH-OH group of donors;GO:0000140//acylglycerone-phosphate reductase activity;GO:0003824//catalytic activity;GO:0005488//binding;GO:0016616//oxidoreductase activity, acting on the CH-OH group of donors, NAD or NADP as acceptor	GO:0008152//metabolic process
miR396-x	22503	3832	3852	0.8052	AAGGUGUCGAAACUACUUGAG	||||||||||||xx||||||o	UUCCACAGCUUUCUUGAACUU	UTP10	U3 small nucleolar RNA-associated protein [Metarhizium acridum CQMa 102]	Genetic Information Processing	Translation	ko03008//Ribosome biogenesis in eukaryotes	K14550	-	GO:0005488//binding	-
miR396-x	131254	697	717	0.6308	AAGGAGUCGAAGGAACAAGAA	||||x||||||o||||xx|||	UUCCACAGCUUUCUUGAACUU	SA114	Surp module [Trichoderma reesei RUT C-30]	Genetic Information Processing	Transcription	ko03040//Spliceosome	K12825	-	GO:1901363//heterocyclic compound binding;GO:0097159//organic cyclic compound binding;GO:0003676//nucleic acid binding;GO:0005488//binding;GO:0003723//RNA binding	GO:0090304//nucleic acid metabolic process;GO:0034641//cellular nitrogen compound metabolic process;GO:1901360//organic cyclic compound metabolic process;GO:0044238//primary metabolic process;GO:0008152//metabolic process;GO:0043170//macromolecule metabolic process;GO:0016070//RNA metabolic process;GO:0044237//cellular metabolic process;GO:0046483//heterocycle metabolic process;GO:0006396//RNA pr…
miR396-x	69391	421	441	0.7185	GAGGUGUCGAACGAACUUCAA	o||||||||||x||||||x||	UUCCACAGCUUUCUUGAACUU	--	SAE2-domain-containing protein [Trichoderma reesei RUT C-30]	-	-	-	-	-	-	-
miR396-x	47704	1987	2007	0.6327	AAGUUGUCGAAAGAAAUUGAG	|||x|||||||||||x||||o	UUCCACAGCUUUCUUGAACUU	CID1	Poly(A) RNA polymerase protein-like protein [Acremonium chrysogenum ATCC 11550]	-	-	-	-	-	-	-
miR398-x	53568	1411	1428	0.716	CCCUCGCCUGACCCUCGC	|||ox||||||||||x||	GGGGACGGACUGGGAACG	--	hyphal anastamosis-8 protein [Neurospora crassa OR74A]	-	-	-	-	-	-	-
miR398-x	22903	715	732	0.6114	GCCGUGCCUGACGCGUGC	x||x||||||||x|x|||	GGGGACGGACUGGGAACG	--	Nucleotide-binding, alpha-beta plait, partial [Metarhizium brunneum ARSEF 3297]	-	-	-	-	-	-	-
miR398-x	64264	520	537	0.6914	CAGCUGCCUGACCGGUGC	|xx||||||||||xx|||	GGGGACGGACUGGGAACG	METE	5-methyltetrahydropteroyltriglutamate-homocysteine methyltransferase [Trichoderma harzianum]	Metabolism	Global and Overview;Metabolism of other amino acids;Amino acid metabolism	ko01100//Metabolic pathways;ko01110//Biosynthesis of secondary metabolites;ko01230//Biosynthesis of amino acids;ko00270//Cysteine and methionine metabolism;ko00450//Selenocompound metabolism	K00549	-	GO:0008270//zinc ion binding;GO:0005488//binding;GO:0043169//cation binding;GO:0031072//heat shock protein binding;GO:0042085//5-methyltetrahydropteroyltri-L-glutamate-dependent methyltransferase activity;GO:0008172//S-methyltransferase activity;GO:0043167//ion binding;GO:0046872//metal ion binding;GO:0005515//protein binding;GO:0016740//transferase activity;GO:0046914//transition metal ion bindi…	GO:0000097//sulfur amino acid biosynthetic process;GO:0044281//small molecule metabolic process;GO:0009086//methionine biosynthetic process;GO:0006790//sulfur compound metabolic process;GO:1901607//alpha-amino acid biosynthetic process;GO:1901605//alpha-amino acid metabolic process;GO:0008152//metabolic process;GO:0006807//nitrogen compound metabolic process;GO:0043436//oxoacid metabolic process;…
miR398-x	129042	3180	3197	0.6265	CCCCCGCCAGACCCUCGG	||||x|||x||||||x|x	GGGGACGGACUGGGAACG	--	flo11 [Metarhizium guizhouense ARSEF 977]	-	-	-	-	-	GO:0016798//hydrolase activity, acting on glycosyl bonds;GO:0015926//glucosidase activity;GO:0004553//hydrolase activity, hydrolyzing O-glycosyl compounds;GO:0016787//hydrolase activity;GO:0003824//catalytic activity;GO:0004339//glucan 1,4-alpha-glucosidase activity	-
miR398-x	176143	392	409	0.6299	CCGCGGCCUGACCCCUGU	||x|x|||||||||x||o	GGGGACGGACUGGGAACG	LIP5	acetylcholinesterase [Trichoderma harzianum]	-	-	-	-	-	GO:0003824//catalytic activity;GO:0052689//carboxylic ester hydrolase activity;GO:0016788//hydrolase activity, acting on ester bonds;GO:0016787//hydrolase activity;GO:0004104//cholinesterase activity	-
miR398-x	93117	224	241	0.6675	CCCGUGGCUGACCCUCUC	|||x||x||||||||xx|	GGGGACGGACUGGGAACG	ODPA	pyruvate dehydrogenase E1 component alpha subunit [Metarhizium album ARSEF 1941]	Metabolism	Global and Overview;Carbohydrate metabolism	ko01100//Metabolic pathways;ko01110//Biosynthesis of secondary metabolites;ko01130//Biosynthesis of antibiotics;ko01120//Microbial metabolism in diverse environments;ko01200//Carbon metabolism;ko00010//Glycolysis / Gluconeogenesis;ko00620//Pyruvate metabolism;ko00020//Citrate cycle (TCA cycle)	K00161	-	GO:0004738//pyruvate dehydrogenase activity;GO:0016624//oxidoreductase activity, acting on the aldehyde or oxo group of donors, disulfide as acceptor;GO:0016903//oxidoreductase activity, acting on the aldehyde or oxo group of donors;GO:0004739//pyruvate dehydrogenase (acetyl-transferring) activity;GO:0003824//catalytic activity;GO:0016491//oxidoreductase activity	GO:0008152//metabolic process
miR398-x	129729	1294	1311	0.6748	CCCCUGUUUGAGCCAUGC	||||||oo|||x||x|||	GGGGACGGACUGGGAACG	ZXDC	Zinc finger domain-containing protein, C2H2-type [Cordyceps militaris CM01]	-	-	-	-	GO:0044464//cell part;GO:0005622//intracellular;GO:0005623//cell	GO:1901363//heterocyclic compound binding;GO:0016740//transferase activity;GO:0005488//binding;GO:0097159//organic cyclic compound binding;GO:0016301//kinase activity;GO:0046872//metal ion binding;GO:0016772//transferase activity, transferring phosphorus-containing groups;GO:0003824//catalytic activity;GO:0046914//transition metal ion binding;GO:0016773//phosphotransferase activity, alcohol group…	-
miR398-x	54200	442	459	0.6708	CCCCCCCCUGACCCUUCU	||||xx||||||||||xo	GGGGACGGACUGGGAACG	--	-	-	-	-	-	-	-	-
miR398-x	320241	675	692	0.6406	CCCUUGCCCGACCCCUCC	|||o||||x|||||x|x|	GGGGACGGACUGGGAACG	NCL1	methyltransferase [Trichoderma harzianum]	Genetic Information Processing	Translation	ko03008//Ribosome biogenesis in eukaryotes	K14554	-	-	-
miR398-x	23784	1069	1086	0.8593	CCCCUGCCUGACGCUUGA	||||||||||||x||||x	GGGGACGGACUGGGAACG	CHIO	GTPase-activator protein for Rho-like GTPase [Trichoderma reesei QM6a]	-	-	-	-	GO:0044464//cell part;GO:0005623//cell;GO:0005622//intracellular	GO:0046914//transition metal ion binding;GO:0005488//binding;GO:0043167//ion binding;GO:0046872//metal ion binding;GO:0008270//zinc ion binding;GO:0043169//cation binding	GO:0050896//response to stimulus;GO:0044699//single-organism process;GO:0007165//signal transduction;GO:0050789//regulation of biological process;GO:0007154//cell communication;GO:0023052//signaling;GO:0044700//single organism signaling;GO:0051716//cellular response to stimulus;GO:0044763//single-organism cellular process;GO:0050794//regulation of cellular process;GO:0009987//cellular process;GO:…
miR398-x	132102	447	464	0.7125	CCCCUGCCUGAACCUCUC	|||||||||||x|||xx|	GGGGACGGACUGGGAACG	--	hypothetical protein TRIATDRAFT_36822 [Trichoderma atroviride IMI 206040]	-	-	-	-	-	-	-
miR398-x	55325	126	143	0.7657	CUCCUGCCUGACCCCUCA	|o||||||||||||x|xx	GGGGACGGACUGGGAACG	NTF2	nuclear transport factor 2 [Colletotrichum gloeosporioides Nara gc5]	-	-	-	-	GO:0005623//cell;GO:0005622//intracellular;GO:0044464//cell part	-	GO:0051234//establishment of localization;GO:0006810//transport;GO:0051179//localization
miR398-x	87365	862	879	0.6586	CCCGUGCCAGACCCUUCU	|||x||||x|||||||xo	GGGGACGGACUGGGAACG	CBPYA	carboxypeptidase Y [Trichoderma harzianum]	-	-	-	-	-	GO:0016787//hydrolase activity;GO:0008238//exopeptidase activity;GO:0003824//catalytic activity;GO:0070008//serine-type exopeptidase activity;GO:0008233//peptidase activity;GO:0008236//serine-type peptidase activity;GO:0004180//carboxypeptidase activity;GO:0017171//serine hydrolase activity;GO:0070011//peptidase activity, acting on L-amino acid peptides;GO:0004185//serine-type carboxypeptidase ac…	GO:0071704//organic substance metabolic process;GO:0019538//protein metabolic process;GO:0008152//metabolic process;GO:0043170//macromolecule metabolic process;GO:0044238//primary metabolic process;GO:0006508//proteolysis
miR398-x	190301	3423	3440	0.651	CUCCUGGCUGAGCUUUGC	|o||||x||||x|o||||	GGGGACGGACUGGGAACG	YOR1	ABC transporter family protein [Trichoderma asperellum]	-	-	-	-	GO:0044425//membrane part;GO:0031224//intrinsic component of membrane;GO:0016021//integral component of membrane;GO:0016020//membrane	GO:0043492//ATPase activity, coupled to movement of substances;GO:0032549//ribonucleoside binding;GO:0042623//ATPase activity, coupled;GO:0032555//purine ribonucleotide binding;GO:0005524//ATP binding;GO:0016817//hydrolase activity, acting on acid anhydrides;GO:0016787//hydrolase activity;GO:0016818//hydrolase activity, acting on acid anhydrides, in phosphorus-containing anhydrides;GO:0015399//pr…	GO:0051234//establishment of localization;GO:0006810//transport;GO:0051179//localization
miR398-x	56843	344	361	0.6427	GUCCUGCCCGACCCUAGC	xo||||||x||||||x||	GGGGACGGACUGGGAACG	--	related to TFIID and SAGA subunit TAF61 [Fusarium fujikuroi IMI 58289]	Genetic Information Processing	Folding, sorting and degradation	ko03018//RNA degradation	K07573	-	-	-
miR398-x	137733	147	164	0.7385	CCCCAGCCUGACCCUGAA	||||x||||||||||xxx	GGGGACGGACUGGGAACG	--	similar to An09g06450 [Aspergillus kawachii IFO 4308]	-	-	-	-	-	-	-
miR398-x	191909	416	433	0.7002	CCCCAGCCUGACCCGCGU	||||x|||||||||xx|o	GGGGACGGACUGGGAACG	ELP1	elongator complex protein [Trichoderma reesei RUT C-30]	-	-	-	-	-	-	-
miR398-x	400943	1056	1073	0.7475	CGCCUGUCUGACCCUUCG	|x||||o|||||||||xx	GGGGACGGACUGGGAACG	SPN3	cell division/GTP binding protein [Trichoderma reesei QM6a]	-	-	-	-	GO:0043226//organelle;GO:0043234//protein complex;GO:0032991//macromolecular complex;GO:0005622//intracellular;GO:0044430//cytoskeletal part;GO:0031105//septin complex;GO:0044446//intracellular organelle part;GO:0005856//cytoskeleton;GO:0005623//cell;GO:0043232//intracellular non-membrane-bounded organelle;GO:0044464//cell part;GO:0032156//septin cytoskeleton;GO:0043228//non-membrane-bounded orga…	GO:0043168//anion binding;GO:0097367//carbohydrate derivative binding;GO:0043167//ion binding;GO:0032555//purine ribonucleotide binding;GO:0097159//organic cyclic compound binding;GO:0005488//binding;GO:0036094//small molecule binding;GO:1901265//nucleoside phosphate binding;GO:0035639//purine ribonucleoside triphosphate binding;GO:0001883//purine nucleoside binding;GO:0032553//ribonucleotide bin…	GO:0044699//single-organism process;GO:0007049//cell cycle;GO:0044763//single-organism cellular process;GO:0009987//cellular process
miR398-x	139533	1499	1516	0.7119	CCUGUACCUGACCCUUGC	||ox|x||||||||||||	GGGGACGGACUGGGAACG	PLT1	MFS sugar transporter [Rasamsonia emersonii CBS 393.64]	-	-	-	-	GO:0044425//membrane part;GO:0031224//intrinsic component of membrane;GO:0016021//integral component of membrane;GO:0016020//membrane	GO:0015291//secondary active transmembrane transporter activity;GO:0051119//sugar transmembrane transporter activity;GO:0022804//active transmembrane transporter activity;GO:0016853//isomerase activity;GO:0005402//cation:sugar symporter activity;GO:0008733//L-arabinose isomerase activity;GO:0016860//intramolecular oxidoreductase activity;GO:0005351//sugar:proton symporter activity;GO:0008324//cat…	GO:0051179//localization;GO:1902578//single-organism localization;GO:0044699//single-organism process;GO:0006810//transport;GO:0008643//carbohydrate transport;GO:0071702//organic substance transport;GO:0051234//establishment of localization;GO:0044765//single-organism transport
miR398-x	36999	936	953	0.6643	GCCAUGCCUGACCCUUCG	x||x||||||||||||xx	GGGGACGGACUGGGAACG	ARB1	Argonaute-binding protein 1 [Fusarium oxysporum f. sp. cubense race 4]	-	-	-	-	-	-	-
miR398-x	32562	235	252	0.686	CAACUGCCUGACCCUGCC	|xx||||||||||||xx|	GGGGACGGACUGGGAACG	--	hypothetical protein MGG_16076 [Magnaporthe oryzae 70-15]	-	-	-	-	-	-	-
miR398-x	140277	1264	1281	0.6401	CCCCUGUCAGACCGGUGC	||||||o|x||||xx|||	GGGGACGGACUGGGAACG	HSP75	hsp70 family protein [Ophiocordyceps sinensis CO18]	Genetic Information Processing;Cellular Processes	Transport and catabolism;Folding, sorting and degradation;Transcription	ko03040//Spliceosome;ko04141//Protein processing in endoplasmic reticulum;ko04144//Endocytosis	K03283	-	GO:0005488//binding;GO:0000166//nucleotide binding;GO:0097367//carbohydrate derivative binding;GO:0017076//purine nucleotide binding;GO:0032559//adenyl ribonucleotide binding;GO:0030554//adenyl nucleotide binding;GO:0032550//purine ribonucleoside binding;GO:0032553//ribonucleotide binding;GO:0005524//ATP binding;GO:0097159//organic cyclic compound binding;GO:1901363//heterocyclic compound binding…	-
miR398-x	417881	739	756	0.8015	CCCCUGCCUGACCUUCGU	|||||||||||||o|x|o	GGGGACGGACUGGGAACG	--	-	-	-	-	-	-	-	-
miR398-x	195674	1240	1257	0.6944	CCCCUACCUGACCCCGCC	|||||x||||||||xxx|	GGGGACGGACUGGGAACG	YN2B	N-terminal binuclear Zn cluster-containing/DNA binding domain-containing protein [Trichoderma reesei QM6a]	-	-	-	-	GO:0043226//organelle;GO:0005623//cell;GO:0043227//membrane-bounded organelle;GO:0044464//cell part;GO:0005622//intracellular;GO:0005634//nucleus;GO:0043231//intracellular membrane-bounded organelle;GO:0044424//intracellular part;GO:0043229//intracellular organelle	GO:0003677//DNA binding;GO:0005488//binding;GO:0046872//metal ion binding;GO:0046914//transition metal ion binding;GO:0003676//nucleic acid binding;GO:0043169//cation binding;GO:0003700//transcription factor activity, sequence-specific DNA binding;GO:0043167//ion binding;GO:1901363//heterocyclic compound binding;GO:0008270//zinc ion binding;GO:0001071//nucleic acid binding transcription factor ac…	GO:0019222//regulation of metabolic process;GO:0080090//regulation of primary metabolic process;GO:0010467//gene expression;GO:0006139//nucleobase-containing compound metabolic process;GO:1901360//organic cyclic compound metabolic process;GO:0051252//regulation of RNA metabolic process;GO:0044249//cellular biosynthetic process;GO:0090304//nucleic acid metabolic process;GO:0032774//RNA biosyntheti…
miR482-y	189723	648	669	0.7728	AAGGGUUUAGGUGGGUACGGUU	||o||||o|||||||||x||x|	UUUCCAAGUCCACCCAUUCCUA	KLC	kinesin light chain 1 and [Beauveria bassiana ARSEF 2860]	-	-	-	-	GO:0044424//intracellular part;GO:0043229//intracellular organelle;GO:0015630//microtubule cytoskeleton;GO:0005622//intracellular;GO:0043232//intracellular non-membrane-bounded organelle;GO:0044422//organelle part;GO:0044464//cell part;GO:0005871//kinesin complex;GO:0005875//microtubule associated complex;GO:0043234//protein complex;GO:0043226//organelle;GO:0005623//cell;GO:0043228//non-membrane-…	GO:0016462//pyrophosphatase activity;GO:0016817//hydrolase activity, acting on acid anhydrides;GO:0003777//microtubule motor activity;GO:0003824//catalytic activity;GO:0003774//motor activity;GO:0016787//hydrolase activity;GO:0016818//hydrolase activity, acting on acid anhydrides, in phosphorus-containing anhydrides;GO:0017111//nucleoside-triphosphatase activity	-
miR5185-y	63300	551	568	0.6459	CUUCCCGCCGAAGCUUCG	|o|||xo|||||x|||||	GGAGGUUGGCUUAGAAGC	--	c6 zinc finger domain containing protein [Grosmannia clavigera kw1407]	-	-	-	-	-	GO:1901363//heterocyclic compound binding;GO:0097159//organic cyclic compound binding;GO:0003677//DNA binding;GO:0005488//binding;GO:0003676//nucleic acid binding	-
miR5185-y	53053	325	342	0.6374	CCUGCAACCGACUCUUUU	|||x|||||||x||||ox	GGAGGUUGGCUUAGAAGC	HYOU1	heat shock protein 70-like protein [Trichoderma harzianum]	Genetic Information Processing	Folding, sorting and degradation	ko04141//Protein processing in endoplasmic reticulum	K09486	-	GO:1901363//heterocyclic compound binding;GO:0032553//ribonucleotide binding;GO:0032550//purine ribonucleoside binding;GO:0000166//nucleotide binding;GO:0097159//organic cyclic compound binding;GO:0032555//purine ribonucleotide binding;GO:0097367//carbohydrate derivative binding;GO:0032549//ribonucleoside binding;GO:0036094//small molecule binding;GO:0001882//nucleoside binding;GO:0017076//purine…	-
miR5185-y	75442	1013	1030	0.6122	CCUCCAACGGAAACUUAA	||||||||x|||x|||xx	GGAGGUUGGCUUAGAAGC	--	Ankyrin repeat-containing domain protein [Metarhizium robertsii ARSEF 23]	-	-	-	-	-	GO:0005488//binding;GO:0019912//cyclin-dependent protein kinase activating kinase activity;GO:0043169//cation binding;GO:0046872//metal ion binding;GO:0004679//AMP-activated protein kinase activity;GO:0008270//zinc ion binding;GO:0004708//MAP kinase kinase activity;GO:0004702//receptor signaling protein serine/threonine kinase activity;GO:0004705//JUN kinase activity;GO:0005057//receptor signalin…	-
miR5185-y	75528	292	309	0.7396	CCUCGGACCGAAUCUCGG	||||xo|||||||||xx|	GGAGGUUGGCUUAGAAGC	STAB2	beta-ig-h3 fasciclin [Grosmannia clavigera kw1407]	-	-	-	-	-	-	-
miR5185-y	183154	173	190	0.6285	CCUCCCACCGACACUUCC	|||||x|||||xx||||x	GGAGGUUGGCUUAGAAGC	BMT6	DUF3115 family conserved protein [Blumeria graminis f. sp. hordei DH14]	-	-	-	-	-	-	-
miR5185-y	33565	2646	2663	0.7673	ACUCCAAUCGAGUUUUCG	x||||||o|||o|o||||	GGAGGUUGGCUUAGAAGC	--	F-box domain containing protein, partial [Metarhizium majus ARSEF 297]	-	-	-	-	-	-	-
miR5185-y	127127	620	637	0.6117	CCUCGAACCGAAACUUAA	||||x|||||||x|||xx	GGAGGUUGGCUUAGAAGC	YGK8	arsenite resistance protein Ars2 [Metarhizium anisopliae]	-	-	-	-	GO:0005622//intracellular;GO:0005623//cell;GO:0044464//cell part	GO:1901363//heterocyclic compound binding;GO:0046872//metal ion binding;GO:0043167//ion binding;GO:0097159//organic cyclic compound binding;GO:0005488//binding;GO:0043169//cation binding;GO:0046914//transition metal ion binding;GO:0003676//nucleic acid binding;GO:0008270//zinc ion binding	-
miR5185-y	53882	603	620	0.7654	CCGCCGACCGAGUCUUGG	||x||o|||||o||||x|	GGAGGUUGGCUUAGAAGC	C3H45	YTH-domain-containing protein, partial [Trichoderma reesei RUT C-30]	-	-	-	-	-	-	-
miR5185-y	172106	302	319	0.6222	CCUCCAACGGAUUCAUCU	||||||||x||x||x||x	GGAGGUUGGCUUAGAAGC	PABP	RNA recognition domain-containing protein [Ustilaginoidea virens]	-	-	-	-	-	GO:0003676//nucleic acid binding;GO:0005488//binding;GO:1901363//heterocyclic compound binding;GO:0097159//organic cyclic compound binding	-
miR5185-y	82005	1781	1798	0.6083	CCUCUAACGGAACCUUCA	||||o|||x|||x||||x	GGAGGUUGGCUUAGAAGC	--	ADA HAT complex component 1 [Trichoderma harzianum]	-	-	-	-	-	-	-
miR5185-y	49268	1091	1108	0.6117	CCUACAACUGAACCUUCG	|||x||||o|||x|||||	GGAGGUUGGCUUAGAAGC	YTCJ	amidohydrolase ytcJ-like protein [Trichoderma harzianum]	-	-	-	-	-	GO:0016787//hydrolase activity;GO:0003824//catalytic activity;GO:0016810//hydrolase activity, acting on carbon-nitrogen (but not peptide) bonds	-
miR5185-y	60185	3699	3716	0.6348	UCUCCAACCGAAUGUGGG	o||||||||||||x|xx|	GGAGGUUGGCUUAGAAGC	--	PX domain-containing protein [Trichoderma reesei RUT C-30]	-	-	-	-	-	GO:0008289//lipid binding;GO:0043168//anion binding;GO:0005488//binding;GO:0005543//phospholipid binding;GO:0005515//protein binding;GO:0043167//ion binding;GO:0035091//phosphatidylinositol binding	GO:0035556//intracellular signal transduction;GO:0050789//regulation of biological process;GO:0044763//single-organism cellular process;GO:0009987//cellular process;GO:0023052//signaling;GO:0051716//cellular response to stimulus;GO:0050794//regulation of cellular process;GO:0044700//single organism signaling;GO:0065007//biological regulation;GO:0044699//single-organism process;GO:0050896//respons…
miR5185-y	249876	171	188	0.6169	CCGUGAACCGAAUCGUCG	||xox|||||||||x|||	GGAGGUUGGCUUAGAAGC	Y1421	DUF521 domain protein [Fusarium fujikuroi]	-	-	-	-	-	-	-
miR5185-y	250672	1700	1717	0.6963	CCUUCAACCGAGGCGUCG	|||o|||||||ox|x|||	GGAGGUUGGCUUAGAAGC	GPHR	GPCR 89-related protein, partial [Metarhizium brunneum ARSEF 3297]	-	-	-	-	-	-	-
miR5185-y	118893	6	23	0.6257	CCUUGAUCCGAAUCUUCU	|||ox|x||||||||||x	GGAGGUUGGCUUAGAAGC	--	similar to An03g01740 [Aspergillus kawachii IFO 4308]	-	-	-	-	-	-	-
miR5185-y	146251	1263	1280	0.6629	CCUCUGAGCGAAUCUUUG	||||oo|x||||||||o|	GGAGGUUGGCUUAGAAGC	PLI1	zf-MIZ-domain-containing protein [Trichoderma reesei RUT C-30]	Genetic Information Processing	Folding, sorting and degradation	ko04120//Ubiquitin mediated proteolysis	K04706	-	GO:0043169//cation binding;GO:0043167//ion binding;GO:0008270//zinc ion binding;GO:0046914//transition metal ion binding;GO:0046872//metal ion binding;GO:0005488//binding	-
miR5185-y	40052	140	157	0.6565	ACUCCAUCCGAAACUUCG	x|||||x|||||x|||||	GGAGGUUGGCUUAGAAGC	Y381	ankyrin protein, partial [Trichoderma virens Gv29-8]	-	-	-	-	-	GO:0016740//transferase activity;GO:0016757//transferase activity, transferring glycosyl groups;GO:0016763//transferase activity, transferring pentosyl groups;GO:0003950//NAD+ ADP-ribosyltransferase activity;GO:0003824//catalytic activity	-
miR5185-y	274344	506	523	0.6895	UCUGCGACCGAAUCGUCG	o||x|o||||||||x|||	GGAGGUUGGCUUAGAAGC	--	-	-	-	-	-	-	-	-
miR5185-y	203589	1249	1266	0.6361	CCUCCGAAAGAAACUUCG	|||||o|xx|||x|||||	GGAGGUUGGCUUAGAAGC	--	Pc16g08540 [Penicillium rubens Wisconsin 54-1255]	-	-	-	-	-	-	-
miR5185-y	178705	1774	1791	0.6848	ACCCCAACUGAAUCUGCG	x|x|||||o||||||x||	GGAGGUUGGCUUAGAAGC	CXT1	glycosyltransferase family 90 protein [Trichoderma atroviride IMI 206040]	-	-	-	-	-	GO:0005198//structural molecule activity	-
miR5185-y	51852	779	796	0.6972	CCUCCAACCGAAGCUAUU	||||||||||||x||xox	GGAGGUUGGCUUAGAAGC	YKR3	G-patch domain-containing protein [Metarhizium guizhouense ARSEF 977]	-	-	-	-	GO:0005623//cell;GO:0044464//cell part;GO:0005622//intracellular	GO:0003916//DNA topoisomerase activity;GO:0003676//nucleic acid binding;GO:1901363//heterocyclic compound binding;GO:0097159//organic cyclic compound binding;GO:0016853//isomerase activity;GO:0003917//DNA topoisomerase type I activity;GO:0005488//binding;GO:0003824//catalytic activity	-
miR5185-y	95132	20	37	0.6872	CCUUCUACCGAAGCUUCG	|||o|x||||||x|||||	GGAGGUUGGCUUAGAAGC	--	expressed protein [Nectria haematococca mpVI 77-13-4]	-	-	-	-	-	-	-
miR5185-y	43484	308	325	0.8073	CCUUCAACCGAGCCUUCG	|||o|||||||ox|||||	GGAGGUUGGCUUAGAAGC	--	ubiquitin carrier protein [Trichoderma harzianum]	-	-	-	-	-	-	-
miR5185-y	131018	2726	2743	0.6544	CCUCCUGCCGAACCUUCA	|||||xo|||||x||||x	GGAGGUUGGCUUAGAAGC	YP53	MFS general substrate transporter [Trichoderma reesei RUT C-30]	-	-	-	-	GO:0016021//integral component of membrane;GO:0044425//membrane part;GO:0016020//membrane;GO:0031224//intrinsic component of membrane	GO:0017076//purine nucleotide binding;GO:0005215//transporter activity;GO:0043168//anion binding;GO:0016740//transferase activity;GO:0001883//purine nucleoside binding;GO:0032555//purine ribonucleotide binding;GO:0016772//transferase activity, transferring phosphorus-containing groups;GO:0032553//ribonucleotide binding;GO:0036094//small molecule binding;GO:0003824//catalytic activity;GO:0043167//…	GO:0046031//ADP metabolic process;GO:0009056//catabolic process;GO:0009117//nucleotide metabolic process;GO:0019693//ribose phosphate metabolic process;GO:0006091//generation of precursor metabolites and energy;GO:0046034//ATP metabolic process;GO:0006165//nucleoside diphosphate phosphorylation;GO:0009205//purine ribonucleoside triphosphate metabolic process;GO:0051186//cofactor metabolic process…
miR5185-y	336991	308	325	0.7056	GCUCUAACCGAAACUUCG	x|||o|||||||x|||||	GGAGGUUGGCUUAGAAGC	--	hypothetical protein TRIATDRAFT_319739 [Trichoderma atroviride IMI 206040]	-	-	-	-	-	-	-
miR5185-y	132539	353	370	0.6254	CCUCCGAACGAAGAUUCG	|||||o|x||||xx||||	GGAGGUUGGCUUAGAAGC	--	similar to An12g00530 [Aspergillus kawachii IFO 4308]	-	-	-	-	-	-	-
miR5185-y	65953	813	830	0.7337	CCUCCGACCGAUUCAUCC	|||||o|||||x||x||x	GGAGGUUGGCUUAGAAGC	--	Fungal transcriptional regulatory protein, partial [Metarhizium majus ARSEF 297]	-	-	-	-	-	-	-
miR5185-y	132949	645	662	0.6094	CGUCUGACCGAAUCUCCG	|x||oo|||||||||x||	GGAGGUUGGCUUAGAAGC	--	hypothetical protein TRIATDRAFT_300280 [Trichoderma atroviride IMI 206040]	-	-	-	-	-	-	-
miR5185-y	55758	2629	2646	0.6759	CCUCCAACCGACCCUUAA	|||||||||||xx|||xx	GGAGGUUGGCUUAGAAGC	SEC24	Sec24 protein [Trichoderma atroviride IMI 206040]	Genetic Information Processing	Folding, sorting and degradation	ko04141//Protein processing in endoplasmic reticulum	K14007	GO:0031410//cytoplasmic vesicle;GO:0044422//organelle part;GO:0030127//COPII vesicle coat;GO:0030120//vesicle coat;GO:0005737//cytoplasm;GO:0012505//endomembrane system;GO:0030133//transport vesicle;GO:0044446//intracellular organelle part;GO:0016023//cytoplasmic, membrane-bounded vesicle;GO:0043231//intracellular membrane-bounded organelle;GO:0030662//coated vesicle membrane;GO:0030135//coated v…	GO:0043167//ion binding;GO:0005488//binding;GO:0046914//transition metal ion binding;GO:0046872//metal ion binding;GO:0008270//zinc ion binding;GO:0043169//cation binding;GO:0005515//protein binding	GO:0033036//macromolecule localization;GO:0051179//localization;GO:0015031//protein transport;GO:0034613//cellular protein localization;GO:0006810//transport;GO:0044699//single-organism process;GO:1902578//single-organism localization;GO:0044765//single-organism transport;GO:0051234//establishment of localization;GO:0046907//intracellular transport;GO:0016192//vesicle-mediated transport;GO:001648…
miR5185-y	133140	803	820	0.6074	CCAUCAACCGAAGUUUCG	||xo||||||||xo||||	GGAGGUUGGCUUAGAAGC	YAS2	CRAL-TRIO domain-containing protein-like protein [Acremonium chrysogenum ATCC 11550]	-	-	-	-	-	GO:0016791//phosphatase activity;GO:0004721//phosphoprotein phosphatase activity;GO:0016788//hydrolase activity, acting on ester bonds;GO:0004727//prenylated protein tyrosine phosphatase activity;GO:0016787//hydrolase activity;GO:0003824//catalytic activity;GO:0042578//phosphoric ester hydrolase activity;GO:0004725//protein tyrosine phosphatase activity	-
miR5185-y	188934	121	138	0.6205	CCUUCAACCGAAGCUGGG	|||o||||||||x||xx|	GGAGGUUGGCUUAGAAGC	SNF5	Snf5 subunit [Trichoderma reesei RUT C-30]	-	-	-	-	GO:0044428//nuclear part;GO:0070013//intracellular organelle lumen;GO:0031974//membrane-enclosed lumen;GO:0044446//intracellular organelle part;GO:0005622//intracellular;GO:0044464//cell part;GO:0031981//nuclear lumen;GO:0044422//organelle part;GO:0000228//nuclear chromosome;GO:0043227//membrane-bounded organelle;GO:0005634//nucleus;GO:0043229//intracellular organelle;GO:0043232//intracellular no…	-	GO:0006338//chromatin remodeling;GO:0006996//organelle organization;GO:0006325//chromatin organization;GO:0016043//cellular component organization;GO:0051276//chromosome organization;GO:0009987//cellular process;GO:0016568//chromatin modification;GO:0071840//cellular component organization or biogenesis;GO:0043933//macromolecular complex subunit organization
miR5185-y	189189	289	306	0.6218	GCGCCAACCGAAGCUUCC	x|x|||||||||x||||x	GGAGGUUGGCUUAGAAGC	TAF13	transcription initiation factor tfiid subunit 13 [Fusarium avenaceum]	Genetic Information Processing	Transcription	ko03022//Basal transcription factors	K03127	GO:0005667//transcription factor complex;GO:0043234//protein complex;GO:0005622//intracellular;GO:0044464//cell part;GO:0032991//macromolecular complex;GO:0005623//cell;GO:0044424//intracellular part	GO:0097159//organic cyclic compound binding;GO:0003677//DNA binding;GO:0005488//binding;GO:1901363//heterocyclic compound binding;GO:0003676//nucleic acid binding	GO:1901360//organic cyclic compound metabolic process;GO:0006352//DNA-templated transcription, initiation;GO:0006725//cellular aromatic compound metabolic process;GO:0016070//RNA metabolic process;GO:1901576//organic substance biosynthetic process;GO:0032774//RNA biosynthetic process;GO:1901362//organic cyclic compound biosynthetic process;GO:0018130//heterocycle biosynthetic process;GO:0097659//…
miR5185-y	192595	230	247	0.6955	CCUGCAACCGAAACUUCA	|||x||||||||x||||x	GGAGGUUGGCUUAGAAGC	RTR1	DUF408 domain protein [Metarhizium anisopliae]	-	-	-	-	-	-	-
miR5185-y	58012	528	545	0.6061	CCACCAAUCGACUCUUCA	||x||||o|||x|||||x	GGAGGUUGGCUUAGAAGC	--	upf0183 domain containing protein [Metarhizium guizhouense ARSEF 977]	-	-	-	-	-	-	-
miR5185-y	69586	2107	2124	0.662	UCUUGAACCGAAUCUUCU	o||ox||||||||||||x	GGAGGUUGGCUUAGAAGC	--	peptidase S41 family protein [Byssochlamys spectabilis No. 5]	-	-	-	-	-	GO:0008236//serine-type peptidase activity;GO:0070011//peptidase activity, acting on L-amino acid peptides;GO:0017171//serine hydrolase activity;GO:0003824//catalytic activity;GO:0008233//peptidase activity;GO:0016787//hydrolase activity	GO:0071704//organic substance metabolic process;GO:0008152//metabolic process;GO:0006508//proteolysis;GO:0019538//protein metabolic process;GO:0043170//macromolecule metabolic process;GO:0044238//primary metabolic process
miR5185-y	48439	289	306	0.6332	CAUCAAACCGAGUCUUCC	|x||x||||||o|||||x	GGAGGUUGGCUUAGAAGC	MED4	Mediator of RNA polymerase II transcription subunit 4 [Metarhizium album ARSEF 1941]	-	-	-	-	-	-	-
miR5377-y	42139	132	149	0.6404	GACUUCCUCGGGUUAUCU	||||||||x||xxo||||	CUGAAGGAACCAUGUAGA	--	-	-	-	-	-	-	-	-
miR5377-y	63735	191	208	0.7468	GACUCCCUUGGUACAUUA	||||x|||||||||||ox	CUGAAGGAACCAUGUAGA	GBG	guanine nucleotide-binding protein gamma subunit 1 [Trichoderma reesei QM6a]	Environmental Information Processing	Signal transduction	ko04011//MAPK signaling pathway - yeast	K07973	GO:0032991//macromolecular complex;GO:0043234//protein complex;GO:0044425//membrane part;GO:0044464//cell part;GO:0044459//plasma membrane part;GO:0005886//plasma membrane;GO:0016020//membrane;GO:0005622//intracellular;GO:0098562//cytoplasmic side of membrane;GO:0098552//side of membrane;GO:0005623//cell;GO:0019897//extrinsic component of plasma membrane;GO:0005834//heterotrimeric G-protein compl…	GO:0004871//signal transducer activity	GO:0050789//regulation of biological process;GO:0050794//regulation of cellular process;GO:0051716//cellular response to stimulus;GO:0007165//signal transduction;GO:0044700//single organism signaling;GO:0009987//cellular process;GO:0044763//single-organism cellular process;GO:0065007//biological regulation;GO:0023052//signaling;GO:0044699//single-organism process;GO:0007186//G-protein coupled rec…
miR5377-y	127013	989	1006	0.7053	GACAUCCUUGGUACAGGG	|||x|||||||||||xxx	CUGAAGGAACCAUGUAGA	--	Aminoglycoside phosphotransferase [Penicillium italicum]	-	-	-	-	-	-	-
miR5377-y	39117	827	844	0.627	GUUUGCCUUGGUACAUAU	|xo|x|||||||||||x|	CUGAAGGAACCAUGUAGA	YJCD	related to reductases [Fusarium fujikuroi IMI 58289]	-	-	-	-	-	GO:0016616//oxidoreductase activity, acting on the CH-OH group of donors, NAD or NADP as acceptor;GO:0005488//binding;GO:0033765//steroid dehydrogenase activity, acting on the CH-CH group of donors;GO:0000252//C-3 sterol dehydrogenase (C-4 sterol decarboxylase) activity;GO:0004448//isocitrate dehydrogenase activity;GO:0016229//steroid dehydrogenase activity;GO:0004033//aldo-keto reductase (NADP) …	GO:0008152//metabolic process
miR5377-y	72884	418	435	0.6431	GACUGUCUUGGUACAGCC	||||xo|||||||||x|x	CUGAAGGAACCAUGUAGA	--	hypothetical protein TRIATDRAFT_87729 [Trichoderma atroviride IMI 206040]	-	-	-	-	-	-	-
miR5377-y	86799	2030	2047	0.6122	GUCUUCCUUGGUAGAGCA	|x|||||||||||x|x|x	CUGAAGGAACCAUGUAGA	CDC45	CDC45-like protein [Cordyceps militaris CM01]	Cellular Processes	Cell growth and death	ko04111//Cell cycle - yeast;ko04113//Meiosis - yeast	K06628	-	GO:0003678//DNA helicase activity;GO:0022892//substrate-specific transporter activity;GO:0016817//hydrolase activity, acting on acid anhydrides;GO:0004386//helicase activity;GO:0016818//hydrolase activity, acting on acid anhydrides, in phosphorus-containing anhydrides;GO:0042625//ATPase coupled ion transmembrane transporter activity;GO:0004004//ATP-dependent RNA helicase activity;GO:0008026//ATP-…	GO:0009058//biosynthetic process;GO:0046483//heterocycle metabolic process;GO:0044238//primary metabolic process;GO:0009987//cellular process;GO:0009059//macromolecule biosynthetic process;GO:0044260//cellular macromolecule metabolic process;GO:0043170//macromolecule metabolic process;GO:0006260//DNA replication;GO:0034645//cellular macromolecule biosynthetic process;GO:1901576//organic substance…
miR5377-y	55388	2648	2665	0.6352	GCCGUCUUUGGUACAUCC	|x|x||o||||||||||x	CUGAAGGAACCAUGUAGA	CDR4	ATP-binding cassette transporter ifT1 [Metarhizium robertsii ARSEF 23]	-	-	-	-	GO:0031224//intrinsic component of membrane;GO:0016021//integral component of membrane;GO:0016020//membrane;GO:0044425//membrane part	GO:0043167//ion binding;GO:1901265//nucleoside phosphate binding;GO:1901363//heterocyclic compound binding;GO:0016818//hydrolase activity, acting on acid anhydrides, in phosphorus-containing anhydrides;GO:0043168//anion binding;GO:0016817//hydrolase activity, acting on acid anhydrides;GO:0042626//ATPase activity, coupled to transmembrane movement of substances;GO:0022857//transmembrane transporte…	GO:0051234//establishment of localization;GO:0051179//localization;GO:0006810//transport
miR5377-y	87505	648	665	0.6013	AAUUUGCUUGGUUCAUCU	x|o||x||||||x|||||	CUGAAGGAACCAUGUAGA	--	Protein kinase-like domain protein, partial [Metarhizium brunneum ARSEF 3297]	-	-	-	-	-	-	-
miR5377-y	55593	1833	1850	0.6484	AGCUUCCUAGGUACAUAU	xo||||||x|||||||x|	CUGAAGGAACCAUGUAGA	XYNB	glycoside hydrolase family 43 protein [Trichoderma atroviride IMI 206040]	Metabolism	Global and Overview;Carbohydrate metabolism	ko01100//Metabolic pathways;ko00520//Amino sugar and nucleotide sugar metabolism;ko00500//Starch and sucrose metabolism	K01198	-	GO:0016787//hydrolase activity;GO:0016798//hydrolase activity, acting on glycosyl bonds;GO:0004553//hydrolase activity, hydrolyzing O-glycosyl compounds;GO:0003824//catalytic activity	GO:0071704//organic substance metabolic process;GO:0005975//carbohydrate metabolic process;GO:0044238//primary metabolic process;GO:0008152//metabolic process
miR5377-y	55940	1122	1139	0.6677	CCUUUCCUUGGUACAACU	xxo||||||||||||x||	CUGAAGGAACCAUGUAGA	TBB2	RecName: Full=Tubulin beta-2 chain; AltName: Full=Beta-2-tubulin [Trichoderma viride]	Cellular Processes	Transport and catabolism	ko04145//Phagosome	K07375	GO:0044422//organelle part;GO:0032991//macromolecular complex;GO:0044430//cytoskeletal part;GO:0099513//polymeric cytoskeletal fiber;GO:0005856//cytoskeleton;GO:0044424//intracellular part;GO:0044446//intracellular organelle part;GO:0043228//non-membrane-bounded organelle;GO:0015630//microtubule cytoskeleton;GO:0005622//intracellular;GO:0099512//supramolecular fiber;GO:0043226//organelle;GO:00432…	GO:0019001//guanyl nucleotide binding;GO:0032550//purine ribonucleoside binding;GO:0043167//ion binding;GO:1901265//nucleoside phosphate binding;GO:0003824//catalytic activity;GO:0032549//ribonucleoside binding;GO:0016818//hydrolase activity, acting on acid anhydrides, in phosphorus-containing anhydrides;GO:0032561//guanyl ribonucleotide binding;GO:0001883//purine nucleoside binding;GO:0005488//b…	GO:0007017//microtubule-based process;GO:0007018//microtubule-based movement;GO:0044763//single-organism cellular process;GO:0070271//protein complex biogenesis;GO:0009987//cellular process;GO:0044699//single-organism process;GO:0071840//cellular component organization or biogenesis;GO:0022607//cellular component assembly;GO:0016043//cellular component organization;GO:0044085//cellular component …
miR5377-y	163601	810	827	0.6824	GACCUCCUUGGUGCUUCC	|||x||||||||o|x||x	CUGAAGGAACCAUGUAGA	ASG1	related to C6 transcription factor [Fusarium fujikuroi IMI 58289]	-	-	-	-	GO:0005623//cell;GO:0044424//intracellular part;GO:0043227//membrane-bounded organelle;GO:0043226//organelle;GO:0005622//intracellular;GO:0005634//nucleus;GO:0044464//cell part;GO:0043229//intracellular organelle;GO:0043231//intracellular membrane-bounded organelle	GO:0001071//nucleic acid binding transcription factor activity;GO:0008270//zinc ion binding;GO:0043167//ion binding;GO:0005488//binding;GO:1901363//heterocyclic compound binding;GO:0046872//metal ion binding;GO:0003677//DNA binding;GO:0043169//cation binding;GO:0097159//organic cyclic compound binding;GO:0046914//transition metal ion binding;GO:0003676//nucleic acid binding;GO:0003700//transcript…	GO:1901576//organic substance biosynthetic process;GO:0010467//gene expression;GO:1901362//organic cyclic compound biosynthetic process;GO:0097659//nucleic acid-templated transcription;GO:0044237//cellular metabolic process;GO:0071704//organic substance metabolic process;GO:0031323//regulation of cellular metabolic process;GO:0043170//macromolecule metabolic process;GO:0044260//cellular macromole…
miR5377-y	372555	550	567	0.6181	GACUUCCGUGGUCGAUGU	|||||||x||||xx||x|	CUGAAGGAACCAUGUAGA	--	-	-	-	-	-	-	-	-
miR5377-y	56537	40	57	0.6311	GACUUUCUCGGUCCGUCU	|||||o||x|||x|o|||	CUGAAGGAACCAUGUAGA	PEP7	FYVE-domain-containing protein [Trichoderma reesei RUT C-30]	-	-	-	-	GO:0044464//cell part;GO:0005623//cell;GO:0005622//intracellular	GO:0046872//metal ion binding;GO:1901363//heterocyclic compound binding;GO:0003677//DNA binding;GO:0046914//transition metal ion binding;GO:0097159//organic cyclic compound binding;GO:0043169//cation binding;GO:0005488//binding;GO:0043167//ion binding;GO:0003676//nucleic acid binding;GO:0008270//zinc ion binding	GO:0043170//macromolecule metabolic process;GO:0006139//nucleobase-containing compound metabolic process;GO:0006950//response to stress;GO:1901360//organic cyclic compound metabolic process;GO:0044238//primary metabolic process;GO:0044710//single-organism metabolic process;GO:0051716//cellular response to stimulus;GO:0006259//DNA metabolic process;GO:0006974//cellular response to DNA damage stimu…
miR5377-y	139829	1013	1030	0.6109	GACCUCUUUGGUACCUCU	|||x||o|||||||x|||	CUGAAGGAACCAUGUAGA	YG1B	triose-phosphate transporter [Metarhizium guizhouense ARSEF 977]	-	-	-	-	-	-	-
miR5377-y	79628	54549	54566	0.6527	CACUUCCGUGGUACAUGG	x||||||x||||||||xx	CUGAAGGAACCAUGUAGA	TYCC	non-ribosomal peptide synthetase [Trichoderma atroviride IMI 206040]	-	-	-	-	-	GO:0003824//catalytic activity;GO:0004043//L-aminoadipate-semialdehyde dehydrogenase activity;GO:0036094//small molecule binding;GO:0048037//cofactor binding;GO:0030246//carbohydrate binding;GO:0004553//hydrolase activity, hydrolyzing O-glycosyl compounds;GO:0019842//vitamin binding;GO:0005488//binding;GO:0016620//oxidoreductase activity, acting on the aldehyde or oxo group of donors, NAD or NADP…	GO:0005975//carbohydrate metabolic process;GO:0044238//primary metabolic process;GO:0071704//organic substance metabolic process;GO:0008152//metabolic process
miR5377-y	402420	863	880	0.6334	GACUUGCUUGGUAUCUCG	|||||x|||||||ox||x	CUGAAGGAACCAUGUAGA	--	hypothetical protein TRIATDRAFT_41392 [Trichoderma atroviride IMI 206040]	-	-	-	-	-	-	-
miR5377-y	423668	521	538	0.6772	GACUUCCGCGGUACAGCA	|||||||xx||||||x|x	CUGAAGGAACCAUGUAGA	YCGJ	DUF866 domain protein [Metarhizium album ARSEF 1941]	-	-	-	-	-	-	-
miR5658-x	85169	769	786	0.6489	UCUACUACUACUCUCUCU	x|||||||||||xox|||	UGAUGAUGAUGAUGAAGA	HNM1	amino acid permease [Trichoderma reesei QM6a]	-	-	-	-	GO:0031224//intrinsic component of membrane;GO:0016021//integral component of membrane;GO:0016020//membrane;GO:0044425//membrane part	GO:0015075//ion transmembrane transporter activity;GO:0015171//amino acid transmembrane transporter activity;GO:0005215//transporter activity;GO:0022891//substrate-specific transmembrane transporter activity;GO:0022857//transmembrane transporter activity;GO:0046943//carboxylic acid transmembrane transporter activity;GO:0008509//anion transmembrane transporter activity;GO:0005342//organic acid tra…	GO:0006810//transport;GO:0051234//establishment of localization;GO:0071705//nitrogen compound transport;GO:0071702//organic substance transport;GO:0006865//amino acid transport;GO:0015711//organic anion transport;GO:0015849//organic acid transport;GO:0044765//single-organism transport;GO:0006820//anion transport;GO:0006811//ion transport;GO:1902578//single-organism localization;GO:0044699//single…
miR5658-x	52818	429	446	0.6237	CCUACGGCUACUACUGCU	x||||xo||||||||x||	UGAUGAUGAUGAUGAAGA	SRPB	Signal recognition particle receptor, beta subunit [Metarhizium guizhouense ARSEF 977]	Genetic Information Processing	Folding, sorting and degradation	ko03060//Protein export	K12272	-	-	-
miR5658-x	32740	493	510	0.6179	ACUACUACGACCACUCCA	||||||||x||x|||x|x	UGAUGAUGAUGAUGAAGA	--	chromosome condensation protein, partial [Metarhizium anisopliae ARSEF 549]	-	-	-	-	-	-	-
miR5658-x	127132	1463	1480	0.6206	ACUGCACCUACUACUGCU	|||o|xx||||||||x||	UGAUGAUGAUGAUGAAGA	PDE1	cyclic AMP phosphodiesterase, class II [Trichoderma reesei QM6a]	-	-	-	-	-	GO:0016787//hydrolase activity;GO:0004112//cyclic-nucleotide phosphodiesterase activity;GO:0004114//3',5'-cyclic-nucleotide phosphodiesterase activity;GO:0004115//3',5'-cyclic-AMP phosphodiesterase activity;GO:0003824//catalytic activity;GO:0042578//phosphoric ester hydrolase activity;GO:0016788//hydrolase activity, acting on ester bonds;GO:0008081//phosphoric diester hydrolase activity	GO:0009117//nucleotide metabolic process;GO:0019693//ribose phosphate metabolic process;GO:0006725//cellular aromatic compound metabolic process;GO:0046483//heterocycle metabolic process;GO:0055086//nucleobase-containing small molecule metabolic process;GO:0009987//cellular process;GO:0044237//cellular metabolic process;GO:0009154//purine ribonucleotide catabolic process;GO:1901361//organic cycli…
miR5658-x	156163	694	711	0.7173	ACUACAGCUACUGCUGCU	|||||xo|||||o||x||	UGAUGAUGAUGAUGAAGA	EIF3I	eukaryotic translation initiation factor 3 subunit I [Trichoderma harzianum]	Genetic Information Processing	Translation	ko03013//RNA transport	K03246	-	-	-
miR5658-x	127364	1244	1261	0.7348	CCUGCCACUACUACUUCA	x||o|x|||||||||||x	UGAUGAUGAUGAUGAAGA	--	CorA-like divalent cation transporter [Metarhizium robertsii]	-	-	-	-	-	-	-
miR5658-x	219388	674	691	0.7921	ACUACGACUACUACUGCU	|||||x|||||||||x||	UGAUGAUGAUGAUGAAGA	HNM1	gaba permease [Trichoderma reesei RUT C-30]	-	-	-	-	GO:0016020//membrane	GO:0015075//ion transmembrane transporter activity;GO:0005342//organic acid transmembrane transporter activity;GO:0005215//transporter activity;GO:0022857//transmembrane transporter activity;GO:0022892//substrate-specific transporter activity;GO:0008509//anion transmembrane transporter activity;GO:0022891//substrate-specific transmembrane transporter activity;GO:0046943//carboxylic acid transmemb…	GO:0006865//amino acid transport;GO:0051179//localization;GO:0015711//organic anion transport;GO:0006810//transport;GO:0071705//nitrogen compound transport;GO:0006811//ion transport;GO:0051234//establishment of localization;GO:0015849//organic acid transport;GO:0044765//single-organism transport;GO:0046942//carboxylic acid transport;GO:0006820//anion transport;GO:1902578//single-organism localiza…
miR5658-x	182123	622	639	0.6882	ACUACCACUACUACUACG	|||||x|||||||||x|x	UGAUGAUGAUGAUGAAGA	--	mRNA splicing factor RNA helicase [Metarhizium guizhouense ARSEF 977]	-	-	-	-	-	-	-
miR5658-x	128233	299	316	0.6179	ACAGCUACUACUACUCCA	||xo|||||||||||x|x	UGAUGAUGAUGAUGAAGA	GPN3	GPN-loop GTPase 3 like protein [Trichoderma harzianum]	-	-	-	-	-	GO:0005488//binding;GO:0097159//organic cyclic compound binding;GO:1901363//heterocyclic compound binding;GO:1901265//nucleoside phosphate binding;GO:0036094//small molecule binding;GO:0000166//nucleotide binding	-
miR5658-x	223762	59	76	0.6223	ACUUCUGCUACGACUACU	|||x||o||||x|||x||	UGAUGAUGAUGAUGAAGA	--	related to cell wall glycoprotein [Fusarium fujikuroi IMI 58289]	-	-	-	-	-	-	-
miR5658-x	53474	715	732	0.734	ACUACUACUACCCCUUCG	|||||||||||xx||||x	UGAUGAUGAUGAUGAAGA	PYC	pyruvate carboxylase [Trichoderma harzianum]	Metabolism	Global and Overview;Carbohydrate metabolism	ko01100//Metabolic pathways;ko01120//Microbial metabolism in diverse environments;ko01230//Biosynthesis of amino acids;ko01200//Carbon metabolism;ko00620//Pyruvate metabolism;ko00020//Citrate cycle (TCA cycle)	K01958	GO:0005737//cytoplasm;GO:0044464//cell part;GO:0005623//cell;GO:0005622//intracellular;GO:0044424//intracellular part	GO:0043177//organic acid binding;GO:0033293//monocarboxylic acid binding;GO:0016885//ligase activity, forming carbon-carbon bonds;GO:0016874//ligase activity;GO:0097367//carbohydrate derivative binding;GO:0005524//ATP binding;GO:0001882//nucleoside binding;GO:0019842//vitamin binding;GO:0032553//ribonucleotide binding;GO:0000166//nucleotide binding;GO:1901363//heterocyclic compound binding;GO:000…	GO:0019319//hexose biosynthetic process;GO:0044281//small molecule metabolic process;GO:0044283//small molecule biosynthetic process;GO:0044699//single-organism process;GO:0044711//single-organism biosynthetic process;GO:0005975//carbohydrate metabolic process;GO:0044723//single-organism carbohydrate metabolic process;GO:0046364//monosaccharide biosynthetic process;GO:0006094//gluconeogenesis;GO:…
miR5658-x	182561	5188	5205	0.6036	ACUACCUCUACUACAGCU	|||||xx|||||||xx||	UGAUGAUGAUGAUGAAGA	DOP1	dopey, partial [Metarhizium majus ARSEF 297]	-	-	-	-	-	-	-
miR5658-x	75612	128	145	0.7179	ACUUCUGCUACCACUCCU	|||x||o||||x|||x||	UGAUGAUGAUGAUGAAGA	HD5	homeobox domain-containing protein [Trichoderma reesei QM6a]	-	-	-	-	GO:0043227//membrane-bounded organelle;GO:0005623//cell;GO:0043229//intracellular organelle;GO:0005622//intracellular;GO:0043226//organelle;GO:0005634//nucleus;GO:0043231//intracellular membrane-bounded organelle;GO:0044424//intracellular part;GO:0044464//cell part	GO:0003677//DNA binding;GO:0005488//binding;GO:0097159//organic cyclic compound binding;GO:0003700//transcription factor activity, sequence-specific DNA binding;GO:0043565//sequence-specific DNA binding;GO:0001071//nucleic acid binding transcription factor activity;GO:1901363//heterocyclic compound binding;GO:0003676//nucleic acid binding	GO:0065007//biological regulation;GO:0019222//regulation of metabolic process;GO:0051171//regulation of nitrogen compound metabolic process;GO:2001141//regulation of RNA biosynthetic process;GO:0031323//regulation of cellular metabolic process;GO:0060255//regulation of macromolecule metabolic process;GO:0006355//regulation of transcription, DNA-templated;GO:2000112//regulation of cellular macromo…
miR5658-x	182758	711	728	0.6263	ACUUCUGCAACUACUCCU	|||x||o|x||||||x||	UGAUGAUGAUGAUGAAGA	DPH4	Diphthamide biosynthesis protein-like protein [Acremonium chrysogenum ATCC 11550]	-	-	-	-	-	GO:0005488//binding;GO:0005515//protein binding;GO:0031072//heat shock protein binding	-
miR5658-x	64182	3607	3624	0.6679	GCCACAACUACUACUUCG	o|x||x|||||||||||x	UGAUGAUGAUGAUGAAGA	QRI7	glycoprotease family protein [Colletotrichum orbiculare MAFF 240422]	-	-	-	-	-	GO:0016787//hydrolase activity;GO:0003824//catalytic activity;GO:0004339//glucan 1,4-alpha-glucosidase activity;GO:0015926//glucosidase activity;GO:0004553//hydrolase activity, hydrolyzing O-glycosyl compounds;GO:0016798//hydrolase activity, acting on glycosyl bonds	GO:0008152//metabolic process;GO:0044238//primary metabolic process;GO:0006508//proteolysis;GO:0071704//organic substance metabolic process;GO:0019538//protein metabolic process;GO:0043170//macromolecule metabolic process
miR5658-x	64182	4075	4092	0.8536	ACCACUACUACUACUUCU	||x|||||||||||||||	UGAUGAUGAUGAUGAAGA	QRI7	glycoprotease family protein [Colletotrichum orbiculare MAFF 240422]	-	-	-	-	-	GO:0016787//hydrolase activity;GO:0003824//catalytic activity;GO:0004339//glucan 1,4-alpha-glucosidase activity;GO:0015926//glucosidase activity;GO:0004553//hydrolase activity, hydrolyzing O-glycosyl compounds;GO:0016798//hydrolase activity, acting on glycosyl bonds	GO:0008152//metabolic process;GO:0044238//primary metabolic process;GO:0006508//proteolysis;GO:0071704//organic substance metabolic process;GO:0019538//protein metabolic process;GO:0043170//macromolecule metabolic process
miR5658-x	126032	1450	1467	0.7021	AUUACUACUACUUCCUCA	|o||||||||||x|x||x	UGAUGAUGAUGAUGAAGA	MAK1	histidine kinase, variant 2 [Trichoderma atroviride IMI 206040]	-	-	-	-	GO:0016020//membrane	GO:0005057//receptor signaling protein activity;GO:0004872//receptor activity;GO:0003824//catalytic activity;GO:0032555//purine ribonucleotide binding;GO:0036094//small molecule binding;GO:0000166//nucleotide binding;GO:0005524//ATP binding;GO:0004672//protein kinase activity;GO:0016775//phosphotransferase activity, nitrogenous group as acceptor;GO:0019202//amino acid kinase activity;GO:0016301//…	GO:0018106//peptidyl-histidine phosphorylation;GO:0010556//regulation of macromolecule biosynthetic process;GO:0065007//biological regulation;GO:0044260//cellular macromolecule metabolic process;GO:0009889//regulation of biosynthetic process;GO:0050794//regulation of cellular process;GO:0018202//peptidyl-histidine modification;GO:0010468//regulation of gene expression;GO:2000112//regulation of ce…
miR5658-x	53659	271	288	0.7402	ACUACUGGAACUACUUCC	||||||oxx||||||||x	UGAUGAUGAUGAUGAAGA	RL27A	60S ribosomal protein L27-A [Trichoderma harzianum]	Genetic Information Processing	Translation	ko03010//Ribosome	K02901	GO:0032991//macromolecular complex;GO:0005622//intracellular;GO:0005840//ribosome;GO:0043226//organelle;GO:0044444//cytoplasmic part;GO:1990904//ribonucleoprotein complex;GO:0005623//cell;GO:0044424//intracellular part;GO:0043228//non-membrane-bounded organelle;GO:0030529//intracellular ribonucleoprotein complex;GO:0005737//cytoplasm;GO:0043232//intracellular non-membrane-bounded organelle;GO:004…	GO:0005198//structural molecule activity;GO:0003735//structural constituent of ribosome	GO:0034645//cellular macromolecule biosynthetic process;GO:0034641//cellular nitrogen compound metabolic process;GO:1901566//organonitrogen compound biosynthetic process;GO:0010467//gene expression;GO:0044238//primary metabolic process;GO:1901564//organonitrogen compound metabolic process;GO:0044271//cellular nitrogen compound biosynthetic process;GO:0019538//protein metabolic process;GO:0006412/…
miR5658-x	157446	305	322	0.7563	AUCUCUACUACUACUUCA	|oxx|||||||||||||x	UGAUGAUGAUGAUGAAGA	AP3S	adaptor protein complex AP-3 small subunit [Trichoderma reesei QM6a]	-	-	-	-	GO:0005622//intracellular;GO:0044464//cell part;GO:0016020//membrane;GO:0044444//cytoplasmic part;GO:0005737//cytoplasm;GO:0048475//coated membrane;GO:0043234//protein complex;GO:0032991//macromolecular complex;GO:0044424//intracellular part;GO:0030117//membrane coat;GO:0005623//cell;GO:0098796//membrane protein complex;GO:0044425//membrane part	GO:0005488//binding;GO:0005515//protein binding	GO:0051179//localization;GO:0006886//intracellular protein transport;GO:0071840//cellular component organization or biogenesis;GO:0045184//establishment of protein localization;GO:0044085//cellular component biogenesis;GO:0051649//establishment of localization in cell;GO:0016043//cellular component organization;GO:0070727//cellular macromolecule localization;GO:0071702//organic substance transpor…
miR5658-x	183082	499	516	0.681	ACUACGGCUACUGUUUCU	|||||xo|||||oo||||	UGAUGAUGAUGAUGAAGA	TMM19	DUF92 domain protein [Metarhizium anisopliae]	-	-	-	-	-	-	-
miR5658-x	230294	174	191	0.6726	ACUAGGACUACUGUUUCU	||||xx||||||oo||||	UGAUGAUGAUGAUGAAGA	GSH1	glutamate-cysteine ligase [Trichoderma harzianum]	Metabolism	Global and Overview;Amino acid metabolism;Metabolism of other amino acids	ko01100//Metabolic pathways;ko00270//Cysteine and methionine metabolism;ko00480//Glutathione metabolism	K11204	GO:0005622//intracellular;GO:0005737//cytoplasm;GO:1902494//catalytic complex;GO:0017109//glutamate-cysteine ligase complex;GO:0032991//macromolecular complex;GO:0044424//intracellular part;GO:0044464//cell part;GO:0044444//cytoplasmic part;GO:0043234//protein complex;GO:0005623//cell	GO:0016879//ligase activity, forming carbon-nitrogen bonds;GO:0016874//ligase activity;GO:0003824//catalytic activity;GO:0016881//acid-amino acid ligase activity;GO:0004357//glutamate-cysteine ligase activity	GO:0006749//glutathione metabolic process;GO:0008152//metabolic process;GO:0043603//cellular amide metabolic process;GO:0006575//cellular modified amino acid metabolic process;GO:0044249//cellular biosynthetic process;GO:0044272//sulfur compound biosynthetic process;GO:1901576//organic substance biosynthetic process;GO:0006790//sulfur compound metabolic process;GO:0006807//nitrogen compound metab…
miR5658-x	127805	879	896	0.8156	ACUGCUACUACUACUACG	|||o|||||||||||x|x	UGAUGAUGAUGAUGAAGA	--	hypothetical protein TRIATDRAFT_32386 [Trichoderma atroviride IMI 206040]	-	-	-	-	-	-	-
miR5658-x	128452	404	421	0.6201	ACUCCUACUACUACAGCA	|||x||||||||||xx|x	UGAUGAUGAUGAUGAAGA	GSTU2	Glutathione S-transferase U2-like protein [Acremonium chrysogenum ATCC 11550]	-	-	-	-	GO:0044424//intracellular part;GO:0005737//cytoplasm;GO:0005622//intracellular;GO:0005623//cell;GO:0044464//cell part	GO:0016765//transferase activity, transferring alkyl or aryl (other than methyl) groups;GO:0003824//catalytic activity;GO:0016740//transferase activity;GO:0004364//glutathione transferase activity	GO:0008152//metabolic process
miR5658-x	64414	328	345	0.805	UCGACUACUACUACUACG	x|x||||||||||||x|x	UGAUGAUGAUGAUGAAGA	CHIB1	glycoside hydrolase family 18 protein [Trichoderma atroviride IMI 206040]	Metabolism	Global and Overview;Carbohydrate metabolism	ko01100//Metabolic pathways;ko00520//Amino sugar and nucleotide sugar metabolism	K01183	-	GO:0003824//catalytic activity;GO:0016787//hydrolase activity;GO:0016798//hydrolase activity, acting on glycosyl bonds;GO:0004568//chitinase activity;GO:0008843//endochitinase activity;GO:0004553//hydrolase activity, hydrolyzing O-glycosyl compounds	GO:0009056//catabolic process;GO:1901564//organonitrogen compound metabolic process;GO:0006040//amino sugar metabolic process;GO:1901136//carbohydrate derivative catabolic process;GO:0006032//chitin catabolic process;GO:0044238//primary metabolic process;GO:0043170//macromolecule metabolic process;GO:1901135//carbohydrate derivative metabolic process;GO:0046348//amino sugar catabolic process;GO:0…
miR5658-x	86071	688	705	0.6228	ACGACUACGACUACUACC	||x|||||x||||||x|x	UGAUGAUGAUGAUGAAGA	WAR1	Zn(2)-C6 fungal-type DNA-binding domain protein [Metarhizium guizhouense ARSEF 977]	-	-	-	-	GO:0043231//intracellular membrane-bounded organelle;GO:0043229//intracellular organelle;GO:0044424//intracellular part;GO:0005623//cell;GO:0043226//organelle;GO:0005634//nucleus;GO:0005622//intracellular;GO:0043227//membrane-bounded organelle;GO:0044464//cell part	GO:0003700//transcription factor activity, sequence-specific DNA binding;GO:0016410//N-acyltransferase activity;GO:0016740//transferase activity;GO:0046872//metal ion binding;GO:0004402//histone acetyltransferase activity;GO:0003824//catalytic activity;GO:0008080//N-acetyltransferase activity;GO:0016747//transferase activity, transferring acyl groups other than amino-acyl groups;GO:0043167//ion b…	GO:0008152//metabolic process;GO:0044260//cellular macromolecule metabolic process;GO:0016070//RNA metabolic process;GO:0043170//macromolecule metabolic process;GO:0018130//heterocycle biosynthetic process;GO:0080090//regulation of primary metabolic process;GO:0010467//gene expression;GO:0051171//regulation of nitrogen compound metabolic process;GO:0006355//regulation of transcription, DNA-templa…
miR5658-x	59856	168	185	0.8286	GCUACUACUACUACCACC	o|||||||||||||xx|x	UGAUGAUGAUGAUGAAGA	--	similar to An09g04690 [Aspergillus kawachii IFO 4308]	-	-	-	-	-	-	-
miR5658-x	59856	186	203	0.8227	ACUCCUACUACUACUUCC	|||x|||||||||||||x	UGAUGAUGAUGAUGAAGA	--	similar to An09g04690 [Aspergillus kawachii IFO 4308]	-	-	-	-	-	-	-
miR5658-x	70985	678	695	0.7384	ACCCCUACUACUACUACC	||xx|||||||||||x|x	UGAUGAUGAUGAUGAAGA	--	similar to An04g05360 [Aspergillus kawachii IFO 4308]	-	-	-	-	-	-	-
miR5658-x	70985	696	713	0.7357	ACUACCACCACUACUUCC	|||||x||x||||||||x	UGAUGAUGAUGAUGAAGA	--	similar to An04g05360 [Aspergillus kawachii IFO 4308]	-	-	-	-	-	-	-
miR5658-x	446032	416	433	0.8185	ACCGCUACUACUACUACC	||xo|||||||||||x|x	UGAUGAUGAUGAUGAAGA	--	-	-	-	-	-	-	-	-
miR5658-x	28985	857	874	0.6107	GCUUCUACUACGCCUUCU	o||x|||||||xx|||||	UGAUGAUGAUGAUGAAGA	AGP3	general amino acid permease AGP3 [Trichoderma harzianum]	-	-	-	-	GO:0016020//membrane;GO:0031224//intrinsic component of membrane;GO:0044425//membrane part;GO:0016021//integral component of membrane	GO:0022892//substrate-specific transporter activity;GO:0005342//organic acid transmembrane transporter activity;GO:0022891//substrate-specific transmembrane transporter activity;GO:0015171//amino acid transmembrane transporter activity;GO:0046943//carboxylic acid transmembrane transporter activity;GO:0008514//organic anion transmembrane transporter activity;GO:0005215//transporter activity;GO:001…	GO:0051234//establishment of localization;GO:0006865//amino acid transport;GO:0044699//single-organism process;GO:0046942//carboxylic acid transport;GO:0006811//ion transport;GO:0071705//nitrogen compound transport;GO:0006810//transport;GO:0071702//organic substance transport;GO:0015849//organic acid transport;GO:0015711//organic anion transport;GO:1902578//single-organism localization;GO:0051179…
miR5658-x	197786	1188	1205	0.6113	AGUACUUCUACUACUUUC	|x||||x|||||||||ox	UGAUGAUGAUGAUGAAGA	ARS	arylsulfatase [Talaromyces cellulolyticus]	Metabolism	Lipid metabolism	ko00600//Sphingolipid metabolism	K01130	-	GO:0004065//arylsulfatase activity;GO:0003824//catalytic activity;GO:0008484//sulfuric ester hydrolase activity;GO:0016787//hydrolase activity;GO:0016788//hydrolase activity, acting on ester bonds	GO:0008152//metabolic process
miR5658-x	145198	893	910	0.7643	GGUAUUACUACUACUUCC	ox||o||||||||||||x	UGAUGAUGAUGAUGAAGA	MTR	transmembrane amino acid transporter [Trichoderma harzianum]	-	-	-	-	-	-	-
miR5658-x	172672	55	72	0.7153	AGUACUACUACUACUCCU	|x|||||||||||||x||	UGAUGAUGAUGAUGAAGA	QDR2	meiotic recombination protein DMC1 [Metarhizium robertsii ARSEF 23]	-	-	-	-	GO:0044425//membrane part;GO:0016020//membrane;GO:0016021//integral component of membrane;GO:0031224//intrinsic component of membrane	GO:0005215//transporter activity	GO:0006810//transport;GO:0051179//localization;GO:0051234//establishment of localization
miR5658-x	60067	392	409	0.6571	ACUACCACUACUACUACG	|||||x|||||||||x|x	UGAUGAUGAUGAUGAAGA	HOGA1	dihydrodipicolinate synthase [Beauveria bassiana ARSEF 2860]	-	-	-	-	-	GO:0003824//catalytic activity;GO:0008840//4-hydroxy-tetrahydrodipicolinate synthase;GO:0016835//carbon-oxygen lyase activity;GO:0016836//hydro-lyase activity;GO:0016829//lyase activity	GO:0008152//metabolic process
miR5658-x	49249	884	901	0.6702	ACUACGACUACUACUCUG	|||||x|||||||||xox	UGAUGAUGAUGAUGAAGA	YE85	WD40 repeat-like-containing domain protein [Metarhizium guizhouense ARSEF 977]	-	-	-	-	-	-	-
miR5658-x	199037	113	130	0.6272	ACUCCUACUACUACCCUU	|||x||||||||||xxo|	UGAUGAUGAUGAUGAAGA	--	acyl-CoA thioesterase II [Ophiocordyceps sinensis CO18]	-	-	-	-	-	-	-
miR5658-x	147188	590	607	0.7616	GGUACUACUACUACUGCG	ox|||||||||||||x|x	UGAUGAUGAUGAUGAAGA	TPO5	amino acid permease [Trichoderma reesei QM6a]	-	-	-	-	GO:0016020//membrane	GO:0046943//carboxylic acid transmembrane transporter activity;GO:0005215//transporter activity;GO:0015075//ion transmembrane transporter activity;GO:0022857//transmembrane transporter activity;GO:0008514//organic anion transmembrane transporter activity;GO:0008509//anion transmembrane transporter activity;GO:0005342//organic acid transmembrane transporter activity;GO:0015171//amino acid transmem…	GO:0044699//single-organism process;GO:0071702//organic substance transport;GO:0071705//nitrogen compound transport;GO:0006810//transport;GO:0006811//ion transport;GO:0051234//establishment of localization;GO:0051179//localization;GO:1902578//single-organism localization;GO:0046942//carboxylic acid transport;GO:0006865//amino acid transport;GO:0015849//organic acid transport;GO:0044765//single-or…
miR5658-x	82406	630	647	0.6165	GUUAGUACUACUUCUUCU	oo||x|||||||x|||||	UGAUGAUGAUGAUGAAGA	FET4	Low affinity iron permease, Fet4 [Metarhizium robertsii ARSEF 23]	-	-	-	-	-	-	-
miR5658-x	147087	419	436	0.6312	ACUGCAACUACAACUUCC	|||o|x|||||x|||||x	UGAUGAUGAUGAUGAAGA	HSD3	short chain dehydrogenase [Trichoderma harzianum]	-	-	-	-	-	GO:0043826//sulfur oxygenase reductase activity;GO:0016491//oxidoreductase activity;GO:0043738//reduced coenzyme F420 dehydrogenase activity;GO:0003824//catalytic activity;GO:0005488//binding;GO:0043883//malolactic enzyme activity	GO:0008152//metabolic process;GO:0065009//regulation of molecular function;GO:0051341//regulation of oxidoreductase activity;GO:0065007//biological regulation;GO:0019222//regulation of metabolic process;GO:0050790//regulation of catalytic activity;GO:0050789//regulation of biological process
miR5658-x	251830	606	623	0.777	UCUACUGCUACUCCUUCC	x|||||o|||||x||||x	UGAUGAUGAUGAUGAAGA	--	Pc06g01870 [Penicillium rubens Wisconsin 54-1255]	-	-	-	-	-	-	-
miR5658-x	251830	1853	1870	0.8536	ACUACUACUACUACUACA	|||||||||||||||x|x	UGAUGAUGAUGAUGAAGA	--	Pc06g01870 [Penicillium rubens Wisconsin 54-1255]	-	-	-	-	-	-	-
miR5658-x	49897	646	663	0.6219	ACUAUAACUACUACUCCU	||||ox|||||||||x||	UGAUGAUGAUGAUGAAGA	RMP1	Ribonuclease MRP protein subunit rmp1 [Beauveria bassiana D1-5]	-	-	-	-	-	-	-
miR5658-x	252665	41	58	0.8638	ACUACUACUACUACUCAC	|||||||||||||||xxx	UGAUGAUGAUGAUGAAGA	--	-	-	-	-	-	-	-	-
miR5658-x	447579	133	150	0.7563	ACUACUACUACGACUCCU	|||||||||||x|||x||	UGAUGAUGAUGAUGAAGA	--	-	-	-	-	-	-	GO:0003824//catalytic activity;GO:0016410//N-acyltransferase activity;GO:0008080//N-acetyltransferase activity;GO:0061733//peptide-lysine-N-acetyltransferase activity;GO:0016740//transferase activity;GO:0016747//transferase activity, transferring acyl groups other than amino-acyl groups;GO:0004402//histone acetyltransferase activity;GO:0016746//transferase activity, transferring acyl groups;GO:00…	-
miR5658-x	50177	3076	3093	0.6904	ACUACUACGACUACUAUG	||||||||x||||||xox	UGAUGAUGAUGAUGAAGA	MYO1	myosin-5 [Trichoderma reesei RUT C-30]	-	-	-	-	GO:0043228//non-membrane-bounded organelle;GO:0044464//cell part;GO:0044446//intracellular organelle part;GO:0005622//intracellular;GO:0044430//cytoskeletal part;GO:0043234//protein complex;GO:0044422//organelle part;GO:0043229//intracellular organelle;GO:0043226//organelle;GO:0043232//intracellular non-membrane-bounded organelle;GO:0032991//macromolecular complex;GO:0015629//actin cytoskeleton;G…	GO:0036094//small molecule binding;GO:0030554//adenyl nucleotide binding;GO:0032553//ribonucleotide binding;GO:0016787//hydrolase activity;GO:0003824//catalytic activity;GO:0097159//organic cyclic compound binding;GO:1901265//nucleoside phosphate binding;GO:0097367//carbohydrate derivative binding;GO:0032549//ribonucleoside binding;GO:0043168//anion binding;GO:0035639//purine ribonucleoside triph…	-
miR5658-x	39750	303	320	0.6228	ACUACCACUACCACUACC	|||||x|||||x|||x|x	UGAUGAUGAUGAUGAAGA	AROF	phospho-2-dehydro-3-deoxyheptonate aldolase [Trichoderma harzianum]	Metabolism	Global and Overview;Amino acid metabolism	ko01100//Metabolic pathways;ko01110//Biosynthesis of secondary metabolites;ko01130//Biosynthesis of antibiotics;ko01230//Biosynthesis of amino acids;ko00400//Phenylalanine, tyrosine and tryptophan biosynthesis	K01626	-	GO:0016740//transferase activity;GO:0003849//3-deoxy-7-phosphoheptulonate synthase activity;GO:0016765//transferase activity, transferring alkyl or aryl (other than methyl) groups;GO:0003824//catalytic activity	GO:0009072//aromatic amino acid family metabolic process;GO:0046394//carboxylic acid biosynthetic process;GO:0044711//single-organism biosynthetic process;GO:0019438//aromatic compound biosynthetic process;GO:0006725//cellular aromatic compound metabolic process;GO:1901564//organonitrogen compound metabolic process;GO:0006807//nitrogen compound metabolic process;GO:0044699//single-organism proces…
miR5658-x	30101	248	265	0.6571	ACUUCUACCACUACUACC	|||x||||x||||||x|x	UGAUGAUGAUGAUGAAGA	STL1	Sugar transporter family protein, partial [Metarhizium majus ARSEF 297]	-	-	-	-	GO:0031224//intrinsic component of membrane;GO:0016020//membrane;GO:0044425//membrane part;GO:0016021//integral component of membrane	GO:1901476//carbohydrate transporter activity;GO:0003824//catalytic activity;GO:0015144//carbohydrate transmembrane transporter activity;GO:0008324//cation transmembrane transporter activity;GO:0016861//intramolecular oxidoreductase activity, interconverting aldoses and ketoses;GO:0016853//isomerase activity;GO:0008733//L-arabinose isomerase activity;GO:0005215//transporter activity;GO:0022892//s…	GO:0071702//organic substance transport;GO:0051234//establishment of localization;GO:0051179//localization;GO:0044699//single-organism process;GO:0008643//carbohydrate transport;GO:1902578//single-organism localization;GO:0044765//single-organism transport;GO:0006810//transport
miR5658-x	30112	2206	2223	0.8464	ACUACUGCUACGACUACG	||||||o||||x|||x|x	UGAUGAUGAUGAUGAAGA	--	serine/threonine protein kinase [Magnaporthe oryzae 70-15]	-	-	-	-	-	GO:0043168//anion binding;GO:0035639//purine ribonucleoside triphosphate binding;GO:0001883//purine nucleoside binding;GO:0043167//ion binding;GO:0016740//transferase activity;GO:0032559//adenyl ribonucleotide binding;GO:0003824//catalytic activity;GO:0004672//protein kinase activity;GO:0016773//phosphotransferase activity, alcohol group as acceptor;GO:0005488//binding;GO:0032555//purine ribonucl…	GO:0044260//cellular macromolecule metabolic process;GO:0043412//macromolecule modification;GO:0006468//protein phosphorylation;GO:0044238//primary metabolic process;GO:0071704//organic substance metabolic process;GO:0006793//phosphorus metabolic process;GO:0044267//cellular protein metabolic process;GO:0044237//cellular metabolic process;GO:0016310//phosphorylation;GO:0019538//protein metabolic …
miR5658-x	60950	177	194	0.6121	ACCGCUCCUACUACUUCA	||xo||x||||||||||x	UGAUGAUGAUGAUGAAGA	--	oxidoreductase [Ophiocordyceps sinensis CO18]	-	-	-	-	-	-	-
miR5658-x	148168	143	160	0.6799	ACUGCUACUACGACUUGU	|||o|||||||x||||x|	UGAUGAUGAUGAUGAAGA	VPS28	vacuolar protein sorting-associated protein Vps28 [Metarhizium album ARSEF 1941]	Cellular Processes	Transport and catabolism	ko04144//Endocytosis	K12184	-	-	-
miR5658-x	148252	1160	1177	0.638	ACUACGGCUACUCCUUCU	|||||xo|||||x|||||	UGAUGAUGAUGAUGAAGA	MAL11	maltose permease [Trichoderma harzianum]	-	-	-	-	GO:0031224//intrinsic component of membrane;GO:0016020//membrane;GO:0044425//membrane part;GO:0016021//integral component of membrane	GO:0015293//symporter activity;GO:0015144//carbohydrate transmembrane transporter activity;GO:0051119//sugar transmembrane transporter activity;GO:0022891//substrate-specific transmembrane transporter activity;GO:0008733//L-arabinose isomerase activity;GO:0015075//ion transmembrane transporter activity;GO:0005402//cation:sugar symporter activity;GO:0015295//solute:proton symporter activity;GO:001…	GO:0044765//single-organism transport;GO:0051234//establishment of localization;GO:0008643//carbohydrate transport;GO:0071702//organic substance transport;GO:0051179//localization;GO:0044699//single-organism process;GO:1902578//single-organism localization;GO:0006810//transport
miR5658-x	147628	446	463	0.6915	ACGACUGGUACUACUGCU	||x|||ox|||||||x||	UGAUGAUGAUGAUGAAGA	Y1144	3-hydroxyacyl-CoA dehydrogenase [Ustilaginoidea virens]	-	-	-	-	-	GO:0016491//oxidoreductase activity;GO:0003824//catalytic activity;GO:0005488//binding	GO:0008152//metabolic process
miR5658-x	61048	195	212	0.6308	CCUACUACUACCACUCCU	x||||||||||x|||x||	UGAUGAUGAUGAUGAAGA	Y2247	protease [Metarhizium guizhouense ARSEF 977]	-	-	-	-	-	-	-
miR5658-x	39879	521	538	0.7786	UCUGCUACUACUACUGCG	x||o|||||||||||x|x	UGAUGAUGAUGAUGAAGA	--	Cystathionine beta-synthase, core [Cordyceps militaris CM01]	-	-	-	-	-	-	-
miR5658-x	72418	51	68	0.6093	ACUACAUCUACUACUUAC	|||||xx|||||||||xx	UGAUGAUGAUGAUGAAGA	TAM	Trans-aconitate 2-methyltransferase [Fusarium oxysporum f. sp. cubense race 4]	-	-	-	-	-	-	-
miR5658-x	149596	59	76	0.7536	GUUUCUGCUACUACUUCU	oo|x||o|||||||||||	UGAUGAUGAUGAUGAAGA	--	Galactosyl transferase, partial [Metarhizium brunneum ARSEF 3297]	-	-	-	-	-	-	-
miR5658-x	149162	1106	1123	0.6809	UUUUCUACUACUACUUGU	xo|x||||||||||||x|	UGAUGAUGAUGAUGAAGA	BTN1	protein btn1 [Metarhizium guizhouense ARSEF 977]	-	-	-	-	GO:0016020//membrane	-	-
miR5658-x	262837	2486	2503	0.6619	ACCACCACUACUACUCCG	||x||x|||||||||x|x	UGAUGAUGAUGAUGAAGA	RXT3	transcriptional regulatory protein rxt3 [Fusarium avenaceum]	-	-	-	-	-	-	-
miR5658-x	149048	1716	1733	0.7668	ACCACUACUACUACUACG	||x||||||||||||x|x	UGAUGAUGAUGAUGAAGA	--	serine/threonine protein kinase domain protein [Blumeria graminis f. sp. hordei DH14]	-	-	-	-	-	-	-
miR5658-x	148811	1226	1243	0.6057	CCUACUACUACCUCCUCU	x||||||||||xx|x|||	UGAUGAUGAUGAUGAAGA	UTP7	U3 small nucleolar RNA-associated protein [Trichoderma harzianum]	-	-	-	-	-	-	-
miR5658-x	72694	1459	1476	0.8577	ACUACUACUACUACUACA	|||||||||||||||x|x	UGAUGAUGAUGAUGAAGA	IF6	translation initiation factor 6 [Trichoderma reesei QM6a]	Genetic Information Processing	Translation	ko03008//Ribosome biogenesis in eukaryotes	K03264	-	GO:0044877//macromolecular complex binding;GO:0043022//ribosome binding;GO:0043021//ribonucleoprotein complex binding;GO:0005488//binding	GO:0042255//ribosome assembly;GO:0006996//organelle organization;GO:0042254//ribosome biogenesis;GO:0009987//cellular process;GO:0044085//cellular component biogenesis;GO:0016043//cellular component organization;GO:0071826//ribonucleoprotein complex subunit organization;GO:0043933//macromolecular complex subunit organization;GO:0070925//organelle assembly;GO:0065003//macromolecular complex assemb…
miR5658-x	40202	229	246	0.6135	ACGACUACUACUACGCCC	||x|||||||||||xx|x	UGAUGAUGAUGAUGAAGA	YA745	diphthamide biosynthesis protein 3 [Paracoccidioides brasiliensis Pb18]	-	-	-	-	-	GO:0000166//nucleotide binding;GO:0036094//small molecule binding;GO:1901363//heterocyclic compound binding;GO:1901265//nucleoside phosphate binding;GO:0097159//organic cyclic compound binding;GO:0005488//binding	-
miR5658-x	50752	566	583	0.8298	ACUACUACUACUACUGAG	|||||||||||||||xxx	UGAUGAUGAUGAUGAAGA	INDA1	RecName: Full=Amino-acid permease inda1 [Trichoderma atroviride]	-	-	-	-	GO:0044425//membrane part;GO:0031224//intrinsic component of membrane;GO:0016021//integral component of membrane;GO:0016020//membrane	GO:0022891//substrate-specific transmembrane transporter activity;GO:0022892//substrate-specific transporter activity;GO:0005342//organic acid transmembrane transporter activity;GO:0015075//ion transmembrane transporter activity;GO:0022857//transmembrane transporter activity;GO:0005215//transporter activity;GO:0008509//anion transmembrane transporter activity;GO:0046943//carboxylic acid transmemb…	GO:0006810//transport;GO:0006865//amino acid transport;GO:0051234//establishment of localization;GO:0044765//single-organism transport;GO:0015849//organic acid transport;GO:0044699//single-organism process;GO:0051179//localization;GO:0046942//carboxylic acid transport;GO:1902578//single-organism localization;GO:0071702//organic substance transport;GO:0006811//ion transport;GO:0015711//organic ani…
miR5658-x	50752	653	670	0.6416	GCUACUAGUACUUCUGCU	o||||||x||||x||x||	UGAUGAUGAUGAUGAAGA	INDA1	RecName: Full=Amino-acid permease inda1 [Trichoderma atroviride]	-	-	-	-	GO:0044425//membrane part;GO:0031224//intrinsic component of membrane;GO:0016021//integral component of membrane;GO:0016020//membrane	GO:0022891//substrate-specific transmembrane transporter activity;GO:0022892//substrate-specific transporter activity;GO:0005342//organic acid transmembrane transporter activity;GO:0015075//ion transmembrane transporter activity;GO:0022857//transmembrane transporter activity;GO:0005215//transporter activity;GO:0008509//anion transmembrane transporter activity;GO:0046943//carboxylic acid transmemb…	GO:0006810//transport;GO:0006865//amino acid transport;GO:0051234//establishment of localization;GO:0044765//single-organism transport;GO:0015849//organic acid transport;GO:0044699//single-organism process;GO:0051179//localization;GO:0046942//carboxylic acid transport;GO:1902578//single-organism localization;GO:0071702//organic substance transport;GO:0006811//ion transport;GO:0015711//organic ani…
miR5658-x	61451	115	132	0.7199	ACAACUAGUACUACUGGU	||x||||x|||||||xx|	UGAUGAUGAUGAUGAAGA	GUN2	endo beta-1,4-glucanase [Trichoderma asperellum]	Metabolism	Global and Overview;Carbohydrate metabolism	ko01100//Metabolic pathways;ko00500//Starch and sucrose metabolism	K01179	GO:0005576//extracellular region	GO:0003824//catalytic activity;GO:0001871//pattern binding;GO:0004553//hydrolase activity, hydrolyzing O-glycosyl compounds;GO:0030246//carbohydrate binding;GO:0016798//hydrolase activity, acting on glycosyl bonds;GO:0005488//binding;GO:0016787//hydrolase activity;GO:0030248//cellulose binding;GO:0030247//polysaccharide binding	GO:0008152//metabolic process;GO:0044238//primary metabolic process;GO:0005975//carbohydrate metabolic process;GO:0071704//organic substance metabolic process
miR5658-x	150021	575	592	0.8156	GCUACUACUACUACCUCU	o|||||||||||||x|||	UGAUGAUGAUGAUGAAGA	PTR2	POT family protein [Trichoderma harzianum]	-	-	-	-	GO:0016020//membrane	GO:0005215//transporter activity	GO:0015833//peptide transport;GO:0051234//establishment of localization;GO:0042886//amide transport;GO:0006810//transport;GO:0044699//single-organism process;GO:1902578//single-organism localization;GO:0071702//organic substance transport;GO:0071705//nitrogen compound transport;GO:0051179//localization;GO:0044765//single-organism transport;GO:0006857//oligopeptide transport
miR5658-x	270167	241	258	0.6584	ACUACUACCACGACUCUU	||||||||x||x|||xo|	UGAUGAUGAUGAUGAAGA	MOT1	sulfate transporter [Ophiocordyceps sinensis CO18]	-	-	-	-	GO:0016020//membrane;GO:0044425//membrane part;GO:0016021//integral component of membrane;GO:0031224//intrinsic component of membrane	GO:0005215//transporter activity	GO:0051234//establishment of localization;GO:0006810//transport;GO:0051179//localization
miR5658-x	61563	655	672	0.7814	AGUACUACUACUACUACG	|x|||||||||||||x|x	UGAUGAUGAUGAUGAAGA	YORN	RING-15 protein, partial [Metarhizium brunneum ARSEF 3297]	-	-	-	-	-	GO:0005488//binding;GO:0005515//protein binding;GO:0046914//transition metal ion binding;GO:0008270//zinc ion binding;GO:0046872//metal ion binding;GO:0043167//ion binding;GO:0043169//cation binding	-
miR5658-x	270537	397	414	0.7214	AUUACUACUACUACGGCC	|o||||||||||||xx|x	UGAUGAUGAUGAUGAAGA	--	-	-	-	-	-	-	-	-
miR5658-x	61626	1664	1681	0.6523	AAUAGUACUACUACUACC	|x||x||||||||||x|x	UGAUGAUGAUGAUGAAGA	MTP4	cation diffusion facilitator 10 [Metarhizium acridum CQMa 102]	-	-	-	-	GO:0016020//membrane	GO:0022892//substrate-specific transporter activity;GO:0022891//substrate-specific transmembrane transporter activity;GO:0015075//ion transmembrane transporter activity;GO:0008324//cation transmembrane transporter activity;GO:0005215//transporter activity;GO:0022857//transmembrane transporter activity	GO:0044699//single-organism process;GO:0044765//single-organism transport;GO:0006811//ion transport;GO:0006812//cation transport;GO:0051234//establishment of localization;GO:0006810//transport;GO:1902578//single-organism localization;GO:0051179//localization
miR5658-x	30842	1820	1837	0.6043	ACUCCUAGUACUACUACC	|||x|||x|||||||x|x	UGAUGAUGAUGAUGAAGA	GFA1	glucosamine-fructose-6-phosphate aminotransferase [Trichoderma virens Gv29-8]	Metabolism;Human Diseases	Global and Overview;Amino acid metabolism;Endocrine and metabolic diseases;Carbohydrate metabolism	ko01100//Metabolic pathways;ko01130//Biosynthesis of antibiotics;ko00520//Amino sugar and nucleotide sugar metabolism;ko00250//Alanine, aspartate and glutamate metabolism;ko04931//Insulin resistance	K00820	GO:0005737//cytoplasm;GO:0044464//cell part;GO:0005622//intracellular;GO:0005623//cell;GO:0044424//intracellular part	GO:0005488//binding;GO:0016769//transferase activity, transferring nitrogenous groups;GO:0004360//glutamine-fructose-6-phosphate transaminase (isomerizing) activity;GO:0030246//carbohydrate binding;GO:0070548//L-glutamine aminotransferase activity;GO:0003824//catalytic activity;GO:0008483//transaminase activity;GO:0016740//transferase activity	GO:0009058//biosynthetic process;GO:0016051//carbohydrate biosynthetic process;GO:0008152//metabolic process;GO:0044710//single-organism metabolic process;GO:0044711//single-organism biosynthetic process;GO:0044699//single-organism process;GO:0005975//carbohydrate metabolic process;GO:0044238//primary metabolic process;GO:0071704//organic substance metabolic process;GO:1901576//organic substance …
miR5658-x	273163	1186	1203	0.6121	ACUACGCCUACUACUACA	|||||xx||||||||x|x	UGAUGAUGAUGAUGAAGA	PDP3	PWWP domain-containing protein [Ophiocordyceps sinensis CO18]	-	-	-	-	-	GO:0016853//isomerase activity;GO:0003824//catalytic activity;GO:0016859//cis-trans isomerase activity;GO:0003755//peptidyl-prolyl cis-trans isomerase activity	-
miR5658-x	202316	501	518	0.6113	ACGACGACUACUACUACG	||x||x|||||||||x|x	UGAUGAUGAUGAUGAAGA	--	RTC4-like domain protein [Aspergillus parasiticus SU-1]	-	-	-	-	-	GO:0016301//kinase activity;GO:0003824//catalytic activity;GO:0004143//diacylglycerol kinase activity;GO:0016740//transferase activity;GO:0016772//transferase activity, transferring phosphorus-containing groups;GO:0016773//phosphotransferase activity, alcohol group as acceptor	-
miR5658-x	150604	850	867	0.9179	GCUGCUGCUACUACUUCG	o||o||o||||||||||x	UGAUGAUGAUGAUGAAGA	--	related to PET191 protein, involved in assembly of cytochrome oxidase [Fusarium fujikuroi IMI 58289]	-	-	-	-	-	-	-
miR5658-x	61885	314	331	0.6367	ACCAGUACUACUACUGCC	||x|x||||||||||x|x	UGAUGAUGAUGAUGAAGA	PDXH	FMN-binding split barrel-related protein [Metarhizium guizhouense ARSEF 977]	-	-	-	-	-	GO:0032553//ribonucleotide binding;GO:0097159//organic cyclic compound binding;GO:1901265//nucleoside phosphate binding;GO:0005488//binding;GO:0010181//FMN binding;GO:0043167//ion binding;GO:1901363//heterocyclic compound binding;GO:0050662//coenzyme binding;GO:0000166//nucleotide binding;GO:0036094//small molecule binding;GO:0048037//cofactor binding;GO:0097367//carbohydrate derivative binding;G…	-
miR5658-x	40671	340	357	0.8505	ACUACUACUACUACUGCC	|||||||||||||||x|x	UGAUGAUGAUGAUGAAGA	--	hypothetical protein TRIVIDRAFT_205766 [Trichoderma virens Gv29-8]	-	-	-	-	-	-	-
miR5658-x	40671	358	375	0.8536	GCAUCUACUACUACUACU	o|xx|||||||||||x||	UGAUGAUGAUGAUGAAGA	--	hypothetical protein TRIVIDRAFT_205766 [Trichoderma virens Gv29-8]	-	-	-	-	-	-	-
miR5658-x	40671	388	405	0.7957	ACAGCUACCACUUCUUCU	||xo||||x|||x|||||	UGAUGAUGAUGAUGAAGA	--	hypothetical protein TRIVIDRAFT_205766 [Trichoderma virens Gv29-8]	-	-	-	-	-	-	-
miR5658-x	40671	427	444	0.825	ACUGCUGCUACUACUACC	|||o||o||||||||x|x	UGAUGAUGAUGAUGAAGA	--	hypothetical protein TRIVIDRAFT_205766 [Trichoderma virens Gv29-8]	-	-	-	-	-	-	-
miR5658-x	73395	106	123	0.8932	ACUACUGCUACUACUUUU	||||||o|||||||||o|	UGAUGAUGAUGAUGAAGA	--	transcription factor C6 [Aspergillus fumigatus var. RP-2014]	-	-	-	-	-	-	-
miR5658-x	151072	175	192	0.7061	ACUCCUCCUACUACUACA	|||x||x||||||||x|x	UGAUGAUGAUGAUGAAGA	CYS2	homoserine O-acetyltransferase [Trichoderma harzianum]	Metabolism	Global and Overview;Amino acid metabolism	ko01100//Metabolic pathways;ko01130//Biosynthesis of antibiotics;ko00270//Cysteine and methionine metabolism	K00641	GO:0005623//cell;GO:0005737//cytoplasm;GO:0044464//cell part;GO:0005622//intracellular;GO:0044424//intracellular part	GO:0016407//acetyltransferase activity;GO:0003824//catalytic activity;GO:0004414//homoserine O-acetyltransferase activity;GO:0008374//O-acyltransferase activity;GO:0016740//transferase activity;GO:0016747//transferase activity, transferring acyl groups other than amino-acyl groups;GO:0016413//O-acetyltransferase activity;GO:0016746//transferase activity, transferring acyl groups	GO:0000097//sulfur amino acid biosynthetic process;GO:0044238//primary metabolic process;GO:0006082//organic acid metabolic process;GO:0046394//carboxylic acid biosynthetic process;GO:0044699//single-organism process;GO:0044763//single-organism cellular process;GO:0009987//cellular process;GO:0044249//cellular biosynthetic process;GO:0008652//cellular amino acid biosynthetic process;GO:0044283//s…
miR5658-x	62135	4923	4940	0.7	AUUACUCCUACUACUAUU	|o||||x||||||||xo|	UGAUGAUGAUGAUGAAGA	HETE1	WD40 repeat-like protein [Glarea lozoyensis ATCC 20868]	-	-	-	-	-	-	-
miR5658-x	62186	717	734	0.6344	ACUGCUCCUACCGCUUCU	|||o||x||||xo|||||	UGAUGAUGAUGAUGAAGA	YKM2	amino acid transporter [Trichoderma reesei QM6a]	-	-	-	-	GO:0016020//membrane	GO:0005342//organic acid transmembrane transporter activity;GO:0015075//ion transmembrane transporter activity;GO:0046943//carboxylic acid transmembrane transporter activity;GO:0022892//substrate-specific transporter activity;GO:0008514//organic anion transmembrane transporter activity;GO:0005215//transporter activity;GO:0022891//substrate-specific transmembrane transporter activity;GO:0022857//t…	GO:0006820//anion transport;GO:0071702//organic substance transport;GO:0051179//localization;GO:0006865//amino acid transport;GO:0015849//organic acid transport;GO:0044765//single-organism transport;GO:0051234//establishment of localization;GO:0006810//transport;GO:0006811//ion transport;GO:0044699//single-organism process;GO:0015711//organic anion transport;GO:1902578//single-organism localizati…
miR5658-x	31452	652	669	0.7706	GCUUCUACUACUACUACG	o||x|||||||||||x|x	UGAUGAUGAUGAUGAAGA	--	Hypothetical protein TRIATDRAFT_92641 [Trichoderma atroviride IMI 206040]	-	-	-	-	-	GO:0004308//exo-alpha-sialidase activity;GO:0016787//hydrolase activity;GO:0003824//catalytic activity;GO:0016798//hydrolase activity, acting on glycosyl bonds;GO:0016997//alpha-sialidase activity;GO:0004553//hydrolase activity, hydrolyzing O-glycosyl compounds	-
miR5658-x	73744	900	917	0.629	ACUACAACUACGACUUCA	|||||x|||||x|||||x	UGAUGAUGAUGAUGAAGA	PRR1	kinase-like protein, partial [Trichoderma reesei RUT C-30]	-	-	-	-	-	GO:0008349//MAP kinase kinase kinase kinase activity;GO:0004690//cyclic nucleotide-dependent protein kinase activity;GO:0003824//catalytic activity;GO:0036094//small molecule binding;GO:0030295//protein kinase activator activity;GO:0004708//MAP kinase kinase activity;GO:0004705//JUN kinase activity;GO:0004677//DNA-dependent protein kinase activity;GO:0017076//purine nucleotide binding;GO:0097159/…	GO:0036211//protein modification process;GO:0043412//macromolecule modification;GO:0006793//phosphorus metabolic process;GO:0009987//cellular process;GO:0016310//phosphorylation;GO:0043170//macromolecule metabolic process;GO:0008152//metabolic process;GO:0006468//protein phosphorylation;GO:0044237//cellular metabolic process;GO:0006464//cellular protein modification process;GO:0044267//cellular p…
miR5658-x	73744	918	935	0.629	ACUACGACUACAACUACA	|||||x|||||x|||x|x	UGAUGAUGAUGAUGAAGA	PRR1	kinase-like protein, partial [Trichoderma reesei RUT C-30]	-	-	-	-	-	GO:0008349//MAP kinase kinase kinase kinase activity;GO:0004690//cyclic nucleotide-dependent protein kinase activity;GO:0003824//catalytic activity;GO:0036094//small molecule binding;GO:0030295//protein kinase activator activity;GO:0004708//MAP kinase kinase activity;GO:0004705//JUN kinase activity;GO:0004677//DNA-dependent protein kinase activity;GO:0017076//purine nucleotide binding;GO:0097159/…	GO:0036211//protein modification process;GO:0043412//macromolecule modification;GO:0006793//phosphorus metabolic process;GO:0009987//cellular process;GO:0016310//phosphorylation;GO:0043170//macromolecule metabolic process;GO:0008152//metabolic process;GO:0006468//protein phosphorylation;GO:0044237//cellular metabolic process;GO:0006464//cellular protein modification process;GO:0044267//cellular p…
miR5658-x	289732	92	109	0.6679	ACUGCUACUACCACUGCU	|||o|||||||x|||x||	UGAUGAUGAUGAUGAAGA	--	-	-	-	-	-	-	-	-
miR5658-x	292803	1362	1379	0.6014	ACUACUAGUACGGUUUCU	|||||||x|||xoo||||	UGAUGAUGAUGAUGAAGA	YCN8	DUF914-domain-containing protein [Trichoderma reesei RUT C-30]	-	-	-	-	-	-	-
miR5658-x	292803	1629	1646	0.6393	CCGGCUACUACUACGUCU	x|xo||||||||||x|||	UGAUGAUGAUGAUGAAGA	YCN8	DUF914-domain-containing protein [Trichoderma reesei RUT C-30]	-	-	-	-	-	-	-
miR5658-x	62521	6	23	0.682	ACUACUGUGACUAUUUCU	||||||oox||||o||||	UGAUGAUGAUGAUGAAGA	--	Pc20g09790, partial [Penicillium rubens Wisconsin 54-1255]	-	-	-	-	-	-	-
miR5658-x	62561	490	507	0.6452	GCUACCACUACUACUACA	o||||x|||||||||x|x	UGAUGAUGAUGAUGAAGA	--	-	-	-	-	-	-	-	-
miR5658-x	152856	836	853	0.6487	GCUACUACUACAACCUCU	o||||||||||x||x|||	UGAUGAUGAUGAUGAAGA	YJ7D	major facilitator superfamily transporter [Trichoderma harzianum]	-	-	-	-	GO:0031224//intrinsic component of membrane;GO:0044425//membrane part;GO:0016020//membrane;GO:0016021//integral component of membrane	GO:0005215//transporter activity	GO:0006810//transport;GO:0051179//localization;GO:0051234//establishment of localization
miR5658-x	450675	1285	1302	0.8566	ACUACUACUACUACUACA	|||||||||||||||x|x	UGAUGAUGAUGAUGAAGA	--	hypothetical protein TRIATDRAFT_280757 [Trichoderma atroviride IMI 206040]	-	-	-	-	GO:0005623//cell;GO:0005622//intracellular;GO:0044464//cell part	GO:0005488//binding;GO:0043169//cation binding;GO:0003676//nucleic acid binding;GO:0097159//organic cyclic compound binding;GO:1901363//heterocyclic compound binding;GO:0008270//zinc ion binding;GO:0046914//transition metal ion binding;GO:0043167//ion binding;GO:0046872//metal ion binding	-
miR5658-x	450675	1303	1320	0.8505	ACUACUACUACUACUACU	|||||||||||||||x||	UGAUGAUGAUGAUGAAGA	--	hypothetical protein TRIATDRAFT_280757 [Trichoderma atroviride IMI 206040]	-	-	-	-	GO:0005623//cell;GO:0005622//intracellular;GO:0044464//cell part	GO:0005488//binding;GO:0043169//cation binding;GO:0003676//nucleic acid binding;GO:0097159//organic cyclic compound binding;GO:1901363//heterocyclic compound binding;GO:0008270//zinc ion binding;GO:0046914//transition metal ion binding;GO:0043167//ion binding;GO:0046872//metal ion binding	-
miR5658-x	43003	998	1015	0.7758	CCUACUGCUACUACCUCU	x|||||o|||||||x|||	UGAUGAUGAUGAUGAAGA	BTGC	glycoside hydrolase family 17 protein [Trichoderma atroviride IMI 206040]	-	-	-	-	-	GO:0004553//hydrolase activity, hydrolyzing O-glycosyl compounds;GO:0016787//hydrolase activity;GO:0003824//catalytic activity;GO:0004308//exo-alpha-sialidase activity;GO:0016997//alpha-sialidase activity;GO:0016798//hydrolase activity, acting on glycosyl bonds	GO:0005975//carbohydrate metabolic process;GO:0008152//metabolic process;GO:0044238//primary metabolic process;GO:0071704//organic substance metabolic process
miR5658-x	450807	688	705	0.7878	ACUACUACUACUACCUAC	||||||||||||||x|xx	UGAUGAUGAUGAUGAAGA	BRL1	Nucleus export protein Brr6 [Metarhizium robertsii ARSEF 23]	-	-	-	-	-	-	-
miR5658-x	129594	248	265	0.8475	GCUACUGCUACUAUUUCA	o|||||o||||||o|||x	UGAUGAUGAUGAUGAAGA	GNA1	glucosamine 6-phosphate N-acetyltransferase [Trichoderma atroviride IMI 206040]	Metabolism	Carbohydrate metabolism	ko00520//Amino sugar and nucleotide sugar metabolism	K00621	-	GO:0016407//acetyltransferase activity;GO:0016410//N-acyltransferase activity;GO:0016746//transferase activity, transferring acyl groups;GO:0016747//transferase activity, transferring acyl groups other than amino-acyl groups;GO:0016740//transferase activity;GO:0004343//glucosamine 6-phosphate N-acetyltransferase activity;GO:0008080//N-acetyltransferase activity;GO:0003824//catalytic activity	GO:0008152//metabolic process
miR5658-x	54080	7332	7349	0.6631	ACUACUACUACGACUAUU	|||||||||||x|||xo|	UGAUGAUGAUGAUGAAGA	--	topoisomerase II-associated-like protein [Metarhizium robertsii]	-	-	-	-	-	-	-
miR5658-x	54084	1248	1265	0.6452	CCUACUACUACUCCGUCU	x|||||||||||x|x|||	UGAUGAUGAUGAUGAAGA	PMT1	glycosyltransferase family 39 protein [Trichoderma atroviride IMI 206040]	Metabolism	Global and Overview;Glycan biosynthesis and metabolism	ko01100//Metabolic pathways;ko00514//Other types of O-glycan biosynthesis	K00728	GO:0016020//membrane	GO:0003824//catalytic activity;GO:0016740//transferase activity;GO:0016758//transferase activity, transferring hexosyl groups;GO:0016757//transferase activity, transferring glycosyl groups;GO:0004169//dolichyl-phosphate-mannose-protein mannosyltransferase activity;GO:0000030//mannosyltransferase activity	GO:0009058//biosynthetic process;GO:0044260//cellular macromolecule metabolic process;GO:0044763//single-organism cellular process;GO:0044723//single-organism carbohydrate metabolic process;GO:0043412//macromolecule modification;GO:1901576//organic substance biosynthetic process;GO:0009059//macromolecule biosynthetic process;GO:0070085//glycosylation;GO:0005975//carbohydrate metabolic process;GO:…
miR5658-x	158395	90	107	0.9181	UCUGCUACUACUACUUCG	x||o|||||||||||||x	UGAUGAUGAUGAUGAAGA	EF1A	translation elongation factor 1a [Trichoderma reesei QM6a]	Genetic Information Processing	Translation	ko03013//RNA transport	K03231	GO:0044424//intracellular part;GO:0005622//intracellular;GO:0005737//cytoplasm;GO:0044464//cell part;GO:0005623//cell	GO:0016462//pyrophosphatase activity;GO:0035639//purine ribonucleoside triphosphate binding;GO:0008135//translation factor activity, RNA binding;GO:0036094//small molecule binding;GO:0016818//hydrolase activity, acting on acid anhydrides, in phosphorus-containing anhydrides;GO:0003723//RNA binding;GO:0003746//translation elongation factor activity;GO:0003824//catalytic activity;GO:0097159//organi…	GO:0034641//cellular nitrogen compound metabolic process;GO:0009059//macromolecule biosynthetic process;GO:0044260//cellular macromolecule metabolic process;GO:0006412//translation;GO:0009987//cellular process;GO:0071704//organic substance metabolic process;GO:0006518//peptide metabolic process;GO:0010467//gene expression;GO:0043043//peptide biosynthetic process;GO:1901576//organic substance bios…
miR5658-x	158395	1608	1625	0.6143	ACAACUACUACUACCCAU	||x|||||||||||xxx|	UGAUGAUGAUGAUGAAGA	EF1A	translation elongation factor 1a [Trichoderma reesei QM6a]	Genetic Information Processing	Translation	ko03013//RNA transport	K03231	GO:0044424//intracellular part;GO:0005622//intracellular;GO:0005737//cytoplasm;GO:0044464//cell part;GO:0005623//cell	GO:0016462//pyrophosphatase activity;GO:0035639//purine ribonucleoside triphosphate binding;GO:0008135//translation factor activity, RNA binding;GO:0036094//small molecule binding;GO:0016818//hydrolase activity, acting on acid anhydrides, in phosphorus-containing anhydrides;GO:0003723//RNA binding;GO:0003746//translation elongation factor activity;GO:0003824//catalytic activity;GO:0097159//organi…	GO:0034641//cellular nitrogen compound metabolic process;GO:0009059//macromolecule biosynthetic process;GO:0044260//cellular macromolecule metabolic process;GO:0006412//translation;GO:0009987//cellular process;GO:0071704//organic substance metabolic process;GO:0006518//peptide metabolic process;GO:0010467//gene expression;GO:0043043//peptide biosynthetic process;GO:1901576//organic substance bios…
miR5658-x	129781	752	769	0.6335	ACCACUGCUACUACAUCC	||x|||o|||||||x||x	UGAUGAUGAUGAUGAAGA	YB70	acetyl-coenzyme A transporter 1 [Beauveria bassiana ARSEF 2860]	-	-	-	-	-	GO:0008080//N-acetyltransferase activity;GO:0019186//acyl-CoA N-acyltransferase activity;GO:0016454//C-palmitoyltransferase activity;GO:0016413//O-acetyltransferase activity;GO:0016747//transferase activity, transferring acyl groups other than amino-acyl groups;GO:0016420//malonyltransferase activity;GO:0016407//acetyltransferase activity;GO:0046941//azetidine-2-carboxylic acid acetyltransferase …	-
miR5658-x	129408	119	136	0.6206	GCUACCACCACUACUUCC	o||||x||x||||||||x	UGAUGAUGAUGAUGAAGA	YPT2	secretion related small GTPase SRG1 [Trichoderma atroviride IMI 206040]	Cellular Processes	Transport and catabolism	ko04144//Endocytosis	K07901	GO:0044464//cell part;GO:0005623//cell;GO:0005622//intracellular	GO:0032555//purine ribonucleotide binding;GO:0097367//carbohydrate derivative binding;GO:0032561//guanyl ribonucleotide binding;GO:0005488//binding;GO:0036094//small molecule binding;GO:0043167//ion binding;GO:0017076//purine nucleotide binding;GO:0005525//GTP binding;GO:0035639//purine ribonucleoside triphosphate binding;GO:0001882//nucleoside binding;GO:0043168//anion binding;GO:0000166//nucleo…	GO:0009987//cellular process;GO:0046907//intracellular transport;GO:0006913//nucleocytoplasmic transport;GO:0007165//signal transduction;GO:0051179//localization;GO:0044700//single organism signaling;GO:0050789//regulation of biological process;GO:0007264//small GTPase mediated signal transduction;GO:0034613//cellular protein localization;GO:0008104//protein localization;GO:0015031//protein trans…
miR5658-x	129086	313	330	0.8269	ACUACUACUACUACUACG	|||||||||||||||x|x	UGAUGAUGAUGAUGAAGA	--	hypothetical protein TRIATDRAFT_300860 [Trichoderma atroviride IMI 206040]	-	-	-	-	-	-	-
miR5658-x	54168	1579	1596	0.629	ACUACUACGACCACUUCA	||||||||x||x|||||x	UGAUGAUGAUGAUGAAGA	ERG1	squalene monooxygenase-like protein [Trichoderma reesei QM6a]	Metabolism	Lipid metabolism;Metabolism of terpenoids and polyketides;Global and Overview	ko01100//Metabolic pathways;ko01110//Biosynthesis of secondary metabolites;ko01130//Biosynthesis of antibiotics;ko00100//Steroid biosynthesis;ko00909//Sesquiterpenoid and triterpenoid biosynthesis	K00511	-	GO:0003824//catalytic activity;GO:0004506//squalene monooxygenase activity;GO:0016709//oxidoreductase activity, acting on paired donors, with incorporation or reduction of molecular oxygen, NAD(P)H as one donor, and incorporation of one atom of oxygen;GO:0004497//monooxygenase activity;GO:0016705//oxidoreductase activity, acting on paired donors, with incorporation or reduction of molecular oxyge…	GO:0008152//metabolic process
miR5658-x	158638	1332	1349	0.6107	CCUACAACUACUACUGAU	x||||x|||||||||xx|	UGAUGAUGAUGAUGAAGA	SCW1	RNA binding protein [Metarhizium album ARSEF 1941]	-	-	-	-	-	GO:0003676//nucleic acid binding;GO:1901363//heterocyclic compound binding;GO:0097159//organic cyclic compound binding;GO:0005488//binding	-
miR5658-x	184180	2715	2732	0.6989	GGUACUACUACUACUCCG	ox|||||||||||||x|x	UGAUGAUGAUGAUGAAGA	--	fungal specific transcription factor [Aspergillus kawachii IFO 4308]	-	-	-	-	GO:0043229//intracellular organelle;GO:0005623//cell;GO:0044464//cell part;GO:0005622//intracellular;GO:0043231//intracellular membrane-bounded organelle;GO:0043226//organelle;GO:0043227//membrane-bounded organelle;GO:0005634//nucleus;GO:0044424//intracellular part	GO:0001071//nucleic acid binding transcription factor activity;GO:0046872//metal ion binding;GO:0003700//transcription factor activity, sequence-specific DNA binding;GO:0008270//zinc ion binding;GO:0043169//cation binding;GO:0005488//binding;GO:0043167//ion binding;GO:0046914//transition metal ion binding	GO:0080090//regulation of primary metabolic process;GO:0031326//regulation of cellular biosynthetic process;GO:1903506//regulation of nucleic acid-templated transcription;GO:0019222//regulation of metabolic process;GO:0060255//regulation of macromolecule metabolic process;GO:0010468//regulation of gene expression;GO:0031323//regulation of cellular metabolic process;GO:0006355//regulation of trans…
miR5658-x	54281	1158	1175	0.6918	ACUGCUUCUACUACUACU	|||o||x||||||||x||	UGAUGAUGAUGAUGAAGA	LACP	general substrate transporter [Trichoderma reesei RUT C-30]	-	-	-	-	GO:0016020//membrane;GO:0016021//integral component of membrane;GO:0031224//intrinsic component of membrane;GO:0044425//membrane part	GO:0003824//catalytic activity;GO:0015294//solute:cation symporter activity;GO:0005215//transporter activity;GO:0016861//intramolecular oxidoreductase activity, interconverting aldoses and ketoses;GO:0008733//L-arabinose isomerase activity;GO:0016860//intramolecular oxidoreductase activity;GO:0015293//symporter activity;GO:0008324//cation transmembrane transporter activity;GO:0051119//sugar trans…	GO:0071702//organic substance transport;GO:1902578//single-organism localization;GO:0008643//carbohydrate transport;GO:0044765//single-organism transport;GO:0051234//establishment of localization;GO:0006810//transport;GO:0044699//single-organism process;GO:0051179//localization
miR5658-x	311955	431	448	0.7857	GCGACUACUACUACUUCC	o|x||||||||||||||x	UGAUGAUGAUGAUGAAGA	--	-	-	-	-	-	-	-	-
miR5658-x	311955	574	591	0.8315	UUUUCUACUACUUCUUCU	xo|x||||||||x|||||	UGAUGAUGAUGAUGAAGA	--	-	-	-	-	-	-	-	-
miR5658-x	54416	559	576	0.6007	GUUUCUACUACUACCUCU	oo|x||||||||||x|||	UGAUGAUGAUGAUGAAGA	MED21	mediator-RNA polymerase II transcription subunit 21 [Trichoderma harzianum]	-	-	-	-	GO:0043227//membrane-bounded organelle;GO:0005622//intracellular;GO:0044464//cell part;GO:0043231//intracellular membrane-bounded organelle;GO:0005634//nucleus;GO:0043226//organelle;GO:0043229//intracellular organelle;GO:0005623//cell;GO:0044424//intracellular part	-	-
miR5658-x	129290	698	715	0.6703	GCUACUUCUACUACUGGU	o|||||x||||||||xx|	UGAUGAUGAUGAUGAAGA	SEC62	translocation protein [Trichoderma reesei RUT C-30]	Genetic Information Processing	Folding, sorting and degradation	ko04141//Protein processing in endoplasmic reticulum;ko03060//Protein export	K12275	GO:0005623//cell;GO:0044422//organelle part;GO:0044464//cell part;GO:0031090//organelle membrane;GO:0005737//cytoplasm;GO:0016021//integral component of membrane;GO:0044424//intracellular part;GO:0005622//intracellular;GO:0044425//membrane part;GO:0030176//integral component of endoplasmic reticulum membrane;GO:0042175//nuclear outer membrane-endoplasmic reticulum membrane network;GO:0098588//bou…	GO:0008565//protein transporter activity;GO:0005215//transporter activity;GO:0022892//substrate-specific transporter activity	GO:0051234//establishment of localization;GO:0006810//transport;GO:0045184//establishment of protein localization;GO:0008104//protein localization;GO:0015031//protein transport;GO:0051179//localization;GO:0071702//organic substance transport;GO:0033036//macromolecule localization
miR5658-x	315782	645	662	0.7936	AUCACUGCUACUACUGCU	|ox|||o||||||||x||	UGAUGAUGAUGAUGAAGA	--	-	-	-	-	-	-	-	-
miR5658-x	315782	663	680	0.7936	ACCACUACCACUACCACU	||x|||||x|||||xx||	UGAUGAUGAUGAUGAAGA	--	-	-	-	-	-	-	-	-
miR5658-x	316282	575	592	0.741	ACAACUACUACUAGUUUA	||x||||||||||x||ox	UGAUGAUGAUGAUGAAGA	YOG2	related to UPC2-regulatory protein involved in control of sterol uptake [Fusarium fujikuroi IMI 58289]	-	-	-	-	GO:0043231//intracellular membrane-bounded organelle;GO:0043229//intracellular organelle;GO:0044464//cell part;GO:0005623//cell;GO:0043226//organelle;GO:0005634//nucleus;GO:0005622//intracellular;GO:0043227//membrane-bounded organelle;GO:0044424//intracellular part	GO:0008270//zinc ion binding;GO:0043167//ion binding;GO:0005488//binding;GO:0003700//transcription factor activity, sequence-specific DNA binding;GO:0043169//cation binding;GO:0001071//nucleic acid binding transcription factor activity;GO:0046914//transition metal ion binding;GO:0046872//metal ion binding	GO:0065007//biological regulation;GO:1903506//regulation of nucleic acid-templated transcription;GO:0006355//regulation of transcription, DNA-templated;GO:0009889//regulation of biosynthetic process;GO:0019222//regulation of metabolic process;GO:0031323//regulation of cellular metabolic process;GO:0050794//regulation of cellular process;GO:0051171//regulation of nitrogen compound metabolic proces…
miR5658-x	129113	646	663	0.8505	ACUACUACUACUACUACU	|||||||||||||||x||	UGAUGAUGAUGAUGAAGA	L2HDH	FAD dependent oxidoreductase [Trichoderma reesei RUT C-30]	-	-	-	-	-	GO:0016491//oxidoreductase activity;GO:0019145//aminobutyraldehyde dehydrogenase activity;GO:0003824//catalytic activity;GO:0004029//aldehyde dehydrogenase (NAD) activity;GO:0016620//oxidoreductase activity, acting on the aldehyde or oxo group of donors, NAD or NADP as acceptor;GO:0016903//oxidoreductase activity, acting on the aldehyde or oxo group of donors	-
miR5658-x	54519	1851	1868	0.6667	ACUACUUCCACUAGGUCU	||||||x|x||||xx|||	UGAUGAUGAUGAUGAAGA	DBP7	ATP-dependent RNA helicase DBP7 [Trichoderma harzianum]	-	-	-	-	-	GO:0003824//catalytic activity;GO:0035639//purine ribonucleoside triphosphate binding;GO:0008413//8-oxo-7,8-dihydroguanosine triphosphate pyrophosphatase activity;GO:0032553//ribonucleotide binding;GO:0017111//nucleoside-triphosphatase activity;GO:0097159//organic cyclic compound binding;GO:0008026//ATP-dependent helicase activity;GO:0036094//small molecule binding;GO:0043141//ATP-dependent 5'-3'…	-
miR5658-x	54552	751	768	0.6085	GCUACUACUACAGCUGCU	o||||||||||xo||x||	UGAUGAUGAUGAUGAAGA	2NPD	oxidoreductase, 2-nitropropane dioxygenase family [Metarhizium album ARSEF 1941]	-	-	-	-	-	GO:0003824//catalytic activity;GO:0016491//oxidoreductase activity	-
miR5658-x	159419	1402	1419	0.7908	GAUACUACUACUACUACG	ox|||||||||||||x|x	UGAUGAUGAUGAUGAAGA	CLD1	cardiolipin-specific deacylase-like protein [Acremonium chrysogenum ATCC 11550]	Metabolism	Lipid metabolism	ko00564//Glycerophospholipid metabolism	K13535	-	-	-
miR5658-x	54650	4836	4853	0.8357	ACUACUACUACUACUCCA	|||||||||||||||x|x	UGAUGAUGAUGAUGAAGA	RDR1	P-loop containing nucleoside triphosphate hydrolase [Glarea lozoyensis ATCC 20868]	Genetic Information Processing	Translation	ko03013//RNA transport;ko03015//mRNA surveillance pathway	K14326	-	GO:0000166//nucleotide binding;GO:0005488//binding;GO:0016818//hydrolase activity, acting on acid anhydrides, in phosphorus-containing anhydrides;GO:0017111//nucleoside-triphosphatase activity;GO:0016462//pyrophosphatase activity;GO:0036094//small molecule binding;GO:0016787//hydrolase activity;GO:1901265//nucleoside phosphate binding;GO:0016817//hydrolase activity, acting on acid anhydrides;GO:0…	-
miR5658-x	23792	176	193	0.7857	CCUACUUCUACUACUUCC	x|||||x||||||||||x	UGAUGAUGAUGAUGAAGA	ACO1	acyl-CoA desaturase 1 [Trichoderma atroviride IMI 206040]	Metabolism	Lipid metabolism;Global and Overview	ko01212//Fatty acid metabolism;ko01040//Biosynthesis of unsaturated fatty acids	K00507	GO:0016020//membrane;GO:0043229//intracellular organelle;GO:0005622//intracellular;GO:0005737//cytoplasm;GO:0012505//endomembrane system;GO:0044464//cell part;GO:0044444//cytoplasmic part;GO:0005623//cell;GO:0043227//membrane-bounded organelle;GO:0043231//intracellular membrane-bounded organelle;GO:0005783//endoplasmic reticulum;GO:0044424//intracellular part;GO:0043226//organelle	GO:0005506//iron ion binding;GO:0046906//tetrapyrrole binding;GO:0016215//acyl-CoA desaturase activity;GO:1901363//heterocyclic compound binding;GO:0004768//stearoyl-CoA 9-desaturase activity;GO:0005488//binding;GO:0097159//organic cyclic compound binding;GO:0016491//oxidoreductase activity;GO:0043167//ion binding;GO:0003824//catalytic activity;GO:0020037//heme binding;GO:0016717//oxidoreductase …	GO:0016053//organic acid biosynthetic process;GO:0044710//single-organism metabolic process;GO:1901576//organic substance biosynthetic process;GO:0044249//cellular biosynthetic process;GO:0009987//cellular process;GO:0071704//organic substance metabolic process;GO:0009058//biosynthetic process;GO:0006082//organic acid metabolic process;GO:0006629//lipid metabolic process;GO:0044255//cellular lipi…
miR5658-x	86721	929	946	0.6179	ACUGCUAUGACUACUUGU	|||o|||ox|||||||x|	UGAUGAUGAUGAUGAAGA	YCR3	major facilitator superfamily transporter [Trichoderma harzianum]	-	-	-	-	GO:0016021//integral component of membrane;GO:0016020//membrane;GO:0044425//membrane part;GO:0031224//intrinsic component of membrane	GO:0022890//inorganic cation transmembrane transporter activity;GO:0005215//transporter activity;GO:0022891//substrate-specific transmembrane transporter activity;GO:0015077//monovalent inorganic cation transmembrane transporter activity;GO:0015520//tetracycline:proton antiporter activity;GO:0008493//tetracycline transporter activity;GO:0015297//antiporter activity;GO:0015299//solute:proton antip…	GO:0006820//anion transport;GO:0051234//establishment of localization;GO:0044699//single-organism process;GO:1902578//single-organism localization;GO:0042221//response to chemical;GO:0015904//tetracycline transport;GO:0015850//organic hydroxy compound transport;GO:0051179//localization;GO:0071702//organic substance transport;GO:0042891//antibiotic transport;GO:0042493//response to drug;GO:0015893…
miR5658-x	65316	326	343	0.7536	ACUUCUACUACUACUGCG	|||x|||||||||||x|x	UGAUGAUGAUGAUGAAGA	--	Pc21g20680 [Penicillium rubens Wisconsin 54-1255]	-	-	-	-	-	-	-
miR5658-x	185235	435	452	0.6071	UCUACUACUACGGCGUCU	x||||||||||xo|x|||	UGAUGAUGAUGAUGAAGA	YKT6	v-snare-like protein [Trichoderma reesei QM6a]	Genetic Information Processing	Folding, sorting and degradation	ko04130//SNARE interactions in vesicular transport	K08516	GO:0016021//integral component of membrane;GO:0031224//intrinsic component of membrane;GO:0044425//membrane part;GO:0016020//membrane	-	GO:0051234//establishment of localization;GO:0006810//transport;GO:0016192//vesicle-mediated transport;GO:0051179//localization
miR5658-x	86843	1464	1481	0.7714	UCUCCUGCUACUACUUCC	x||x||o||||||||||x	UGAUGAUGAUGAUGAAGA	YHDC	MFS general substrate transporter [Trichoderma reesei RUT C-30]	-	-	-	-	GO:0016020//membrane;GO:0031224//intrinsic component of membrane;GO:0044425//membrane part;GO:0016021//integral component of membrane	GO:0005215//transporter activity	GO:0051179//localization;GO:0006810//transport;GO:0051234//establishment of localization
miR5658-x	130348	1355	1372	0.7643	ACUGCUACUACUAAGACU	|||o|||||||||xxx||	UGAUGAUGAUGAUGAAGA	SPO14	phospholipase D/transphosphatidylase [Trichoderma reesei QM6a]	Cellular Processes;Metabolism	Global and Overview;Lipid metabolism;Transport and catabolism	ko01100//Metabolic pathways;ko01110//Biosynthesis of secondary metabolites;ko04144//Endocytosis;ko00564//Glycerophospholipid metabolism;ko00565//Ether lipid metabolism	K01115	-	GO:0042578//phosphoric ester hydrolase activity;GO:0004620//phospholipase activity;GO:0008081//phosphoric diester hydrolase activity;GO:0004630//phospholipase D activity;GO:0003824//catalytic activity;GO:0016787//hydrolase activity;GO:0016788//hydrolase activity, acting on ester bonds;GO:0016298//lipase activity	GO:0008152//metabolic process
miR5658-x	326873	141	158	0.8201	ACCACUACUACUACUCUG	||x||||||||||||xox	UGAUGAUGAUGAUGAAGA	--	-	-	-	-	-	-	-	-
miR5658-x	62730	1828	1845	0.6714	UCUACUACUACGGCUUUU	x||||||||||xo|||o|	UGAUGAUGAUGAUGAAGA	YIG7	LCCL domain containing protein [Metarhizium guizhouense ARSEF 977]	-	-	-	-	-	-	-
miR5658-x	41316	988	1005	0.9643	UCUACUACUACUACUUCU	x|||||||||||||||||	UGAUGAUGAUGAUGAAGA	IR222	translocon-associated protein, alpha subunit [Trichoderma reesei QM6a]	-	-	-	-	-	-	-
miR5658-x	153485	2069	2086	0.6774	ACUCCUACUACUACUCUA	|||x|||||||||||xox	UGAUGAUGAUGAUGAAGA	TRY5	related to DNA-binding protein [Fusarium fujikuroi IMI 58289]	-	-	-	-	GO:0005622//intracellular;GO:0044464//cell part;GO:0005623//cell	GO:1901363//heterocyclic compound binding;GO:0008270//zinc ion binding;GO:0046914//transition metal ion binding;GO:0097159//organic cyclic compound binding;GO:0043167//ion binding;GO:0003676//nucleic acid binding;GO:0043169//cation binding;GO:0005488//binding;GO:0046872//metal ion binding	-
miR5658-x	62903	243	260	0.7964	UCUGCUCCUACUACUUCU	x||o||x|||||||||||	UGAUGAUGAUGAUGAAGA	ALE1	MBOAT family protein [Trichoderma harzianum]	Metabolism	Global and Overview;Lipid metabolism	ko01100//Metabolic pathways;ko01110//Biosynthesis of secondary metabolites;ko00564//Glycerophospholipid metabolism;ko00561//Glycerolipid metabolism;ko00565//Ether lipid metabolism	K13519	-	-	-
miR5658-x	154395	284	301	0.6702	ACUACCACUACUACUCCG	|||||x|||||||||x|x	UGAUGAUGAUGAUGAAGA	PMD1	multidrug resistance protein 3 [Trichoderma harzianum]	Environmental Information Processing	Membrane transport	ko02010//ABC transporters	K05658	GO:0044425//membrane part;GO:0016020//membrane;GO:0016021//integral component of membrane;GO:0031224//intrinsic component of membrane	GO:0097367//carbohydrate derivative binding;GO:0016818//hydrolase activity, acting on acid anhydrides, in phosphorus-containing anhydrides;GO:0032559//adenyl ribonucleotide binding;GO:0042626//ATPase activity, coupled to transmembrane movement of substances;GO:0022804//active transmembrane transporter activity;GO:0022857//transmembrane transporter activity;GO:0043167//ion binding;GO:0032553//ribo…	GO:0051234//establishment of localization;GO:0051179//localization;GO:0006810//transport
miR5658-x	54975	731	748	0.6179	AUUACUACUACUUACUCU	|o||||||||||xxx|||	UGAUGAUGAUGAUGAAGA	--	kinase-like protein [Trichoderma reesei RUT C-30]	-	-	-	-	-	-	-
miR5658-x	65646	280	297	0.7993	GCUGCUGCUACUACUGCU	o||o||o||||||||x||	UGAUGAUGAUGAUGAAGA	UPC2	C6 transcription factor, partial [Metarhizium anisopliae ARSEF 549]	-	-	-	-	GO:0043229//intracellular organelle;GO:0044424//intracellular part;GO:0005634//nucleus;GO:0005623//cell;GO:0043227//membrane-bounded organelle;GO:0043231//intracellular membrane-bounded organelle;GO:0043226//organelle;GO:0005622//intracellular;GO:0044464//cell part	GO:0046914//transition metal ion binding;GO:0001071//nucleic acid binding transcription factor activity;GO:0043167//ion binding;GO:0003700//transcription factor activity, sequence-specific DNA binding;GO:0046872//metal ion binding;GO:0005488//binding;GO:0043169//cation binding;GO:0008270//zinc ion binding	GO:0019222//regulation of metabolic process;GO:0031326//regulation of cellular biosynthetic process;GO:2001141//regulation of RNA biosynthetic process;GO:2000112//regulation of cellular macromolecule biosynthetic process;GO:0010556//regulation of macromolecule biosynthetic process;GO:0050794//regulation of cellular process;GO:0080090//regulation of primary metabolic process;GO:0050789//regulation…
miR5658-x	34603	699	716	0.6489	GCGACUACUACUACCUCU	o|x|||||||||||x|||	UGAUGAUGAUGAUGAAGA	IPI1	Pre-rRNA-processing protein IPI1 [Fusarium oxysporum f. sp. cubense race 1]	-	-	-	-	-	GO:0005488//binding	-
miR5658-x	44143	13	30	0.7286	ACUCCUACUACUACUACG	|||x|||||||||||x|x	UGAUGAUGAUGAUGAAGA	LPX1	alpha/beta-hydrolase [Trichoderma reesei RUT C-30]	-	-	-	-	-	-	-
miR5658-x	65834	725	742	0.7849	GCUACUACUACUAGUCUU	o||||||||||||x|xo|	UGAUGAUGAUGAUGAAGA	EXGD	glycoside hydrolase family 5 protein [Trichoderma atroviride IMI 206040]	Metabolism	Carbohydrate metabolism	ko00500//Starch and sucrose metabolism	K01210	-	GO:0015926//glucosidase activity;GO:0016798//hydrolase activity, acting on glycosyl bonds;GO:0016787//hydrolase activity;GO:0004553//hydrolase activity, hydrolyzing O-glycosyl compounds;GO:0003824//catalytic activity;GO:0008422//beta-glucosidase activity;GO:0004338//glucan exo-1,3-beta-glucosidase activity	GO:0008152//metabolic process;GO:0071704//organic substance metabolic process;GO:0005975//carbohydrate metabolic process;GO:0044238//primary metabolic process
miR5658-x	24345	511	528	0.7929	UCUACUACUACUACUAAC	x||||||||||||||xxx	UGAUGAUGAUGAUGAAGA	--	spherulin-1B precursor [Metarhizium album ARSEF 1941]	-	-	-	-	-	-	-
miR5658-x	161130	1026	1043	0.65	AGUACUUCUACUACUACG	|x||||x||||||||x|x	UGAUGAUGAUGAUGAAGA	MUP1	amino acid transporter [Trichoderma reesei QM6a]	-	-	-	-	GO:0016020//membrane	-	GO:0051234//establishment of localization;GO:0051179//localization;GO:0006810//transport
miR5658-x	131823	73	90	0.8607	ACUACUACUACUACUAAG	|||||||||||||||xxx	UGAUGAUGAUGAUGAAGA	PCL1	cyclin [Trichoderma reesei RUT C-30]	-	-	-	-	-	GO:0019900//kinase binding;GO:0005488//binding;GO:0019901//protein kinase binding;GO:0019899//enzyme binding;GO:0005515//protein binding	GO:0060255//regulation of macromolecule metabolic process;GO:0050794//regulation of cellular process;GO:0051246//regulation of protein metabolic process;GO:0051726//regulation of cell cycle;GO:0043549//regulation of kinase activity;GO:0050789//regulation of biological process;GO:0045859//regulation of protein kinase activity;GO:0071900//regulation of protein serine/threonine kinase activity;GO:00…
miR5658-x	131823	91	108	0.8577	ACUACUACUACUACUACU	|||||||||||||||x||	UGAUGAUGAUGAUGAAGA	PCL1	cyclin [Trichoderma reesei RUT C-30]	-	-	-	-	-	GO:0019900//kinase binding;GO:0005488//binding;GO:0019901//protein kinase binding;GO:0019899//enzyme binding;GO:0005515//protein binding	GO:0060255//regulation of macromolecule metabolic process;GO:0050794//regulation of cellular process;GO:0051246//regulation of protein metabolic process;GO:0051726//regulation of cell cycle;GO:0043549//regulation of kinase activity;GO:0050789//regulation of biological process;GO:0045859//regulation of protein kinase activity;GO:0071900//regulation of protein serine/threonine kinase activity;GO:00…
miR5658-x	24503	187	204	0.6667	ACUACCGCUACUACUUGG	|||||xo|||||||||xx	UGAUGAUGAUGAUGAAGA	CCHL	cytochrome c heme lyase [Trichoderma harzianum]	Metabolism	Metabolism of cofactors and vitamins	ko00860//Porphyrin and chlorophyll metabolism	K01764	GO:0043229//intracellular organelle;GO:0005622//intracellular;GO:0005737//cytoplasm;GO:0043226//organelle;GO:0005623//cell;GO:0044444//cytoplasmic part;GO:0043227//membrane-bounded organelle;GO:0044424//intracellular part;GO:0043231//intracellular membrane-bounded organelle;GO:0005739//mitochondrion;GO:0044464//cell part	GO:0004408//holocytochrome-c synthase activity;GO:0016846//carbon-sulfur lyase activity;GO:0003824//catalytic activity;GO:0016829//lyase activity	-
miR5658-x	161492	851	868	0.638	ACUACUGCAACUUCUUCA	||||||o|x|||x||||x	UGAUGAUGAUGAUGAAGA	ABCGB	ABC transporter [Metarhizium robertsii]	-	-	-	-	GO:0016021//integral component of membrane;GO:0031224//intrinsic component of membrane;GO:0044425//membrane part;GO:0016020//membrane	GO:0005215//transporter activity;GO:0097367//carbohydrate derivative binding;GO:0032550//purine ribonucleoside binding;GO:0042626//ATPase activity, coupled to transmembrane movement of substances;GO:0016818//hydrolase activity, acting on acid anhydrides, in phosphorus-containing anhydrides;GO:0015405//P-P-bond-hydrolysis-driven transmembrane transporter activity;GO:0036094//small molecule binding…	GO:0051234//establishment of localization;GO:0051179//localization;GO:0006810//transport
miR5658-x	131793	1343	1360	0.6383	CCAACUACUACUGCCUCU	x|x|||||||||o|x|||	UGAUGAUGAUGAUGAAGA	BPL1	Biotin--acetyl-CoA-carboxylase ligase, partial [Metarhizium majus ARSEF 297]	Metabolism	Global and Overview;Metabolism of cofactors and vitamins	ko01100//Metabolic pathways;ko00780//Biotin metabolism	K01942	-	GO:0003824//catalytic activity;GO:0016879//ligase activity, forming carbon-nitrogen bonds;GO:0018271//biotin-protein ligase activity;GO:0004077//biotin-[acetyl-CoA-carboxylase] ligase activity;GO:0016874//ligase activity	GO:0044260//cellular macromolecule metabolic process;GO:0044267//cellular protein metabolic process;GO:0036211//protein modification process;GO:0071704//organic substance metabolic process;GO:0044237//cellular metabolic process;GO:0043412//macromolecule modification;GO:0009987//cellular process;GO:0044238//primary metabolic process;GO:0006464//cellular protein modification process;GO:0043170//mac…
miR5658-x	132842	404	421	0.6357	ACUACCGCUACUACUAGU	|||||xo||||||||xx|	UGAUGAUGAUGAUGAAGA	--	membrane fusion mating protein FIG1 [Trichoderma reesei RUT C-30]	-	-	-	-	-	-	-
miR5658-x	44466	1744	1761	0.6085	CCGGCUACUACUACCUCU	x|xo||||||||||x|||	UGAUGAUGAUGAUGAAGA	--	carbohydrate-binding module family 19 protein [Metarhizium anisopliae]	-	-	-	-	-	GO:0004553//hydrolase activity, hydrolyzing O-glycosyl compounds;GO:0016798//hydrolase activity, acting on glycosyl bonds;GO:0015926//glucosidase activity;GO:0003824//catalytic activity;GO:0016787//hydrolase activity;GO:0004339//glucan 1,4-alpha-glucosidase activity	-
miR5658-x	77535	587	604	0.7	ACUACUCCUACUACUUAU	||||||x|||||||||x|	UGAUGAUGAUGAUGAAGA	--	PTH11-type GPCR protein [Trichoderma reesei QM6a]	-	-	-	-	-	-	-
miR5658-x	55540	472	489	0.638	GCUACGACUACGACUUCU	o||||x|||||x||||||	UGAUGAUGAUGAUGAAGA	JID1	Heat shock protein DnaJ [Metarhizium album ARSEF 1941]	-	-	-	-	-	GO:0005488//binding;GO:0031072//heat shock protein binding;GO:0005515//protein binding	-
miR5658-x	350822	564	581	0.8185	ACUACUGCUACUACUACG	||||||o||||||||x|x	UGAUGAUGAUGAUGAAGA	--	-	-	-	-	-	-	-	-
miR5658-x	55604	285	302	0.7348	ACUACUUCUACCACUACC	||||||x||||x|||x|x	UGAUGAUGAUGAUGAAGA	KHA1	Sodium/hydrogen exchanger family protein [Trichoderma reesei RUT C-30]	-	-	-	-	GO:0031224//intrinsic component of membrane;GO:0016021//integral component of membrane;GO:0016020//membrane;GO:0044425//membrane part	GO:0015297//antiporter activity;GO:0022890//inorganic cation transmembrane transporter activity;GO:0022892//substrate-specific transporter activity;GO:0022857//transmembrane transporter activity;GO:0022891//substrate-specific transmembrane transporter activity;GO:0005215//transporter activity;GO:0015291//secondary active transmembrane transporter activity;GO:0015078//hydrogen ion transmembrane tr…	GO:0098771//inorganic ion homeostasis;GO:0065007//biological regulation;GO:0055080//cation homeostasis;GO:0048878//chemical homeostasis;GO:0050801//ion homeostasis;GO:0042592//homeostatic process;GO:0065008//regulation of biological quality;GO:0055067//monovalent inorganic cation homeostasis;GO:0006885//regulation of pH
miR5658-x	55604	309	326	0.7295	CCUACUGCUACUCCCUCU	x|||||o|||||x|x|||	UGAUGAUGAUGAUGAAGA	KHA1	Sodium/hydrogen exchanger family protein [Trichoderma reesei RUT C-30]	-	-	-	-	GO:0031224//intrinsic component of membrane;GO:0016021//integral component of membrane;GO:0016020//membrane;GO:0044425//membrane part	GO:0015297//antiporter activity;GO:0022890//inorganic cation transmembrane transporter activity;GO:0022892//substrate-specific transporter activity;GO:0022857//transmembrane transporter activity;GO:0022891//substrate-specific transmembrane transporter activity;GO:0005215//transporter activity;GO:0015291//secondary active transmembrane transporter activity;GO:0015078//hydrogen ion transmembrane tr…	GO:0098771//inorganic ion homeostasis;GO:0065007//biological regulation;GO:0055080//cation homeostasis;GO:0048878//chemical homeostasis;GO:0050801//ion homeostasis;GO:0042592//homeostatic process;GO:0065008//regulation of biological quality;GO:0055067//monovalent inorganic cation homeostasis;GO:0006885//regulation of pH
miR5658-x	55604	1116	1133	0.7893	ACUGCUACUACAACUUCG	|||o|||||||x|||||x	UGAUGAUGAUGAUGAAGA	KHA1	Sodium/hydrogen exchanger family protein [Trichoderma reesei RUT C-30]	-	-	-	-	GO:0031224//intrinsic component of membrane;GO:0016021//integral component of membrane;GO:0016020//membrane;GO:0044425//membrane part	GO:0015297//antiporter activity;GO:0022890//inorganic cation transmembrane transporter activity;GO:0022892//substrate-specific transporter activity;GO:0022857//transmembrane transporter activity;GO:0022891//substrate-specific transmembrane transporter activity;GO:0005215//transporter activity;GO:0015291//secondary active transmembrane transporter activity;GO:0015078//hydrogen ion transmembrane tr…	GO:0098771//inorganic ion homeostasis;GO:0065007//biological regulation;GO:0055080//cation homeostasis;GO:0048878//chemical homeostasis;GO:0050801//ion homeostasis;GO:0042592//homeostatic process;GO:0065008//regulation of biological quality;GO:0055067//monovalent inorganic cation homeostasis;GO:0006885//regulation of pH
miR5658-x	66325	650	667	0.7491	CCUGCUACCACUGCUUCU	x||o||||x|||o|||||	UGAUGAUGAUGAUGAAGA	--	integral membrane protein [Trichoderma harzianum]	-	-	-	-	-	-	-
miR5658-x	24753	1039	1056	0.8602	ACUACUACUACUACUGCC	|||||||||||||||x|x	UGAUGAUGAUGAUGAAGA	--	High-osmolarity-induced transcription protein 1 [Fusarium oxysporum f. sp. cubense race 1]	-	-	-	-	-	-	-
miR5658-x	24753	1156	1173	0.8505	ACUACUACUACUACUACG	|||||||||||||||x|x	UGAUGAUGAUGAUGAAGA	--	High-osmolarity-induced transcription protein 1 [Fusarium oxysporum f. sp. cubense race 1]	-	-	-	-	-	-	-
miR5658-x	24796	1964	1981	0.7133	ACUACUACUACUUACUCC	||||||||||||xxx||x	UGAUGAUGAUGAUGAAGA	MSH2	DNA mismatch repair protein msh-2 [Trichoderma harzianum]	Genetic Information Processing	Replication and repair	ko03430//Mismatch repair	K08735	GO:0043234//protein complex;GO:0044428//nuclear part;GO:0032991//macromolecular complex;GO:0032301//MutSalpha complex;GO:0044446//intracellular organelle part;GO:0044424//intracellular part;GO:0044422//organelle part;GO:0043227//membrane-bounded organelle;GO:0032300//mismatch repair complex;GO:0032302//MutSbeta complex;GO:0044464//cell part;GO:0043226//organelle;GO:0005623//cell;GO:0043229//intra…	GO:0035639//purine ribonucleoside triphosphate binding;GO:0003677//DNA binding;GO:0032549//ribonucleoside binding;GO:0001883//purine nucleoside binding;GO:0003690//double-stranded DNA binding;GO:0001882//nucleoside binding;GO:1901265//nucleoside phosphate binding;GO:0043167//ion binding;GO:0032550//purine ribonucleoside binding;GO:0005524//ATP binding;GO:0032555//purine ribonucleotide binding;GO:…	GO:0006725//cellular aromatic compound metabolic process;GO:0043170//macromolecule metabolic process;GO:0044237//cellular metabolic process;GO:0051716//cellular response to stimulus;GO:0009987//cellular process;GO:0090304//nucleic acid metabolic process;GO:0044710//single-organism metabolic process;GO:0044238//primary metabolic process;GO:0044763//single-organism cellular process;GO:1901360//orga…
miR5658-x	52577	106	123	0.6007	ACUCCUAUUACUACUCCA	|||x|||o|||||||x|x	UGAUGAUGAUGAUGAAGA	--	Homeodomain-like protein [Ophiocordyceps sinensis CO18]	-	-	-	-	-	-	-
miR5658-x	66619	1238	1255	0.6477	GCCGCUACUACUACUUGU	o|xo||||||||||||x|	UGAUGAUGAUGAUGAAGA	OPT2	OPT oligopeptide transporter [Trichoderma reesei RUT C-30]	-	-	-	-	-	-	-
miR5658-x	55936	238	255	0.6631	ACCUCUACUACUCCUUCU	||xx||||||||x|||||	UGAUGAUGAUGAUGAAGA	DPNP	3'(2'),5'-bisphosphate nucleotidase [Trichoderma harzianum]	Metabolism	Global and Overview;Energy metabolism	ko01100//Metabolic pathways;ko01130//Biosynthesis of antibiotics;ko01120//Microbial metabolism in diverse environments;ko00920//Sulfur metabolism	K01082	-	GO:0003824//catalytic activity;GO:0042578//phosphoric ester hydrolase activity;GO:0008252//nucleotidase activity;GO:0016791//phosphatase activity;GO:0016788//hydrolase activity, acting on ester bonds;GO:0008441//3'(2'),5'-bisphosphate nucleotidase activity;GO:0016787//hydrolase activity	GO:0044237//cellular metabolic process;GO:0008152//metabolic process;GO:0006790//sulfur compound metabolic process;GO:0009987//cellular process
miR5658-x	66658	3502	3519	0.6559	UCUCCUACUACUACUCCU	x||x|||||||||||x||	UGAUGAUGAUGAUGAAGA	--	similar to An04g00300 [Aspergillus kawachii IFO 4308]	-	-	-	-	-	GO:0004339//glucan 1,4-alpha-glucosidase activity;GO:0016787//hydrolase activity;GO:0016798//hydrolase activity, acting on glycosyl bonds;GO:0004553//hydrolase activity, hydrolyzing O-glycosyl compounds;GO:0003824//catalytic activity;GO:0015926//glucosidase activity	-
miR5658-x	55944	7068	7085	0.8495	ACUACUACUACUACUGCC	|||||||||||||||x|x	UGAUGAUGAUGAUGAAGA	--	Hypothetical protein TRIATDRAFT_281902 [Trichoderma atroviride IMI 206040]	-	-	-	-	-	GO:0004339//glucan 1,4-alpha-glucosidase activity;GO:0016787//hydrolase activity;GO:0016798//hydrolase activity, acting on glycosyl bonds;GO:0003824//catalytic activity;GO:0004553//hydrolase activity, hydrolyzing O-glycosyl compounds;GO:0015926//glucosidase activity	-
miR5658-x	55960	271	288	0.7599	ACUCCUACUACUACCGCU	|||x||||||||||xx||	UGAUGAUGAUGAUGAAGA	YP17B	KLTH0A01078p-like protein [Metarhizium robertsii ARSEF 23]	-	-	-	-	-	-	-
miR5658-x	188328	55	72	1	ACUACUACUACUACUUCU	||||||||||||||||||	UGAUGAUGAUGAUGAAGA	METL4	MT-A70-domain-containing protein [Trichoderma reesei RUT C-30]	-	-	-	-	GO:0044424//intracellular part;GO:0043226//organelle;GO:0005622//intracellular;GO:0044464//cell part;GO:0043231//intracellular membrane-bounded organelle;GO:0005634//nucleus;GO:0043229//intracellular organelle;GO:0043227//membrane-bounded organelle;GO:0005623//cell	GO:0005488//binding;GO:0016740//transferase activity;GO:0097159//organic cyclic compound binding;GO:0003676//nucleic acid binding;GO:1901363//heterocyclic compound binding;GO:0016741//transferase activity, transferring one-carbon groups;GO:0008168//methyltransferase activity;GO:0003824//catalytic activity	GO:0046483//heterocycle metabolic process;GO:0009987//cellular process;GO:0071704//organic substance metabolic process;GO:0044238//primary metabolic process;GO:0006807//nitrogen compound metabolic process;GO:0032259//methylation;GO:0034641//cellular nitrogen compound metabolic process;GO:0008152//metabolic process;GO:1901360//organic cyclic compound metabolic process;GO:0044237//cellular metaboli…
miR5658-x	363871	86	103	0.6157	ACGCCUACUACUACCUCA	||xx||||||||||x||x	UGAUGAUGAUGAUGAAGA	--	-	-	-	-	-	-	-	-
miR5658-x	133947	1108	1125	0.7092	AAAACUACUACUACUUUU	|xx|||||||||||||o|	UGAUGAUGAUGAUGAAGA	YOW5	IdgA domain protein [Cordyceps militaris CM01]	Metabolism	Nucleotide metabolism	ko00240//Pyrimidine metabolism	K16330	-	GO:0016491//oxidoreductase activity;GO:0003824//catalytic activity	GO:0008152//metabolic process
miR5658-x	163282	539	556	0.8298	ACUACUUCUACUACUUCG	||||||x||||||||||x	UGAUGAUGAUGAUGAAGA	--	PLC-like phosphodiesterase, TIM beta/alpha-barrel domain protein [Metarhizium album ARSEF 1941]	-	-	-	-	-	-	-
miR5658-x	66928	17	34	0.6344	ACGACCACUACUACUACC	||x||x|||||||||x|x	UGAUGAUGAUGAUGAAGA	FMNR	NADPH-dependent FMN reductase [Trichoderma harzianum]	-	-	-	-	-	-	-
miR5658-x	188812	764	781	0.6148	GCUAAUAGUACUACUUCU	o|||x||x||||||||||	UGAUGAUGAUGAUGAAGA	PMD1	multidrug resistance protein 1 [Trichoderma harzianum]	Environmental Information Processing	Membrane transport	ko02010//ABC transporters	K05658	GO:0016021//integral component of membrane;GO:0032991//macromolecular complex;GO:0016469//proton-transporting two-sector ATPase complex;GO:0044425//membrane part;GO:0031224//intrinsic component of membrane;GO:0016020//membrane;GO:0043234//protein complex;GO:0098796//membrane protein complex	GO:0043167//ion binding;GO:0016820//hydrolase activity, acting on acid anhydrides, catalyzing transmembrane movement of substances;GO:0036094//small molecule binding;GO:0016462//pyrophosphatase activity;GO:0032550//purine ribonucleoside binding;GO:0015075//ion transmembrane transporter activity;GO:0032555//purine ribonucleotide binding;GO:0042623//ATPase activity, coupled;GO:0022857//transmembran…	GO:0009152//purine ribonucleotide biosynthetic process;GO:0015672//monovalent inorganic cation transport;GO:1902600//hydrogen ion transmembrane transport;GO:0009161//ribonucleoside monophosphate metabolic process;GO:0006793//phosphorus metabolic process;GO:0009201//ribonucleoside triphosphate biosynthetic process;GO:0009163//nucleoside biosynthetic process;GO:0072521//purine-containing compound m…
miR5658-x	135165	292	309	0.638	GCUACUACUACCACUGCC	o||||||||||x|||x|x	UGAUGAUGAUGAUGAAGA	PMP1	tyrosine-protein phosphatase [Trichoderma harzianum]	Environmental Information Processing	Signal transduction	ko04011//MAPK signaling pathway - yeast	K11240	-	GO:0004721//phosphoprotein phosphatase activity;GO:0004553//hydrolase activity, hydrolyzing O-glycosyl compounds;GO:0016787//hydrolase activity;GO:0003824//catalytic activity;GO:0004725//protein tyrosine phosphatase activity;GO:0008138//protein tyrosine/serine/threonine phosphatase activity;GO:0016788//hydrolase activity, acting on ester bonds;GO:0016791//phosphatase activity;GO:0016798//hydrolas…	GO:0019538//protein metabolic process;GO:0044237//cellular metabolic process;GO:0044238//primary metabolic process;GO:0044267//cellular protein metabolic process;GO:0036211//protein modification process;GO:0009987//cellular process;GO:0044260//cellular macromolecule metabolic process;GO:0006796//phosphate-containing compound metabolic process;GO:0006464//cellular protein modification process;GO:0…
miR5658-x	45294	575	592	0.6679	ACUACUGCUACUAUAACU	||||||o||||||oxx||	UGAUGAUGAUGAUGAAGA	--	von willebrand factor [Colletotrichum gloeosporioides Nara gc5]	-	-	-	-	-	-	-
miR5658-x	134578	191	208	0.6466	ACAACUGCAACUACUACU	||x|||o|x||||||x||	UGAUGAUGAUGAUGAAGA	FET3	iron transport multicopper oxidase FET3 precursor [Trichoderma harzianum]	-	-	-	-	-	GO:0043883//malolactic enzyme activity;GO:0043167//ion binding;GO:0043738//reduced coenzyme F420 dehydrogenase activity;GO:0016491//oxidoreductase activity;GO:0043826//sulfur oxygenase reductase activity;GO:0005488//binding;GO:0003824//catalytic activity;GO:0043169//cation binding;GO:0005507//copper ion binding;GO:0046872//metal ion binding;GO:0046914//transition metal ion binding	GO:0019222//regulation of metabolic process;GO:0065007//biological regulation;GO:0065009//regulation of molecular function;GO:0050789//regulation of biological process;GO:0050790//regulation of catalytic activity;GO:0051341//regulation of oxidoreductase activity
miR5658-x	56418	516	533	0.7814	UCUGCUACUACUACUACC	x||o|||||||||||x|x	UGAUGAUGAUGAUGAAGA	HETE1	Pfs, NACHT and Ankyrin domain protein [Aspergillus kawachii IFO 4308]	-	-	-	-	-	-	-
miR5658-x	134390	2150	2167	0.8612	ACUACUGCUACUGGUUCU	||||||o|||||ox||||	UGAUGAUGAUGAUGAAGA	ADMB	zinc metalloprotease mde10 [Trichoderma harzianum]	-	-	-	-	-	GO:0004222//metalloendopeptidase activity;GO:0004175//endopeptidase activity;GO:0016787//hydrolase activity;GO:0008237//metallopeptidase activity;GO:0070011//peptidase activity, acting on L-amino acid peptides;GO:0008233//peptidase activity;GO:0003824//catalytic activity	GO:0008152//metabolic process;GO:0006508//proteolysis;GO:0071704//organic substance metabolic process;GO:0044238//primary metabolic process;GO:0043170//macromolecule metabolic process;GO:0019538//protein metabolic process
miR5658-x	56459	359	376	0.7446	CCUACUGCUACUUCUACU	x|||||o|||||x||x||	UGAUGAUGAUGAUGAAGA	--	ubiquitin-like proteins [Pseudozyma antarctica T-34]	-	-	-	-	-	-	-
miR5658-x	163954	387	404	0.6964	ACGACUGUUACUACUUCC	||x|||oo|||||||||x	UGAUGAUGAUGAUGAAGA	CHI33	endochitinase [Trichoderma atroviride]	Metabolism	Global and Overview;Carbohydrate metabolism	ko01100//Metabolic pathways;ko00520//Amino sugar and nucleotide sugar metabolism	K01183	-	GO:0016787//hydrolase activity;GO:0004553//hydrolase activity, hydrolyzing O-glycosyl compounds;GO:0004568//chitinase activity;GO:0016798//hydrolase activity, acting on glycosyl bonds;GO:0008843//endochitinase activity;GO:0003824//catalytic activity	GO:0008152//metabolic process;GO:0044238//primary metabolic process;GO:0005975//carbohydrate metabolic process;GO:0071704//organic substance metabolic process
miR5658-x	163957	41	58	0.7821	ACUACUACCACUACUGCU	||||||||x||||||x||	UGAUGAUGAUGAUGAAGA	--	invertase precursor [Ustilaginoidea virens]	-	-	-	-	-	GO:0008270//zinc ion binding;GO:0008233//peptidase activity;GO:0043167//ion binding;GO:0070011//peptidase activity, acting on L-amino acid peptides;GO:0046872//metal ion binding;GO:0046914//transition metal ion binding;GO:0016787//hydrolase activity;GO:0043169//cation binding;GO:0008237//metallopeptidase activity;GO:0003824//catalytic activity;GO:0005488//binding	GO:0006508//proteolysis;GO:0043170//macromolecule metabolic process;GO:0008152//metabolic process;GO:0019538//protein metabolic process;GO:0044238//primary metabolic process;GO:0071704//organic substance metabolic process
miR5658-x	133916	728	745	0.6655	UCUACUACCACUUCUCCU	x|||||||x|||x||x||	UGAUGAUGAUGAUGAAGA	YII3	transcription factor [Coccidioides immitis RS]	-	-	-	-	GO:0043231//intracellular membrane-bounded organelle;GO:0043229//intracellular organelle;GO:0005622//intracellular;GO:0005634//nucleus;GO:0043226//organelle;GO:0044464//cell part;GO:0005623//cell;GO:0044424//intracellular part;GO:0043227//membrane-bounded organelle	GO:0003677//DNA binding;GO:0043167//ion binding;GO:0003676//nucleic acid binding;GO:0043169//cation binding;GO:0097159//organic cyclic compound binding;GO:0046914//transition metal ion binding;GO:0046872//metal ion binding;GO:0005488//binding;GO:0008270//zinc ion binding;GO:1901363//heterocyclic compound binding;GO:0003700//transcription factor activity, sequence-specific DNA binding;GO:0001071//…	GO:0010468//regulation of gene expression;GO:0009059//macromolecule biosynthetic process;GO:0034641//cellular nitrogen compound metabolic process;GO:0010556//regulation of macromolecule biosynthetic process;GO:0031323//regulation of cellular metabolic process;GO:0080090//regulation of primary metabolic process;GO:0006807//nitrogen compound metabolic process;GO:0051171//regulation of nitrogen comp…
miR5658-x	25569	611	628	0.8114	ACUACUGCUACUACUGUU	||||||o||||||||xo|	UGAUGAUGAUGAUGAAGA	MUP1	amino acid transporter [Trichoderma reesei QM6a]	-	-	-	-	GO:0016020//membrane	GO:0046943//carboxylic acid transmembrane transporter activity;GO:0008509//anion transmembrane transporter activity;GO:0005215//transporter activity;GO:0008514//organic anion transmembrane transporter activity;GO:0005342//organic acid transmembrane transporter activity;GO:0015171//amino acid transmembrane transporter activity;GO:0022891//substrate-specific transmembrane transporter activity;GO:00…	GO:0044699//single-organism process;GO:0015711//organic anion transport;GO:0044765//single-organism transport;GO:0006820//anion transport;GO:0071702//organic substance transport;GO:0006810//transport;GO:1902578//single-organism localization;GO:0051234//establishment of localization;GO:0051179//localization;GO:0006865//amino acid transport;GO:0015849//organic acid transport;GO:0071705//nitrogen co…
miR5658-x	135946	152	169	0.7679	GCUGCCACUACUACUUCG	o||o|x|||||||||||x	UGAUGAUGAUGAUGAAGA	YO378	drug resistance protein, partial [Metarhizium brunneum ARSEF 3297]	-	-	-	-	GO:0016020//membrane;GO:0016021//integral component of membrane;GO:0031224//intrinsic component of membrane;GO:0044425//membrane part	GO:0005215//transporter activity	GO:0051179//localization;GO:0006810//transport;GO:0051234//establishment of localization
miR5658-x	67339	817	834	0.8256	ACUACUACUACUACUACG	|||||||||||||||x|x	UGAUGAUGAUGAUGAAGA	Y5025	disulfide isomerase related protein, partial [Trichoderma virens Gv29-8]	Genetic Information Processing	Folding, sorting and degradation	ko04141//Protein processing in endoplasmic reticulum	K09584	-	GO:0003824//catalytic activity;GO:0016860//intramolecular oxidoreductase activity;GO:0016864//intramolecular oxidoreductase activity, transposing S-S bonds;GO:0003756//protein disulfide isomerase activity;GO:0016853//isomerase activity	GO:0050789//regulation of biological process;GO:0065008//regulation of biological quality;GO:0042592//homeostatic process;GO:0045454//cell redox homeostasis;GO:0050794//regulation of cellular process;GO:0019725//cellular homeostasis;GO:0044699//single-organism process;GO:0065007//biological regulation;GO:0044763//single-organism cellular process;GO:0009987//cellular process
miR5658-x	375561	54	71	0.7774	GCAACUACUACUACUACG	o|x||||||||||||x|x	UGAUGAUGAUGAUGAAGA	--	-	-	-	-	-	-	-	-
miR5658-x	375881	1215	1232	0.6738	ACUUCUGCCACUACUUCU	|||x||o|x|||||||||	UGAUGAUGAUGAUGAAGA	QDR3	MFS transporter [Metarhizium robertsii]	-	-	-	-	GO:0016021//integral component of membrane;GO:0016020//membrane;GO:0031224//intrinsic component of membrane;GO:0044425//membrane part	GO:0005215//transporter activity	GO:0051234//establishment of localization;GO:0051179//localization;GO:0006810//transport
miR5658-x	45587	545	562	0.726	UCUGCUACUACAGCUUCU	x||o|||||||xo|||||	UGAUGAUGAUGAUGAAGA	YGV8	DUF221-domain-containing protein [Trichoderma reesei RUT C-30]	-	-	-	-	GO:0016020//membrane	-	-
miR5658-x	56649	337	354	0.8127	GGUACUACUACUGCUUCA	ox||||||||||o||||x	UGAUGAUGAUGAUGAAGA	DPM1	dolichol-phosphate mannosyltransferase [Trichoderma harzianum]	Metabolism	Glycan biosynthesis and metabolism;Global and Overview	ko01100//Metabolic pathways;ko00510//N-Glycan biosynthesis	K00721	-	GO:0016757//transferase activity, transferring glycosyl groups;GO:0016758//transferase activity, transferring hexosyl groups;GO:0003824//catalytic activity;GO:0000030//mannosyltransferase activity;GO:0004582//dolichyl-phosphate beta-D-mannosyltransferase activity;GO:0016740//transferase activity	-
miR5658-x	63173	2544	2561	0.6679	AUUACUACUACUAUUAAU	|o|||||||||||o|xx|	UGAUGAUGAUGAUGAAGA	DCP2	mRNA decapping protein 2, Box A [Metarhizium guizhouense ARSEF 977]	Genetic Information Processing	Folding, sorting and degradation	ko03018//RNA degradation	K12613	-	GO:0003923//GPI-anchor transamidase activity;GO:0016787//hydrolase activity;GO:0003824//catalytic activity	GO:0050790//regulation of catalytic activity;GO:0019222//regulation of metabolic process;GO:0051336//regulation of hydrolase activity;GO:0050789//regulation of biological process;GO:0065007//biological regulation;GO:0065009//regulation of molecular function
miR5658-x	56736	611	628	0.7857	ACUCUUACUACUACUUCC	|||xo||||||||||||x	UGAUGAUGAUGAUGAAGA	--	predicted protein [Trichoderma reesei QM6a]	-	-	-	-	-	-	-
miR5658-x	56798	228	245	0.7634	ACUGCUUCUACUAUUUCU	|||o||x||||||o||||	UGAUGAUGAUGAUGAAGA	TUL1	trans-membrane Golgi-localized RING-finger ubiquitin ligase [Trichoderma reesei QM6a]	-	-	-	-	-	GO:0005515//protein binding;GO:0043167//ion binding;GO:0005488//binding;GO:0046914//transition metal ion binding;GO:0043169//cation binding;GO:0008270//zinc ion binding;GO:0046872//metal ion binding	-
miR5658-x	45915	668	685	0.773	ACUACUGCUACUACCUUU	||||||o|||||||x|o|	UGAUGAUGAUGAUGAAGA	MCH5	MFS general substrate transporter [Trichoderma reesei RUT C-30]	-	-	-	-	GO:0016021//integral component of membrane;GO:0031224//intrinsic component of membrane;GO:0044425//membrane part;GO:0016020//membrane	GO:0005215//transporter activity	GO:0051179//localization;GO:0051234//establishment of localization;GO:0006810//transport
miR5658-x	25989	1520	1537	0.8208	ACUACUGCUACUACUGGU	||||||o||||||||xx|	UGAUGAUGAUGAUGAAGA	YC1B	Mechanosensitive ion channel family protein [Metarhizium album ARSEF 1941]	-	-	-	-	GO:0016020//membrane	GO:0005509//calcium ion binding;GO:0046872//metal ion binding;GO:0043169//cation binding;GO:0043167//ion binding;GO:0005488//binding	-
miR5658-x	137088	247	264	0.766	ACGCCUACUACUGCUUCU	||xx||||||||o|||||	UGAUGAUGAUGAUGAAGA	GYP7	RasGAP protein [Trichoderma reesei QM6a]	-	-	-	-	GO:0044464//cell part;GO:0005622//intracellular;GO:0005623//cell	GO:0098772//molecular function regulator;GO:0060589//nucleoside-triphosphatase regulator activity;GO:0005096//GTPase activator activity;GO:0030695//GTPase regulator activity;GO:0008047//enzyme activator activity;GO:0030234//enzyme regulator activity	GO:0065009//regulation of molecular function;GO:0043087//regulation of GTPase activity;GO:0051336//regulation of hydrolase activity;GO:0019222//regulation of metabolic process;GO:0050789//regulation of biological process;GO:0065007//biological regulation;GO:0050790//regulation of catalytic activity
miR5658-x	136807	202	219	0.7107	ACUACUCCGACUACUUCG	||||||x|x||||||||x	UGAUGAUGAUGAUGAAGA	CCG8	Opi1-domain-containing protein [Trichoderma reesei RUT C-30]	-	-	-	-	-	-	-
miR5658-x	57173	1229	1246	0.6028	CCUACAACUACUACGGCU	x||||x||||||||xx||	UGAUGAUGAUGAUGAAGA	--	carboxymethylenebutenolidase [Trichoderma harzianum]	-	-	-	-	-	-	-
miR5658-x	46157	91	108	0.6714	ACUACUGCUACCACUGCU	||||||o||||x|||x||	UGAUGAUGAUGAUGAAGA	MIM1	Outer membrane protein, MIM1/TOM13, mitochondrial [Metarhizium guizhouense ARSEF 977]	-	-	-	-	GO:0044444//cytoplasmic part;GO:0031968//organelle outer membrane;GO:0005739//mitochondrion;GO:0019867//outer membrane;GO:0005741//mitochondrial outer membrane;GO:0043226//organelle;GO:0044429//mitochondrial part;GO:0044422//organelle part;GO:0005622//intracellular;GO:0044464//cell part;GO:0044424//intracellular part;GO:0098588//bounding membrane of organelle;GO:0016020//membrane;GO:0031967//orga…	-	GO:0006810//transport;GO:0051234//establishment of localization;GO:0051179//localization
miR5658-x	191369	3563	3580	0.6357	ACCGCUACUACAACUUCG	||xo|||||||x|||||x	UGAUGAUGAUGAUGAAGA	--	Pc12g13270 [Penicillium rubens Wisconsin 54-1255]	-	-	-	-	GO:0016020//membrane	GO:0003824//catalytic activity;GO:0016740//transferase activity	GO:0006810//transport;GO:0006605//protein targeting;GO:0071702//organic substance transport;GO:0008152//metabolic process;GO:1902582//single-organism intracellular transport;GO:0006886//intracellular protein transport;GO:0046907//intracellular transport;GO:0008104//protein localization;GO:0070727//cellular macromolecule localization;GO:0051649//establishment of localization in cell;GO:0033036//ma…
miR5658-x	165973	109	126	0.7607	ACCGCUACUACUACUACC	||xo|||||||||||x|x	UGAUGAUGAUGAUGAAGA	--	hypothetical protein TRIATDRAFT_29804 [Trichoderma atroviride IMI 206040]	-	-	-	-	-	-	-
miR5658-x	57308	988	1005	0.656	ACUGCUUCUACUAGUGCU	|||o||x||||||x|x||	UGAUGAUGAUGAUGAAGA	ME3L1	homeobox and c2h2 transcription [Colletotrichum gloeosporioides Nara gc5]	-	-	-	-	GO:0044464//cell part;GO:0043229//intracellular organelle;GO:0005623//cell;GO:0043231//intracellular membrane-bounded organelle;GO:0005622//intracellular;GO:0043227//membrane-bounded organelle;GO:0043226//organelle;GO:0005634//nucleus;GO:0044424//intracellular part	GO:0003700//transcription factor activity, sequence-specific DNA binding;GO:0043169//cation binding;GO:0003676//nucleic acid binding;GO:0046914//transition metal ion binding;GO:0003677//DNA binding;GO:0043167//ion binding;GO:0046872//metal ion binding;GO:0001071//nucleic acid binding transcription factor activity;GO:0008270//zinc ion binding;GO:0005488//binding;GO:0043565//sequence-specific DNA b…	GO:0065007//biological regulation;GO:0051171//regulation of nitrogen compound metabolic process;GO:1903506//regulation of nucleic acid-templated transcription;GO:0009889//regulation of biosynthetic process;GO:0080090//regulation of primary metabolic process;GO:2001141//regulation of RNA biosynthetic process;GO:0010556//regulation of macromolecule biosynthetic process;GO:0050794//regulation of cel…
miR5658-x	191901	1367	1384	0.6357	AGUACUACGACUGCUCCU	|x||||||x|||o||x||	UGAUGAUGAUGAUGAAGA	ITR1	myo-inositol transporter [Fusarium fujikuroi]	-	-	-	-	GO:0016021//integral component of membrane;GO:0016020//membrane;GO:0031224//intrinsic component of membrane;GO:0044425//membrane part	GO:0015295//solute:proton symporter activity;GO:0015075//ion transmembrane transporter activity;GO:0008733//L-arabinose isomerase activity;GO:0003824//catalytic activity;GO:0051119//sugar transmembrane transporter activity;GO:0016853//isomerase activity;GO:0015144//carbohydrate transmembrane transporter activity;GO:0015293//symporter activity;GO:0022892//substrate-specific transporter activity;GO…	GO:0008643//carbohydrate transport;GO:0044699//single-organism process;GO:0006810//transport;GO:0071702//organic substance transport;GO:0044765//single-organism transport;GO:1902578//single-organism localization;GO:0051234//establishment of localization;GO:0051179//localization
miR5658-x	36700	1809	1826	0.6135	ACUUCUAGUACUACUUUC	|||x|||x||||||||ox	UGAUGAUGAUGAUGAAGA	YHMA	similar to MFS multidrug transporter [Botrytis cinerea T4]	-	-	-	-	GO:0016020//membrane;GO:0044425//membrane part;GO:0031224//intrinsic component of membrane;GO:0016021//integral component of membrane	GO:0005215//transporter activity	GO:0051234//establishment of localization;GO:0051179//localization;GO:0006810//transport
miR5658-x	57515	246	263	0.6821	UCUACUUCUACUACUUAC	x|||||x|||||||||xx	UGAUGAUGAUGAUGAAGA	YFEX	iron-dependent peroxidase [Trichoderma harzianum]	-	-	-	-	-	-	-
miR5658-x	57517	224	241	0.6797	ACUACUACAACUACUAUU	||||||||x||||||xo|	UGAUGAUGAUGAUGAAGA	BETA	aryl-alcohol oxidase [Trichoderma reesei QM6a]	-	-	-	-	-	GO:0043168//anion binding;GO:0043167//ion binding;GO:1901363//heterocyclic compound binding;GO:0097159//organic cyclic compound binding;GO:0050660//flavin adenine dinucleotide binding;GO:0016491//oxidoreductase activity;GO:0016614//oxidoreductase activity, acting on CH-OH group of donors;GO:0008812//choline dehydrogenase activity;GO:0005488//binding;GO:0003824//catalytic activity;GO:1901265//nucl…	GO:0044710//single-organism metabolic process;GO:0044281//small molecule metabolic process;GO:1901615//organic hydroxy compound metabolic process;GO:0006066//alcohol metabolic process;GO:0071704//organic substance metabolic process;GO:0008152//metabolic process;GO:0044699//single-organism process
miR5658-x	79524	1798	1815	0.636	ACUGCUACGACUACAGCU	|||o||||x|||||xx||	UGAUGAUGAUGAUGAAGA	COG1	oligomeric Golgi complex component [Trichoderma reesei QM6a]	-	-	-	-	-	-	-
miR5658-x	138581	1250	1267	0.6643	AGUACUACUACUAGGUCC	|x|||||||||||xx||x	UGAUGAUGAUGAUGAAGA	PUTX	proline-specific permease [Trichoderma harzianum]	-	-	-	-	GO:0031224//intrinsic component of membrane;GO:0016020//membrane;GO:0016021//integral component of membrane;GO:0044425//membrane part	GO:0008509//anion transmembrane transporter activity;GO:0046943//carboxylic acid transmembrane transporter activity;GO:0022892//substrate-specific transporter activity;GO:0022891//substrate-specific transmembrane transporter activity;GO:0005342//organic acid transmembrane transporter activity;GO:0022857//transmembrane transporter activity;GO:0005215//transporter activity;GO:0015075//ion transmemb…	GO:0006811//ion transport;GO:0044765//single-organism transport;GO:0006810//transport;GO:0015849//organic acid transport;GO:0006820//anion transport;GO:0051179//localization;GO:0071702//organic substance transport;GO:1902578//single-organism localization;GO:0044699//single-organism process;GO:0051234//establishment of localization;GO:0071705//nitrogen compound transport;GO:0046942//carboxylic aci…
miR5658-x	26770	632	649	0.6464	ACUACUACGACUACAGCU	||||||||x|||||xx||	UGAUGAUGAUGAUGAAGA	RTCA	RNA 3'-terminal phosphate cyclase [Trichoderma harzianum]	-	-	-	-	-	GO:0003963//RNA-3'-phosphate cyclase activity;GO:0016886//ligase activity, forming phosphoric ester bonds;GO:0016874//ligase activity;GO:0009975//cyclase activity;GO:0003824//catalytic activity	-
miR5658-x	26849	452	469	0.6679	ACCACUACUACUACUCGA	||x||||||||||||xxx	UGAUGAUGAUGAUGAAGA	PHO5	inorganic phosphate transporter [Trichoderma atroviride IMI 206040]	-	-	-	-	GO:0016020//membrane;GO:0016021//integral component of membrane;GO:0044425//membrane part;GO:0031224//intrinsic component of membrane	GO:0005215//transporter activity;GO:0003824//catalytic activity;GO:0016853//isomerase activity;GO:1901677//phosphate transmembrane transporter activity;GO:0016861//intramolecular oxidoreductase activity, interconverting aldoses and ketoses;GO:0008733//L-arabinose isomerase activity;GO:0022804//active transmembrane transporter activity;GO:0022857//transmembrane transporter activity;GO:0015291//sec…	GO:0015698//inorganic anion transport;GO:0006811//ion transport;GO:0006817//phosphate ion transport;GO:1902578//single-organism localization;GO:0006820//anion transport;GO:0044699//single-organism process;GO:0006810//transport;GO:0051234//establishment of localization;GO:0051179//localization;GO:0044765//single-organism transport
miR5658-x	138377	55	72	0.6367	UCUACUACUACGACCUCU	x||||||||||x||x|||	UGAUGAUGAUGAUGAAGA	--	pyruvate formate lyase activating enzyme [Colletotrichum orbiculare MAFF 240422]	-	-	-	-	-	-	-
miR5658-x	139139	1001	1018	0.6773	ACAACUACUACUACUGAU	||x||||||||||||xx|	UGAUGAUGAUGAUGAAGA	--	hypothetical protein TRIATDRAFT_318120 [Trichoderma atroviride IMI 206040]	-	-	-	-	-	GO:0005488//binding;GO:0005525//GTP binding;GO:0032561//guanyl ribonucleotide binding;GO:0000166//nucleotide binding;GO:0003924//GTPase activity;GO:0032550//purine ribonucleoside binding;GO:0097367//carbohydrate derivative binding;GO:1901363//heterocyclic compound binding;GO:0016818//hydrolase activity, acting on acid anhydrides, in phosphorus-containing anhydrides;GO:0016817//hydrolase activity,…	-
miR5658-x	79831	632	649	0.6691	ACAGCUCCUACUACUGCU	||xo||x||||||||x||	UGAUGAUGAUGAUGAAGA	--	integral membrane protein [Verticillium dahliae VdLs.17]	-	-	-	-	-	-	-
miR5658-x	68793	94	111	0.6536	ACGACUACAACUACUACA	||x|||||x||||||x|x	UGAUGAUGAUGAUGAAGA	PLM2	Forkhead-associated (FHA) domain protein [Metarhizium album ARSEF 1941]	-	-	-	-	-	-	-
miR5658-x	192915	432	449	0.7025	CCUACUACUACAAUUUCU	x||||||||||x|o||||	UGAUGAUGAUGAUGAAGA	TAM41	mitochondrial matrix Mmp37 [Trichoderma reesei RUT C-30]	-	-	-	-	-	-	-
miR5658-x	57914	15	32	0.8256	ACUACUACUACUACUACG	|||||||||||||||x|x	UGAUGAUGAUGAUGAAGA	YL662	similar to An12g10730 [Aspergillus kawachii IFO 4308]	-	-	-	-	-	-	-
miR5658-x	405036	306	323	0.7885	AGUACUACUACUACUACC	|x|||||||||||||x|x	UGAUGAUGAUGAUGAAGA	--	-	-	-	-	-	-	-	-
miR5658-x	57930	1091	1108	0.6738	GCUACUACUACAACUGCU	o||||||||||x|||x||	UGAUGAUGAUGAUGAAGA	YAN6	drug resistance transporter EmrB/QacA subfamily protein [Aspergillus parasiticus SU-1]	-	-	-	-	GO:0044425//membrane part;GO:0016021//integral component of membrane;GO:0016020//membrane;GO:0031224//intrinsic component of membrane	GO:0015299//solute:proton antiporter activity;GO:0015075//ion transmembrane transporter activity;GO:0022857//transmembrane transporter activity;GO:0015291//secondary active transmembrane transporter activity;GO:0015307//drug:proton antiporter activity;GO:1901618//organic hydroxy compound transmembrane transporter activity;GO:0019534//toxin transporter activity;GO:0008514//organic anion transmembr…	GO:0006810//transport;GO:0006811//ion transport;GO:0044765//single-organism transport;GO:0051179//localization;GO:0042891//antibiotic transport;GO:0044699//single-organism process;GO:0051234//establishment of localization;GO:1901998//toxin transport;GO:0006820//anion transport;GO:0015904//tetracycline transport;GO:0015850//organic hydroxy compound transport;GO:0046677//response to antibiotic;GO:1…
miR5658-x	46959	278	295	0.6214	ACUCCUACUACCACCUGU	|||x|||||||x||x|x|	UGAUGAUGAUGAUGAAGA	YHM9	MFS phospholipid transporter Git1, partial [Metarhizium brunneum ARSEF 3297]	-	-	-	-	GO:0044425//membrane part;GO:0016020//membrane;GO:0031224//intrinsic component of membrane;GO:0016021//integral component of membrane	GO:0016791//phosphatase activity;GO:0003993//acid phosphatase activity;GO:0016787//hydrolase activity;GO:0003824//catalytic activity;GO:0016788//hydrolase activity, acting on ester bonds;GO:0042578//phosphoric ester hydrolase activity;GO:0005215//transporter activity	GO:0006810//transport;GO:0051179//localization;GO:0051234//establishment of localization
miR5658-x	141280	1112	1129	0.638	ACCAGUACUACUACUCGU	||x|x||||||||||xx|	UGAUGAUGAUGAUGAAGA	YEP4	apparatus membrane protein C23H3.04 [Beauveria bassiana D1-5]	-	-	-	-	-	-	-
miR5658-x	140970	547	564	0.6702	ACUUCAACUACUACUACC	|||x|x|||||||||x|x	UGAUGAUGAUGAUGAAGA	--	vacuolar transporter chaperone protein [Mucor ambiguus]	-	-	-	-	-	-	-
miR5658-x	47045	233	250	0.6809	ACGACUACUACUACUGUA	||x||||||||||||xox	UGAUGAUGAUGAUGAAGA	SAC1	phosphoinositide phosphatase [Trichoderma atroviride IMI 206040]	-	-	-	-	-	-	-
miR5658-x	193322	616	633	0.6254	GCUUCUACUACCUCUUCU	o||x|||||||xx|||||	UGAUGAUGAUGAUGAAGA	AFLR	C6 zinc finger domain protein [Neosartorya fischeri NRRL 181]	-	-	-	-	GO:0043231//intracellular membrane-bounded organelle;GO:0043226//organelle;GO:0043229//intracellular organelle;GO:0005623//cell;GO:0005622//intracellular;GO:0005634//nucleus;GO:0043227//membrane-bounded organelle;GO:0044424//intracellular part;GO:0044464//cell part	GO:0043167//ion binding;GO:0046914//transition metal ion binding;GO:0043169//cation binding;GO:0097159//organic cyclic compound binding;GO:0001071//nucleic acid binding transcription factor activity;GO:0046872//metal ion binding;GO:0003700//transcription factor activity, sequence-specific DNA binding;GO:0003676//nucleic acid binding;GO:0008270//zinc ion binding;GO:1901363//heterocyclic compound b…	GO:0050789//regulation of biological process;GO:0050794//regulation of cellular process;GO:0006355//regulation of transcription, DNA-templated;GO:0019222//regulation of metabolic process;GO:0065007//biological regulation;GO:0031323//regulation of cellular metabolic process;GO:0010468//regulation of gene expression;GO:2000112//regulation of cellular macromolecule biosynthetic process;GO:0060255//r…
miR5658-x	58096	400	417	0.6214	ACUGCUACCACUAAGUCU	|||o||||x||||xx|||	UGAUGAUGAUGAUGAAGA	TDG	DNA glycosylase, partial [Trichoderma reesei RUT C-30]	Genetic Information Processing	Replication and repair	ko03410//Base excision repair	K03649	-	GO:0017065//single-strand selective uracil DNA N-glycosylase activity;GO:0016799//hydrolase activity, hydrolyzing N-glycosyl compounds;GO:0019104//DNA N-glycosylase activity;GO:0043733//DNA-3-methylbase glycosylase activity;GO:0097506//deaminated base DNA N-glycosylase activity;GO:0016787//hydrolase activity;GO:0000700//mismatch base pair DNA N-glycosylase activity;GO:0003905//alkylbase DNA N-gly…	-
miR5658-x	80100	689	706	0.6143	GCUACCACUACUCCUUCA	o||||x||||||x||||x	UGAUGAUGAUGAUGAAGA	YJQ4	acetyltransferase [Trichoderma reesei RUT C-30]	-	-	-	-	-	GO:0016746//transferase activity, transferring acyl groups;GO:0003824//catalytic activity;GO:0016740//transferase activity;GO:0016407//acetyltransferase activity;GO:0008080//N-acetyltransferase activity;GO:0016410//N-acyltransferase activity;GO:0016747//transferase activity, transferring acyl groups other than amino-acyl groups	GO:0008152//metabolic process
miR5658-x	140132	64	81	0.7964	ACUACUCCGACUACUUCC	||||||x|x||||||||x	UGAUGAUGAUGAUGAAGA	PEX13	related to peroxisomal membrane protein pex13 [Fusarium fujikuroi IMI 58289]	Cellular Processes	Transport and catabolism	ko04146//Peroxisome	K13344	GO:0043227//membrane-bounded organelle;GO:0005622//intracellular;GO:0016020//membrane;GO:0042579//microbody;GO:0044425//membrane part;GO:0044444//cytoplasmic part;GO:0005777//peroxisome;GO:0005737//cytoplasm;GO:0044424//intracellular part;GO:0043231//intracellular membrane-bounded organelle;GO:0044464//cell part;GO:0043226//organelle;GO:0043229//intracellular organelle;GO:0016021//integral compon…	-	GO:0022615//protein to membrane docking;GO:0006625//protein targeting to peroxisome;GO:0046907//intracellular transport;GO:1902578//single-organism localization;GO:0051649//establishment of localization in cell;GO:0007031//peroxisome organization;GO:0051234//establishment of localization;GO:0044763//single-organism cellular process;GO:0016482//cytoplasmic transport;GO:0044699//single-organism pro…
miR5658-x	458178	814	831	0.7964	ACUACUCCGACUACUUCC	||||||x|x||||||||x	UGAUGAUGAUGAUGAAGA	--	hypothetical protein TRIATDRAFT_302792, partial [Trichoderma atroviride IMI 206040]	-	-	-	-	-	-	-
miR5658-x	58153	1049	1066	0.6703	CUUAGUACUACUAUUUCU	xo||x||||||||o||||	UGAUGAUGAUGAUGAAGA	--	related to nucleosomal binding protein [Fusarium fujikuroi IMI 58289]	-	-	-	-	-	-	-
miR5658-x	410509	2030	2047	0.7	ACUGCCACUACUACUAUU	|||o|x|||||||||xo|	UGAUGAUGAUGAUGAAGA	LEU1	Isopropylmalate/homocitrate/citramalate synthase [Trichoderma reesei QM6a]	Metabolism	Global and Overview;Carbohydrate metabolism;Amino acid metabolism	ko01100//Metabolic pathways;ko01110//Biosynthesis of secondary metabolites;ko01230//Biosynthesis of amino acids;ko01210//2-Oxocarboxylic acid metabolism;ko00620//Pyruvate metabolism;ko00290//Valine, leucine and isoleucine biosynthesis	K01649	-	GO:0046912//transferase activity, transferring acyl groups, acyl groups converted into alkyl on transfer;GO:0016740//transferase activity;GO:0003852//2-isopropylmalate synthase activity;GO:0016746//transferase activity, transferring acyl groups;GO:0003824//catalytic activity	GO:0006082//organic acid metabolic process;GO:1901566//organonitrogen compound biosynthetic process;GO:0006551//leucine metabolic process;GO:0009082//branched-chain amino acid biosynthetic process;GO:0019752//carboxylic acid metabolic process;GO:1901607//alpha-amino acid biosynthetic process;GO:0009987//cellular process;GO:0009098//leucine biosynthetic process;GO:0008652//cellular amino acid bios…
miR5658-x	58180	178	195	0.6797	UUUUCUACUACUAUUUCU	xo|x|||||||||o||||	UGAUGAUGAUGAUGAAGA	--	-	-	-	-	-	-	-	-
miR5658-x	58240	286	303	0.7464	GCUACUCCUACUACGUCU	o|||||x|||||||x|||	UGAUGAUGAUGAUGAAGA	--	Clavaminate synthase-like protein [Metarhizium robertsii ARSEF 23]	-	-	-	-	-	-	-
miR5658-x	193968	546	563	0.6228	ACAACUACUACCACUACC	||x||||||||x|||x|x	UGAUGAUGAUGAUGAAGA	MTX1	Metaxin-1 [Fusarium oxysporum f. sp. cubense race 4]	-	-	-	-	-	-	-
miR5658-x	58319	73	90	0.8505	ACUACUACUACUACUGCU	|||||||||||||||x||	UGAUGAUGAUGAUGAAGA	--	hypothetical protein TRIATDRAFT_323238 [Trichoderma atroviride IMI 206040]	-	-	-	-	-	-	-
miR5658-x	58396	1225	1242	0.6393	ACUACCGCUACUACUGCC	|||||xo||||||||x|x	UGAUGAUGAUGAUGAAGA	YMB8	Drug/metabolite transporter [Metarhizium album ARSEF 1941]	-	-	-	-	GO:0016020//membrane	-	-
miR5658-x	416739	423	440	0.8445	ACGACUACUACUACUACC	||x||||||||||||x|x	UGAUGAUGAUGAUGAAGA	--	-	-	-	-	-	-	-	-
miR5658-x	416739	444	461	0.8577	ACUACUACUACUACUACG	|||||||||||||||x|x	UGAUGAUGAUGAUGAAGA	--	-	-	-	-	-	-	-	-
miR5658-x	140159	1403	1420	0.7102	GGUACUCCUACUACUUCU	ox||||x|||||||||||	UGAUGAUGAUGAUGAAGA	MTR	transmembrane amino acid transporter protein [Trichoderma reesei QM6a]	-	-	-	-	-	-	-
miR5658-x	141463	1319	1336	0.6512	GCUCCUACUACCACUGCU	o||x|||||||x|||x||	UGAUGAUGAUGAUGAAGA	DCW1	glycoside hydrolase family 76 protein [Trichoderma atroviride IMI 206040]	-	-	-	-	-	GO:0016798//hydrolase activity, acting on glycosyl bonds;GO:0008496//mannan endo-1,6-alpha-mannosidase activity;GO:0004559//alpha-mannosidase activity;GO:0015923//mannosidase activity;GO:0004553//hydrolase activity, hydrolyzing O-glycosyl compounds;GO:0003824//catalytic activity;GO:0016787//hydrolase activity	-
miR5658-x	69601	412	429	0.8607	ACUACUACUACUACUACG	|||||||||||||||x|x	UGAUGAUGAUGAUGAAGA	--	hypothetical protein TRIVIDRAFT_229760 [Trichoderma virens Gv29-8]	-	-	-	-	-	-	-
miR5658-x	69601	430	447	0.8577	UCAACUACUACUACUACU	x|x||||||||||||x||	UGAUGAUGAUGAUGAAGA	--	hypothetical protein TRIVIDRAFT_229760 [Trichoderma virens Gv29-8]	-	-	-	-	-	-	-
miR5658-x	58703	204	221	0.7607	CCUACCACUACUACUUCC	x||||x|||||||||||x	UGAUGAUGAUGAUGAAGA	--	-	-	-	-	-	-	-	-
miR5658-x	142953	2327	2344	0.6454	AGUACUACUACUACGAGU	|x||||||||||||xxx|	UGAUGAUGAUGAUGAAGA	SOG2	RAM signaling pathway protein [Trichoderma reesei RUT C-30]	-	-	-	-	-	GO:0005515//protein binding;GO:0005488//binding	-
miR5658-x	170001	283	300	0.7706	ACUUCUGCUACUACUACG	|||x||o||||||||x|x	UGAUGAUGAUGAUGAAGA	XDH	xanthine dehydrogenase [Trichoderma reesei QM6a]	Metabolism;Cellular Processes	Nucleotide metabolism;Transport and catabolism;Biosynthesis of other secondary metabolites;Global and Overview	ko01100//Metabolic pathways;ko01110//Biosynthesis of secondary metabolites;ko01120//Microbial metabolism in diverse environments;ko00230//Purine metabolism;ko04146//Peroxisome;ko00232//Caffeine metabolism	K00106	-	GO:0016726//oxidoreductase activity, acting on CH or CH2 groups, NAD or NADP as acceptor;GO:0004854//xanthine dehydrogenase activity;GO:0051540//metal cluster binding;GO:0016727//oxidoreductase activity, acting on CH or CH2 groups, oxygen as acceptor;GO:0003824//catalytic activity;GO:0043167//ion binding;GO:0050662//coenzyme binding;GO:0043169//cation binding;GO:1901363//heterocyclic compound bin…	-
miR5658-x	459212	318	335	0.8536	ACUACUACUACUACUAAC	|||||||||||||||xxx	UGAUGAUGAUGAUGAAGA	--	-	-	-	-	-	-	-	-
miR5658-x	459212	336	353	0.8445	CCUACUACUACUACUACU	x||||||||||||||x||	UGAUGAUGAUGAUGAAGA	--	-	-	-	-	-	-	-	-
miR5658-x	58944	643	660	0.6241	ACUCUUUCUACUGCUUCU	|||xo|x|||||o|||||	UGAUGAUGAUGAUGAAGA	ALCS	TPA_inf: GPR1/FUN34/YaaH-class plasma membrane protein [Trichoderma atroviride]	-	-	-	-	GO:0016020//membrane	-	-
miR5658-x	58967	433	450	0.6022	ACUAUGACUACUACUACC	||||ox|||||||||x|x	UGAUGAUGAUGAUGAAGA	DSC3	ubiquitin domain-containing protein [Trichoderma reesei QM6a]	-	-	-	-	-	-	-
miR5658-x	195674	1945	1962	0.6277	ACUACUAAAACUGUUUCU	|||||||xx|||oo||||	UGAUGAUGAUGAUGAAGA	YN2B	N-terminal binuclear Zn cluster-containing/DNA binding domain-containing protein [Trichoderma reesei QM6a]	-	-	-	-	GO:0043226//organelle;GO:0005623//cell;GO:0043227//membrane-bounded organelle;GO:0044464//cell part;GO:0005622//intracellular;GO:0005634//nucleus;GO:0043231//intracellular membrane-bounded organelle;GO:0044424//intracellular part;GO:0043229//intracellular organelle	GO:0003677//DNA binding;GO:0005488//binding;GO:0046872//metal ion binding;GO:0046914//transition metal ion binding;GO:0003676//nucleic acid binding;GO:0043169//cation binding;GO:0003700//transcription factor activity, sequence-specific DNA binding;GO:0043167//ion binding;GO:1901363//heterocyclic compound binding;GO:0008270//zinc ion binding;GO:0001071//nucleic acid binding transcription factor ac…	GO:0019222//regulation of metabolic process;GO:0080090//regulation of primary metabolic process;GO:0010467//gene expression;GO:0006139//nucleobase-containing compound metabolic process;GO:1901360//organic cyclic compound metabolic process;GO:0051252//regulation of RNA metabolic process;GO:0044249//cellular biosynthetic process;GO:0090304//nucleic acid metabolic process;GO:0032774//RNA biosyntheti…
miR5658-x	142196	87	104	0.8505	ACUACUACAACUACUCCA	||||||||x||||||x|x	UGAUGAUGAUGAUGAAGA	--	integral membrane protein [Colletotrichum orbiculare MAFF 240422]	-	-	-	-	-	-	-
miR5658-x	142196	105	122	0.8445	ACUGCUACUACUACUACU	|||o|||||||||||x||	UGAUGAUGAUGAUGAAGA	--	integral membrane protein [Colletotrichum orbiculare MAFF 240422]	-	-	-	-	-	-	-
miR5658-x	59032	374	391	0.7951	ACUACGACUACUACUGCU	|||||x|||||||||x||	UGAUGAUGAUGAUGAAGA	YQ77	WLM-domain-containing protein [Trichoderma reesei RUT C-30]	-	-	-	-	-	GO:0046872//metal ion binding;GO:0043167//ion binding;GO:0043169//cation binding;GO:0003824//catalytic activity;GO:0008270//zinc ion binding;GO:0008237//metallopeptidase activity;GO:0008233//peptidase activity;GO:0070011//peptidase activity, acting on L-amino acid peptides;GO:0046914//transition metal ion binding;GO:0005488//binding;GO:0016787//hydrolase activity	GO:0044238//primary metabolic process;GO:0043170//macromolecule metabolic process;GO:0006508//proteolysis;GO:0019538//protein metabolic process;GO:0008152//metabolic process;GO:0071704//organic substance metabolic process
miR5658-x	59213	2471	2488	0.6511	CCUCCUACUACUUCUUCU	x||x||||||||x|||||	UGAUGAUGAUGAUGAAGA	HEL2	Zinc finger, RING/FYVE/PHD-type, partial [Metarhizium brunneum ARSEF 3297]	-	-	-	-	GO:0005623//cell;GO:0005622//intracellular;GO:0044464//cell part	GO:0046872//metal ion binding;GO:0043169//cation binding;GO:0005515//protein binding;GO:1901363//heterocyclic compound binding;GO:0043167//ion binding;GO:0097159//organic cyclic compound binding;GO:0003676//nucleic acid binding;GO:0046914//transition metal ion binding;GO:0008270//zinc ion binding;GO:0005488//binding	-
miR5658-x	48349	326	343	0.6619	ACUUCUGCAACUGCUUCU	|||x||o|x|||o|||||	UGAUGAUGAUGAUGAAGA	LIP1	carboxylesterase [Trichoderma harzianum]	-	-	-	-	-	GO:0003824//catalytic activity;GO:0016788//hydrolase activity, acting on ester bonds;GO:0052689//carboxylic ester hydrolase activity;GO:0016787//hydrolase activity	-
miR5658-x	28320	1274	1291	0.7305	UCUGCUAUUACUAGUUCU	x||o|||o|||||x||||	UGAUGAUGAUGAUGAAGA	YVC1	ion transporter [Metarhizium robertsii ARSEF 23]	-	-	-	-	GO:0016020//membrane	GO:0022857//transmembrane transporter activity;GO:0022891//substrate-specific transmembrane transporter activity;GO:0015075//ion transmembrane transporter activity;GO:0022803//passive transmembrane transporter activity;GO:0022838//substrate-specific channel activity;GO:0015267//channel activity;GO:0022892//substrate-specific transporter activity;GO:0005215//transporter activity;GO:0005216//ion ch…	GO:1902578//single-organism localization;GO:0051179//localization;GO:0051234//establishment of localization;GO:0044699//single-organism process;GO:0044765//single-organism transport;GO:0006810//transport;GO:0006811//ion transport
miR5658-x	70346	4	21	0.7929	UCUACUACUACUACUACC	x||||||||||||||x|x	UGAUGAUGAUGAUGAAGA	--	Pc21g06180 [Penicillium rubens Wisconsin 54-1255]	-	-	-	-	-	-	-
miR5658-x	70349	910	927	0.6548	ACUUCUACUACUAUCGCU	|||x|||||||||oxx||	UGAUGAUGAUGAUGAAGA	HET6	Heterokaryon incompatibility protein HET [Aspergillus parasiticus SU-1]	-	-	-	-	-	-	-
miR5658-x	28456	458	475	0.6228	ACGACUACUACCUCUUCU	||x||||||||xx|||||	UGAUGAUGAUGAUGAAGA	GDE	glycoside hydrolase family 13 protein [Trichoderma atroviride IMI 206040]	Metabolism	Carbohydrate metabolism;Global and Overview	ko01100//Metabolic pathways;ko01110//Biosynthesis of secondary metabolites;ko00500//Starch and sucrose metabolism	K01196	-	GO:0016798//hydrolase activity, acting on glycosyl bonds;GO:0004553//hydrolase activity, hydrolyzing O-glycosyl compounds;GO:0016757//transferase activity, transferring glycosyl groups;GO:0090599//alpha-glucosidase activity;GO:0004135//amylo-alpha-1,6-glucosidase activity;GO:0016740//transferase activity;GO:0016787//hydrolase activity;GO:0004134//4-alpha-glucanotransferase activity;GO:0015926//gl…	GO:0008152//metabolic process;GO:0015980//energy derivation by oxidation of organic compounds;GO:0005977//glycogen metabolic process;GO:0055114//oxidation-reduction process;GO:1901576//organic substance biosynthetic process;GO:0044264//cellular polysaccharide metabolic process;GO:0006091//generation of precursor metabolites and energy;GO:0044711//single-organism biosynthetic process;GO:0006112//e…
miR5658-x	70440	400	417	0.6608	AUUACUACGACUACUACG	|o||||||x||||||x|x	UGAUGAUGAUGAUGAAGA	ATF7	Basic-Leucine zipper transcription factor [Trichoderma reesei QM6a]	-	-	-	-	GO:0005623//cell;GO:0043226//organelle;GO:0043227//membrane-bounded organelle;GO:0044464//cell part;GO:0005634//nucleus;GO:0043231//intracellular membrane-bounded organelle;GO:0044424//intracellular part;GO:0005622//intracellular;GO:0043229//intracellular organelle	GO:0003677//DNA binding;GO:0001071//nucleic acid binding transcription factor activity;GO:1901363//heterocyclic compound binding;GO:0043565//sequence-specific DNA binding;GO:0003700//transcription factor activity, sequence-specific DNA binding;GO:0046983//protein dimerization activity;GO:0005488//binding;GO:0003676//nucleic acid binding;GO:0005515//protein binding;GO:0097159//organic cyclic compo…	GO:0065007//biological regulation;GO:0080090//regulation of primary metabolic process;GO:0009889//regulation of biosynthetic process;GO:0031323//regulation of cellular metabolic process;GO:0031326//regulation of cellular biosynthetic process;GO:2001141//regulation of RNA biosynthetic process;GO:0010468//regulation of gene expression;GO:0019222//regulation of metabolic process;GO:0010556//regulati…
miR5658-x	70440	418	435	0.6608	ACUACUACGACUACUACG	||||||||x||||||x|x	UGAUGAUGAUGAUGAAGA	ATF7	Basic-Leucine zipper transcription factor [Trichoderma reesei QM6a]	-	-	-	-	GO:0005623//cell;GO:0043226//organelle;GO:0043227//membrane-bounded organelle;GO:0044464//cell part;GO:0005634//nucleus;GO:0043231//intracellular membrane-bounded organelle;GO:0044424//intracellular part;GO:0005622//intracellular;GO:0043229//intracellular organelle	GO:0003677//DNA binding;GO:0001071//nucleic acid binding transcription factor activity;GO:1901363//heterocyclic compound binding;GO:0043565//sequence-specific DNA binding;GO:0003700//transcription factor activity, sequence-specific DNA binding;GO:0046983//protein dimerization activity;GO:0005488//binding;GO:0003676//nucleic acid binding;GO:0005515//protein binding;GO:0097159//organic cyclic compo…	GO:0065007//biological regulation;GO:0080090//regulation of primary metabolic process;GO:0009889//regulation of biosynthetic process;GO:0031323//regulation of cellular metabolic process;GO:0031326//regulation of cellular biosynthetic process;GO:2001141//regulation of RNA biosynthetic process;GO:0010468//regulation of gene expression;GO:0019222//regulation of metabolic process;GO:0010556//regulati…
miR5658-x	38359	768	785	0.6321	ACUACCGCUACUACGGCU	|||||xo|||||||xx||	UGAUGAUGAUGAUGAAGA	--	-	-	-	-	-	-	-	-
miR5658-x	59434	1108	1125	0.6022	CCUACUACUACCACCUCC	x||||||||||x||x||x	UGAUGAUGAUGAUGAAGA	PLC1	phospholipase [Trichoderma reesei QM6a]	-	-	-	-	-	GO:0003824//catalytic activity;GO:0008081//phosphoric diester hydrolase activity;GO:0016787//hydrolase activity;GO:0042578//phosphoric ester hydrolase activity;GO:0004435//phosphatidylinositol phospholipase C activity;GO:0016298//lipase activity;GO:0016788//hydrolase activity, acting on ester bonds;GO:0004620//phospholipase activity;GO:0004629//phospholipase C activity	GO:0050896//response to stimulus;GO:0007165//signal transduction;GO:0006629//lipid metabolic process;GO:0065007//biological regulation;GO:0071704//organic substance metabolic process;GO:0044238//primary metabolic process;GO:0035556//intracellular signal transduction;GO:0044700//single organism signaling;GO:0044699//single-organism process;GO:0050789//regulation of biological process;GO:0008152//m…
miR5658-x	70537	780	797	0.6263	ACUUCAACUACUACUUGA	|||x|x||||||||||xx	UGAUGAUGAUGAUGAAGA	--	Transcription factor, FAR1-related protein [Metarhizium guizhouense ARSEF 977]	-	-	-	-	GO:0043227//membrane-bounded organelle;GO:0043226//organelle;GO:0043229//intracellular organelle;GO:0044424//intracellular part;GO:0043231//intracellular membrane-bounded organelle;GO:0005634//nucleus;GO:0005622//intracellular;GO:0044464//cell part;GO:0005623//cell	GO:0003700//transcription factor activity, sequence-specific DNA binding;GO:0001071//nucleic acid binding transcription factor activity	GO:2001141//regulation of RNA biosynthetic process;GO:1903506//regulation of nucleic acid-templated transcription;GO:0031326//regulation of cellular biosynthetic process;GO:0080090//regulation of primary metabolic process;GO:0051171//regulation of nitrogen compound metabolic process;GO:0019222//regulation of metabolic process;GO:0060255//regulation of macromolecule metabolic process;GO:0006355//r…
miR5658-x	143995	646	663	0.7589	CCUCCUGCUACUGCUUCU	x||x||o|||||o|||||	UGAUGAUGAUGAUGAAGA	--	F-box domain containing protein [Metarhizium album ARSEF 1941]	-	-	-	-	-	-	-
miR5658-x	460386	212	229	0.6466	ACUACGACUACAACUACG	|||||x|||||x|||x|x	UGAUGAUGAUGAUGAAGA	--	-	-	-	-	-	-	-	-
miR5658-x	144759	527	544	0.7536	ACUACUGCUACUACAACA	||||||o|||||||xx|x	UGAUGAUGAUGAUGAAGA	HST1	NAD-dependent histone deacetylase SIR2 [Trichoderma harzianum]	Metabolism	Global and Overview;Metabolism of cofactors and vitamins	ko01100//Metabolic pathways;ko00760//Nicotinate and nicotinamide metabolism	K11121	GO:0005623//cell;GO:0005634//nucleus;GO:0032991//macromolecular complex;GO:0005677//chromatin silencing complex;GO:0043231//intracellular membrane-bounded organelle;GO:0044428//nuclear part;GO:0043234//protein complex;GO:0044424//intracellular part;GO:0043227//membrane-bounded organelle;GO:0005622//intracellular;GO:0044422//organelle part;GO:0043229//intracellular organelle;GO:0044464//cell part;…	GO:0019213//deacetylase activity;GO:0008270//zinc ion binding;GO:0016811//hydrolase activity, acting on carbon-nitrogen (but not peptide) bonds, in linear amides;GO:0033558//protein deacetylase activity;GO:0048037//cofactor binding;GO:0047419//N-acetylgalactosamine-6-phosphate deacetylase activity;GO:0046872//metal ion binding;GO:0016787//hydrolase activity;GO:0004407//histone deacetylase activit…	GO:0009889//regulation of biosynthetic process;GO:1903506//regulation of nucleic acid-templated transcription;GO:0031323//regulation of cellular metabolic process;GO:0016458//gene silencing;GO:0010556//regulation of macromolecule biosynthetic process;GO:0010605//negative regulation of macromolecule metabolic process;GO:0044237//cellular metabolic process;GO:0010468//regulation of gene expression;…
miR5658-x	144253	1870	1887	0.9137	CCUGCUACUACUACUUCG	x||o|||||||||||||x	UGAUGAUGAUGAUGAAGA	VPS91	guanine nucleotide exchange factor [Trichoderma reesei QM6a]	-	-	-	-	-	GO:0016410//N-acyltransferase activity;GO:0016747//transferase activity, transferring acyl groups other than amino-acyl groups;GO:0061733//peptide-lysine-N-acetyltransferase activity;GO:0016746//transferase activity, transferring acyl groups;GO:0016407//acetyltransferase activity;GO:0008080//N-acetyltransferase activity;GO:0003824//catalytic activity;GO:0034212//peptide N-acetyltransferase activi…	-
miR5658-x	144030	1193	1210	0.6393	ACUACUACCACGACUUCC	||||||||x||x|||||x	UGAUGAUGAUGAUGAAGA	PUR92	bifunctional purine biosynthesis protein ADE17 [Trichoderma harzianum]	Metabolism	Metabolism of cofactors and vitamins;Global and Overview;Nucleotide metabolism	ko01100//Metabolic pathways;ko01110//Biosynthesis of secondary metabolites;ko01130//Biosynthesis of antibiotics;ko00230//Purine metabolism;ko00670//One carbon pool by folate	K00602	-	GO:0003824//catalytic activity;GO:0016810//hydrolase activity, acting on carbon-nitrogen (but not peptide) bonds;GO:0016740//transferase activity;GO:0003937//IMP cyclohydrolase activity;GO:0016742//hydroxymethyl-, formyl- and related transferase activity;GO:0016741//transferase activity, transferring one-carbon groups;GO:0016787//hydrolase activity;GO:0004643//phosphoribosylaminoimidazolecarboxam…	GO:0009156//ribonucleoside monophosphate biosynthetic process;GO:0046390//ribose phosphate biosynthetic process;GO:0044710//single-organism metabolic process;GO:0006164//purine nucleotide biosynthetic process;GO:0009987//cellular process;GO:0009127//purine nucleoside monophosphate biosynthetic process;GO:0006807//nitrogen compound metabolic process;GO:0034654//nucleobase-containing compound biosy…
miR5658-x	59753	156	173	0.6042	ACGACUACUACUACAACA	||x|||||||||||xx|x	UGAUGAUGAUGAUGAAGA	S2538	related to mitochondrial substrate carrier [Fusarium fujikuroi IMI 58289]	-	-	-	-	GO:0016020//membrane	GO:0005488//binding	GO:0006810//transport;GO:0051234//establishment of localization;GO:0051179//localization
miR6214-x	53800	1079	1098	0.7886	UGCUGCUGCUGCUGUUGCUG	||||||||||||xxo|||||	ACGACGACGACGCGGACGAC	PLAG1	Metallothionein expression activator-like protein [Acremonium chrysogenum ATCC 11550]	-	-	-	-	GO:0044464//cell part;GO:0005623//cell;GO:0044424//intracellular part;GO:0005634//nucleus;GO:0043231//intracellular membrane-bounded organelle;GO:0043227//membrane-bounded organelle;GO:0043226//organelle;GO:0043229//intracellular organelle;GO:0005622//intracellular	GO:0046914//transition metal ion binding;GO:0043169//cation binding;GO:0001071//nucleic acid binding transcription factor activity;GO:0097159//organic cyclic compound binding;GO:1901363//heterocyclic compound binding;GO:0003700//transcription factor activity, sequence-specific DNA binding;GO:0043167//ion binding;GO:0008270//zinc ion binding;GO:0003676//nucleic acid binding;GO:0046872//metal ion b…	GO:0080090//regulation of primary metabolic process;GO:0065007//biological regulation;GO:2001141//regulation of RNA biosynthetic process;GO:0050794//regulation of cellular process;GO:0019222//regulation of metabolic process;GO:2000112//regulation of cellular macromolecule biosynthetic process;GO:1903506//regulation of nucleic acid-templated transcription;GO:0050789//regulation of biological proce…
miR6214-x	446032	436	455	0.7886	UGUUGCUGCUGCUUCUACUG	||o|||||||||xo||x|||	ACGACGACGACGCGGACGAC	--	-	-	-	-	-	-	-	-
miR6214-x	446032	457	476	0.7886	UGUUGCUGCUGCUGCUGCUG	||o|||||||||xx||||||	ACGACGACGACGCGGACGAC	--	-	-	-	-	-	-	-	-
miR6214-x	198786	2728	2747	0.6794	UGCUGCUGCUGCGCUAGGUC	||||||||||||||ox|x|x	ACGACGACGACGCGGACGAC	FAS2	fatty acid synthase subunit alpha, fungi type [Capronia coronata CBS 617.96]	Metabolism	Lipid metabolism;Global and Overview	ko01100//Metabolic pathways;ko01212//Fatty acid metabolism;ko00061//Fatty acid biosynthesis	K00667	-	GO:0005488//binding;GO:0003824//catalytic activity	GO:0008152//metabolic process
miR6214-x	174215	462	481	0.6292	UGCUGCUGGUGCCGCUGGUG	||||||||x|||xx|||x||	ACGACGACGACGCGGACGAC	RS14	ribosomal protein S14, S11 family [Trichoderma reesei QM6a]	Genetic Information Processing	Translation	ko03010//Ribosome	K02955	GO:1990904//ribonucleoprotein complex;GO:0005737//cytoplasm;GO:0005622//intracellular;GO:0043228//non-membrane-bounded organelle;GO:0043232//intracellular non-membrane-bounded organelle;GO:0005623//cell;GO:0044464//cell part;GO:0032991//macromolecular complex;GO:0044424//intracellular part;GO:0030529//intracellular ribonucleoprotein complex;GO:0044444//cytoplasmic part;GO:0043226//organelle;GO:00…	GO:0003735//structural constituent of ribosome;GO:0005198//structural molecule activity	GO:0044238//primary metabolic process;GO:0071704//organic substance metabolic process;GO:0043170//macromolecule metabolic process;GO:0044271//cellular nitrogen compound biosynthetic process;GO:0006412//translation;GO:0009058//biosynthetic process;GO:0044260//cellular macromolecule metabolic process;GO:0034641//cellular nitrogen compound metabolic process;GO:0009059//macromolecule biosynthetic pro…
miR6214-x	49944	642	661	0.6057	UGUUACCGCUGCGCCUUCUG	||o|x|x|||||||||x|||	ACGACGACGACGCGGACGAC	--	hypothetical protein TRIATDRAFT_322736 [Trichoderma atroviride IMI 206040]	-	-	-	-	-	-	-
miR6214-x	148324	155	174	0.7416	UGCUGCUGCUGCCGCUUCUC	||||||||||||xx||x||x	ACGACGACGACGCGGACGAC	TFDF	maleylacetate [Ustilaginoidea virens]	-	-	-	-	-	-	-
miR6214-x	148181	781	800	0.6148	UACGGCUGCUGCUCCUGCCG	|x|x||||||||x|||||x|	ACGACGACGACGCGGACGAC	YDA8	Phosphopantetheine adenylyltransferase [Fusarium oxysporum f. sp. cubense race 1]	-	-	-	-	-	GO:0016772//transferase activity, transferring phosphorus-containing groups;GO:0003824//catalytic activity;GO:0016740//transferase activity;GO:0016779//nucleotidyltransferase activity	GO:0008152//metabolic process;GO:0009058//biosynthetic process
miR6214-x	72546	975	994	0.6628	AGCUGCUGCUGGUCCGGCUG	x||||||||||xx||x||||	ACGACGACGACGCGGACGAC	PUT4	amino acid transporter [Trichoderma reesei QM6a]	-	-	-	-	GO:0016020//membrane	GO:0015171//amino acid transmembrane transporter activity;GO:0022892//substrate-specific transporter activity;GO:0015075//ion transmembrane transporter activity;GO:0008509//anion transmembrane transporter activity;GO:0022857//transmembrane transporter activity;GO:0005342//organic acid transmembrane transporter activity;GO:0005215//transporter activity;GO:0008514//organic anion transmembrane trans…	GO:0006810//transport;GO:0046942//carboxylic acid transport;GO:0071705//nitrogen compound transport;GO:0015711//organic anion transport;GO:0006865//amino acid transport;GO:1902578//single-organism localization;GO:0044765//single-organism transport;GO:0051179//localization;GO:0071702//organic substance transport;GO:0051234//establishment of localization;GO:0006811//ion transport;GO:0006820//anion …
miR6214-x	83227	1290	1309	0.717	CGCUGCUGCUGCGCUUCCCG	x|||||||||||||o|x|x|	ACGACGACGACGCGGACGAC	--	-	-	-	-	-	-	-	-
miR6214-x	150604	852	871	0.6746	UGCUGCUGCUGCUACUACUU	||||||||||||xx||x||x	ACGACGACGACGCGGACGAC	--	related to PET191 protein, involved in assembly of cytochrome oxidase [Fusarium fujikuroi IMI 58289]	-	-	-	-	-	-	-
miR6214-x	40671	640	659	0.7031	CGCCGCUGCUGCGGCUGCUA	x||x|||||||||x|||||x	ACGACGACGACGCGGACGAC	--	hypothetical protein TRIVIDRAFT_205766 [Trichoderma virens Gv29-8]	-	-	-	-	-	-	-
miR6214-x	51992	498	517	0.6247	UGCUACUUCUGCUGCUGCUG	||||x||x||||xx||||||	ACGACGACGACGCGGACGAC	--	hypothetical protein THAR02_04629 [Trichoderma harzianum]	-	-	-	-	-	-	-
miR6214-x	62695	273	292	0.6381	UGCUGCGGCUGCAACUUCUG	||||||x|||||xx||x|||	ACGACGACGACGCGGACGAC	YBQ3	NAD(P)-binding domain protein [Ophiocordyceps sinensis CO18]	-	-	-	-	-	GO:0016491//oxidoreductase activity;GO:0005488//binding;GO:0003824//catalytic activity	GO:0008152//metabolic process
miR6214-x	158083	817	836	0.6833	UGUUGCUGCUGCGGUUACUG	||o||||||||||xo|x|||	ACGACGACGACGCGGACGAC	PUAC	Acyl-CoA N-acyltransferases (Nat) [Glarea lozoyensis ATCC 20868]	-	-	-	-	-	GO:0016747//transferase activity, transferring acyl groups other than amino-acyl groups;GO:0016740//transferase activity;GO:0003824//catalytic activity;GO:0016407//acetyltransferase activity;GO:0016410//N-acyltransferase activity;GO:0016746//transferase activity, transferring acyl groups;GO:0008080//N-acetyltransferase activity	GO:0008152//metabolic process
miR6214-x	54117	926	945	0.7957	UGCUGCUGCUGCUGCUGCUG	||||||||||||xx||||||	ACGACGACGACGCGGACGAC	--	FMN-binding split barrel-related protein, partial [Metarhizium brunneum ARSEF 3297]	-	-	-	-	-	-	-
miR6214-x	54467	1136	1155	0.6172	UUCUGCUGUUGAGCCAGCUG	|x||||||o||x|||x||||	ACGACGACGACGCGGACGAC	HET6	Heterokaryon incompatibility [Macrophomina phaseolina MS6]	-	-	-	-	-	-	-
miR6214-x	43843	112	131	0.6176	UGCUGUUUCUGCGCCUUCUA	|||||o|x||||||||x||x	ACGACGACGACGCGGACGAC	--	hypothetical protein TRIATDRAFT_226175 [Trichoderma atroviride IMI 206040]	-	-	-	-	-	-	-
miR6214-x	43843	240	259	0.6722	UGCUGCUGCUGCUGCUCCGG	||||||||||||xx||x|x|	ACGACGACGACGCGGACGAC	--	hypothetical protein TRIATDRAFT_226175 [Trichoderma atroviride IMI 206040]	-	-	-	-	-	-	-
miR6214-x	41316	107	126	0.7358	UACUGCUGCUGCGCUUGGUC	|x||||||||||||o||x|x	ACGACGACGACGCGGACGAC	IR222	translocon-associated protein, alpha subunit [Trichoderma reesei QM6a]	-	-	-	-	-	-	-
miR6214-x	66619	1633	1652	0.6415	UGCGACUGCUGCUCCUGCUA	|||xx|||||||x||||||x	ACGACGACGACGCGGACGAC	OPT2	OPT oligopeptide transporter [Trichoderma reesei RUT C-30]	-	-	-	-	-	-	-
miR6214-x	455123	314	333	0.6295	UGCUGCUGCUGCUCCGUCUU	||||||||||||x||xx||x	ACGACGACGACGCGGACGAC	--	-	-	-	-	-	-	-	-
miR6214-x	405034	83	102	0.6152	UGCUGCUGCUGCUCCCCCUA	||||||||||||x||xx||x	ACGACGACGACGCGGACGAC	--	-	-	-	-	-	-	-	-
miR6214-x	58703	730	749	0.6392	CGCUGCUGCUGCUGCUACUG	x|||||||||||xx||x|||	ACGACGACGACGCGGACGAC	--	-	-	-	-	-	-	-	-
miR6214-x	421231	105	124	0.6392	CGCUGCUGCUGCUGCUACUG	x|||||||||||xx||x|||	ACGACGACGACGCGGACGAC	YWTG	Sugar/inositol transporter, partial [Metarhizium majus ARSEF 297]	-	-	-	-	GO:0016020//membrane;GO:0044425//membrane part;GO:0016021//integral component of membrane;GO:0031224//intrinsic component of membrane	GO:0015075//ion transmembrane transporter activity;GO:0022857//transmembrane transporter activity;GO:0016853//isomerase activity;GO:1901476//carbohydrate transporter activity;GO:0015291//secondary active transmembrane transporter activity;GO:0015294//solute:cation symporter activity;GO:0008733//L-arabinose isomerase activity;GO:0003824//catalytic activity;GO:0005351//sugar:proton symporter activi…	GO:0044765//single-organism transport;GO:0051179//localization;GO:0044699//single-organism process;GO:0051234//establishment of localization;GO:0006810//transport;GO:0008643//carbohydrate transport;GO:0071702//organic substance transport;GO:1902578//single-organism localization
miR6214-x	142258	955	974	0.61	UCCAGCUGCUGCGGCAGCUG	|x|x|||||||||x|x||||	ACGACGACGACGCGGACGAC	ZPR1	zinc finger protein [Trichoderma harzianum]	-	-	-	-	-	GO:0046872//metal ion binding;GO:0005515//protein binding;GO:0043167//ion binding;GO:0046914//transition metal ion binding;GO:0005488//binding;GO:0043169//cation binding;GO:0008270//zinc ion binding	-
miR6214-x	47917	270	289	0.6128	UGCAGCUGCUGCUUUUGCUG	|||x||||||||xoo|||||	ACGACGACGACGCGGACGAC	ACES	carboxylesterase [Trichoderma harzianum]	-	-	-	-	-	GO:0052689//carboxylic ester hydrolase activity;GO:0004104//cholinesterase activity;GO:0016787//hydrolase activity;GO:0003824//catalytic activity;GO:0016788//hydrolase activity, acting on ester bonds;GO:0003990//acetylcholinesterase activity	-
miR6214-x	142196	508	527	0.639	UACUUCUGCUGCGGCUGCUA	|x||x||||||||x|||||x	ACGACGACGACGCGGACGAC	--	integral membrane protein [Colletotrichum orbiculare MAFF 240422]	-	-	-	-	-	-	-
miR6214-x	28062	441	460	0.6081	UGUUGCUACUGCUGCUGCUG	||o||||x||||xx||||||	ACGACGACGACGCGGACGAC	--	hypothetical protein TRIATDRAFT_94028 [Trichoderma atroviride IMI 206040]	-	-	-	-	-	-	-
miR6214-x	143769	264	283	0.658	UGCUGCUACUGCGACUGCUA	|||||||x|||||x|||||x	ACGACGACGACGCGGACGAC	PAM17	Presequence translocated-associated motor subunit pam17 [Beauveria bassiana ARSEF 2860]	-	-	-	-	-	-	-
miR6214-x	144363	387	406	0.7424	AACUGCUGCUGCGCCAGCUC	xx|||||||||||||x|||x	ACGACGACGACGCGGACGAC	DNMBP	Dbl-like protein [Metarhizium guizhouense ARSEF 977]	-	-	-	-	GO:0044424//intracellular part;GO:0005622//intracellular;GO:0044464//cell part;GO:0005623//cell;GO:0005737//cytoplasm	GO:0005515//protein binding;GO:0005085//guanyl-nucleotide exchange factor activity;GO:0005088//Ras guanyl-nucleotide exchange factor activity;GO:0098772//molecular function regulator;GO:0005089//Rho guanyl-nucleotide exchange factor activity;GO:0005488//binding	GO:0009966//regulation of signal transduction;GO:0048583//regulation of response to stimulus;GO:0051056//regulation of small GTPase mediated signal transduction;GO:0010646//regulation of cell communication;GO:0023051//regulation of signaling;GO:0050789//regulation of biological process;GO:0035023//regulation of Rho protein signal transduction;GO:0050794//regulation of cellular process;GO:1902531/…
miR7731-y	22114	361	378	0.7292	CAACCUGACCUGAGACUA	x|||x||||||||o|||x	UUUGCACUGGACUUUGAA	--	DNA topoisomerase 2 [Talaromyces islandicus]	-	-	-	-	-	-	-
miR7731-y	42032	312	329	0.6034	UAACGUAGCCUGACACUU	x|||||xo|||||x||||	UUUGCACUGGACUUUGAA	VILI	Gelsolin [Metarhizium guizhouense ARSEF 977]	-	-	-	-	-	GO:0008092//cytoskeletal protein binding;GO:0003779//actin binding;GO:0005515//protein binding;GO:0005488//binding	-
miR7731-y	218736	925	942	0.731	GAACGAGACCUGGAACAU	o||||x||||||o|||x|	UUUGCACUGGACUUUGAA	--	LysM domain protein [Metarhizium acridum CQMa 102]	-	-	-	-	-	-	GO:0071554//cell wall organization or biogenesis;GO:0044237//cellular metabolic process;GO:0071704//organic substance metabolic process;GO:0044260//cellular macromolecule metabolic process;GO:0044036//cell wall macromolecule metabolic process;GO:0009987//cellular process;GO:0043170//macromolecule metabolic process;GO:0009056//catabolic process;GO:0044248//cellular catabolic process;GO:0016998//ce…
miR7731-y	126041	2491	2508	0.6899	AAACGUGACCUUUAGCAU	|||||||||||xx|o|x|	UUUGCACUGGACUUUGAA	--	hypothetical protein TRIATDRAFT_85113 [Trichoderma atroviride IMI 206040]	-	-	-	-	-	GO:0001883//purine nucleoside binding;GO:0030554//adenyl nucleotide binding;GO:0005488//binding;GO:0017076//purine nucleotide binding;GO:0005524//ATP binding;GO:0032553//ribonucleotide binding;GO:1901363//heterocyclic compound binding;GO:1901265//nucleoside phosphate binding;GO:0032559//adenyl ribonucleotide binding;GO:0097367//carbohydrate derivative binding;GO:0036094//small molecule binding;GO…	GO:0008152//metabolic process
miR7731-y	157186	3218	3235	0.6853	AAACGGGACCUGAAAUAA	|||||x|||||||||oxx	UUUGCACUGGACUUUGAA	SNT2	Lid2 complex component snt2 [Fusarium oxysporum f. sp. cubense race 4]	-	-	-	-	GO:0005576//extracellular region	GO:0005488//binding;GO:0005179//hormone activity;GO:0003677//DNA binding;GO:0008270//zinc ion binding;GO:0005102//receptor binding;GO:0097159//organic cyclic compound binding;GO:0003676//nucleic acid binding;GO:0043167//ion binding;GO:0046872//metal ion binding;GO:1901363//heterocyclic compound binding;GO:0043169//cation binding;GO:0005515//protein binding;GO:0046914//transition metal ion binding	-
miR7731-y	60735	314	331	0.7317	GAACUUGACCUGAGGCUU	o|||x||||||||oo|||	UUUGCACUGGACUUUGAA	--	integral membrane protein [Trichoderma harzianum]	-	-	-	-	-	-	-
miR7731-y	148346	1781	1798	0.6643	GAACUUGAUCUGAAACUA	o|||x|||o||||||||x	UUUGCACUGGACUUUGAA	CFXQ2	P-loop containing nucleoside triphosphate hydrolase protein [Trichoderma reesei RUT C-30]	-	-	-	-	-	GO:0017111//nucleoside-triphosphatase activity;GO:0001882//nucleoside binding;GO:0097367//carbohydrate derivative binding;GO:0005524//ATP binding;GO:0016787//hydrolase activity;GO:0032550//purine ribonucleoside binding;GO:0035639//purine ribonucleoside triphosphate binding;GO:0003824//catalytic activity;GO:0043167//ion binding;GO:0016462//pyrophosphatase activity;GO:0036094//small molecule bindin…	-
miR7731-y	62572	1165	1182	0.6272	AAACGUGACCUUAGAAUA	|||||||||||x|o|x|x	UUUGCACUGGACUUUGAA	BAPA	DmpA/ArgJ-like protein [Trichoderma reesei RUT C-30]	-	-	-	-	-	-	-
miR7731-y	43045	769	786	0.7083	GAACGGCACCUGGAACUU	o||||xx|||||o|||||	UUUGCACUGGACUUUGAA	SLT11	Pre-mRNA-splicing factor slt-11 [Hirsutella minnesotensis 3608]	Genetic Information Processing	Transcription	ko03040//Spliceosome	K12872	-	GO:0005488//binding;GO:1901363//heterocyclic compound binding;GO:0003676//nucleic acid binding;GO:0097159//organic cyclic compound binding	-
miR7731-y	54119	528	545	0.6341	AGACGUGACCUCAGAAUU	|o|||||||||x|o|x||	UUUGCACUGGACUUUGAA	--	-	-	-	-	-	-	-	-
miR7731-y	130652	433	450	0.6818	AAACGUGACCUUUUACUA	|||||||||||xxx|||x	UUUGCACUGGACUUUGAA	RM19	mitochondrial 60S ribosomal protein l19-like protein [Metarhizium robertsii ARSEF 23]	Genetic Information Processing	Translation	ko03010//Ribosome	K02867	GO:0044424//intracellular part;GO:0005737//cytoplasm;GO:0005622//intracellular;GO:0005840//ribosome;GO:0044444//cytoplasmic part;GO:1990904//ribonucleoprotein complex;GO:0005623//cell;GO:0044464//cell part;GO:0043229//intracellular organelle;GO:0043232//intracellular non-membrane-bounded organelle;GO:0043228//non-membrane-bounded organelle;GO:0030529//intracellular ribonucleoprotein complex;GO:00…	GO:0005198//structural molecule activity;GO:0003735//structural constituent of ribosome	GO:0044260//cellular macromolecule metabolic process;GO:0044249//cellular biosynthetic process;GO:0009987//cellular process;GO:0044237//cellular metabolic process;GO:0043604//amide biosynthetic process;GO:0019538//protein metabolic process;GO:1901576//organic substance biosynthetic process;GO:0009058//biosynthetic process;GO:0043603//cellular amide metabolic process;GO:0044238//primary metabolic …
miR7731-y	74377	267	284	0.8885	CUACGUGACCUGAGACGU	xx|||||||||||o||x|	UUUGCACUGGACUUUGAA	PID6	related to pisatin demethylase [Claviceps purpurea 20.1]	-	-	-	-	-	GO:0018595//alpha-pinene monooxygenase activity;GO:0018591//methyl tertiary butyl ether 3-monooxygenase activity;GO:0018585//fluorene oxygenase activity;GO:0018597//ammonia monooxygenase activity;GO:0005488//binding;GO:0005506//iron ion binding;GO:0018600//alpha-pinene dehydrogenase activity;GO:0018590//methylsilanetriol hydroxylase activity;GO:0016705//oxidoreductase activity, acting on paired d…	-
miR7731-y	25099	411	428	0.7552	CGACGUGACCUGAAUUUU	xo||||||||||||xo||	UUUGCACUGGACUUUGAA	SGS1	bloom syndrome protein [Trichoderma harzianum]	Genetic Information Processing	Replication and repair	ko03440//Homologous recombination	K10901	-	GO:0003824//catalytic activity;GO:0017110//nucleoside-diphosphatase activity;GO:0043167//ion binding;GO:0043139//5'-3' DNA helicase activity;GO:0003678//DNA helicase activity;GO:0070035//purine NTP-dependent helicase activity;GO:0016817//hydrolase activity, acting on acid anhydrides;GO:0036094//small molecule binding;GO:0097159//organic cyclic compound binding;GO:0032555//purine ribonucleotide bi…	GO:0071704//organic substance metabolic process;GO:0044237//cellular metabolic process;GO:0043170//macromolecule metabolic process;GO:0044238//primary metabolic process;GO:0006310//DNA recombination;GO:0090304//nucleic acid metabolic process;GO:0006807//nitrogen compound metabolic process;GO:0008152//metabolic process;GO:0006259//DNA metabolic process;GO:0034641//cellular nitrogen compound metabo…
miR7731-y	67675	2433	2450	0.7692	AAACGUGACCUAUAACUU	|||||||||||xx|||||	UUUGCACUGGACUUUGAA	--	Ubiquitin-like protein [Glarea lozoyensis ATCC 20868]	-	-	-	-	-	GO:0043773//coenzyme F420-0 gamma-glutamyl ligase activity;GO:0003824//catalytic activity;GO:0016879//ligase activity, forming carbon-nitrogen bonds;GO:0070739//protein-glutamic acid ligase activity;GO:0018169//ribosomal S6-glutamic acid ligase activity;GO:0016881//acid-amino acid ligase activity;GO:0016874//ligase activity;GO:0043774//coenzyme F420-2 alpha-glutamyl ligase activity;GO:0008766//UD…	-
miR7731-y	68152	424	441	0.9481	UAACGUGACCUGAAGCUG	x|||||||||||||o||x	UUUGCACUGGACUUUGAA	VAC8	vacuolar protein 8 [Trichoderma harzianum]	Cellular Processes	Transport and catabolism	ko04140//Regulation of autophagy	K08332	-	GO:0005488//binding	-
miR7731-y	57427	6	23	0.6119	AGACUUGACCUGCAGCUU	|o||x|||||||x|o|||	UUUGCACUGGACUUUGAA	BRX1	brix domain-containing protein 2 [Ophiocordyceps sinensis CO18]	-	-	-	-	-	-	-
miR7731-y	57730	1062	1079	0.9547	AAACGUGGCCUGAAGCUG	|||||||o||||||o||x	UUUGCACUGGACUUUGAA	LRC59	Leucine-rich repeat protein [Metarhizium robertsii ARSEF 23]	-	-	-	-	-	GO:0005515//protein binding;GO:0005488//binding	-
miR7731-y	140010	289	306	0.7924	AGACGUGACCUGUUGCUU	|o||||||||||xxo|||	UUUGCACUGGACUUUGAA	--	CDP-alcohol phosphatidyltransferase [Marssonina brunnea f. sp. 'multigermtubi' MB_m1]	-	-	-	-	-	-	-
miR7731-y	195119	23	40	0.6782	GACCGUGACCUGAACCGU	o|x|||||||||||x|x|	UUUGCACUGGACUUUGAA	--	hypothetical protein TRIATDRAFT_317359 [Trichoderma atroviride IMI 206040]	-	-	-	-	-	-	-
miR7731-y	142415	2067	2084	0.6678	AGGCGUGAACUGAACCUU	|oo|||||x|||||x|||	UUUGCACUGGACUUUGAA	MTR4	nuclear exosomal RNA helicase [Trichoderma reesei QM6a]	Genetic Information Processing	Folding, sorting and degradation	ko03018//RNA degradation	K12598	-	GO:0004787//thiamine-pyrophosphatase activity;GO:0008413//8-oxo-7,8-dihydroguanosine triphosphate pyrophosphatase activity;GO:0043168//anion binding;GO:0032553//ribonucleotide binding;GO:0008758//UDP-2,3-diacylglucosamine hydrolase activity;GO:0016887//ATPase activity;GO:1901265//nucleoside phosphate binding;GO:0043167//ion binding;GO:0070035//purine NTP-dependent helicase activity;GO:0032549//ri…	-
miR7731-y	28555	1589	1606	0.6551	CGAAGUGACCUGUAACUU	xo|x||||||||x|||||	UUUGCACUGGACUUUGAA	CYS14	sulfate permease II, partial [Metarhizium majus ARSEF 297]	-	-	-	-	GO:0031224//intrinsic component of membrane;GO:0016020//membrane;GO:0016021//integral component of membrane;GO:0044425//membrane part	GO:0005215//transporter activity	GO:0051234//establishment of localization;GO:0006810//transport;GO:0051179//localization
miR7778-x	53497	901	918	0.7222	AACUCAGCCGGACGCCUA	|x|||||||||||||xox	UCGAGUCGGCCUGCGCGG	--	alanine racemase [Metarhizium guizhouense ARSEF 977]	-	-	-	-	-	-	-
miR7778-x	42705	5011	5028	0.7392	AGCUCAGCCGGGUACGUC	|||||||||||oox||o|	UCGAGUCGGCCUGCGCGG	DHKK	hsp90-like protein [Trichoderma harzianum]	-	-	-	-	GO:0016020//membrane	GO:0005488//binding;GO:0035639//purine ribonucleoside triphosphate binding;GO:0001882//nucleoside binding;GO:0036094//small molecule binding;GO:0016773//phosphotransferase activity, alcohol group as acceptor;GO:0060089//molecular transducer activity;GO:0030554//adenyl nucleotide binding;GO:0017076//purine nucleotide binding;GO:0000156//phosphorelay response regulator activity;GO:0004674//protein …	GO:0009987//cellular process;GO:0051171//regulation of nitrogen compound metabolic process;GO:0043412//macromolecule modification;GO:0044700//single organism signaling;GO:0006464//cellular protein modification process;GO:0009889//regulation of biosynthetic process;GO:0023052//signaling;GO:0006468//protein phosphorylation;GO:0051716//cellular response to stimulus;GO:0019538//protein metabolic proc…
miR7778-x	59805	954	971	0.6981	AGCUCGACCGGAAGCGCC	|||||ox|||||x|||||	UCGAGUCGGCCUGCGCGG	Y1794	transcriptional regulator [Trichoderma harzianum]	-	-	-	-	-	-	-
miR7778-x	197596	1899	1916	0.6377	AGCUGAGCCGGUCGCCAC	||||x||||||x|||xx|	UCGAGUCGGCCUGCGCGG	KATG2	catalase-peroxidase 2 [Trichoderma harzianum]	Metabolism	Global and Overview;Amino acid metabolism	ko01100//Metabolic pathways;ko01110//Biosynthesis of secondary metabolites;ko00380//Tryptophan metabolism;ko00360//Phenylalanine metabolism	K03782	-	GO:0046906//tetrapyrrole binding;GO:0016209//antioxidant activity;GO:0004601//peroxidase activity;GO:0097159//organic cyclic compound binding;GO:0005488//binding;GO:0003824//catalytic activity;GO:1901363//heterocyclic compound binding;GO:0016491//oxidoreductase activity;GO:0020037//heme binding;GO:0016684//oxidoreductase activity, acting on peroxide as acceptor;GO:0004096//catalase activity	GO:0006950//response to stress;GO:0006979//response to oxidative stress;GO:0050896//response to stimulus
miR7778-x	28953	534	551	0.6353	AGCUCAACCGGACGACCG	||||||x|||||||xx|x	UCGAGUCGGCCUGCGCGG	--	hypothetical protein TRIATDRAFT_47312 [Trichoderma atroviride IMI 206040]	-	-	-	-	-	-	-
miR7778-x	49029	2962	2979	0.622	AGCUCUGCCGGACCUCCC	|||||x|||||||xox||	UCGAGUCGGCCUGCGCGG	U507	VPS9 domain protein [Metarhizium robertsii ARSEF 23]	-	-	-	-	-	GO:0035091//phosphatidylinositol binding;GO:0005543//phospholipid binding;GO:0043167//ion binding;GO:0043168//anion binding;GO:0005515//protein binding;GO:0008289//lipid binding;GO:0005488//binding	GO:0007154//cell communication;GO:0044699//single-organism process;GO:0044763//single-organism cellular process;GO:0009987//cellular process
miR7778-x	49146	554	571	0.7518	AGCUCAGCCGGACGUCUA	||||||||||||||oxox	UCGAGUCGGCCUGCGCGG	LIMYB	Myb/SANT-like DNA-binding domain protein [Metarhizium robertsii]	-	-	-	-	-	-	-
miR7778-x	29176	2638	2655	0.7602	GGAACAGCCGGAUGCGCC	o|xx||||||||o|||||	UCGAGUCGGCCUGCGCGG	--	Acid--D-amino-acid ligases peptide synthase [Penicillium solitum]	-	-	-	-	-	-	-
miR7778-x	29332	2247	2264	0.6993	GGCUCAGCCGGACCACCC	o||||||||||||xxx||	UCGAGUCGGCCUGCGCGG	PXL1	LIM-domain-containing protein [Trichoderma atroviride IMI 206040]	-	-	-	-	-	GO:0018169//ribosomal S6-glutamic acid ligase activity;GO:0016881//acid-amino acid ligase activity;GO:0046914//transition metal ion binding;GO:0043167//ion binding;GO:0043169//cation binding;GO:0003824//catalytic activity;GO:0046872//metal ion binding;GO:0070739//protein-glutamic acid ligase activity;GO:0008270//zinc ion binding;GO:0008766//UDP-N-acetylmuramoylalanyl-D-glutamyl-2,6-diaminopimelat…	GO:0006810//transport;GO:0051179//localization;GO:0044699//single-organism process;GO:0006811//ion transport;GO:0030001//metal ion transport;GO:0051234//establishment of localization;GO:1902578//single-organism localization;GO:0044765//single-organism transport;GO:0006812//cation transport
miR7778-x	71531	378	395	0.6425	AGCUCAGCCGGAACCAGC	||||||||||||xx|xx|	UCGAGUCGGCCUGCGCGG	MVP1	sorting nexin mvp-1 [Trichoderma harzianum]	-	-	-	-	GO:0015934//large ribosomal subunit;GO:0005840//ribosome;GO:0005622//intracellular;GO:0005623//cell;GO:0044391//ribosomal subunit;GO:0032991//macromolecular complex;GO:0044444//cytoplasmic part;GO:0043232//intracellular non-membrane-bounded organelle;GO:0043229//intracellular organelle;GO:0043228//non-membrane-bounded organelle;GO:0044424//intracellular part;GO:1990904//ribonucleoprotein complex;…	GO:0008289//lipid binding;GO:0005488//binding;GO:0043167//ion binding;GO:0005543//phospholipid binding;GO:0005515//protein binding;GO:0043168//anion binding;GO:0035091//phosphatidylinositol binding;GO:0005198//structural molecule activity;GO:0003735//structural constituent of ribosome	GO:1901564//organonitrogen compound metabolic process;GO:0008152//metabolic process;GO:0006518//peptide metabolic process;GO:0043043//peptide biosynthetic process;GO:1901566//organonitrogen compound biosynthetic process;GO:0044271//cellular nitrogen compound biosynthetic process;GO:0043604//amide biosynthetic process;GO:0044699//single-organism process;GO:1901576//organic substance biosynthetic p…
miR7778-x	147189	2484	2501	0.6348	AGCCCAGCCGGUGGCGUC	|||x|||||||xx|||o|	UCGAGUCGGCCUGCGCGG	DHE2	glutamate dehydrogenase [Trichoderma atroviride IMI 206040]	Metabolism	Amino acid metabolism;Metabolism of other amino acids;Energy metabolism;Global and Overview	ko01100//Metabolic pathways;ko00250//Alanine, aspartate and glutamate metabolism;ko00220//Arginine biosynthesis;ko00910//Nitrogen metabolism;ko00430//Taurine and hypotaurine metabolism	K15371	-	GO:0005488//binding;GO:0016491//oxidoreductase activity;GO:0004352//glutamate dehydrogenase (NAD+) activity;GO:0016639//oxidoreductase activity, acting on the CH-NH2 group of donors, NAD or NADP as acceptor;GO:0016638//oxidoreductase activity, acting on the CH-NH2 group of donors;GO:0003824//catalytic activity	GO:0044699//single-organism process;GO:0006807//nitrogen compound metabolic process;GO:0044281//small molecule metabolic process;GO:0044238//primary metabolic process;GO:0006082//organic acid metabolic process;GO:0006520//cellular amino acid metabolic process;GO:0044237//cellular metabolic process;GO:0019752//carboxylic acid metabolic process;GO:0009987//cellular process;GO:1901564//organonitroge…
miR7778-x	61249	435	452	0.6038	ACCCCAGCCGGACGCUCG	|x|x|||||||||||x|x	UCGAGUCGGCCUGCGCGG	UTP5	U3 small nucleolar RNA-associated protein 5 [Metarhizium guizhouense ARSEF 977]	Genetic Information Processing	Translation	ko03008//Ribosome biogenesis in eukaryotes	K14546	-	-	-
miR7778-x	40202	446	463	0.6067	AGUUCAGCCGGUCCAGCC	||o||||||||x|xx|||	UCGAGUCGGCCUGCGCGG	YA745	diphthamide biosynthesis protein 3 [Paracoccidioides brasiliensis Pb18]	-	-	-	-	-	GO:0000166//nucleotide binding;GO:0036094//small molecule binding;GO:1901363//heterocyclic compound binding;GO:1901265//nucleoside phosphate binding;GO:0097159//organic cyclic compound binding;GO:0005488//binding	-
miR7778-x	177800	1580	1597	0.653	AGGUUCGCCGGAAGCGCC	||x|ox||||||x|||||	UCGAGUCGGCCUGCGCGG	--	Apple [Macrophomina phaseolina MS6]	-	-	-	-	-	GO:0004339//glucan 1,4-alpha-glucosidase activity;GO:0015926//glucosidase activity;GO:0016798//hydrolase activity, acting on glycosyl bonds;GO:0004553//hydrolase activity, hydrolyzing O-glycosyl compounds;GO:0016787//hydrolase activity;GO:0003824//catalytic activity	-
miR7778-x	84126	296	313	0.6053	AGCUCGCCCGGUCGAGCC	|||||ox||||x||x|||	UCGAGUCGGCCUGCGCGG	MOBA	FAD binding domain-containing protein [Trichoderma harzianum]	-	-	-	-	-	GO:0016705//oxidoreductase activity, acting on paired donors, with incorporation or reduction of molecular oxygen;GO:0018662//phenol 2-monooxygenase activity;GO:0016491//oxidoreductase activity;GO:0004497//monooxygenase activity;GO:0016709//oxidoreductase activity, acting on paired donors, with incorporation or reduction of molecular oxygen, NAD(P)H as one donor, and incorporation of one atom of …	GO:0006725//cellular aromatic compound metabolic process;GO:0008152//metabolic process;GO:0044237//cellular metabolic process;GO:0009987//cellular process
miR7778-x	40968	476	493	0.7995	UGCUCAGCCGGCCGUGCC	x||||||||||x||o|||	UCGAGUCGGCCUGCGCGG	RHLG	oxidoreductase, short-chain dehydrogenase/reductase family, partial [Metarhizium majus ARSEF 297]	-	-	-	-	-	GO:0016747//transferase activity, transferring acyl groups other than amino-acyl groups;GO:0016740//transferase activity;GO:0016616//oxidoreductase activity, acting on the CH-OH group of donors, NAD or NADP as acceptor;GO:0005488//binding;GO:0004312//fatty acid synthase activity;GO:0003824//catalytic activity;GO:0016614//oxidoreductase activity, acting on CH-OH group of donors;GO:0016746//transfe…	GO:0008152//metabolic process
miR7778-x	203993	1113	1130	0.6241	AGCUCCGCCGGCCGGGUC	|||||x|||||x||x|o|	UCGAGUCGGCCUGCGCGG	PAFA2	PAF acetylhydrolase [Trichoderma reesei RUT C-30]	Metabolism	Global and Overview;Lipid metabolism	ko01100//Metabolic pathways;ko01110//Biosynthesis of secondary metabolites;ko01130//Biosynthesis of antibiotics;ko00565//Ether lipid metabolism	K01062	GO:0043234//protein complex;GO:0008247//1-alkyl-2-acetylglycerophosphocholine esterase complex;GO:0032991//macromolecular complex;GO:1902494//catalytic complex	GO:0016787//hydrolase activity;GO:0003824//catalytic activity;GO:0052689//carboxylic ester hydrolase activity;GO:0003847//1-alkyl-2-acetylglycerophosphocholine esterase activity;GO:0016788//hydrolase activity, acting on ester bonds	GO:0044238//primary metabolic process;GO:0009056//catabolic process;GO:0006629//lipid metabolic process;GO:0044710//single-organism metabolic process;GO:1901575//organic substance catabolic process;GO:0044699//single-organism process;GO:0016042//lipid catabolic process;GO:0071704//organic substance metabolic process;GO:0044712//single-organism catabolic process;GO:0008152//metabolic process
miR7778-x	129113	897	914	0.7837	GGCUCAGGCGGACGCGGC	o||||||x||||||||x|	UCGAGUCGGCCUGCGCGG	L2HDH	FAD dependent oxidoreductase [Trichoderma reesei RUT C-30]	-	-	-	-	-	GO:0016491//oxidoreductase activity;GO:0019145//aminobutyraldehyde dehydrogenase activity;GO:0003824//catalytic activity;GO:0004029//aldehyde dehydrogenase (NAD) activity;GO:0016620//oxidoreductase activity, acting on the aldehyde or oxo group of donors, NAD or NADP as acceptor;GO:0016903//oxidoreductase activity, acting on the aldehyde or oxo group of donors	-
miR7778-x	54541	688	705	0.7112	AGCUCAGCUGGGCCCGCG	||||||||o||o|x|||x	UCGAGUCGGCCUGCGCGG	LONP2	Lon protease-like 2 [Hirsutella minnesotensis 3608]	-	-	-	-	-	GO:0032553//ribonucleotide binding;GO:0032559//adenyl ribonucleotide binding;GO:0004176//ATP-dependent peptidase activity;GO:0043168//anion binding;GO:0003824//catalytic activity;GO:0008236//serine-type peptidase activity;GO:0017171//serine hydrolase activity;GO:0001883//purine nucleoside binding;GO:0097159//organic cyclic compound binding;GO:0016818//hydrolase activity, acting on acid anhydrides…	GO:0071704//organic substance metabolic process;GO:0019538//protein metabolic process;GO:0044238//primary metabolic process;GO:0008152//metabolic process;GO:0043170//macromolecule metabolic process;GO:0006508//proteolysis
miR7778-x	129329	1569	1586	0.6508	GGCAGAGCCGGAAGCGCC	o||xx|||||||x|||||	UCGAGUCGGCCUGCGCGG	SET3	SET domain protein [Ophiocordyceps sinensis CO18]	-	-	-	-	GO:0043227//membrane-bounded organelle;GO:0005634//nucleus;GO:0043226//organelle;GO:0044464//cell part;GO:0005623//cell;GO:0043229//intracellular organelle;GO:0044424//intracellular part;GO:0005622//intracellular;GO:0043231//intracellular membrane-bounded organelle	GO:0046872//metal ion binding;GO:0008270//zinc ion binding;GO:0005488//binding;GO:0043167//ion binding;GO:0005515//protein binding;GO:0046914//transition metal ion binding;GO:0043169//cation binding	-
miR7778-x	65425	5	22	0.639	ACUUCAGCCGGACGCUAC	|xo||||||||||||xx|	UCGAGUCGGCCUGCGCGG	VATF	vacuolar ATP synthase subunit F (V-ATPase F subunit) [Trichoderma atroviride IMI 206040]	Cellular Processes;Metabolism	Transport and catabolism;Energy metabolism;Global and Overview	ko01100//Metabolic pathways;ko00190//Oxidative phosphorylation;ko04145//Phagosome	K02151	GO:0005622//intracellular;GO:0005623//cell;GO:0044464//cell part;GO:0098796//membrane protein complex;GO:0016469//proton-transporting two-sector ATPase complex;GO:0043234//protein complex;GO:0044425//membrane part;GO:0045259//proton-transporting ATP synthase complex;GO:0032991//macromolecular complex;GO:0044424//intracellular part;GO:0016020//membrane	GO:0005215//transporter activity;GO:0042623//ATPase activity, coupled;GO:0015405//P-P-bond-hydrolysis-driven transmembrane transporter activity;GO:0042626//ATPase activity, coupled to transmembrane movement of substances;GO:0044769//ATPase activity, coupled to transmembrane movement of ions, rotational mechanism;GO:0016818//hydrolase activity, acting on acid anhydrides, in phosphorus-containing a…	GO:0072522//purine-containing compound biosynthetic process;GO:0006810//transport;GO:0044711//single-organism biosynthetic process;GO:0019438//aromatic compound biosynthetic process;GO:0071704//organic substance metabolic process;GO:0015986//ATP synthesis coupled proton transport;GO:0018130//heterocycle biosynthetic process;GO:0009119//ribonucleoside metabolic process;GO:0006812//cation transport…
miR7778-x	330267	1903	1920	0.7356	AGUUCAGGCGGUCGCGCC	||o||||x|||x||||||	UCGAGUCGGCCUGCGCGG	YII3	fungal specific transcription factor [Trichoderma harzianum]	-	-	-	-	GO:0005622//intracellular;GO:0005634//nucleus;GO:0043229//intracellular organelle;GO:0044464//cell part;GO:0005623//cell;GO:0044424//intracellular part;GO:0043227//membrane-bounded organelle;GO:0043226//organelle;GO:0043231//intracellular membrane-bounded organelle	GO:0001071//nucleic acid binding transcription factor activity;GO:1901363//heterocyclic compound binding;GO:0043167//ion binding;GO:0003676//nucleic acid binding;GO:0046914//transition metal ion binding;GO:0003677//DNA binding;GO:0046872//metal ion binding;GO:0003700//transcription factor activity, sequence-specific DNA binding;GO:0043169//cation binding;GO:0005488//binding;GO:0008270//zinc ion b…	GO:0006807//nitrogen compound metabolic process;GO:0006351//transcription, DNA-templated;GO:0009058//biosynthetic process;GO:0044260//cellular macromolecule metabolic process;GO:1901576//organic substance biosynthetic process;GO:0032774//RNA biosynthetic process;GO:0043170//macromolecule metabolic process;GO:0097659//nucleic acid-templated transcription;GO:0044238//primary metabolic process;GO:00…
miR7778-x	24207	539	556	0.7102	GGCUCUGCCGGACGUACC	o||||x||||||||ox||	UCGAGUCGGCCUGCGCGG	DHAS	aspartate-semialdehyde dehydrogenase [Trichoderma harzianum]	Metabolism	Biosynthesis of other secondary metabolites;Amino acid metabolism;Global and Overview	ko01100//Metabolic pathways;ko01110//Biosynthesis of secondary metabolites;ko01130//Biosynthesis of antibiotics;ko01120//Microbial metabolism in diverse environments;ko01230//Biosynthesis of amino acids;ko00270//Cysteine and methionine metabolism;ko01210//2-Oxocarboxylic acid metabolism;ko00260//Glycine, serine and threonine metabolism;ko00300//Lysine biosynthesis;ko00261//Monobactam biosynthesis	K00133	GO:0044464//cell part;GO:0044424//intracellular part;GO:0005737//cytoplasm;GO:0005622//intracellular;GO:0005623//cell	GO:0050661//NADP binding;GO:0046983//protein dimerization activity;GO:0005488//binding;GO:0048037//cofactor binding;GO:1901265//nucleoside phosphate binding;GO:1901363//heterocyclic compound binding;GO:0000166//nucleotide binding;GO:0003824//catalytic activity;GO:0050662//coenzyme binding;GO:0016620//oxidoreductase activity, acting on the aldehyde or oxo group of donors, NAD or NADP as acceptor;G…	GO:0006790//sulfur compound metabolic process;GO:1901576//organic substance biosynthetic process;GO:0019752//carboxylic acid metabolic process;GO:0006807//nitrogen compound metabolic process;GO:0000097//sulfur amino acid biosynthetic process;GO:0006566//threonine metabolic process;GO:1901564//organonitrogen compound metabolic process;GO:0044237//cellular metabolic process;GO:0016053//organic acid…
miR7778-x	65744	179	196	0.6346	AGCUCAGCCGGGUCCUCC	|||||||||||oox|x||	UCGAGUCGGCCUGCGCGG	NUS1	Phospholipase C/P1 nuclease, core, partial [Metarhizium majus ARSEF 297]	-	-	-	-	-	GO:0003676//nucleic acid binding;GO:0004519//endonuclease activity;GO:0043765//T/G mismatch-specific endonuclease activity;GO:0004518//nuclease activity;GO:0097159//organic cyclic compound binding;GO:0016788//hydrolase activity, acting on ester bonds;GO:0042578//phosphoric ester hydrolase activity;GO:1901363//heterocyclic compound binding;GO:0005488//binding;GO:0016787//hydrolase activity;GO:0003…	GO:0044237//cellular metabolic process;GO:0044248//cellular catabolic process;GO:1901360//organic cyclic compound metabolic process;GO:0006725//cellular aromatic compound metabolic process;GO:0034641//cellular nitrogen compound metabolic process;GO:0006139//nucleobase-containing compound metabolic process;GO:0046483//heterocycle metabolic process;GO:0009056//catabolic process;GO:0006807//nitrogen…
miR7778-x	24563	1931	1948	0.7019	AUCUCAGCCGGAAGUGCG	|x||||||||||x|o||x	UCGAGUCGGCCUGCGCGG	MKH1	mitogen activated protein kinase [Trichoderma atroviride IMI 206040]	Environmental Information Processing;Cellular Processes	Transport and catabolism;Signal transduction	ko04011//MAPK signaling pathway - yeast;ko04139//Regulation of mitophagy - yeast	K11229	-	GO:0016307//phosphatidylinositol phosphate kinase activity;GO:0043771//cytidine kinase activity;GO:0019200//carbohydrate kinase activity;GO:0030554//adenyl nucleotide binding;GO:0016491//oxidoreductase activity;GO:0036094//small molecule binding;GO:0016301//kinase activity;GO:0032555//purine ribonucleotide binding;GO:0008047//enzyme activator activity;GO:0000166//nucleotide binding;GO:0004674//pr…	GO:0016310//phosphorylation;GO:0043170//macromolecule metabolic process;GO:0044238//primary metabolic process;GO:0071704//organic substance metabolic process;GO:0008152//metabolic process;GO:0044237//cellular metabolic process;GO:0006793//phosphorus metabolic process;GO:0006468//protein phosphorylation;GO:0009987//cellular process;GO:0044267//cellular protein metabolic process;GO:0044260//cellula…
miR7778-x	132167	1329	1346	0.6492	ACCCCAGCCGGACGCCCA	|x|x|||||||||||x|x	UCGAGUCGGCCUGCGCGG	GERT	Sodium/hydrogen exchanger [Trichoderma reesei RUT C-30]	-	-	-	-	GO:0016020//membrane;GO:0031224//intrinsic component of membrane;GO:0016021//integral component of membrane;GO:0044425//membrane part	GO:0015075//ion transmembrane transporter activity;GO:0005215//transporter activity;GO:0015291//secondary active transmembrane transporter activity;GO:0015299//solute:proton antiporter activity;GO:0015297//antiporter activity;GO:0022890//inorganic cation transmembrane transporter activity;GO:0015078//hydrogen ion transmembrane transporter activity;GO:0015298//solute:cation antiporter activity;GO:…	GO:0042592//homeostatic process;GO:0048878//chemical homeostasis;GO:0098771//inorganic ion homeostasis;GO:0065007//biological regulation;GO:0006885//regulation of pH;GO:0055067//monovalent inorganic cation homeostasis;GO:0055080//cation homeostasis;GO:0050801//ion homeostasis;GO:0065008//regulation of biological quality
miR7778-x	66949	323	340	0.6364	CGCGCAGCCGGAGCCGCC	x||x||||||||xx||||	UCGAGUCGGCCUGCGCGG	N7BML	Piso0_000909-like protein, partial [Metarhizium brunneum ARSEF 3297]	-	-	-	-	-	-	-
miR7778-x	67157	2755	2772	0.6794	UCCUCAGCUGGAAGCGCC	xx||||||o|||x|||||	UCGAGUCGGCCUGCGCGG	SEC31	COPII component protein [Trichoderma virens Gv29-8]	Genetic Information Processing	Folding, sorting and degradation	ko04141//Protein processing in endoplasmic reticulum	K14005	-	GO:0003824//catalytic activity;GO:0016787//hydrolase activity;GO:0016298//lipase activity;GO:0052689//carboxylic ester hydrolase activity;GO:0016788//hydrolase activity, acting on ester bonds;GO:0004806//triglyceride lipase activity	-
miR7778-x	67469	74	91	0.6514	AGCUCUGCCGGACCAGCG	|||||x|||||||xx||x	UCGAGUCGGCCUGCGCGG	PQLC1	PQ loop repeat protein [Metarhizium acridum CQMa 102]	-	-	-	-	-	-	-
miR7778-x	402686	7263	7280	0.7232	AGCUCAGCUGGACGCUAA	||||||||o||||||xxx	UCGAGUCGGCCUGCGCGG	THO2	regulatory protein RLR1 [Fusarium fujikuroi]	Genetic Information Processing	Transcription;Translation	ko03013//RNA transport;ko03040//Spliceosome	K12879	-	-	-
miR7778-x	402838	79	96	0.7221	AGCGAAGCCGGACGCGAU	|||xx|||||||||||xo	UCGAGUCGGCCUGCGCGG	--	-	-	-	-	-	-	-	-
miR7778-x	57999	22	39	0.6506	AGCUUAGUCGGACUCGGC	||||o||o|||||x||x|	UCGAGUCGGCCUGCGCGG	PEX2	peroxisomal biogenesis factor 2 [Trichoderma reesei RUT C-30]	Cellular Processes	Transport and catabolism	ko04146//Peroxisome	K06664	GO:0043226//organelle;GO:0044446//intracellular organelle part;GO:0031090//organelle membrane;GO:0098805//whole membrane;GO:0044438//microbody part;GO:0005777//peroxisome;GO:0016020//membrane;GO:0005623//cell;GO:0044444//cytoplasmic part;GO:0044439//peroxisomal part;GO:0043231//intracellular membrane-bounded organelle;GO:0098588//bounding membrane of organelle;GO:0044464//cell part;GO:0043227//me…	GO:0005488//binding;GO:0003677//DNA binding;GO:1901363//heterocyclic compound binding;GO:0003676//nucleic acid binding;GO:0097159//organic cyclic compound binding	GO:0007031//peroxisome organization;GO:0071840//cellular component organization or biogenesis;GO:0009987//cellular process;GO:0016043//cellular component organization;GO:0006996//organelle organization
miR7778-x	141450	935	952	0.6722	AGCUGAGCCGGAACCGCG	||||x|||||||xx|||x	UCGAGUCGGCCUGCGCGG	YHC3	related to YAP1802-Yeast Adaptor Protein, member of AP180 protein family [Fusarium fujikuroi IMI 58289]	-	-	-	-	-	GO:0043167//ion binding;GO:0008828//dATP pyrophosphohydrolase activity;GO:0008026//ATP-dependent helicase activity;GO:0019176//dihydroneopterin monophosphate phosphatase activity;GO:0016818//hydrolase activity, acting on acid anhydrides, in phosphorus-containing anhydrides;GO:0004787//thiamine-pyrophosphatase activity;GO:0005488//binding;GO:0005543//phospholipid binding;GO:0042623//ATPase activit…	-
miR7778-x	28033	1541	1558	0.6722	ACCUCAGCCGGAGCCGCG	|x||||||||||xx|||x	UCGAGUCGGCCUGCGCGG	YCZ8	SAICAR synthase-like protein [Trichoderma reesei RUT C-30]	-	-	-	-	-	GO:0015926//glucosidase activity;GO:0016740//transferase activity;GO:0016301//kinase activity;GO:0004553//hydrolase activity, hydrolyzing O-glycosyl compounds;GO:0016798//hydrolase activity, acting on glycosyl bonds;GO:0008440//inositol-1,4,5-trisphosphate 3-kinase activity;GO:0003824//catalytic activity;GO:0016772//transferase activity, transferring phosphorus-containing groups;GO:0016773//phosp…	-
miR7778-x	196229	2536	2553	0.6019	AGCGCAGCCGGAAGCUAC	|||x||||||||x||xx|	UCGAGUCGGCCUGCGCGG	GEF2	Rho guanyl nucleotide exchange factor [Fusarium fujikuroi]	-	-	-	-	GO:0044464//cell part;GO:0005622//intracellular;GO:0005623//cell	GO:0005089//Rho guanyl-nucleotide exchange factor activity;GO:0098772//molecular function regulator;GO:0005088//Ras guanyl-nucleotide exchange factor activity;GO:0005085//guanyl-nucleotide exchange factor activity	GO:0065007//biological regulation;GO:0046578//regulation of Ras protein signal transduction;GO:1902531//regulation of intracellular signal transduction;GO:0051056//regulation of small GTPase mediated signal transduction;GO:0023051//regulation of signaling;GO:0010646//regulation of cell communication;GO:0035023//regulation of Rho protein signal transduction;GO:0050789//regulation of biological pro…
miR7778-x	196229	4448	4465	0.6361	AGCCUAGCCGGAGCCGCC	|||xo|||||||xx||||	UCGAGUCGGCCUGCGCGG	GEF2	Rho guanyl nucleotide exchange factor [Fusarium fujikuroi]	-	-	-	-	GO:0044464//cell part;GO:0005622//intracellular;GO:0005623//cell	GO:0005089//Rho guanyl-nucleotide exchange factor activity;GO:0098772//molecular function regulator;GO:0005088//Ras guanyl-nucleotide exchange factor activity;GO:0005085//guanyl-nucleotide exchange factor activity	GO:0065007//biological regulation;GO:0046578//regulation of Ras protein signal transduction;GO:1902531//regulation of intracellular signal transduction;GO:0051056//regulation of small GTPase mediated signal transduction;GO:0023051//regulation of signaling;GO:0010646//regulation of cell communication;GO:0035023//regulation of Rho protein signal transduction;GO:0050789//regulation of biological pro…
miR7778-x	28371	2136	2153	0.6442	AACUCGUCCGGAAGCGCC	|x|||ox|||||x|||||	UCGAGUCGGCCUGCGCGG	--	similar to An01g02510 [Aspergillus kawachii IFO 4308]	-	-	-	-	-	-	-
miR7972-y	148106	36	56	0.832	UUCAGUCCCAACACGAAGAGG	xx||||||||||||x||||||	UUGUCAGGGUUGUGAUUCUCC	KHT2	general substrate transporter [Trichoderma reesei RUT C-30]	Cellular Processes	Cell growth and death	ko04113//Meiosis - yeast	K08139	GO:0016020//membrane;GO:0031224//intrinsic component of membrane;GO:0044425//membrane part;GO:0016021//integral component of membrane	GO:0015075//ion transmembrane transporter activity;GO:0005215//transporter activity;GO:0022892//substrate-specific transporter activity;GO:0015144//carbohydrate transmembrane transporter activity;GO:0022857//transmembrane transporter activity;GO:0015295//solute:proton symporter activity;GO:0005402//cation:sugar symporter activity;GO:0008324//cation transmembrane transporter activity;GO:0003824//c…	GO:0006810//transport;GO:0044699//single-organism process;GO:0071702//organic substance transport;GO:0051179//localization;GO:0044765//single-organism transport;GO:1902578//single-organism localization;GO:0008643//carbohydrate transport;GO:0051234//establishment of localization
miR7972-y	139460	1041	1061	0.6399	GACAGUCCGAACCCGAAGAGG	o|||||||x|||x|x||||||	UUGUCAGGGUUGUGAUUCUCC	RL1DB	ribosomal protein L1 [Trichoderma reesei RUT C-30]	-	-	-	-	GO:0032991//macromolecular complex;GO:0043228//non-membrane-bounded organelle;GO:0005622//intracellular;GO:0005840//ribosome;GO:0043232//intracellular non-membrane-bounded organelle;GO:0043229//intracellular organelle;GO:0005623//cell;GO:0044464//cell part;GO:0044444//cytoplasmic part;GO:0005737//cytoplasm;GO:0043226//organelle;GO:0044424//intracellular part;GO:1990904//ribonucleoprotein complex;…	GO:0005198//structural molecule activity;GO:0003735//structural constituent of ribosome	GO:0006412//translation;GO:1901576//organic substance biosynthetic process;GO:1901566//organonitrogen compound biosynthetic process;GO:0044237//cellular metabolic process;GO:0034645//cellular macromolecule biosynthetic process;GO:0071704//organic substance metabolic process;GO:0044267//cellular protein metabolic process;GO:0006518//peptide metabolic process;GO:0044238//primary metabolic process;G…
miR7972-y	459626	270	290	0.6068	AUUAGUCCCAACCCUAAAAGG	|xo|||||||||x||||x|||	UUGUCAGGGUUGUGAUUCUCC	--	-	-	-	-	-	GO:0005622//intracellular;GO:0044464//cell part;GO:0005623//cell	GO:0043167//ion binding;GO:0046914//transition metal ion binding;GO:0003676//nucleic acid binding;GO:1901363//heterocyclic compound binding;GO:0046872//metal ion binding;GO:0005488//binding;GO:0097159//organic cyclic compound binding;GO:0008270//zinc ion binding;GO:0043169//cation binding	-
miR8139-x	71367	1596	1613	0.748	AAGCUGCCCACACCUCCG	|xx||||||||||||x||	UAGGACGGGUGUGGAAGC	AIR2	zinc knuckle domain-containing protein [Beauveria bassiana ARSEF 2860]	Genetic Information Processing	Folding, sorting and degradation	ko03018//RNA degradation	K12597	-	GO:0043169//cation binding;GO:0046914//transition metal ion binding;GO:0097159//organic cyclic compound binding;GO:0043167//ion binding;GO:0003676//nucleic acid binding;GO:0046872//metal ion binding;GO:1901363//heterocyclic compound binding;GO:0008270//zinc ion binding;GO:0005488//binding	-
miR8139-x	146486	695	712	0.7903	GUCCUGCCCACAUCAGCG	o|||||||||||o|xx||	UAGGACGGGUGUGGAAGC	PMA1	plasma membrane H+-ATPase [Trichoderma atroviride IMI 206040]	Metabolism	Energy metabolism	ko00190//Oxidative phosphorylation	K01535	GO:0044425//membrane part;GO:0031224//intrinsic component of membrane;GO:0016021//integral component of membrane;GO:0016020//membrane	GO:0003824//catalytic activity;GO:0017076//purine nucleotide binding;GO:0022892//substrate-specific transporter activity;GO:0032553//ribonucleotide binding;GO:0005488//binding;GO:0043167//ion binding;GO:0043168//anion binding;GO:0015075//ion transmembrane transporter activity;GO:0032559//adenyl ribonucleotide binding;GO:0015405//P-P-bond-hydrolysis-driven transmembrane transporter activity;GO:003…	GO:0006812//cation transport;GO:0006810//transport;GO:0044699//single-organism process;GO:0006811//ion transport;GO:0008152//metabolic process;GO:0015992//proton transport;GO:0044765//single-organism transport;GO:0015672//monovalent inorganic cation transport;GO:0051179//localization;GO:0006818//hydrogen transport;GO:0051234//establishment of localization;GO:1902578//single-organism localization
miR8139-x	50213	120	137	0.7333	CUCCUCCCUACACCUUCG	x||||x||o|||||||||	UAGGACGGGUGUGGAAGC	MED8	sulfatase [Trichoderma reesei RUT C-30]	-	-	-	-	-	-	-
miR8139-x	61261	155	172	0.6317	AACCUGCCAACACCUUUA	|x||||||x|||||||ox	UAGGACGGGUGUGGAAGC	FTMA	AMP-dependent synthetase/ligase [Metarhizium album ARSEF 1941]	-	-	-	-	-	GO:0005488//binding;GO:0016903//oxidoreductase activity, acting on the aldehyde or oxo group of donors;GO:0043167//ion binding;GO:0004043//L-aminoadipate-semialdehyde dehydrogenase activity;GO:0003824//catalytic activity;GO:0019842//vitamin binding;GO:0048037//cofactor binding;GO:0036094//small molecule binding;GO:0072341//modified amino acid binding;GO:0033218//amide binding;GO:0016491//oxidored…	GO:0008152//metabolic process
miR8139-x	50607	1990	2007	0.7151	AACCUGCCCACAUCUGAG	|x||||||||||o||xx|	UAGGACGGGUGUGGAAGC	YD14	mRNA cleavage factor complex component Pcf11 [Metarhizium anisopliae]	-	-	-	-	-	-	-
miR8139-x	177358	631	648	0.6388	AACCUGCAUACACUUUCG	|x|||||xo||||o||||	UAGGACGGGUGUGGAAGC	CP52A	cytochrome P450 [Trichoderma atroviride IMI 206040]	-	-	-	-	-	GO:0046914//transition metal ion binding;GO:1901363//heterocyclic compound binding;GO:0004497//monooxygenase activity;GO:0020037//heme binding;GO:0005488//binding;GO:0097159//organic cyclic compound binding;GO:0016705//oxidoreductase activity, acting on paired donors, with incorporation or reduction of molecular oxygen;GO:0003824//catalytic activity;GO:0016491//oxidoreductase activity;GO:0043169/…	-
miR8139-x	282642	500	517	0.6587	GUCGUGCCGACACCUUGG	o||x||||x|||||||x|	UAGGACGGGUGUGGAAGC	--	-	-	-	-	-	-	-	-
miR8139-x	151397	2805	2822	0.6987	UUCUCGCCCACACCGUCG	x||ox|||||||||x|||	UAGGACGGGUGUGGAAGC	CCSA	BcPKS5, polyketide synthase [Rasamsonia emersonii CBS 393.64]	-	-	-	-	-	GO:0003824//catalytic activity;GO:0048037//cofactor binding;GO:0005488//binding	GO:0008152//metabolic process
miR8139-x	31706	412	429	0.7446	GCCCUGCCCACACUUCCG	ox|||||||||||o|x||	UAGGACGGGUGUGGAAGC	ARY1	TPA: arylamine N-acetyltransferase 1 [Trichoderma atroviride]	-	-	-	-	-	GO:0016746//transferase activity, transferring acyl groups;GO:0016747//transferase activity, transferring acyl groups other than amino-acyl groups;GO:0003824//catalytic activity;GO:0016407//acetyltransferase activity;GO:0008080//N-acetyltransferase activity;GO:0004060//arylamine N-acetyltransferase activity;GO:0016740//transferase activity;GO:0016410//N-acyltransferase activity	GO:0008152//metabolic process
miR8139-x	314365	643	660	0.7258	GUCGCGCCCACACCUUUG	o||xx|||||||||||o|	UAGGACGGGUGUGGAAGC	--	-	-	-	-	-	-	-	-
miR8139-x	451560	344	361	0.6532	AUCCUGUCCACAGCACCG	||||||o|||||x|xx||	UAGGACGGGUGUGGAAGC	RN115	Zinc finger, RING/FYVE/PHD-type, partial [Metarhizium brunneum ARSEF 3297]	-	-	-	-	-	GO:0046914//transition metal ion binding;GO:0043169//cation binding;GO:0046872//metal ion binding;GO:0005488//binding;GO:0043167//ion binding;GO:0008270//zinc ion binding;GO:0005515//protein binding	-
miR8139-x	54952	919	936	0.6351	AACGUGCCCACACCGUCC	|x|x||||||||||x||x	UAGGACGGGUGUGGAAGC	YA32	pseudouridylate synthase [Trichoderma harzianum]	-	-	-	-	-	GO:0097159//organic cyclic compound binding;GO:0009982//pseudouridine synthase activity;GO:0016866//intramolecular transferase activity;GO:1901363//heterocyclic compound binding;GO:0016853//isomerase activity;GO:0003723//RNA binding;GO:0003676//nucleic acid binding;GO:0004730//pseudouridylate synthase activity;GO:0016835//carbon-oxygen lyase activity;GO:0016829//lyase activity;GO:0016836//hydro-l…	GO:0009451//RNA modification;GO:0071704//organic substance metabolic process;GO:0044237//cellular metabolic process;GO:0006139//nucleobase-containing compound metabolic process;GO:0044238//primary metabolic process;GO:0034641//cellular nitrogen compound metabolic process;GO:0009987//cellular process;GO:0001522//pseudouridine synthesis;GO:0043170//macromolecule metabolic process;GO:0043412//macrom…
miR8139-x	132841	758	775	0.7177	AUGCUGCCCACGCCUCCU	||x||||||||o|||x|x	UAGGACGGGUGUGGAAGC	COX15	cytochrome c oxidase assembly protein subunit 15 [Trichoderma harzianum]	Metabolism	Global and Overview;Metabolism of cofactors and vitamins;Energy metabolism	ko01100//Metabolic pathways;ko01110//Biosynthesis of secondary metabolites;ko00190//Oxidative phosphorylation;ko00860//Porphyrin and chlorophyll metabolism	K02259	GO:0016020//membrane	-	GO:0071822//protein complex subunit organization;GO:0071840//cellular component organization or biogenesis;GO:0006461//protein complex assembly;GO:0065003//macromolecular complex assembly;GO:0070271//protein complex biogenesis;GO:0043933//macromolecular complex subunit organization;GO:0016043//cellular component organization;GO:0022607//cellular component assembly;GO:0009987//cellular process;GO:…
miR8139-x	342009	1033	1050	0.7769	AUCCUGCCGACACCUCCG	||||||||x||||||x||	UAGGACGGGUGUGGAAGC	ADR1	fungal specific transcription factor domain protein [Metarhizium robertsii]	-	-	-	-	GO:0005622//intracellular;GO:0005623//cell;GO:0044464//cell part	GO:1901363//heterocyclic compound binding;GO:0003676//nucleic acid binding;GO:0043167//ion binding;GO:0046914//transition metal ion binding;GO:0008270//zinc ion binding;GO:0043169//cation binding;GO:0097159//organic cyclic compound binding;GO:0005488//binding;GO:0046872//metal ion binding	-
miR8139-x	132488	426	443	0.624	ACCUUGCCCACAGCGUCG	|x|o||||||||x|x|||	UAGGACGGGUGUGGAAGC	EBP	emopamil binding protein [Trichoderma harzianum]	Metabolism	Lipid metabolism;Global and Overview	ko01100//Metabolic pathways;ko01110//Biosynthesis of secondary metabolites;ko00100//Steroid biosynthesis	K01824	GO:0043229//intracellular organelle;GO:0016020//membrane;GO:0044424//intracellular part;GO:0043227//membrane-bounded organelle;GO:0031224//intrinsic component of membrane;GO:0043231//intracellular membrane-bounded organelle;GO:0044464//cell part;GO:0043226//organelle;GO:0012505//endomembrane system;GO:0005737//cytoplasm;GO:0016021//integral component of membrane;GO:0005622//intracellular;GO:00056…	GO:0047750//cholestenol delta-isomerase activity;GO:0016853//isomerase activity;GO:0016860//intramolecular oxidoreductase activity;GO:0016863//intramolecular oxidoreductase activity, transposing C=C bonds;GO:0003824//catalytic activity	GO:0016125//sterol metabolic process;GO:0044699//single-organism process;GO:1901360//organic cyclic compound metabolic process;GO:0044238//primary metabolic process;GO:0008202//steroid metabolic process;GO:0044710//single-organism metabolic process;GO:0006066//alcohol metabolic process;GO:0008152//metabolic process;GO:0044281//small molecule metabolic process;GO:0071704//organic substance metabol…
miR8139-x	55679	834	851	0.6604	ACCCGGCCUACAUCUUCG	|x||x|||o|||o|||||	UAGGACGGGUGUGGAAGC	SPT10	acetyltransferase [Trichoderma harzianum]	-	-	-	-	-	GO:0016740//transferase activity;GO:0016410//N-acyltransferase activity;GO:0016747//transferase activity, transferring acyl groups other than amino-acyl groups;GO:0008080//N-acetyltransferase activity;GO:0016407//acetyltransferase activity;GO:0003824//catalytic activity;GO:0016746//transferase activity, transferring acyl groups	GO:0008152//metabolic process
miR8139-x	205855	155	172	0.6022	AUCAUGCCCACACCAGCU	|||x||||||||||xx|x	UAGGACGGGUGUGGAAGC	PRTD	peptidase family M3 [Trichoderma harzianum]	-	-	-	-	-	GO:0008233//peptidase activity;GO:0070011//peptidase activity, acting on L-amino acid peptides;GO:0008237//metallopeptidase activity;GO:0016787//hydrolase activity;GO:0004175//endopeptidase activity;GO:0003824//catalytic activity;GO:0004222//metalloendopeptidase activity	GO:0006508//proteolysis;GO:0019538//protein metabolic process;GO:0043170//macromolecule metabolic process;GO:0044238//primary metabolic process;GO:0071704//organic substance metabolic process;GO:0008152//metabolic process
miR8139-x	66578	70	87	0.6396	GUCCUGCCAACGACUUCG	o|||||||x||ox|||||	UAGGACGGGUGUGGAAGC	GEPH	gephyrin [Trichoderma harzianum]	-	-	-	-	-	-	GO:0044260//cellular macromolecule metabolic process;GO:0043545//molybdopterin cofactor metabolic process;GO:0032324//molybdopterin cofactor biosynthetic process;GO:0019538//protein metabolic process;GO:0051189//prosthetic group metabolic process;GO:0006777//Mo-molybdopterin cofactor biosynthetic process;GO:0051188//cofactor biosynthetic process;GO:0006796//phosphate-containing compound metabolic…
miR8139-x	66944	691	708	0.6882	AUCCUGGUCACACCGCCG	||||||xo||||||xx||	UAGGACGGGUGUGGAAGC	--	carbohydrate esterase family 9 protein [Trichoderma atroviride IMI 206040]	-	-	-	-	-	GO:0016810//hydrolase activity, acting on carbon-nitrogen (but not peptide) bonds;GO:0003824//catalytic activity;GO:0016787//hydrolase activity	-
miR8139-x	372481	1045	1062	0.6075	CUUCUCCCCACACCCUCG	x|o||x||||||||x|||	UAGGACGGGUGUGGAAGC	--	hypothetical protein TRIATDRAFT_315407 [Trichoderma atroviride IMI 206040]	-	-	-	-	-	-	-
miR8139-x	456878	1149	1166	0.7	AUCCUGCCUACACGUCGG	||||||||o||||x|xx|	UAGGACGGGUGUGGAAGC	--	hypothetical protein TRIATDRAFT_84020 [Trichoderma atroviride IMI 206040]	-	-	-	-	-	-	-
miR8139-x	36727	1020	1037	0.7204	GUUCGGCCCACACCUUCA	o|o|x||||||||||||x	UAGGACGGGUGUGGAAGC	PPA16	Metallophosphoesterase [Metarhizium guizhouense ARSEF 977]	-	-	-	-	-	GO:0003824//catalytic activity;GO:0016787//hydrolase activity	-
miR8139-x	58173	206	223	0.672	UUCCUGUCGACACCCUCG	x|||||o|x|||||x|||	UAGGACGGGUGUGGAAGC	--	f-box domain containing protein [Colletotrichum orbiculare MAFF 240422]	-	-	-	-	-	-	-
miR8139-x	195703	773	790	0.7043	GUCCUGUCCACACGUCCG	o|||||o||||||x|x||	UAGGACGGGUGUGGAAGC	METE	methionine synthase II [Trichoderma reesei RUT C-30]	-	-	-	-	-	GO:0016741//transferase activity, transferring one-carbon groups;GO:0003871//5-methyltetrahydropteroyltriglutamate-homocysteine S-methyltransferase activity;GO:0042085//5-methyltetrahydropteroyltri-L-glutamate-dependent methyltransferase activity;GO:0003824//catalytic activity;GO:0008168//methyltransferase activity;GO:0016740//transferase activity;GO:0008172//S-methyltransferase activity	GO:0044237//cellular metabolic process;GO:0006082//organic acid metabolic process;GO:0006520//cellular amino acid metabolic process;GO:0046394//carboxylic acid biosynthetic process;GO:1901576//organic substance biosynthetic process;GO:0071704//organic substance metabolic process;GO:0044238//primary metabolic process;GO:0044711//single-organism biosynthetic process;GO:0019752//carboxylic acid meta…
miR8139-x	438684	198	215	0.6577	UUCCUGCCCACCACUUCU	x||||||||||xx||||x	UAGGACGGGUGUGGAAGC	--	-	-	-	-	-	-	-	-
miR8755-x	52787	559	576	0.7417	GGACCCCCUGCACCGCAC	|o|||x|||||||||x|x	CUUGGCGGACGUGGCAUA	--	-	-	-	-	-	-	-	-
miR8755-x	126490	443	460	0.8111	GGACCUCCUGCUCCGUCU	|o|||x|||||x||||x|	CUUGGCGGACGUGGCAUA	RSB1	RTA1 like protein family [Metarhizium acridum CQMa 102]	-	-	-	-	GO:0016021//integral component of membrane;GO:0016020//membrane;GO:0031224//intrinsic component of membrane;GO:0044425//membrane part	-	GO:0006950//response to stress;GO:0050896//response to stimulus
miR8755-x	127329	500	517	0.6981	GAACCGCCUGCAACCUCU	||||||||||||x|x|x|	CUUGGCGGACGUGGCAUA	YR614	SPFH domain family protein [Trichoderma reesei QM6a]	-	-	-	-	GO:0016020//membrane	-	-
miR8755-x	128950	2771	2788	0.6288	GAACUUUUUGCACCGUAU	||||oxoo||||||||||	CUUGGCGGACGUGGCAUA	YDG8	60S ribosomal protein L19 [Trichoderma reesei RUT C-30]	-	-	-	-	-	-	-
miR8755-x	215452	1345	1362	0.6304	GAACGGUCGGCACCGUUU	||||x|o|x|||||||x|	CUUGGCGGACGUGGCAUA	--	Pc18g00710 [Penicillium rubens Wisconsin 54-1255]	-	-	-	-	-	-	-
miR8755-x	22572	1300	1317	0.6676	GAACCCCCGGCACCGUAA	|||||x||x||||||||x	CUUGGCGGACGUGGCAUA	VPS92	VPS9 domain protein [Metarhizium acridum CQMa 102]	-	-	-	-	-	-	-
miR8755-x	145402	31	48	0.6593	GAACGGCUCGCACCGUAG	||||x||ox||||||||x	CUUGGCGGACGUGGCAUA	--	related to tetracycline resistance proteins [Fusarium fujikuroi IMI 58289]	-	-	-	-	-	-	-
miR8755-x	146188	458	475	0.7939	GAACCGCCUGCGCCUUCU	|||||||||||o||x|x|	CUUGGCGGACGUGGCAUA	LUC7	probable U1 snRNP protein [Fusarium fujikuroi IMI 58289]	-	-	-	-	-	-	-
miR8755-x	240768	1961	1978	0.6621	GAACCGCCUGCAACUUAU	||||||||||||x|x|||	CUUGGCGGACGUGGCAUA	NU133	related to NUP133 Nuclear pore protein [Fusarium fujikuroi IMI 58289]	Genetic Information Processing	Translation	ko03013//RNA transport	K14300	GO:0043231//intracellular membrane-bounded organelle;GO:0012505//endomembrane system;GO:0031975//envelope;GO:0043226//organelle;GO:0005643//nuclear pore;GO:0005634//nucleus;GO:0005635//nuclear envelope;GO:0044424//intracellular part;GO:0044464//cell part;GO:0005623//cell;GO:0043227//membrane-bounded organelle;GO:0044446//intracellular organelle part;GO:0044422//organelle part;GO:0044428//nuclear …	-	GO:0071705//nitrogen compound transport;GO:0051169//nuclear transport;GO:0050658//RNA transport;GO:0046907//intracellular transport;GO:0006913//nucleocytoplasmic transport;GO:0051649//establishment of localization in cell;GO:0006403//RNA localization;GO:0051236//establishment of RNA localization;GO:0071702//organic substance transport;GO:0033036//macromolecule localization;GO:0006810//transport;G…
miR8755-x	71435	17281	17298	0.8039	AAGCCGCCUGCUCCGUAG	x|o||||||||x|||||x	CUUGGCGGACGUGGCAUA	HTS1	non-ribosomal peptide synthetase [Fusarium fujikuroi]	-	-	-	-	GO:0005576//extracellular region	GO:0005515//protein binding;GO:0005102//receptor binding;GO:0048037//cofactor binding;GO:0033218//amide binding;GO:0005179//hormone activity;GO:0016491//oxidoreductase activity;GO:0072341//modified amino acid binding;GO:0003824//catalytic activity;GO:0043167//ion binding;GO:0043168//anion binding;GO:0036094//small molecule binding;GO:0016903//oxidoreductase activity, acting on the aldehyde or oxo…	GO:0044707//single-multicellular organism process;GO:0008152//metabolic process;GO:0032501//multicellular organismal process;GO:0044767//single-organism developmental process;GO:0044699//single-organism process;GO:0032502//developmental process;GO:0007275//multicellular organism development
miR8755-x	60328	2146	2163	0.7875	GAACCGCCGGCAUCGUAG	||||||||x|||o||||x	CUUGGCGGACGUGGCAUA	--	pentatricopeptide repeat domain-containing protein [Coccidioides immitis RS]	-	-	-	-	-	-	-
miR8755-x	60734	90	107	0.7364	AAACCGUCUGCUCCGUAA	x|||||o||||x|||||x	CUUGGCGGACGUGGCAUA	YAOH	Fungal specific transcription factor domain protein [Aspergillus flavus AF70]	-	-	-	-	GO:0044464//cell part;GO:0005623//cell;GO:0005622//intracellular	GO:0046872//metal ion binding;GO:0005488//binding;GO:0097159//organic cyclic compound binding;GO:0003676//nucleic acid binding;GO:0043169//cation binding;GO:0008270//zinc ion binding;GO:1901363//heterocyclic compound binding;GO:0046914//transition metal ion binding;GO:0043167//ion binding	-
miR8755-x	30035	334	351	0.9276	GAACCGCCUGCACCGCCG	|||||||||||||||xxx	CUUGGCGGACGUGGCAUA	PSMD1	26S proteasome regulatory subunit N2 [Trichoderma harzianum]	Genetic Information Processing	Folding, sorting and degradation	ko03050//Proteasome	K03032	-	GO:0004175//endopeptidase activity;GO:0003824//catalytic activity;GO:0005488//binding;GO:0008233//peptidase activity;GO:0016787//hydrolase activity;GO:0004298//threonine-type endopeptidase activity;GO:0070003//threonine-type peptidase activity;GO:0070011//peptidase activity, acting on L-amino acid peptides	-
miR8755-x	258576	215	232	0.7738	GAACCGCUUGCACUGAAG	|||||||o|||||o|x|x	CUUGGCGGACGUGGCAUA	--	-	-	-	-	-	-	-	GO:0006310//DNA recombination;GO:0006725//cellular aromatic compound metabolic process;GO:0006281//DNA repair;GO:0009987//cellular process;GO:0006259//DNA metabolic process;GO:0044763//single-organism cellular process;GO:0051716//cellular response to stimulus;GO:0044237//cellular metabolic process;GO:0008152//metabolic process;GO:0046483//heterocycle metabolic process;GO:0006950//response to stre…
miR8755-x	73142	4925	4942	0.6694	GAACCGCUUGCAACGCUU	|||||||o||||x||xx|	CUUGGCGGACGUGGCAUA	--	myosin class II heavy chain [Metarhizium acridum CQMa 102]	-	-	-	-	-	-	-
miR8755-x	184121	1238	1255	0.6957	GAACCUGCUGCACCGAAA	|||||xx||||||||x|x	CUUGGCGGACGUGGCAUA	PAN3	PAB-dependent poly(A)-specific ribonuclease subunit PAN3 [Trichoderma reesei RUT C-30]	Genetic Information Processing	Folding, sorting and degradation	ko03018//RNA degradation	K12572	-	GO:0016740//transferase activity;GO:0097159//organic cyclic compound binding;GO:0032550//purine ribonucleoside binding;GO:0046914//transition metal ion binding;GO:0016788//hydrolase activity, acting on ester bonds;GO:0001883//purine nucleoside binding;GO:0016301//kinase activity;GO:0008408//3'-5' exonuclease activity;GO:0030554//adenyl nucleotide binding;GO:0016787//hydrolase activity;GO:0004527/…	GO:0036211//protein modification process;GO:0071704//organic substance metabolic process;GO:0044237//cellular metabolic process;GO:0006796//phosphate-containing compound metabolic process;GO:0008152//metabolic process;GO:0006468//protein phosphorylation;GO:0044260//cellular macromolecule metabolic process;GO:0019538//protein metabolic process;GO:0006793//phosphorus metabolic process;GO:0009987//c…
miR8755-x	130369	403	420	0.7333	GAAUCGCCUGCGCCCUAG	|||o|||||||o||x||x	CUUGGCGGACGUGGCAUA	ASO	multicopper oxidase [Trichoderma reesei QM6a]	-	-	-	-	-	GO:0005507//copper ion binding;GO:0043169//cation binding;GO:0008447//L-ascorbate oxidase activity;GO:0043167//ion binding;GO:0016679//oxidoreductase activity, acting on diphenols and related substances as donors;GO:0003824//catalytic activity;GO:0004553//hydrolase activity, hydrolyzing O-glycosyl compounds;GO:0016682//oxidoreductase activity, acting on diphenols and related substances as donors,…	GO:0071704//organic substance metabolic process;GO:0008152//metabolic process;GO:0005975//carbohydrate metabolic process;GO:0044238//primary metabolic process
miR8755-x	452211	795	812	0.7398	GGACGACCUGCACCGUAA	|o||xx|||||||||||x	CUUGGCGGACGUGGCAUA	--	-	-	-	-	-	-	-	-
miR8755-x	84607	54	71	0.6475	CAACCGACUGCGGCGUAU	x|||||x||||ox|||||	CUUGGCGGACGUGGCAUA	MED5	Mediator of RNA polymerase II transcription subunit 5 [Metarhizium anisopliae]	-	-	-	-	-	-	-
miR8755-x	66153	194	211	0.6066	GAACCGCAAGCAGCGAAU	|||||||xx|||x||x||	CUUGGCGGACGUGGCAUA	RINT1	RINT-1 family protein [Trichoderma harzianum]	-	-	-	-	-	-	-
miR8755-x	66325	347	364	0.6381	GGUCCGCCUGCAUCCUAU	|ox|||||||||o|x|||	CUUGGCGGACGUGGCAUA	--	integral membrane protein [Trichoderma harzianum]	-	-	-	-	-	-	-
miR8755-x	56683	863	880	0.6185	GACUCCCCUGCACCGAAU	||xo|x|||||||||x||	CUUGGCGGACGUGGCAUA	OYE3	NADH:flavin oxidoreductase/NADH oxidase [Trichoderma atroviride IMI 206040]	-	-	-	-	-	GO:0043168//anion binding;GO:0000166//nucleotide binding;GO:1901363//heterocyclic compound binding;GO:0005488//binding;GO:0050662//coenzyme binding;GO:0016651//oxidoreductase activity, acting on NAD(P)H;GO:0032553//ribonucleotide binding;GO:0010181//FMN binding;GO:0036094//small molecule binding;GO:0003959//NADPH dehydrogenase activity;GO:0016491//oxidoreductase activity;GO:1901265//nucleoside ph…	-
miR8755-x	56806	1275	1292	0.6467	GAACCUCGUGCACCGGCU	|||||x|x|||||||xx|	CUUGGCGGACGUGGCAUA	--	Telomere end binding protein [Ophiocordyceps sinensis CO18]	-	-	-	-	-	-	-
miR8755-x	26207	340	357	0.6435	GAACUACCUGCACGGUAG	||||ox|||||||x|||x	CUUGGCGGACGUGGCAUA	ENG2	glycoside hydrolase family 81 protein [Trichoderma atroviride IMI 206040]	-	-	-	-	-	-	-
miR8755-x	166655	1300	1317	0.6648	GAACCGCCUGCCGAGAAU	|||||||||||xxx|x||	CUUGGCGGACGUGGCAUA	TRPG	anthranilate synthase component 2 [Trichoderma harzianum]	Metabolism	Global and Overview;Amino acid metabolism	ko01100//Metabolic pathways;ko01110//Biosynthesis of secondary metabolites;ko01130//Biosynthesis of antibiotics;ko01230//Biosynthesis of amino acids;ko00400//Phenylalanine, tyrosine and tryptophan biosynthesis	K13501	-	GO:0003824//catalytic activity;GO:0016860//intramolecular oxidoreductase activity;GO:0004425//indole-3-glycerol-phosphate synthase activity;GO:0016853//isomerase activity;GO:0016830//carbon-carbon lyase activity;GO:0004640//phosphoribosylanthranilate isomerase activity;GO:0004049//anthranilate synthase activity;GO:0016861//intramolecular oxidoreductase activity, interconverting aldoses and ketose…	GO:0071704//organic substance metabolic process;GO:1901564//organonitrogen compound metabolic process;GO:0008152//metabolic process;GO:0042430//indole-containing compound metabolic process;GO:1901605//alpha-amino acid metabolic process;GO:0009308//amine metabolic process;GO:0044699//single-organism process;GO:0046483//heterocycle metabolic process;GO:0044763//single-organism cellular process;GO:0…
miR8755-x	139286	2600	2617	0.6997	GAACCUUCUGCACUGUAU	|||||xo||||||o||||	CUUGGCGGACGUGGCAUA	YDG8	60S ribosomal protein L19 [Trichoderma harzianum]	-	-	-	-	-	GO:0005488//binding;GO:0097159//organic cyclic compound binding;GO:0016787//hydrolase activity;GO:0032549//ribonucleoside binding;GO:1901363//heterocyclic compound binding;GO:1901265//nucleoside phosphate binding;GO:0043167//ion binding;GO:0032559//adenyl ribonucleotide binding;GO:0097367//carbohydrate derivative binding;GO:0016887//ATPase activity;GO:0016818//hydrolase activity, acting on acid a…	-
miR8755-x	48435	115	132	0.7908	CAACCGCCUGCUCCGUAG	x||||||||||x|||||x	CUUGGCGGACGUGGCAUA	T4HR	short-chain dehydrogenase [Trichoderma harzianum]	Metabolism	Lipid metabolism;Global and Overview;Metabolism of cofactors and vitamins	ko01100//Metabolic pathways;ko01212//Fatty acid metabolism;ko01040//Biosynthesis of unsaturated fatty acids;ko00061//Fatty acid biosynthesis;ko00780//Biotin metabolism	K00059	-	GO:0016491//oxidoreductase activity;GO:0016614//oxidoreductase activity, acting on CH-OH group of donors;GO:0016740//transferase activity;GO:0003824//catalytic activity;GO:0016747//transferase activity, transferring acyl groups other than amino-acyl groups;GO:0004312//fatty acid synthase activity;GO:0016616//oxidoreductase activity, acting on the CH-OH group of donors, NAD or NADP as acceptor;GO:…	GO:0008152//metabolic process
miR8755-x	28584	196	213	0.7242	GAACAUCCUGCGCCGUAA	||||xx|||||o|||||x	CUUGGCGGACGUGGCAUA	PPK32	SCY1 protein kinase [Trichoderma harzianum]	-	-	-	-	-	GO:0005524//ATP binding;GO:1901265//nucleoside phosphate binding;GO:0016772//transferase activity, transferring phosphorus-containing groups;GO:1901363//heterocyclic compound binding;GO:0004674//protein serine/threonine kinase activity;GO:0004672//protein kinase activity;GO:0097159//organic cyclic compound binding;GO:0030554//adenyl nucleotide binding;GO:0000166//nucleotide binding;GO:0016773//ph…	GO:0044238//primary metabolic process;GO:0019538//protein metabolic process;GO:0006793//phosphorus metabolic process;GO:0043412//macromolecule modification;GO:0009987//cellular process;GO:0006468//protein phosphorylation;GO:0044237//cellular metabolic process;GO:0071704//organic substance metabolic process;GO:0036211//protein modification process;GO:0044260//cellular macromolecule metabolic proce…
miR894-x	33181	1410	1427	0.7775	UAGUGUAGCCCGAGAGGU	x||||o|||||o||x|||	UUCACGUCGGGUUCACCA	TBCE	Cytoskeleton-associated protein, Gly-rich domain protein [Metarhizium guizhouense ARSEF 977]	-	-	-	-	-	GO:0005488//binding;GO:0005515//protein binding	-
miR894-x	230294	726	743	0.6513	AAGUACAGCCCGAGUUGC	||||x||||||o|||x|x	UUCACGUCGGGUUCACCA	GSH1	glutamate-cysteine ligase [Trichoderma harzianum]	Metabolism	Global and Overview;Amino acid metabolism;Metabolism of other amino acids	ko01100//Metabolic pathways;ko00270//Cysteine and methionine metabolism;ko00480//Glutathione metabolism	K11204	GO:0005622//intracellular;GO:0005737//cytoplasm;GO:1902494//catalytic complex;GO:0017109//glutamate-cysteine ligase complex;GO:0032991//macromolecular complex;GO:0044424//intracellular part;GO:0044464//cell part;GO:0044444//cytoplasmic part;GO:0043234//protein complex;GO:0005623//cell	GO:0016879//ligase activity, forming carbon-nitrogen bonds;GO:0016874//ligase activity;GO:0003824//catalytic activity;GO:0016881//acid-amino acid ligase activity;GO:0004357//glutamate-cysteine ligase activity	GO:0006749//glutathione metabolic process;GO:0008152//metabolic process;GO:0043603//cellular amide metabolic process;GO:0006575//cellular modified amino acid metabolic process;GO:0044249//cellular biosynthetic process;GO:0044272//sulfur compound biosynthetic process;GO:1901576//organic substance biosynthetic process;GO:0006790//sulfur compound metabolic process;GO:0006807//nitrogen compound metab…
miR894-x	60591	356	373	0.8555	CAGUGUAGUCCAAGUGGU	x||||o||o|||||||||	UUCACGUCGGGUUCACCA	--	hypothetical protein THAR02_11145 [Trichoderma harzianum]	-	-	-	-	-	-	-
miR894-x	62203	270	287	0.742	AAGUGUAGCCCAAGUUUA	|||||o|||||||||xxx	UUCACGUCGGGUUCACCA	--	-	-	-	-	-	-	-	-
miR894-x	76729	540	557	0.6203	AAGAGCAGCCCAAGAGAC	|||x||||||||||x|xx	UUCACGUCGGGUUCACCA	--	-	-	-	-	-	-	-	-
miR894-x	344131	1047	1064	0.6925	CAGUACAGCCCGAGCGGU	x|||x||||||o||x|||	UUCACGUCGGGUUCACCA	NSE2	Zinc finger, RING/FYVE/PHD-type, partial [Metarhizium majus ARSEF 297]	-	-	-	-	GO:0044424//intracellular part;GO:0005622//intracellular;GO:0044464//cell part;GO:0005623//cell;GO:0043234//protein complex;GO:1902494//catalytic complex;GO:0000151//ubiquitin ligase complex;GO:1990234//transferase complex;GO:0032991//macromolecular complex	GO:0016740//transferase activity;GO:0046872//metal ion binding;GO:0004842//ubiquitin-protein transferase activity;GO:0043169//cation binding;GO:0046914//transition metal ion binding;GO:0005488//binding;GO:0019787//ubiquitin-like protein transferase activity;GO:0008270//zinc ion binding;GO:0003824//catalytic activity;GO:0043167//ion binding	GO:0070647//protein modification by small protein conjugation or removal;GO:0044237//cellular metabolic process;GO:0044267//cellular protein metabolic process;GO:0032446//protein modification by small protein conjugation;GO:0044238//primary metabolic process;GO:0006464//cellular protein modification process;GO:0043412//macromolecule modification;GO:0043170//macromolecule metabolic process;GO:0044…
miR894-x	36624	438	455	0.6503	AUCUGCAGCCCAAGUAGU	|xx||||||||||||x||	UUCACGUCGGGUUCACCA	--	Pleiotropic Drug Resistance PDR Family protein [Aspergillus parasiticus SU-1]	-	-	-	-	-	-	-
miR894-x	79628	1753	1770	0.6424	CAGUGCAGCCCAAACCGU	x||||||||||||xxx||	UUCACGUCGGGUUCACCA	TYCC	non-ribosomal peptide synthetase [Trichoderma atroviride IMI 206040]	-	-	-	-	-	GO:0003824//catalytic activity;GO:0004043//L-aminoadipate-semialdehyde dehydrogenase activity;GO:0036094//small molecule binding;GO:0048037//cofactor binding;GO:0030246//carbohydrate binding;GO:0004553//hydrolase activity, hydrolyzing O-glycosyl compounds;GO:0019842//vitamin binding;GO:0005488//binding;GO:0016620//oxidoreductase activity, acting on the aldehyde or oxo group of donors, NAD or NADP…	GO:0005975//carbohydrate metabolic process;GO:0044238//primary metabolic process;GO:0071704//organic substance metabolic process;GO:0008152//metabolic process
milR0002-3p	64176	3790	3809	0.7073	ACGUGGCAGCGGUCGGCUAC	|x|||||||||||||o|xx|	UCCACCGUCGCCAGCUGCAG	PMD1	multidrug resistance-type transporter protein [Trichoderma atroviride IMI 206040]	-	-	-	-	GO:0044425//membrane part;GO:0016021//integral component of membrane;GO:0016020//membrane;GO:0031224//intrinsic component of membrane	GO:0017076//purine nucleotide binding;GO:0032553//ribonucleotide binding;GO:0015405//P-P-bond-hydrolysis-driven transmembrane transporter activity;GO:0016887//ATPase activity;GO:0043167//ion binding;GO:0036094//small molecule binding;GO:1901363//heterocyclic compound binding;GO:0032549//ribonucleoside binding;GO:0005524//ATP binding;GO:0000150//recombinase activity;GO:0005215//transporter activit…	GO:0034641//cellular nitrogen compound metabolic process;GO:1901360//organic cyclic compound metabolic process;GO:0006725//cellular aromatic compound metabolic process;GO:0009987//cellular process;GO:0043170//macromolecule metabolic process;GO:0006139//nucleobase-containing compound metabolic process;GO:0051234//establishment of localization;GO:0071704//organic substance metabolic process;GO:0044…
milR0002-3p	446200	416	435	0.7102	CGGUGACGGCGGUCGAGGUC	x||||x|o||||||||x|||	UCCACCGUCGCCAGCUGCAG	TOXA	Major facilitator superfamily [Macrophomina phaseolina MS6]	-	-	-	-	GO:0016021//integral component of membrane;GO:0044425//membrane part;GO:0031224//intrinsic component of membrane;GO:0016020//membrane	GO:0005215//transporter activity	GO:0051234//establishment of localization;GO:0051179//localization;GO:0006810//transport
milR0002-3p	258821	348	367	0.7969	AGGUGGCAGCGGUCGGAGAG	|||||||||||||||ox|xx	UCCACCGUCGCCAGCUGCAG	YBL3	DUF1776 domain protein [Metarhizium robertsii]	-	-	-	-	-	GO:0005488//binding;GO:0003824//catalytic activity	GO:0008152//metabolic process
milR0002-3p	30161	380	399	0.6763	AGGUAGCGGCGGUCGACUAC	||||x||o|||||||||xx|	UCCACCGUCGCCAGCUGCAG	FAB1	1-phosphatidylinositol-3-phosphate 5-kinase [Trichoderma harzianum]	Cellular Processes;Metabolism;Environmental Information Processing	Carbohydrate metabolism;Transport and catabolism;Signal transduction	ko04145//Phagosome;ko00562//Inositol phosphate metabolism;ko04070//Phosphatidylinositol signaling system	K00921	-	GO:0016772//transferase activity, transferring phosphorus-containing groups;GO:0001883//purine nucleoside binding;GO:0032559//adenyl ribonucleotide binding;GO:0016301//kinase activity;GO:0005515//protein binding;GO:1901363//heterocyclic compound binding;GO:0008270//zinc ion binding;GO:0016307//phosphatidylinositol phosphate kinase activity;GO:0043168//anion binding;GO:0032553//ribonucleotide bind…	GO:0044267//cellular protein metabolic process;GO:0006629//lipid metabolic process;GO:0019637//organophosphate metabolic process;GO:0006644//phospholipid metabolic process;GO:0044763//single-organism cellular process;GO:0044710//single-organism metabolic process;GO:0044260//cellular macromolecule metabolic process;GO:0043170//macromolecule metabolic process;GO:0071704//organic substance metabolic…
milR0002-3p	61252	1256	1275	0.714	AGGUGGUAGCGCUUGACGUG	||||||o||||x|o|||||x	UCCACCGUCGCCAGCUGCAG	LOVD	beta-lactamase [Trichoderma harzianum]	-	-	-	-	-	GO:0016787//hydrolase activity;GO:0003824//catalytic activity;GO:0016810//hydrolase activity, acting on carbon-nitrogen (but not peptide) bonds;GO:0008800//beta-lactamase activity;GO:0016812//hydrolase activity, acting on carbon-nitrogen (but not peptide) bonds, in cyclic amides	GO:0050896//response to stimulus;GO:0046700//heterocycle catabolic process;GO:0044248//cellular catabolic process;GO:0008152//metabolic process;GO:0044106//cellular amine metabolic process;GO:0044237//cellular metabolic process;GO:0030655//beta-lactam antibiotic catabolic process;GO:0006807//nitrogen compound metabolic process;GO:1901575//organic substance catabolic process;GO:0043605//cellular a…
milR0002-3p	53996	5271	5290	0.6459	CGGUUGCGGCGGUCUACGUC	x|||x||o||||||x|||||	UCCACCGUCGCCAGCUGCAG	LOVF	fatty acid synthase S-acetyltransferase [Trichoderma harzianum]	-	-	-	-	-	GO:0043168//anion binding;GO:0048037//cofactor binding;GO:0003824//catalytic activity;GO:0005488//binding;GO:0019842//vitamin binding;GO:0031177//phosphopantetheine binding;GO:0072341//modified amino acid binding;GO:0033218//amide binding;GO:0036094//small molecule binding;GO:0043167//ion binding	GO:0008152//metabolic process
milR0002-3p	54168	1833	1852	0.6444	AGGUCUUAGCGGUCGCCGUC	||||xxo||||||||x||||	UCCACCGUCGCCAGCUGCAG	ERG1	squalene monooxygenase-like protein [Trichoderma reesei QM6a]	Metabolism	Lipid metabolism;Metabolism of terpenoids and polyketides;Global and Overview	ko01100//Metabolic pathways;ko01110//Biosynthesis of secondary metabolites;ko01130//Biosynthesis of antibiotics;ko00100//Steroid biosynthesis;ko00909//Sesquiterpenoid and triterpenoid biosynthesis	K00511	-	GO:0003824//catalytic activity;GO:0004506//squalene monooxygenase activity;GO:0016709//oxidoreductase activity, acting on paired donors, with incorporation or reduction of molecular oxygen, NAD(P)H as one donor, and incorporation of one atom of oxygen;GO:0004497//monooxygenase activity;GO:0016705//oxidoreductase activity, acting on paired donors, with incorporation or reduction of molecular oxyge…	GO:0008152//metabolic process
milR0002-3p	54178	600	619	0.6009	AGUUUGCAGCGGUCGACCUC	||x|x||||||||||||x||	UCCACCGUCGCCAGCUGCAG	ISN1	IMP-specific 5'-nucleotidase 1 [Trichoderma reesei RUT C-30]	Metabolism	Metabolism of cofactors and vitamins;Global and Overview	ko01100//Metabolic pathways;ko00760//Nicotinate and nicotinamide metabolism	K18550	-	-	-
milR0002-3p	311955	655	674	0.8444	GGGUGGCAGCGGUGGAUGUC	o||||||||||||x||o|||	UCCACCGUCGCCAGCUGCAG	--	-	-	-	-	-	-	-	-
milR0002-3p	153991	903	922	0.6031	AGGUGGUAGCGUUCAACGCC	||||||o||||x||x|||x|	UCCACCGUCGCCAGCUGCAG	--	DEHA2B16060p [Debaryomyces hansenii CBS767]	-	-	-	-	-	-	-
milR0002-3p	370305	107	126	0.7483	UGGUGACGGCGGUCGACGAC	x||||x|o||||||||||x|	UCCACCGUCGCCAGCUGCAG	--	-	-	-	-	-	-	-	-
milR0002-3p	46573	841	860	0.7677	AGAGGGCAGCGGUCGGCGCC	||xx|||||||||||o||x|	UCCACCGUCGCCAGCUGCAG	--	hypothetical protein TRIVIDRAFT_66837 [Trichoderma virens Gv29-8]	-	-	-	-	-	-	-
milR0002-3p	69314	1549	1568	0.6239	ACGUGGAAGCGGUGGACGUU	|x||||x||||||x|||||o	UCCACCGUCGCCAGCUGCAG	MUG65	pentatricopeptide repeat domain-containing protein, partial [Metarhizium majus ARSEF 297]	-	-	-	-	GO:0016020//membrane;GO:0016021//integral component of membrane;GO:0031224//intrinsic component of membrane;GO:0044425//membrane part	GO:0003824//catalytic activity	GO:0008152//metabolic process
milR0003-3p	53339	705	724	0.6202	AGCACCAUGUCGAACAACCU	||||xx||||||||||x||o	UCGUAAUACAGCUUGUCGGG	CA120	SKG3 [Trichoderma harzianum]	Genetic Information Processing	Folding, sorting and degradation	ko03018//RNA degradation	K12609	-	-	-
milR0003-3p	204715	583	602	0.7603	GGCGCUAUGUCGAACAGCGC	o||ox|||||||||||||x|	UCGUAAUACAGCUUGUCGGG	LPP60	L-asparaginase [Trichoderma harzianum]	-	-	-	-	-	GO:0004067//asparaginase activity;GO:0016787//hydrolase activity;GO:0003824//catalytic activity;GO:0016810//hydrolase activity, acting on carbon-nitrogen (but not peptide) bonds;GO:0016811//hydrolase activity, acting on carbon-nitrogen (but not peptide) bonds, in linear amides	GO:0019752//carboxylic acid metabolic process;GO:0071704//organic substance metabolic process;GO:0044699//single-organism process;GO:0009987//cellular process;GO:1901564//organonitrogen compound metabolic process;GO:0006807//nitrogen compound metabolic process;GO:0006082//organic acid metabolic process;GO:0044710//single-organism metabolic process;GO:0044763//single-organism cellular process;GO:0…
milR0003-3p	133327	1108	1127	0.6429	AGCAAUUUGUCGAAGAGCCG	||||x|x|||||||x||||x	UCGUAAUACAGCUUGUCGGG	LYS1	saccharopine dehydrogenase [Fusarium graminearum PH-1]	Metabolism	Global and Overview;Amino acid metabolism	ko01100//Metabolic pathways;ko01110//Biosynthesis of secondary metabolites;ko01130//Biosynthesis of antibiotics;ko01230//Biosynthesis of amino acids;ko00310//Lysine degradation;ko00300//Lysine biosynthesis	K00290	-	GO:0016645//oxidoreductase activity, acting on the CH-NH group of donors;GO:0004754//saccharopine dehydrogenase (NAD+, L-lysine-forming) activity;GO:0016491//oxidoreductase activity;GO:0005488//binding;GO:0004753//saccharopine dehydrogenase activity;GO:0016646//oxidoreductase activity, acting on the CH-NH group of donors, NAD or NADP as acceptor;GO:0003824//catalytic activity	GO:0008152//metabolic process
milR0004-5p	31837	568	589	0.7219	ACGACUGACUCGAAUCCAUGCA	|||||||x|||||x|||||||x	UGCUGACGGAGCUAAGGUACGC	--	taurine catabolism dioxygenase TauD [Ophiocordyceps sinensis CO18]	-	-	-	-	-	GO:0003824//catalytic activity;GO:0016491//oxidoreductase activity	-
milR0005-5p	67800	2861	2881	0.6057	AUAGUUUUCUCGGUAAAGGCG	||xx||o||||||||||x|||	UAGGAAGAGAGCCAUUUACGC	VHC1	amino acid permease-like protein [Trichoderma reesei QM6a]	-	-	-	-	GO:0016020//membrane	-	GO:0006810//transport;GO:0051234//establishment of localization;GO:0051179//localization
milR0006-3p	95990	327	347	0.7753	GCGAACUAGGCGACAAAGUAU	x|o|||o|||||x||||||||	AGUUUGGUCCGCAGUUUCAUA	PCL7	cyclin domain protein [Metarhizium robertsii]	-	-	-	-	-	-	-
milR0006-5p	57034	4496	4515	0.6527	ACUUUGGCGCUCGGACGAAC	|||||||||||x|xxx||||	UGAAACCGCGAACAAACUUG	SEPA	Cytokinesis protein sepA [Hirsutella minnesotensis 3608]	Environmental Information Processing	Signal transduction	ko04011//MAPK signaling pathway - yeast	K11238	-	GO:0008092//cytoskeletal protein binding;GO:0016298//lipase activity;GO:0016787//hydrolase activity;GO:0052689//carboxylic ester hydrolase activity;GO:0017048//Rho GTPase binding;GO:0005515//protein binding;GO:0003779//actin binding;GO:0005488//binding;GO:0016788//hydrolase activity, acting on ester bonds;GO:0004806//triglyceride lipase activity;GO:0051020//GTPase binding;GO:0031267//small GTPase…	GO:0044699//single-organism process;GO:0009987//cellular process;GO:0044763//single-organism cellular process;GO:0007010//cytoskeleton organization;GO:0016043//cellular component organization;GO:0030029//actin filament-based process;GO:0071840//cellular component organization or biogenesis;GO:1902589//single-organism organelle organization;GO:0006996//organelle organization;GO:0030036//actin cyto…
milR0007-3p	32813	34	54	0.8167	UCCCUUCUCCUCUCCUUCCCC	|||||xxo||||||||||||x	AGGGAUAGGGAGAGGAAGGGA	Y1024	related to UPF0187 domain membrane protein [Fusarium fujikuroi IMI 58289]	-	-	-	-	-	-	-
milR0007-3p	42014	165	185	0.7205	UCUCACUCCCUCUCCCUCCCU	||o|xx|||||||||x|||||	AGGGAUAGGGAGAGGAAGGGA	PKWA	YVTN repeat-like/Quino protein amine dehydrogenase [Trichoderma reesei RUT C-30]	-	-	-	-	-	-	-
milR0007-3p	42014	371	391	0.6735	UCCUUCUCCCUCUCCUCACCU	|||o|x||||||||||xx|||	AGGGAUAGGGAGAGGAAGGGA	PKWA	YVTN repeat-like/Quino protein amine dehydrogenase [Trichoderma reesei RUT C-30]	-	-	-	-	-	-	-
milR0007-3p	53846	1805	1825	0.6757	UCCCUCUCUCUCUCUCUCCCU	|||||x||o|||||ox|||||	AGGGAUAGGGAGAGGAAGGGA	YDB2	related to RNA-binding protein [Fusarium fujikuroi IMI 58289]	-	-	-	-	-	GO:0005488//binding;GO:1901363//heterocyclic compound binding;GO:0097159//organic cyclic compound binding;GO:0003676//nucleic acid binding	-
milR0007-3p	299300	428	448	0.6477	UCCUUCUACCUCUCCUUCUCU	|||o|x|x||||||||||o||	AGGGAUAGGGAGAGGAAGGGA	--	-	-	-	-	-	-	-	-
milR0007-3p	299300	631	651	0.7	UCCUUCUCUCUCUCCUUCUCU	|||o|x||o|||||||||o||	AGGGAUAGGGAGAGGAAGGGA	--	-	-	-	-	-	-	-	-
milR0007-3p	338858	768	788	0.6984	UCGCUCUCCCUCUGCUUCCCC	||x||x|||||||x||||||x	AGGGAUAGGGAGAGGAAGGGA	--	-	-	-	-	-	-	-	-
milR0007-3p	88521	717	737	0.6667	UCCCUAUCCCUAUCCUAACCA	|||||||||||x||||xx||x	AGGGAUAGGGAGAGGAAGGGA	--	-	-	-	-	-	-	-	-
milR0008-5p	153741	188	208	0.6587	AUGCUCUUGGACAGGUACUGA	|oo|||||||||xx|||||||	UGUGAGAACCUGGGCAUGACU	LIP4	alpha/beta-hydrolase [Trichoderma reesei RUT C-30]	-	-	-	-	-	GO:0016788//hydrolase activity, acting on ester bonds;GO:0052689//carboxylic ester hydrolase activity;GO:0016787//hydrolase activity;GO:0003824//catalytic activity	-
milR0008-5p	59111	284	304	0.6826	AAACUCUUGGACCCGUUCCGG	|x||||||||||||||x|x|o	UGUGAGAACCUGGGCAUGACU	4CLL5	amp dependent CoA ligase [Trichoderma atroviride IMI 206040]	-	-	-	-	-	GO:0016877//ligase activity, forming carbon-sulfur bonds;GO:0016405//CoA-ligase activity;GO:0016878//acid-thiol ligase activity;GO:0003824//catalytic activity;GO:0016874//ligase activity;GO:0016207//4-coumarate-CoA ligase activity	GO:0008152//metabolic process
