# Supplementary material for: Identification of microRNA-like RNAs from Trichoderma asperellum DQ-1 during its interaction with tomato roots using bioinformatic analysis and high-throughput sequencing
Source: PLoS One. 2021 Jul 22;16(7):e0254808. doi: 10.1371/journal.pone.0254808 (PMC8297844; doi:10.1371/journal.pone.0254808)
Supplement: S5 Table — (XLSX) [file pone.0254808.s006.xlsx]

## Sheet: Sheet1
S5 Table. Go enrichment analysis of all milRNAs targets in T. asperellum
Go enrichment analysis in cellular component
GO ID	Description	GeneRatio (619)	BgRatio (2524)	pvalue	p.adjust	geneID
GO:0016020	membrane	275	933	6.88093e-06	0.00158261	139676;54084;142029;22742;29146;67103;69083;57930;447525;139533;72226;25755;58944;63289;201593;265866;67800;55604;53874;146486;59551;52915;73547;150745;205809;174893;134871;154752;44692;62186;39916;26849;30145;48388;135527;145627;82349;67305;28564;51984;46959;73841;57312;143563;147188;23792;59577;58848;414089;129290;24714;59250;379143;87080;61960;160290;189534;174236;74428;154275;145950;126490;19…
GO:0016021	integral component of membrane	167	545	0.00013996	0.011021	139676;142029;22742;29146;57930;447525;139533;72226;63289;265866;55604;146486;59551;73547;205809;174893;134871;154752;44692;39916;26849;135527;145627;67305;28564;46959;73841;57312;143563;58848;414089;129290;61960;160290;189534;154275;126490;195607;173750;446200;54281;51252;50752;136940;166239;452917;26122;187546;65752;160507;187465;154303;164521;28555;122346;60292;90104;64176;59952;67017;457746;1…
GO:0031224	intrinsic component of membrane	168	549	0.000143752	0.011021	139676;142029;22742;29146;57930;447525;139533;72226;63289;265866;55604;146486;59551;73547;205809;174893;134871;154752;44692;39916;26849;135527;145627;67305;28564;46959;73841;57312;143563;58848;414089;129290;61960;160290;189534;154275;126490;195607;173750;446200;54281;51252;50752;136940;166239;452917;26122;187546;65752;160507;187465;154303;164521;28555;122346;60292;90104;64176;59952;67017;457746;1…
GO:0044425	membrane part	188	628	0.000202932	0.0116686	139676;142029;22742;29146;69083;57930;447525;139533;72226;63289;265866;55604;146486;59551;73547;150745;205809;174893;134871;154752;44692;39916;26849;48388;135527;145627;67305;28564;46959;73841;57312;143563;58848;414089;129290;87080;61960;160290;189534;154275;126490;195607;60806;173750;446200;54281;51252;147626;50752;136940;74873;166239;452917;26122;187546;65752;63735;160507;187465;154303;164521;2…
GO:0005886	plasma membrane	5	7	0.0117076	0.384677	147626;63735;59952;93201;31550
GO:0044459	plasma membrane part	5	7	0.0117076	0.384677	147626;63735;59952;93201;31550
GO:0098797	plasma membrane protein complex	5	7	0.0117076	0.384677	147626;63735;59952;93201;31550
GO:0030133	transport vesicle	4	6	0.0349686	0.655458	93201;31550;150209;55758
GO:0030658	transport vesicle membrane	4	6	0.0349686	0.655458	93201;31550;150209;55758
GO:0005905	coated pit	2	2	0.0600721	0.655458	93201;31550
GO:0009288	bacterial-type flagellum	2	2	0.0600721	0.655458	133065;199660
GO:0012510	trans-Golgi network transport vesicle membrane	2	2	0.0600721	0.655458	93201;31550
GO:0019898	extrinsic component of membrane	2	2	0.0600721	0.655458	150745;63735
GO:0030125	clathrin vesicle coat	2	2	0.0600721	0.655458	93201;31550
GO:0030130	clathrin coat of trans-Golgi network vesicle	2	2	0.0600721	0.655458	93201;31550
GO:0030132	clathrin coat of coated pit	2	2	0.0600721	0.655458	93201;31550
GO:0030136	clathrin-coated vesicle	2	2	0.0600721	0.655458	93201;31550
GO:0030140	trans-Golgi network transport vesicle	2	2	0.0600721	0.655458	93201;31550
GO:0030665	clathrin-coated vesicle membrane	2	2	0.0600721	0.655458	93201;31550
GO:0042995	cell projection	2	2	0.0600721	0.655458	133065;199660
GO:0098589	membrane region	2	2	0.0600721	0.655458	93201;31550
GO:0005777	peroxisome	5	10	0.0722997	0.655458	53874;64081;57999;77941;140132
GO:0042579	microbody	5	10	0.0722997	0.655458	53874;64081;57999;77941;140132
GO:0044430	cytoskeletal part	14	39	0.0738064	0.655458	87601;53962;143373;130786;50177;189723;400943;204677;24930;248957;55940;63656;452201;139709
GO:0005635	nuclear envelope	8	20	0.0919575	0.655458	142673;112588;91222;132509;148150;175374;138370;240768
GO:0005643	nuclear pore	8	20	0.0919575	0.655458	142673;112588;91222;132509;148150;175374;138370;240768
GO:0000922	spindle pole	3	5	0.0983572	0.655458	204677;63656;139709
GO:0005815	microtubule organizing center	3	5	0.0983572	0.655458	204677;63656;139709
GO:0005819	spindle	3	5	0.0983572	0.655458	204677;63656;139709
GO:0005856	cytoskeleton	16	48	0.105641	0.655458	87601;53962;143373;130786;54729;50177;189723;400943;204677;24930;248957;55940;63656;452201;60445;139709
GO:0098805	whole membrane	8	22	0.147618	0.655458	93201;57999;46157;77941;31550;146052;150209;55758
GO:0015630	microtubule cytoskeleton	10	29	0.150034	0.655458	87601;53962;143373;130786;189723;204677;248957;55940;63656;139709
GO:0071944	cell periphery	10	29	0.150034	0.655458	54328;147626;71575;63735;59952;93201;400943;31550;452201;136493
GO:0000214	tRNA-intron endonuclease complex	2	3	0.150823	0.655458	58777;46167
GO:0012506	vesicle membrane	4	9	0.156579	0.655458	93201;31550;150209;55758
GO:0030118	clathrin coat	4	9	0.156579	0.655458	93201;136625;31550;31555
GO:0030120	vesicle coat	4	9	0.156579	0.655458	93201;31550;150209;55758
GO:0030135	coated vesicle	4	9	0.156579	0.655458	93201;31550;150209;55758
GO:0030659	cytoplasmic vesicle membrane	4	9	0.156579	0.655458	93201;31550;150209;55758
GO:0030662	coated vesicle membrane	4	9	0.156579	0.655458	93201;31550;150209;55758
GO:0044433	cytoplasmic vesicle part	4	9	0.156579	0.655458	93201;31550;150209;55758
GO:0016023	cytoplasmic, membrane-bounded vesicle	4	10	0.212765	0.655458	93201;31550;150209;55758
GO:0031410	cytoplasmic vesicle	4	10	0.212765	0.655458	93201;31550;150209;55758
GO:0031982	vesicle	4	10	0.212765	0.655458	93201;31550;150209;55758
GO:0031988	membrane-bounded vesicle	4	10	0.212765	0.655458	93201;31550;150209;55758
GO:0005938	cell cortex	3	7	0.233568	0.655458	400943;452201;136493
GO:0044448	cell cortex part	3	7	0.233568	0.655458	400943;452201;136493
GO:0099568	cytoplasmic region	3	7	0.233568	0.655458	400943;452201;136493
GO:0000229	cytoplasmic chromosome	1	1	0.245246	0.655458	133608
GO:0000262	mitochondrial chromosome	1	1	0.245246	0.655458	133608
GO:0005578	proteinaceous extracellular matrix	1	1	0.245246	0.655458	175227
GO:0005760	gamma DNA polymerase complex	1	1	0.245246	0.655458	68449
GO:0005834	heterotrimeric G-protein complex	1	1	0.245246	0.655458	63735
GO:0005887	integral component of plasma membrane	1	1	0.245246	0.655458	59952
GO:0005942	phosphatidylinositol 3-kinase complex	1	1	0.245246	0.655458	150745
GO:0008305	integrin complex	1	1	0.245246	0.655458	59952
GO:0009295	nucleoid	1	1	0.245246	0.655458	133608
GO:0009326	formate dehydrogenase complex	1	1	0.245246	0.655458	25945
GO:0009337	sulfite reductase complex (NADPH)	1	1	0.245246	0.655458	142093
GO:0009342	glutamate synthase complex (NADPH)	1	1	0.245246	0.655458	27885
GO:0009898	cytoplasmic side of plasma membrane	1	1	0.245246	0.655458	63735
GO:0019897	extrinsic component of plasma membrane	1	1	0.245246	0.655458	63735
GO:0030286	dynein complex	1	1	0.245246	0.655458	130786
GO:0031012	extracellular matrix	1	1	0.245246	0.655458	175227
GO:0031026	glutamate synthase complex	1	1	0.245246	0.655458	27885
GO:0031226	intrinsic component of plasma membrane	1	1	0.245246	0.655458	59952
GO:0031234	extrinsic component of cytoplasmic side of plasma membrane	1	1	0.245246	0.655458	63735
GO:0032300	mismatch repair complex	1	1	0.245246	0.655458	24796
GO:0032301	MutSalpha complex	1	1	0.245246	0.655458	24796
GO:0032302	MutSbeta complex	1	1	0.245246	0.655458	24796
GO:0042575	DNA polymerase complex	1	1	0.245246	0.655458	68449
GO:0042645	mitochondrial nucleoid	1	1	0.245246	0.655458	133608
GO:0043235	receptor complex	1	1	0.245246	0.655458	59952
GO:0045254	pyruvate dehydrogenase complex	1	1	0.245246	0.655458	133937
GO:0098552	side of membrane	1	1	0.245246	0.655458	63735
GO:0098562	cytoplasmic side of membrane	1	1	0.245246	0.655458	63735
GO:0098636	protein complex involved in cell adhesion	1	1	0.245246	0.655458	59952
GO:0098802	plasma membrane receptor complex	1	1	0.245246	0.655458	59952
GO:0005871	kinesin complex	2	4	0.253634	0.655458	189723;248957
GO:0012507	ER to Golgi transport vesicle membrane	2	4	0.253634	0.655458	150209;55758
GO:0016459	myosin complex	2	4	0.253634	0.655458	50177;24930
GO:0030062	mitochondrial tricarboxylic acid cycle enzyme complex	2	4	0.253634	0.655458	61461;62285
GO:0030127	COPII vesicle coat	2	4	0.253634	0.655458	150209;55758
GO:0030134	ER to Golgi transport vesicle	2	4	0.253634	0.655458	150209;55758
GO:0030176	integral component of endoplasmic reticulum membrane	2	4	0.253634	0.655458	129290;454371
GO:0031105	septin complex	2	4	0.253634	0.655458	400943;452201
GO:0032156	septin cytoskeleton	2	4	0.253634	0.655458	400943;452201
GO:0045244	succinate-CoA ligase complex (GDP-forming)	2	4	0.253634	0.655458	61461;62285
GO:1902555	endoribonuclease complex	2	4	0.253634	0.655458	58777;46167
GO:0000151	ubiquitin ligase complex	4	11	0.273396	0.691001	153585;344131;185301;81596
GO:0015629	actin cytoskeleton	4	11	0.273396	0.691001	54729;50177;24930;60445
GO:0030117	membrane coat	8	26	0.293872	0.726781	48388;93201;157446;136625;31550;31555;150209;55758
GO:0048475	coated membrane	8	26	0.293872	0.726781	48388;93201;157446;136625;31550;31555;150209;55758
GO:0012505	endomembrane system	20	72	0.29872	0.73091	67580;23792;129290;142673;112588;91222;91148;93201;132488;132509;148150;175374;78728;31550;138370;240768;150209;454371;55758;186554
GO:0031227	intrinsic component of endoplasmic reticulum membrane	3	8	0.30951	0.749341	129290;454371;186554
GO:0044428	nuclear part	17	61	0.314668	0.753893	60634;142673;112588;91222;58777;132509;68995;148150;144759;175374;188934;138370;145404;240768;24796;197081;46167
GO:0005759	mitochondrial matrix	4	12	0.336361	0.789854	133608;61461;62285;68449
GO:0005875	microtubule associated complex	5	16	0.352513	0.789854	87601;143373;130786;189723;248957
GO:0005778	peroxisomal membrane	2	5	0.357152	0.789854	57999;77941
GO:0030660	Golgi-associated vesicle membrane	2	5	0.357152	0.789854	93201;31550
GO:0031903	microbody membrane	2	5	0.357152	0.789854	57999;77941
GO:0042709	succinate-CoA ligase complex	2	5	0.357152	0.789854	61461;62285
GO:0044438	microbody part	2	5	0.357152	0.789854	57999;77941
GO:0044439	peroxisomal part	2	5	0.357152	0.789854	57999;77941
GO:0098796	membrane protein complex	23	89	0.425436	0.831903	69083;150745;48388;87080;60806;147626;74873;63735;59952;277523;93201;157446;136625;419895;131167;188812;65425;31550;31555;150209;454371;42129;55758
GO:0000015	phosphopyruvate hydratase complex	1	2	0.430419	0.831903	205633
GO:0000148	1,3-beta-D-glucan synthase complex	1	2	0.430419	0.831903	147626
GO:0005665	DNA-directed RNA polymerase II, core complex	1	2	0.430419	0.831903	68995
GO:0005911	cell-cell junction	1	2	0.430419	0.831903	58270
GO:0005923	bicellular tight junction	1	2	0.430419	0.831903	58270
GO:0005950	anthranilate synthase complex	1	2	0.430419	0.831903	57013
GO:0005956	protein kinase CK2 complex	1	2	0.430419	0.831903	126626
GO:0017109	glutamate-cysteine ligase complex	1	2	0.430419	0.831903	230294
GO:0030054	cell junction	1	2	0.430419	0.831903	58270
GO:0042765	GPI-anchor transamidase complex	1	2	0.430419	0.831903	454371
GO:0043296	apical junction complex	1	2	0.430419	0.831903	58270
GO:0044421	extracellular region part	1	2	0.430419	0.831903	175227
GO:0070160	occluding junction	1	2	0.430419	0.831903	58270
GO:1990391	DNA repair complex	1	2	0.430419	0.831903	24796
GO:0005677	chromatin silencing complex	2	6	0.454854	0.850541	144759;145404
GO:0005798	Golgi-associated vesicle	2	6	0.454854	0.850541	93201;31550
GO:0031301	integral component of organelle membrane	2	6	0.454854	0.850541	129290;454371
GO:0031461	cullin-RING ubiquitin ligase complex	2	6	0.454854	0.850541	185301;81596
GO:0031300	intrinsic component of organelle membrane	3	10	0.460209	0.853614	129290;454371;186554
GO:0098588	bounding membrane of organelle	12	48	0.525528	0.950362	129290;91148;93201;57999;46157;77941;31550;146052;150209;454371;55758;186554
GO:0000139	Golgi membrane	3	11	0.530264	0.950362	91148;93201;31550
GO:0005741	mitochondrial outer membrane	2	7	0.543369	0.950362	46157;146052
GO:0030119	AP-type membrane coat adaptor complex	2	7	0.543369	0.950362	136625;31555
GO:0030131	clathrin adaptor complex	2	7	0.543369	0.950362	136625;31555
GO:0031968	organelle outer membrane	2	7	0.543369	0.950362	46157;146052
GO:0045239	tricarboxylic acid cycle enzyme complex	2	7	0.543369	0.950362	61461;62285
GO:0061695	transferase complex, transferring phosphorus-containing groups	5	20	0.566283	0.950362	150745;68995;126329;197081;68449
GO:0000145	exocyst	1	3	0.570217	0.950362	136493
GO:0005801	cis-Golgi network	1	3	0.570217	0.950362	327110
GO:0005952	cAMP-dependent protein kinase complex	1	3	0.570217	0.950362	126329
GO:0009328	phenylalanine-tRNA ligase complex	1	3	0.570217	0.950362	61351
GO:1902554	serine/threonine protein kinase complex	1	3	0.570217	0.950362	126329
GO:1902911	protein kinase complex	1	3	0.570217	0.950362	126329
GO:0005667	transcription factor complex	3	12	0.594899	0.974048	189189;54502;197081
GO:0044431	Golgi apparatus part	3	12	0.594899	0.974048	91148;93201;31550
GO:0031967	organelle envelope	16	67	0.597134	0.974048	52915;142673;379143;112588;91222;132509;144774;148150;175374;46157;58338;146052;134610;138370;45866;240768
GO:0031090	organelle membrane	18	76	0.613365	0.978795	52915;129290;379143;91148;93201;144774;57999;46157;77941;58338;31550;146052;134610;45866;150209;454371;55758;186554
GO:1902494	catalytic complex	28	118	0.617837	0.978795	150745;61461;27885;153585;25945;344131;147626;205633;176088;185301;62285;63735;61351;130786;58777;68995;81596;29572;203993;126329;57013;133937;146052;230294;454371;197081;46167;68449
GO:0005874	microtubule	2	8	0.621322	0.978795	53962;55940
GO:0099512	supramolecular fiber	2	8	0.621322	0.978795	53962;55940
GO:0099513	polymeric cytoskeletal fiber	2	8	0.621322	0.978795	53962;55940
GO:0005794	Golgi apparatus	3	13	0.65344	0.997774	91148;93201;31550
GO:1990204	oxidoreductase complex	3	13	0.65344	0.997774	27885;25945;133937
GO:0031966	mitochondrial membrane	8	35	0.655508	0.997774	52915;379143;144774;46157;58338;146052;134610;45866
GO:0000775	chromosome, centromeric region	1	4	0.675745	0.997774	71857
GO:0005663	DNA replication factor C complex	1	4	0.675745	0.997774	75772
GO:0005681	spliceosomal complex	1	4	0.675745	0.997774	60634
GO:0008247	1-alkyl-2-acetylglycerophosphocholine esterase complex	1	4	0.675745	0.997774	203993
GO:0098687	chromosomal region	1	4	0.675745	0.997774	71857
GO:0005743	mitochondrial inner membrane	6	27	0.682245	0.997774	52915;379143;144774;58338;134610;45866
GO:0019866	organelle inner membrane	6	27	0.682245	0.997774	52915;379143;144774;58338;134610;45866
GO:0019867	outer membrane	2	9	0.688563	0.997774	46157;146052
GO:0044422	organelle part	60	256	0.689765	0.997774	87601;53962;71857;52915;60634;133608;61461;129290;142673;379143;112588;62285;71531;143373;164895;91222;130786;91148;93201;58777;50177;61349;132509;144774;68995;148150;75772;144759;57999;189723;175374;400943;46157;204677;77941;213776;24930;58338;188934;248957;90428;31550;146052;55940;134610;138370;145404;45866;63656;240768;452201;150209;454371;24796;55758;197081;139709;186554;46167;68449
GO:0044446	intracellular organelle part	60	256	0.689765	0.997774	87601;53962;71857;52915;60634;133608;61461;129290;142673;379143;112588;62285;71531;143373;164895;91222;130786;91148;93201;58777;50177;61349;132509;144774;68995;148150;75772;144759;57999;189723;175374;400943;46157;204677;77941;213776;24930;58338;188934;248957;90428;31550;146052;55940;134610;138370;145404;45866;63656;240768;452201;150209;454371;24796;55758;197081;139709;186554;46167;68449
GO:0016469	proton-transporting two-sector ATPase complex	10	45	0.696835	1	69083;87080;60806;74873;277523;419895;131167;188812;65425;42129
GO:0098798	mitochondrial protein complex	3	14	0.705653	1	61461;62285;68449
GO:0031975	envelope	17	76	0.713604	1	52915;142673;379143;112588;91222;132509;144774;148150;175374;46157;181777;58338;146052;134610;138370;45866;240768
GO:0005657	replication fork	1	5	0.755393	1	75772
GO:0005669	transcription factor TFIID complex	1	5	0.755393	1	197081
GO:0043233	organelle lumen	7	35	0.791934	1	133608;61461;62285;68995;188934;197081;68449
GO:0070013	intracellular organelle lumen	7	35	0.791934	1	133608;61461;62285;68995;188934;197081;68449
GO:0016591	DNA-directed RNA polymerase II, holoenzyme	2	11	0.793516	1	68995;197081
GO:1990234	transferase complex	10	49	0.798374	1	150745;153585;344131;147626;185301;68995;81596;126329;197081;68449
GO:0045259	proton-transporting ATP synthase complex	5	26	0.802067	1	69083;87080;277523;65425;42129
GO:0000228	nuclear chromosome	1	6	0.815501	1	188934
GO:0016272	prefoldin complex	1	6	0.815501	1	59765
GO:0032040	small-subunit processome	1	6	0.815501	1	168461
GO:0044429	mitochondrial part	12	59	0.817294	1	52915;133608;61461;379143;62285;144774;46157;58338;146052;134610;45866;68449
GO:0043234	protein complex	68	304	0.842057	1	69083;87601;150745;61461;48388;189189;87080;27885;153585;60806;25945;344131;147626;205633;74873;176088;185301;62285;143373;63735;59952;61351;126626;130786;277523;93201;58777;30841;50177;157446;68995;81596;29572;75772;144759;203993;189723;400943;136625;126329;57013;419895;131167;142093;24930;133937;188812;248957;65425;90428;31550;146052;55940;145404;230294;54502;452201;31555;150209;454371;24796;42…
GO:0005783	endoplasmic reticulum	7	38	0.859457	1	67580;23792;129290;132488;78728;454371;186554
GO:0030684	preribosome	1	7	0.860856	1	168461
GO:0005739	mitochondrion	14	71	0.864448	1	52915;133608;61461;379143;62285;144774;46157;24503;58338;146052;134610;45866;436740;68449
GO:0000428	DNA-directed RNA polymerase complex	2	13	0.86593	1	68995;197081
GO:0030880	RNA polymerase complex	2	13	0.86593	1	68995;197081
GO:0055029	nuclear DNA-directed RNA polymerase complex	2	13	0.86593	1	68995;197081
GO:0005694	chromosome	10	53	0.872468	1	162306;71857;133608;164895;131000;75772;213776;188934;90428;136185
GO:0005576	extracellular region	11	58	0.877026	1	422557;71435;54328;175227;157186;61451;59122;351806;27807;70192;56017
GO:0005654	nucleoplasm	2	14	0.892643	1	68995;197081
GO:0044451	nucleoplasm part	2	14	0.892643	1	68995;197081
GO:0031974	membrane-enclosed lumen	7	40	0.893679	1	133608;61461;62285;68995;188934;197081;68449
GO:0005963	magnesium-dependent protein serine/threonine phosphatase complex	3	20	0.901738	1	176088;29572;146052
GO:0017023	myosin phosphatase complex	3	20	0.901738	1	176088;29572;146052
GO:0005618	cell wall	2	15	0.914339	1	54328;71575
GO:0030312	external encapsulating structure	2	15	0.914339	1	54328;71575
GO:0008287	protein serine/threonine phosphatase complex	3	21	0.919407	1	176088;29572;146052
GO:1903293	phosphatase complex	3	21	0.919407	1	176088;29572;146052
GO:0005740	mitochondrial envelope	8	47	0.920803	1	52915;379143;144774;46157;58338;146052;134610;45866
GO:0015934	large ribosomal subunit	1	9	0.92089	1	71531
GO:0030288	outer membrane-bounded periplasmic space	1	9	0.92089	1	181777
GO:0030313	cell envelope	1	9	0.92089	1	181777
GO:0044798	nuclear transcription factor complex	1	9	0.92089	1	197081
GO:0090575	RNA polymerase II transcription factor complex	1	9	0.92089	1	197081
GO:0015935	small ribosomal subunit	1	10	0.940361	1	61349
GO:0042597	periplasmic space	1	10	0.940361	1	181777
GO:0005789	endoplasmic reticulum membrane	3	23	0.946336	1	129290;454371;186554
GO:0031981	nuclear lumen	3	23	0.946336	1	68995;188934;197081
GO:0042175	nuclear outer membrane-endoplasmic reticulum membrane network	3	23	0.946336	1	129290;454371;186554
GO:0005829	cytosol	1	11	0.955045	1	205633
GO:0044445	cytosolic part	1	11	0.955045	1	205633
GO:0044432	endoplasmic reticulum part	3	24	0.956413	1	129290;454371;186554
GO:0044427	chromosomal part	5	36	0.96187	1	71857;164895;75772;213776;90428
GO:0044391	ribosomal subunit	2	19	0.966272	1	71531;61349
GO:0000785	chromatin	3	26	0.971482	1	164895;213776;90428
GO:0000502	proteasome complex	1	14	0.980762	1	30841
GO:0000786	nucleosome	1	14	0.980762	1	90428
GO:0005839	proteasome core complex	1	14	0.980762	1	30841
GO:0044815	DNA packaging complex	1	14	0.980762	1	90428
GO:0043228	non-membrane-bounded organelle	47	243	0.981847	1	453179;87601;53962;200336;58522;162306;71857;133608;149742;49413;53761;195109;127097;37168;71531;143373;35519;164895;131000;67053;130786;54729;169609;139460;50177;61349;174215;75772;133065;189723;400943;204677;213776;24930;188934;248957;90428;136185;55940;55426;63656;452201;60445;53659;130652;139709;199660
GO:0032993	protein-DNA complex	1	15	0.985506	1	90428
GO:0043232	intracellular non-membrane-bounded organelle	45	241	0.990689	1	453179;87601;53962;200336;58522;162306;71857;133608;149742;49413;53761;195109;127097;37168;71531;143373;35519;164895;131000;67053;130786;54729;169609;139460;50177;61349;174215;75772;189723;400943;204677;213776;24930;188934;248957;90428;136185;55940;55426;63656;452201;60445;53659;130652;139709
GO:0005737	cytoplasm	100	502	0.997285	1	453179;67580;65698;25755;200336;455769;53874;58522;52915;62715;133608;61461;81553;149742;48388;53474;43909;181569;49413;24207;23792;59637;129290;144363;379143;195598;53761;195109;51591;128452;178876;205633;127097;40394;28549;37168;136736;62285;71531;35519;64081;91222;61351;67053;53631;169609;139460;91148;177407;93201;132488;61349;157446;174215;144774;146298;148150;79440;58491;24672;57999;58980;38…
GO:0005634	nucleus	151	738	0.999145	1	185369;93630;197802;42542;223556;146436;53962;61564;437317;22461;185447;177369;71857;148192;60634;83814;81553;23767;203666;327141;62528;53800;145031;116322;238048;202754;142673;432576;156428;58359;55481;147261;64697;51591;57308;77874;112588;195251;83989;40394;57394;81833;203472;154017;143407;138449;133916;164895;23676;91222;149853;61773;76643;398412;77410;192083;43829;58777;52506;23066;131348;718…
GO:0044444	cytoplasmic part	62	346	0.999378	1	453179;67580;200336;53874;58522;52915;133608;61461;149742;48388;49413;23792;129290;379143;53761;195109;205633;127097;37168;62285;71531;35519;64081;61351;67053;169609;139460;91148;93201;132488;61349;157446;174215;144774;57999;400943;136625;46157;24503;77941;57013;140132;133937;78728;58338;31550;146052;134610;55426;45866;230294;452201;31555;150209;454371;53659;436740;55758;136493;130652;186554;68449
GO:0032991	macromolecular complex	94	492	0.999392	1	69083;453179;87601;61564;200336;58522;150745;60634;61461;149742;48388;189189;49413;87080;27885;53761;195109;153585;60806;77874;25945;344131;147626;205633;127097;74873;37168;176088;168860;185301;62285;71531;143373;63735;35519;164895;59952;61351;126626;67053;130786;277523;169609;139460;93201;58777;30841;50177;61349;157446;174215;68995;81596;29572;75772;144759;168461;203993;189723;400943;136625;1263…
GO:0043227	membrane-bounded organelle	183	880	0.999446	1	185369;93630;197802;42542;223556;67580;146436;53962;61564;437317;22461;185447;53874;177369;71857;52915;148192;60634;83814;133608;61461;81553;23767;203666;327141;62528;53800;145031;23792;116322;238048;202754;129290;142673;432576;379143;156428;58359;55481;147261;64697;51591;57308;77874;112588;195251;83989;40394;57394;81833;203472;154017;62285;64081;143407;138449;133916;164895;23676;91222;149853;617…
GO:0043231	intracellular membrane-bounded organelle	183	880	0.999446	1	185369;93630;197802;42542;223556;67580;146436;53962;61564;437317;22461;185447;53874;177369;71857;52915;148192;60634;83814;133608;61461;81553;23767;203666;327141;62528;53800;145031;23792;116322;238048;202754;129290;142673;432576;379143;156428;58359;55481;147261;64697;51591;57308;77874;112588;195251;83989;40394;57394;81833;203472;154017;62285;64081;143407;138449;133916;164895;23676;91222;149853;617…
GO:0005840	ribosome	19	138	0.99952	1	453179;200336;58522;149742;49413;53761;195109;127097;37168;71531;35519;67053;169609;139460;61349;174215;55426;53659;130652
GO:0030529	intracellular ribonucleoprotein complex	24	180	0.999959	1	453179;61564;200336;58522;60634;149742;49413;53761;195109;77874;127097;37168;168860;71531;35519;67053;169609;139460;61349;174215;168461;55426;53659;130652
GO:1990904	ribonucleoprotein complex	24	180	0.999959	1	453179;61564;200336;58522;60634;149742;49413;53761;195109;77874;127097;37168;168860;71531;35519;67053;169609;139460;61349;174215;168461;55426;53659;130652
GO:0043226	organelle	222	1076	0.999967	1	185369;93630;197802;42542;223556;453179;87601;67580;146436;53962;61564;437317;22461;185447;200336;53874;58522;177369;162306;71857;52915;148192;60634;83814;133608;61461;81553;149742;23767;203666;327141;62528;53800;145031;49413;23792;116322;238048;202754;129290;142673;432576;379143;156428;53761;58359;55481;147261;195109;64697;51591;57308;77874;112588;195251;83989;127097;40394;57394;37168;81833;2034…
GO:0005622	intracellular	365	1657	0.999974	1	185369;93630;51852;197802;42542;70319;223556;69083;453179;87601;67580;171967;146436;65698;53962;25755;61564;437317;22461;185447;200336;455769;126257;53874;58522;177369;162306;71857;52915;62715;148192;60634;83814;133608;61461;81553;212451;149742;23767;22425;203666;48388;327141;59890;53474;62528;43909;181569;80420;53800;189189;145031;49413;24207;23792;59637;116322;238048;202754;132077;459626;129290…
GO:0043229	intracellular organelle	220	1074	0.999982	1	185369;93630;197802;42542;223556;453179;87601;67580;146436;53962;61564;437317;22461;185447;200336;53874;58522;177369;162306;71857;52915;148192;60634;83814;133608;61461;81553;149742;23767;203666;327141;62528;53800;145031;49413;23792;116322;238048;202754;129290;142673;432576;379143;156428;53761;58359;55481;147261;195109;64697;51591;57308;77874;112588;195251;83989;127097;40394;57394;37168;81833;2034…
GO:0005623	cell	372	1692	0.999989	1	185369;93630;51852;197802;42542;70319;223556;69083;453179;87601;67580;171967;146436;65698;53962;25755;61564;437317;22461;185447;200336;455769;126257;53874;58522;177369;162306;71857;52915;62715;148192;60634;83814;133608;61461;81553;212451;149742;23767;22425;203666;48388;327141;54328;59890;53474;62528;43909;181569;80420;53800;189189;145031;49413;24207;23792;59637;116322;238048;202754;132077;459626;…
GO:0044464	cell part	372	1692	0.999989	1	185369;93630;51852;197802;42542;70319;223556;69083;453179;87601;67580;171967;146436;65698;53962;25755;61564;437317;22461;185447;200336;455769;126257;53874;58522;177369;162306;71857;52915;62715;148192;60634;83814;133608;61461;81553;212451;149742;23767;22425;203666;48388;327141;54328;59890;53474;62528;43909;181569;80420;53800;189189;145031;49413;24207;23792;59637;116322;238048;202754;132077;459626;…
GO:0044424	intracellular part	282	1380	1	1	185369;93630;197802;42542;223556;69083;453179;87601;67580;146436;65698;53962;25755;61564;437317;22461;185447;200336;455769;53874;58522;177369;162306;71857;52915;62715;148192;60634;83814;133608;61461;81553;149742;23767;203666;48388;327141;53474;62528;43909;181569;53800;189189;145031;49413;24207;23792;59637;116322;238048;202754;129290;142673;144363;432576;379143;87080;195598;156428;27885;53761;5835…
Go enrichment analysis in molecular function
GO ID	Description	GeneRatio (1319)	BgRatio (5883)	pvalue	p.adjust	geneID
GO:0016887	ATPase activity	97	254	4.73907e-09	3.23461e-06	129097;141450;69083;87601;25099;72226;75240;60621;38702;146486;205809;65311;64500;366673;22454;42603;67305;73841;143563;57613;457052;58848;24714;87080;54541;51591;55941;60806;173750;51252;166239;26122;132894;65752;64081;60292;158533;60895;131000;64176;150955;130786;457746;277523;77410;137852;127572;198034;138566;161492;57754;190301;59384;24907;61475;52943;154588;24672;75772;139286;148025;51699;15…
GO:0022804	active transmembrane transporter activity	100	265	5.68473e-09	3.23461e-06	142029;69083;57930;139533;72226;75240;63289;265866;60621;55604;146486;73547;205809;134871;64500;26849;366673;22454;145627;67305;73841;57312;143563;57613;457052;58848;24714;87080;51591;154275;60806;173750;54281;51252;166239;26122;187546;65752;160507;64081;60292;158533;64176;150955;457746;277523;77410;148252;137852;127572;198034;148106;161492;190301;59384;24907;52943;30101;41035;154588;24672;255052…
GO:0005215	transporter activity	210	671	9.63457e-09	3.65471e-06	139676;142029;29146;69083;57930;139533;72226;25755;75240;63289;201593;265866;61169;60621;55604;146486;59551;73547;205809;174893;134871;44692;62186;39916;64500;26849;366673;22454;30145;135527;145627;67305;28564;51984;46959;73841;57312;143563;147188;57613;457052;58848;129290;24714;59250;379143;87080;61960;160290;189534;51591;154275;195607;60806;142240;170459;173750;446200;54281;51252;50752;136940;7…
GO:0032559	adenyl ribonucleotide binding	184	576	1.7389e-08	4.2889e-06	23336;129097;92553;87601;63484;25099;65698;72226;75240;28616;60621;38702;54516;146486;58522;35269;162306;62715;205809;144813;65311;61461;64500;366673;22454;381593;66185;42603;53474;153638;82349;179797;67305;61928;73841;187572;23320;148983;143563;57613;58848;24714;54541;58359;54884;51591;145950;55941;60806;173750;72537;51252;55925;178876;40394;199393;28549;166239;30832;26122;136736;132894;65752;14…
GO:0030554	adenyl nucleotide binding	184	577	2.01431e-08	4.2889e-06	23336;129097;92553;87601;63484;25099;65698;72226;75240;28616;60621;38702;54516;146486;58522;35269;162306;62715;205809;144813;65311;61461;64500;366673;22454;381593;66185;42603;53474;153638;82349;179797;67305;61928;73841;187572;23320;148983;143563;57613;58848;24714;54541;58359;54884;51591;145950;55941;60806;173750;72537;51252;55925;178876;40394;199393;28549;166239;30832;26122;136736;132894;65752;14…
GO:0005524	ATP binding	183	574	2.26128e-08	4.2889e-06	23336;129097;92553;87601;63484;25099;65698;72226;75240;28616;60621;38702;54516;146486;58522;35269;162306;62715;205809;144813;65311;61461;64500;366673;22454;381593;66185;42603;53474;153638;82349;179797;67305;61928;73841;187572;23320;148983;143563;57613;58848;24714;54541;58359;54884;51591;145950;55941;60806;173750;72537;51252;55925;178876;40394;199393;28549;166239;30832;26122;136736;132894;65752;14…
GO:0042623	ATPase activity, coupled	86	227	5.65276e-08	9.18977e-06	141450;69083;25099;72226;75240;60621;38702;146486;205809;65311;64500;366673;22454;42603;67305;73841;143563;57613;457052;58848;24714;87080;54541;51591;60806;173750;51252;166239;26122;132894;65752;64081;60292;158533;131000;64176;150955;457746;277523;77410;137852;127572;198034;161492;190301;59384;24907;61475;52943;154588;24672;75772;148025;51699;157112;49108;148991;54012;48679;84661;131167;54519;142…
GO:0017111	nucleoside-triphosphatase activity	123	360	9.38007e-08	1.33431e-05	129097;141450;69083;87601;25099;72226;139139;75240;60621;38702;146486;65412;205809;65311;64500;366673;22454;42603;67305;61928;73841;143563;57613;457052;58848;24714;87080;54541;51591;55941;60806;173750;51252;40394;166239;26122;132894;65752;143373;64081;35157;60292;158533;60895;131000;64176;150955;130786;457746;277523;77410;137852;127572;198034;50177;138566;161492;57754;190301;156404;59384;148346;2…
GO:0016818	hydrolase activity, acting on acid anhydrides, in phosphorus-containing anhydrides	129	383	1.1451e-07	1.44792e-05	129097;141450;69083;87601;25099;72226;139139;75240;60621;38702;146486;65412;205809;65311;64500;366673;22454;42603;67305;61928;73841;143563;57613;457052;58848;24714;87080;54541;51591;55941;60806;173750;51252;40394;166239;26122;132894;65752;143373;64081;35157;60292;158533;150664;60895;131000;64176;150955;53317;130786;457746;277523;77410;137852;127572;198034;50177;138566;161492;57754;190301;156404;5…
GO:0022857	transmembrane transporter activity	127	377	1.43349e-07	1.63131e-05	142029;69083;57930;139533;72226;75240;63289;201593;265866;60621;55604;146486;73547;205809;134871;62186;64500;26849;366673;22454;30145;145627;67305;51984;73841;57312;143563;147188;57613;457052;58848;24714;59250;87080;51591;154275;60806;173750;54281;51252;50752;74873;72546;166239;26122;187546;65752;160507;64081;60292;158533;64176;150955;457746;277523;77410;139028;148252;54934;137852;28320;127572;19…
GO:0016817	hydrolase activity, acting on acid anhydrides	129	385	1.60732e-07	1.65355e-05	129097;141450;69083;87601;25099;72226;139139;75240;60621;38702;146486;65412;205809;65311;64500;366673;22454;42603;67305;61928;73841;143563;57613;457052;58848;24714;87080;54541;51591;55941;60806;173750;51252;40394;166239;26122;132894;65752;143373;64081;35157;60292;158533;150664;60895;131000;64176;150955;53317;130786;457746;277523;77410;137852;127572;198034;50177;138566;161492;57754;190301;156404;5…
GO:0016462	pyrophosphatase activity	128	382	1.79838e-07	1.65355e-05	129097;141450;69083;87601;25099;72226;139139;75240;60621;38702;146486;65412;205809;65311;64500;366673;22454;42603;67305;61928;73841;143563;57613;457052;58848;24714;87080;54541;51591;55941;60806;173750;51252;40394;166239;26122;132894;65752;143373;64081;35157;60292;158533;150664;60895;131000;64176;150955;130786;457746;277523;77410;137852;127572;198034;50177;138566;161492;57754;190301;156404;59384;1…
GO:0015399	primary active transmembrane transporter activity	66	165	2.03424e-07	1.65355e-05	69083;72226;75240;60621;146486;205809;64500;366673;22454;67305;73841;143563;57613;457052;58848;24714;87080;51591;60806;173750;51252;166239;26122;65752;64081;60292;158533;64176;150955;457746;277523;77410;137852;127572;198034;161492;190301;59384;24907;52943;154588;24672;51699;157112;49108;139238;48679;84661;131167;447578;36490;86799;154395;55388;188812;65425;146052;57038;46574;26098;47877;65153;605…
GO:0015405	P-P-bond-hydrolysis-driven transmembrane transporter activity	66	165	2.03424e-07	1.65355e-05	69083;72226;75240;60621;146486;205809;64500;366673;22454;67305;73841;143563;57613;457052;58848;24714;87080;51591;60806;173750;51252;166239;26122;65752;64081;60292;158533;64176;150955;457746;277523;77410;137852;127572;198034;161492;190301;59384;24907;52943;154588;24672;51699;157112;49108;139238;48679;84661;131167;447578;36490;86799;154395;55388;188812;65425;146052;57038;46574;26098;47877;65153;605…
GO:0042626	ATPase activity, coupled to transmembrane movement of substances	64	159	2.37979e-07	1.69263e-05	69083;72226;75240;60621;146486;205809;64500;366673;22454;67305;73841;143563;57613;457052;58848;24714;87080;51591;60806;173750;51252;166239;26122;65752;64081;60292;158533;64176;150955;457746;277523;77410;137852;127572;198034;161492;190301;59384;24907;52943;154588;24672;51699;157112;49108;48679;84661;131167;447578;36490;86799;154395;55388;188812;65425;57038;46574;26098;47877;65153;60557;42129;28132…
GO:0043492	ATPase activity, coupled to movement of substances	64	159	2.37979e-07	1.69263e-05	69083;72226;75240;60621;146486;205809;64500;366673;22454;67305;73841;143563;57613;457052;58848;24714;87080;51591;60806;173750;51252;166239;26122;65752;64081;60292;158533;64176;150955;457746;277523;77410;137852;127572;198034;161492;190301;59384;24907;52943;154588;24672;51699;157112;49108;48679;84661;131167;447578;36490;86799;154395;55388;188812;65425;57038;46574;26098;47877;65153;60557;42129;28132…
GO:0016820	hydrolase activity, acting on acid anhydrides, catalyzing transmembrane movement of substances	64	162	5.29137e-07	3.46013e-05	69083;72226;75240;60621;146486;205809;64500;366673;22454;67305;73841;143563;57613;457052;58848;24714;87080;51591;60806;173750;51252;166239;26122;65752;64081;60292;158533;64176;150955;457746;277523;77410;137852;127572;198034;161492;190301;59384;24907;52943;154588;24672;51699;157112;49108;48679;84661;131167;447578;36490;86799;154395;55388;188812;65425;57038;46574;26098;47877;65153;60557;42129;28132…
GO:0032553	ribonucleotide binding	210	704	6.52136e-07	3.46013e-05	23336;129097;92553;87601;63484;25099;65698;53962;72226;139139;75240;28616;60621;38702;54516;146486;58522;35269;65412;162306;62715;205809;144813;65311;61461;64500;366673;22454;381593;66185;59890;42603;53474;153638;82349;179797;67305;61928;73841;187572;23320;148983;143563;57613;58848;24714;54541;27885;58359;54884;51591;145950;55941;60806;173750;72537;51252;55925;178876;40394;43637;199393;28549;1662…
GO:0001883	purine nucleoside binding	201	669	6.7473e-07	3.46013e-05	23336;129097;92553;87601;63484;25099;65698;53962;72226;139139;75240;28616;60621;38702;54516;146486;58522;35269;65412;162306;62715;205809;144813;65311;61461;64500;366673;22454;381593;66185;59890;42603;53474;153638;82349;179797;67305;61928;73841;187572;23320;148983;143563;57613;58848;24714;54541;58359;54884;51591;145950;55941;60806;173750;72537;51252;55925;178876;40394;199393;28549;166239;30832;261…
GO:0032549	ribonucleoside binding	201	669	6.7473e-07	3.46013e-05	23336;129097;92553;87601;63484;25099;65698;53962;72226;139139;75240;28616;60621;38702;54516;146486;58522;35269;65412;162306;62715;205809;144813;65311;61461;64500;366673;22454;381593;66185;59890;42603;53474;153638;82349;179797;67305;61928;73841;187572;23320;148983;143563;57613;58848;24714;54541;58359;54884;51591;145950;55941;60806;173750;72537;51252;55925;178876;40394;199393;28549;166239;30832;261…
GO:0032550	purine ribonucleoside binding	201	669	6.7473e-07	3.46013e-05	23336;129097;92553;87601;63484;25099;65698;53962;72226;139139;75240;28616;60621;38702;54516;146486;58522;35269;65412;162306;62715;205809;144813;65311;61461;64500;366673;22454;381593;66185;59890;42603;53474;153638;82349;179797;67305;61928;73841;187572;23320;148983;143563;57613;58848;24714;54541;58359;54884;51591;145950;55941;60806;173750;72537;51252;55925;178876;40394;199393;28549;166239;30832;261…
GO:0032555	purine ribonucleotide binding	201	669	6.7473e-07	3.46013e-05	23336;129097;92553;87601;63484;25099;65698;53962;72226;139139;75240;28616;60621;38702;54516;146486;58522;35269;65412;162306;62715;205809;144813;65311;61461;64500;366673;22454;381593;66185;59890;42603;53474;153638;82349;179797;67305;61928;73841;187572;23320;148983;143563;57613;58848;24714;54541;58359;54884;51591;145950;55941;60806;173750;72537;51252;55925;178876;40394;199393;28549;166239;30832;261…
GO:0097367	carbohydrate derivative binding	213	717	7.49194e-07	3.46013e-05	23336;129097;92553;87601;63484;25099;65698;53962;72226;139139;75240;28616;60621;38702;54516;146486;58522;35269;65412;162306;62715;205809;144813;65311;61461;64500;366673;22454;381593;66185;59890;42603;53474;153638;82349;179797;67305;61928;73841;187572;23320;148983;143563;57613;58848;24714;54541;27885;58359;54884;51591;145950;55941;60806;173750;72537;51252;55925;178876;40394;43637;199393;28549;1662…
GO:0001882	nucleoside binding	201	670	7.60135e-07	3.46013e-05	23336;129097;92553;87601;63484;25099;65698;53962;72226;139139;75240;28616;60621;38702;54516;146486;58522;35269;65412;162306;62715;205809;144813;65311;61461;64500;366673;22454;381593;66185;59890;42603;53474;153638;82349;179797;67305;61928;73841;187572;23320;148983;143563;57613;58848;24714;54541;58359;54884;51591;145950;55941;60806;173750;72537;51252;55925;178876;40394;199393;28549;166239;30832;261…
GO:0017076	purine nucleotide binding	201	670	7.60135e-07	3.46013e-05	23336;129097;92553;87601;63484;25099;65698;53962;72226;139139;75240;28616;60621;38702;54516;146486;58522;35269;65412;162306;62715;205809;144813;65311;61461;64500;366673;22454;381593;66185;59890;42603;53474;153638;82349;179797;67305;61928;73841;187572;23320;148983;143563;57613;58848;24714;54541;58359;54884;51591;145950;55941;60806;173750;72537;51252;55925;178876;40394;199393;28549;166239;30832;261…
GO:0035639	purine ribonucleoside triphosphate binding	200	667	8.47363e-07	3.70884e-05	23336;129097;92553;87601;63484;25099;65698;53962;72226;139139;75240;28616;60621;38702;54516;146486;58522;35269;65412;162306;62715;205809;144813;65311;61461;64500;366673;22454;381593;66185;59890;42603;53474;153638;82349;179797;67305;61928;73841;187572;23320;148983;143563;57613;58848;24714;54541;58359;54884;51591;145950;55941;60806;173750;72537;51252;55925;178876;40394;199393;28549;166239;30832;261…
GO:0016772	transferase activity, transferring phosphorus-containing groups	127	392	1.60183e-06	6.75142e-05	67103;34533;63484;28616;202316;54516;58522;130390;35269;150745;205809;144813;381593;66185;42603;153638;82349;181569;23320;67635;58359;67963;54884;72865;74428;145950;52796;443017;72537;195251;55925;30832;148181;305694;25085;30826;136020;59952;91222;76643;30161;192083;69336;75563;183262;43459;129729;152735;459094;147674;74100;71940;62014;186756;77086;68995;126032;420530;54868;428251;131018;453392;5…
GO:0016773	phosphotransferase activity, alcohol group as acceptor	82	238	1.00021e-05	0.000406514	34533;63484;28616;202316;58522;35269;150745;205809;144813;381593;66185;153638;82349;181569;23320;67635;58359;54884;145950;52796;443017;72537;55925;30832;305694;136020;59952;91222;30161;69336;75563;183262;43459;129729;74100;71940;186756;126032;420530;428251;131018;56052;24563;34854;30112;141315;39819;28033;59536;126329;192154;55680;30936;54653;138849;186146;60966;77191;72134;59677;73744;151677;265…
GO:0036094	small molecule binding	257	927	2.09672e-05	0.000822783	23336;129097;92553;61261;453179;87601;62436;63484;447525;25099;65698;53962;72226;139139;75240;28616;60621;38702;54516;146486;58522;130390;35269;71435;65412;162306;62715;205809;144813;65311;61461;74667;64500;366673;22454;139140;381593;59947;66185;59890;42603;53474;153638;82349;179797;67305;61928;73841;187572;23320;148983;143563;24207;57613;58848;24714;54541;27885;51043;58359;62717;54884;51591;1459…
GO:0022892	substrate-specific transporter activity	113	362	4.07272e-05	0.00152928	142029;69083;57930;139533;72226;75240;63289;201593;265866;60621;55604;146486;73547;134871;62186;64500;366673;22454;30145;145627;51984;73841;57312;147188;57613;457052;58848;129290;24714;59250;87080;51591;154275;60806;54281;50752;74873;72546;187546;65752;160507;64081;158533;150955;91222;277523;77410;139028;148252;91148;93201;54934;137852;28320;198034;61626;148106;24907;148150;52943;30101;41035;2467…
GO:0043168	anion binding	262	956	4.31798e-05	0.00152928	23336;129097;141450;92553;61261;453179;87601;62436;63484;447525;25099;65698;53962;72226;139139;75240;28616;60621;38702;54516;146486;58522;35269;71435;65412;162306;62715;205809;144813;65311;61461;74667;64500;366673;22454;139140;381593;66185;59890;42603;53474;153638;33089;82349;179797;67305;61928;58300;73841;187572;23320;148983;143563;57613;58848;24714;54541;27885;51043;30633;58359;62717;54884;5159…
GO:0004308	exo-alpha-sialidase activity	20	38	4.43464e-05	0.00152928	289944;317623;65698;139139;140008;74390;382913;140331;141945;151574;24878;31452;25833;126553;148800;447703;43003;57432;282049;63079
GO:0016997	alpha-sialidase activity	20	38	4.43464e-05	0.00152928	289944;317623;65698;139139;140008;74390;382913;140331;141945;151574;24878;31452;25833;126553;148800;447703;43003;57432;282049;63079
GO:0033218	amide binding	21	41	4.87124e-05	0.00158792	61261;453179;71435;74667;53474;74873;126905;60785;32718;54868;136945;53996;93312;69249;59028;145476;73210;418376;393209;89466;79628
GO:0016301	kinase activity	86	262	4.88375e-05	0.00158792	34533;63484;28616;202316;54516;58522;35269;150745;205809;144813;381593;66185;153638;82349;181569;23320;67635;58359;67963;54884;145950;52796;443017;72537;55925;30832;305694;136020;59952;91222;30161;69336;75563;183262;43459;129729;74100;71940;186756;126032;420530;428251;131018;453392;56052;24563;34854;30112;141315;39819;28033;59536;126329;142234;192154;55680;30936;54653;138849;186146;60966;77191;59…
GO:0015075	ion transmembrane transporter activity	99	311	5.30761e-05	0.00167779	142029;69083;57930;139533;72226;75240;63289;201593;265866;60621;55604;146486;73547;134871;62186;64500;366673;22454;30145;145627;51984;73841;57312;147188;57613;457052;58848;24714;87080;51591;154275;60806;54281;50752;74873;72546;187546;65752;160507;64081;158533;150955;277523;77410;139028;148252;137852;28320;198034;61626;148106;24907;52943;30101;41035;24672;255052;132167;25569;51699;157112;49108;486…
GO:0022891	substrate-specific transmembrane transporter activity	103	328	6.91985e-05	0.00212832	142029;69083;57930;139533;72226;75240;63289;201593;265866;60621;55604;146486;73547;134871;62186;64500;366673;22454;30145;145627;51984;73841;57312;147188;57613;457052;58848;24714;59250;87080;51591;154275;60806;54281;50752;74873;72546;187546;65752;160507;64081;158533;150955;277523;77410;139028;148252;54934;137852;28320;198034;61626;148106;24907;52943;30101;41035;24672;255052;132167;25569;51699;1571…
GO:0004672	protein kinase activity	60	170	7.13342e-05	0.00213627	63484;28616;58522;35269;205809;144813;381593;66185;153638;82349;181569;23320;67635;58359;54884;145950;443017;72537;55925;30832;305694;136020;59952;69336;75563;183262;74100;71940;186756;126032;428251;56052;24563;34854;30112;141315;39819;55680;30936;54653;138849;186146;60966;73744;151677;26512;56044;149535;53259;25180;28819;67010;451848;28584;252328;160326;42705;143409;184121;75442
GO:0000166	nucleotide binding	240	879	0.000128516	0.00365629	23336;129097;92553;87601;62436;63484;447525;25099;65698;53962;72226;139139;75240;28616;60621;38702;54516;146486;58522;130390;35269;65412;162306;62715;205809;144813;65311;61461;64500;366673;22454;139140;381593;59947;66185;59890;42603;53474;153638;82349;179797;67305;61928;73841;187572;23320;148983;143563;24207;57613;58848;24714;54541;27885;58359;62717;54884;51591;145950;55941;60806;173750;92921;112…
GO:1901265	nucleoside phosphate binding	240	879	0.000128516	0.00365629	23336;129097;92553;87601;62436;63484;447525;25099;65698;53962;72226;139139;75240;28616;60621;38702;54516;146486;58522;130390;35269;65412;162306;62715;205809;144813;65311;61461;64500;366673;22454;139140;381593;59947;66185;59890;42603;53474;153638;82349;179797;67305;61928;73841;187572;23320;148983;143563;24207;57613;58848;24714;54541;27885;58359;62717;54884;51591;145950;55941;60806;173750;92921;112…
GO:0000155	phosphorelay sensor kinase activity	10	15	0.000304129	0.00804881	35269;82349;145950;72537;136020;126032;34854;151677;26512;42705
GO:0004673	protein histidine kinase activity	10	15	0.000304129	0.00804881	35269;82349;145950;72537;136020;126032;34854;151677;26512;42705
GO:0016775	phosphotransferase activity, nitrogenous group as acceptor	10	15	0.000304129	0.00804881	35269;82349;145950;72537;136020;126032;34854;151677;26512;42705
GO:0016860	intramolecular oxidoreductase activity	39	104	0.000320892	0.00829944	142029;67580;139533;63289;73547;134871;186403;26849;57192;57312;62457;154275;54281;53274;187546;160507;154303;166655;148252;57919;132488;148106;68865;30101;41035;172907;134930;133006;78728;421231;67339;192948;191901;133519;203393;142843;62826;142670;42106
GO:0016861	intramolecular oxidoreductase activity, interconverting aldoses and ketoses	32	81	0.000371028	0.00908946	142029;139533;63289;73547;134871;186403;26849;57312;62457;154275;54281;53274;187546;160507;154303;166655;148252;57919;148106;30101;41035;172907;134930;133006;421231;192948;191901;133519;203393;62826;142670;42106
GO:0004872	receptor activity	28	68	0.000383387	0.00908946	35269;82349;23320;54884;145950;141628;72537;30832;305694;136020;59952;183262;126032;34854;39819;135371;78570;54653;138849;73744;151677;26512;25180;28819;67010;152187;42705;75442
GO:0038023	signaling receptor activity	28	68	0.000383387	0.00908946	35269;82349;23320;54884;145950;141628;72537;30832;305694;136020;59952;183262;126032;34854;39819;135371;78570;54653;138849;73744;151677;26512;25180;28819;67010;152187;42705;75442
GO:0060089	molecular transducer activity	28	68	0.000383387	0.00908946	35269;82349;23320;54884;145950;141628;72537;30832;305694;136020;59952;183262;126032;34854;39819;135371;78570;54653;138849;73744;151677;26512;25180;28819;67010;152187;42705;75442
GO:0005057	receptor signaling protein activity	28	69	0.000509575	0.0117347	35269;82349;181569;23320;54884;145950;72537;30832;305694;136020;59952;183262;138659;186756;126032;34854;39819;54653;138849;186146;73744;151677;26512;25180;28819;67010;42705;75442
GO:0008514	organic anion transmembrane transporter activity	23	53	0.000515583	0.0117347	57930;265866;62186;145627;147188;50752;72546;139028;255052;25569;295288;86721;141927;28985;92979;55122;138581;72794;172398;137025;37083;219388;85169
GO:0042625	ATPase coupled ion transmembrane transporter activity	41	117	0.001133	0.0250257	69083;72226;75240;60621;146486;64500;366673;22454;73841;57613;457052;58848;24714;87080;51591;60806;65752;64081;158533;150955;277523;77410;137852;198034;24907;52943;24672;51699;157112;49108;48679;131167;447578;36490;86799;188812;65425;57038;26098;47877;42129
GO:0015297	antiporter activity	13	25	0.00114353	0.0250257	57930;265866;55604;145627;255052;132167;86721;92979;55122;172398;137025;137316;37083
GO:0004871	signal transducer activity	33	90	0.00141309	0.0303414	35269;82349;181569;23320;54884;145950;141628;72537;30832;63735;305694;136020;59952;183262;138659;186756;126032;34854;39819;135371;78570;54653;138849;186146;73744;151677;26512;25180;28819;67010;152187;42705;75442
GO:0016740	transferase activity	246	938	0.00150792	0.0317781	139907;54084;67103;34533;24141;63484;368882;28616;161785;202316;54516;58522;130390;35269;147389;140021;150745;205809;144813;381593;22425;66185;42603;153638;33089;82349;77495;181569;23320;190815;157757;67635;29508;58359;129781;67963;54763;54884;72865;153585;74428;72396;145950;27521;128452;56326;52796;158083;443017;344131;72537;195251;55925;147626;171716;47685;205590;81833;30832;136736;62285;148181…
GO:0015298	solute:cation antiporter activity	12	23	0.00170772	0.034009	57930;265866;55604;145627;255052;132167;86721;92979;55122;172398;137025;37083
GO:0015299	solute:proton antiporter activity	12	23	0.00170772	0.034009	57930;265866;55604;145627;255052;132167;86721;92979;55122;172398;137025;37083
GO:0004054	arginine kinase activity	7	10	0.00176321	0.034009	82349;136020;126032;34854;151677;26512;42705
GO:0018110	histone arginine kinase activity	7	10	0.00176321	0.034009	82349;136020;126032;34854;151677;26512;42705
GO:0035173	histone kinase activity	7	10	0.00176321	0.034009	82349;136020;126032;34854;151677;26512;42705
GO:0031177	phosphopantetheine binding	16	35	0.00186695	0.0348293	61261;453179;71435;74667;74873;126905;60785;54868;136945;53996;93312;145476;418376;393209;89466;79628
GO:0072341	modified amino acid binding	16	35	0.00186695	0.0348293	61261;453179;71435;74667;74873;126905;60785;54868;136945;53996;93312;145476;418376;393209;89466;79628
GO:0008493	tetracycline transporter activity	10	18	0.00226907	0.0391243	57930;265866;145627;255052;86721;92979;55122;172398;137025;37083
GO:0015307	drug:proton antiporter activity	10	18	0.00226907	0.0391243	57930;265866;145627;255052;86721;92979;55122;172398;137025;37083
GO:0015520	tetracycline:proton antiporter activity	10	18	0.00226907	0.0391243	57930;265866;145627;255052;86721;92979;55122;172398;137025;37083
GO:0019534	toxin transporter activity	10	18	0.00226907	0.0391243	57930;265866;145627;255052;86721;92979;55122;172398;137025;37083
GO:0042895	antibiotic transporter activity	10	18	0.00226907	0.0391243	57930;265866;145627;255052;86721;92979;55122;172398;137025;37083
GO:0008026	ATP-dependent helicase activity	40	118	0.00261988	0.0438444	141450;25099;75240;60621;38702;64500;366673;22454;42603;57613;457052;51591;132894;64081;158533;150955;77410;24907;61475;52943;24672;148025;51699;157112;148991;54012;54519;142415;149182;79747;56732;185022;447578;36490;86799;26098;30855;47877;131262;304130
GO:0070035	purine NTP-dependent helicase activity	40	118	0.00261988	0.0438444	141450;25099;75240;60621;38702;64500;366673;22454;42603;57613;457052;51591;132894;64081;158533;150955;77410;24907;61475;52943;24672;148025;51699;157112;148991;54012;54519;142415;149182;79747;56732;185022;447578;36490;86799;26098;30855;47877;131262;304130
GO:0000156	phosphorelay response regulator activity	9	16	0.00338656	0.0557461	82349;145950;136020;183262;138659;126032;34854;151677;42705
GO:0008509	anion transmembrane transporter activity	24	63	0.00342902	0.0557461	57930;265866;62186;145627;147188;50752;72546;139028;255052;25569;295288;86721;141927;28985;92979;55122;138581;72794;172398;137025;137316;37083;219388;85169
GO:0008565	protein transporter activity	34	98	0.00348848	0.0559139	75240;60621;64500;366673;22454;57613;457052;129290;51591;64081;158533;150955;91222;77410;91148;93201;24907;148150;52943;24672;51699;157112;175374;136625;139238;447578;36490;86799;31550;146052;45866;26098;47877;31555
GO:0019842	vitamin binding	20	50	0.00380356	0.0582215	61261;453179;71435;74667;53474;51043;74873;126905;60785;32718;54868;136945;53996;93312;145476;73210;418376;393209;89466;79628
GO:0015238	drug transmembrane transporter activity	10	19	0.00383709	0.0582215	57930;265866;145627;255052;86721;92979;55122;172398;137025;37083
GO:0090484	drug transporter activity	10	19	0.00383709	0.0582215	57930;265866;145627;255052;86721;92979;55122;172398;137025;37083
GO:1901618	organic hydroxy compound transmembrane transporter activity	10	19	0.00383709	0.0582215	57930;265866;145627;255052;86721;92979;55122;172398;137025;37083
GO:0004386	helicase activity	41	124	0.00389401	0.0583077	141450;25099;75240;60621;38702;64500;366673;22454;42603;57613;457052;51591;132894;64081;158533;150955;77410;156404;24907;61475;52943;24672;148025;51699;157112;148991;54012;54519;142415;149182;79747;56732;185022;447578;36490;86799;26098;30855;47877;131262;304130
GO:0005085	guanyl-nucleotide exchange factor activity	8	14	0.00506351	0.0748348	126257;144363;151203;31559;133001;179655;23014;196229
GO:0003678	DNA helicase activity	36	108	0.00569434	0.0817768	141450;25099;75240;60621;38702;64500;366673;22454;57613;457052;51591;132894;64081;158533;150955;77410;24907;61475;52943;24672;148025;51699;157112;54012;54519;142415;149182;79747;185022;447578;36490;86799;26098;30855;47877;131262
GO:0004003	ATP-dependent DNA helicase activity	36	108	0.00569434	0.0817768	141450;25099;75240;60621;38702;64500;366673;22454;57613;457052;51591;132894;64081;158533;150955;77410;24907;61475;52943;24672;148025;51699;157112;54012;54519;142415;149182;79747;185022;447578;36490;86799;26098;30855;47877;131262
GO:0016307	phosphatidylinositol phosphate kinase activity	14	32	0.00578082	0.0817768	34533;58522;55925;30161;69336;24563;141315;59536;126329;30936;149535;61386;140288;182115
GO:0043167	ion binding	485	1990	0.00582067	0.0817768	163957;185369;23336;129097;93630;141450;92553;197802;42542;70319;61261;453179;87601;58891;62436;63484;447525;146436;25099;65698;53962;72226;146251;139139;437317;75240;28616;135771;201593;60621;71367;22461;38702;185447;27748;54516;146486;58522;35269;71435;65412;162306;62715;451560;205809;144813;65311;59032;61461;74667;212451;48880;64500;366673;23767;22454;139140;381593;327141;66185;59890;42603;141…
GO:0015291	secondary active transmembrane transporter activity	34	101	0.00598027	0.0829945	142029;57930;139533;63289;265866;55604;73547;134871;26849;145627;57312;154275;54281;187546;160507;148252;148106;30101;41035;255052;132167;86721;92979;55122;421231;191901;133519;172398;137025;137316;203393;37083;62826;142670
GO:0015662	ATPase activity, coupled to transmembrane movement of ions, phosphorylative mechanism	11	23	0.00627152	0.0858435	72226;146486;73841;58848;24714;65752;137852;198034;49108;48679;57038
GO:0008094	DNA-dependent ATPase activity	38	116	0.00633643	0.0858435	141450;25099;75240;60621;38702;64500;366673;22454;57613;457052;51591;132894;64081;158533;131000;150955;77410;24907;61475;52943;24672;75772;148025;51699;157112;54012;54519;142415;149182;79747;185022;447578;36490;86799;26098;30855;47877;131262
GO:0098772	molecular function regulator	46	146	0.00649188	0.0869149	58270;58370;126257;58522;23320;144363;137088;54884;55925;176088;30832;305694;151203;59952;31559;315866;69336;183262;147853;29572;151334;24563;58980;141315;39819;126329;133001;30936;54653;138849;139953;73744;146052;149535;25180;179655;28819;67010;143264;135870;143038;140288;23014;196229;182115;75442
GO:0008320	protein transmembrane transporter activity	24	67	0.00839091	0.10851	75240;60621;64500;366673;22454;57613;457052;51591;64081;158533;150955;77410;24907;52943;24672;51699;157112;139238;447578;36490;86799;146052;26098;47877
GO:0015450	P-P-bond-hydrolysis-driven protein transmembrane transporter activity	24	67	0.00839091	0.10851	75240;60621;64500;366673;22454;57613;457052;51591;64081;158533;150955;77410;24907;52943;24672;51699;157112;139238;447578;36490;86799;146052;26098;47877
GO:0022884	macromolecule transmembrane transporter activity	24	67	0.00839091	0.10851	75240;60621;64500;366673;22454;57613;457052;51591;64081;158533;150955;77410;24907;52943;24672;51699;157112;139238;447578;36490;86799;146052;26098;47877
GO:0035004	phosphatidylinositol 3-kinase activity	13	30	0.00850685	0.108773	58522;150745;55925;91222;69336;24563;141315;126329;192154;30936;149535;140288;182115
GO:1901363	heterocyclic compound binding	448	1840	0.00944951	0.113696	185369;23336;129097;93630;51852;92553;197802;42542;126622;172106;87601;62436;63484;447525;171967;25099;65698;53962;72226;25755;139139;437317;75240;28616;60621;71367;22461;38702;54516;146486;58522;130390;35269;65412;177369;162306;59551;73079;62715;148192;205809;144813;65311;83814;56214;61461;44486;28576;64500;366673;22454;139140;381593;59947;327141;66185;59890;42603;53474;153638;33089;82349;179797…
GO:0097159	organic cyclic compound binding	448	1842	0.010254	0.113696	185369;23336;129097;93630;51852;92553;197802;42542;126622;172106;87601;62436;63484;447525;171967;25099;65698;53962;72226;25755;139139;437317;75240;28616;60621;71367;22461;38702;54516;146486;58522;130390;35269;65412;177369;162306;59551;73079;62715;148192;205809;144813;65311;83814;56214;61461;44486;28576;64500;366673;22454;139140;381593;59947;327141;66185;59890;42603;53474;153638;33089;82349;179797…
GO:0019209	kinase activator activity	24	68	0.0102802	0.113696	58522;23320;54884;55925;30832;305694;59952;69336;183262;24563;141315;39819;126329;30936;54653;138849;73744;149535;25180;28819;67010;140288;182115;75442
GO:0030295	protein kinase activator activity	24	68	0.0102802	0.113696	58522;23320;54884;55925;30832;305694;59952;69336;183262;24563;141315;39819;126329;30936;54653;138849;73744;149535;25180;28819;67010;140288;182115;75442
GO:0016903	oxidoreductase activity, acting on the aldehyde or oxo group of donors	20	54	0.0103037	0.113696	61261;453179;71435;129113;24207;93117;51043;25945;90547;126905;87144;65117;141212;80110;135121;418376;89466;79628;144977;83042
GO:0004012	phospholipid-translocating ATPase activity	4	5	0.010337	0.113696	65752;137852;48679;57038
GO:0005088	Ras guanyl-nucleotide exchange factor activity	4	5	0.010337	0.113696	144363;151203;23014;196229
GO:0005089	Rho guanyl-nucleotide exchange factor activity	4	5	0.010337	0.113696	144363;151203;23014;196229
GO:0005548	phospholipid transporter activity	4	5	0.010337	0.113696	65752;137852;48679;57038
GO:0004004	ATP-dependent RNA helicase activity	22	61	0.0103905	0.113696	75240;60621;64500;366673;22454;57613;457052;51591;64081;158533;150955;77410;24907;52943;24672;51699;157112;447578;36490;86799;26098;47877
GO:0008186	RNA-dependent ATPase activity	22	61	0.0103905	0.113696	75240;60621;64500;366673;22454;57613;457052;51591;64081;158533;150955;77410;24907;52943;24672;51699;157112;447578;36490;86799;26098;47877
GO:0015462	protein-transmembrane transporting ATPase activity	22	61	0.0103905	0.113696	75240;60621;64500;366673;22454;57613;457052;51591;64081;158533;150955;77410;24907;52943;24672;51699;157112;447578;36490;86799;26098;47877
GO:0017116	single-stranded DNA-dependent ATP-dependent DNA helicase activity	22	61	0.0103905	0.113696	75240;60621;64500;366673;22454;57613;457052;51591;64081;158533;150955;77410;24907;52943;24672;51699;157112;447578;36490;86799;26098;47877
GO:0042624	ATPase activity, uncoupled	22	61	0.0103905	0.113696	75240;60621;64500;366673;22454;57613;457052;51591;64081;158533;150955;77410;24907;52943;24672;51699;157112;447578;36490;86799;26098;47877
GO:0043142	single-stranded DNA-dependent ATPase activity	22	61	0.0103905	0.113696	75240;60621;64500;366673;22454;57613;457052;51591;64081;158533;150955;77410;24907;52943;24672;51699;157112;447578;36490;86799;26098;47877
GO:0000254	C-4 methylsterol oxidase activity	3	3	0.0112505	0.114313	60054;55398;34278
GO:0003871	5-methyltetrahydropteroyltriglutamate-homocysteine S-methyltransferase activity	3	3	0.0112505	0.114313	64264;195703;186987
GO:0008477	purine nucleosidase activity	3	3	0.0112505	0.114313	66866;171774;32266
GO:0009374	biotin binding	3	3	0.0112505	0.114313	53474;32718;73210
GO:0016639	oxidoreductase activity, acting on the CH-NH2 group of donors, NAD or NADP as acceptor	3	3	0.0112505	0.114313	27885;147189;78766
GO:0016885	ligase activity, forming carbon-carbon bonds	3	3	0.0112505	0.114313	53474;24194;73210
GO:0033293	monocarboxylic acid binding	3	3	0.0112505	0.114313	53474;32718;73210
GO:0042085	5-methyltetrahydropteroyltri-L-glutamate-dependent methyltransferase activity	3	3	0.0112505	0.114313	64264;195703;186987
GO:0008047	enzyme activator activity	31	94	0.0116357	0.117181	58522;23320;137088;54884;55925;30832;305694;59952;69336;183262;151334;24563;58980;141315;39819;126329;30936;54653;138849;139953;73744;149535;25180;28819;67010;143264;135870;143038;140288;182115;75442
GO:0004339	glucan 1,4-alpha-glucosidase activity	16	41	0.0120408	0.120196	72290;46936;44466;23478;77087;177800;130610;28033;66658;64182;133306;85240;225729;129042;457952;55944
GO:0008733	L-arabinose isomerase activity	24	69	0.0124994	0.121575	142029;139533;63289;73547;134871;26849;57312;154275;54281;187546;160507;154303;148252;148106;30101;41035;133006;421231;192948;191901;133519;203393;62826;142670
GO:0019207	kinase regulator activity	24	69	0.0124994	0.121575	58522;23320;54884;55925;30832;305694;59952;69336;183262;24563;141315;39819;126329;30936;54653;138849;73744;149535;25180;28819;67010;140288;182115;75442
GO:0019887	protein kinase regulator activity	24	69	0.0124994	0.121575	58522;23320;54884;55925;30832;305694;59952;69336;183262;24563;141315;39819;126329;30936;54653;138849;73744;149535;25180;28819;67010;140288;182115;75442
GO:0016620	oxidoreductase activity, acting on the aldehyde or oxo group of donors, NAD or NADP as acceptor	17	45	0.0140135	0.135147	61261;453179;71435;129113;24207;25945;90547;126905;65117;141212;80110;135121;418376;89466;79628;144977;83042
GO:0004674	protein serine/threonine kinase activity	39	126	0.0157155	0.150288	63484;28616;58522;144813;381593;153638;23320;67635;54884;443017;55925;30832;305694;59952;69336;75563;183262;71940;428251;24563;141315;39819;30936;54653;138849;60966;73744;149535;25180;28819;67010;451848;28584;252328;160326;42705;143409;184121;75442
GO:0016853	isomerase activity	50	169	0.0169583	0.160821	51852;142029;67580;139533;63289;25928;73547;134871;186403;26849;57192;57312;62457;135986;153585;154275;138741;54281;53274;187546;160507;154303;131000;166655;148252;57919;132488;148106;68865;30101;41035;130025;172907;45945;134930;273163;133006;78728;54952;421231;67339;192948;191901;133519;203393;142843;145420;62826;142670;42106
GO:0003724	RNA helicase activity	22	64	0.018871	0.177481	75240;60621;64500;366673;22454;57613;457052;51591;64081;158533;150955;77410;24907;52943;24672;51699;157112;447578;36490;86799;26098;47877
GO:0015171	amino acid transmembrane transporter activity	13	33	0.0207956	0.193978	62186;147188;50752;72546;139028;25569;295288;141927;28985;138581;72794;219388;85169
GO:0019202	amino acid kinase activity	7	14	0.0215108	0.199019	82349;136020;126032;34854;151677;26512;42705
GO:0019205	nucleobase-containing compound kinase activity	14	37	0.0242874	0.222895	58522;55925;69336;420530;453392;24563;141315;126329;30936;149535;140288;182115;191446;25983
GO:0019899	enzyme binding	4	6	0.0255114	0.232256	185301;57034;81596;131823
GO:0003774	motor activity	10	24	0.0271497	0.245209	87601;143373;130786;50177;133065;189723;24930;248957;70589;199660
GO:0004806	triglyceride lipase activity	5	9	0.0313944	0.281313	60649;30744;57034;67157;150743
GO:0019206	nucleoside kinase activity	11	28	0.0330123	0.281835	58522;55925;69336;420530;24563;141315;126329;30936;149535;140288;182115
GO:0005342	organic acid transmembrane transporter activity	13	35	0.0343256	0.281835	62186;147188;50752;72546;139028;25569;295288;141927;28985;138581;72794;219388;85169
GO:0046943	carboxylic acid transmembrane transporter activity	13	35	0.0343256	0.281835	62186;147188;50752;72546;139028;25569;295288;141927;28985;138581;72794;219388;85169
GO:0004888	transmembrane signaling receptor activity	18	53	0.0358503	0.281835	23320;54884;141628;30832;305694;59952;183262;34854;39819;135371;54653;138849;73744;25180;28819;67010;152187;75442
GO:0099600	transmembrane receptor activity	18	53	0.0358503	0.281835	23320;54884;141628;30832;305694;59952;183262;34854;39819;135371;54653;138849;73744;25180;28819;67010;152187;75442
GO:0008607	phosphorylase kinase regulator activity	10	25	0.0364058	0.281835	58522;55925;69336;24563;141315;126329;30936;149535;140288;182115
GO:0008819	cobinamide kinase activity	10	25	0.0364058	0.281835	58522;55925;69336;24563;141315;126329;30936;149535;140288;182115
GO:0018720	phenol kinase activity	10	25	0.0364058	0.281835	58522;55925;69336;24563;141315;126329;30936;149535;140288;182115
GO:0019914	cyclin-dependent protein kinase activating kinase regulator activity	10	25	0.0364058	0.281835	58522;55925;69336;24563;141315;126329;30936;149535;140288;182115
GO:0032942	inositol tetrakisphosphate 2-kinase activity	10	25	0.0364058	0.281835	58522;55925;69336;24563;141315;126329;30936;149535;140288;182115
GO:0042556	eukaryotic elongation factor-2 kinase regulator activity	10	25	0.0364058	0.281835	58522;55925;69336;24563;141315;126329;30936;149535;140288;182115
GO:0042557	eukaryotic elongation factor-2 kinase activator activity	10	25	0.0364058	0.281835	58522;55925;69336;24563;141315;126329;30936;149535;140288;182115
GO:0043743	LPPG:FO 2-phospho-L-lactate transferase activity	10	25	0.0364058	0.281835	58522;55925;69336;24563;141315;126329;30936;149535;140288;182115
GO:0043771	cytidine kinase activity	10	25	0.0364058	0.281835	58522;55925;69336;24563;141315;126329;30936;149535;140288;182115
GO:0043798	glycerate 2-kinase activity	10	25	0.0364058	0.281835	58522;55925;69336;24563;141315;126329;30936;149535;140288;182115
GO:0043841	(S)-lactate 2-kinase activity	10	25	0.0364058	0.281835	58522;55925;69336;24563;141315;126329;30936;149535;140288;182115
GO:0051731	polynucleotide 5'-hydroxyl-kinase activity	10	25	0.0364058	0.281835	58522;55925;69336;24563;141315;126329;30936;149535;140288;182115
GO:0051734	ATP-dependent polynucleotide kinase activity	10	25	0.0364058	0.281835	58522;55925;69336;24563;141315;126329;30936;149535;140288;182115
GO:0051735	GTP-dependent polynucleotide kinase activity	10	25	0.0364058	0.281835	58522;55925;69336;24563;141315;126329;30936;149535;140288;182115
GO:0051765	inositol tetrakisphosphate kinase activity	10	25	0.0364058	0.281835	58522;55925;69336;24563;141315;126329;30936;149535;140288;182115
GO:0004716	receptor signaling protein tyrosine kinase activity	3	4	0.037448	0.287945	181569;186756;186146
GO:0008324	cation transmembrane transporter activity	54	193	0.0387294	0.295661	142029;69083;57930;139533;72226;63289;265866;55604;146486;73547;134871;30145;145627;51984;57312;58848;87080;154275;60806;54281;74873;187546;160507;277523;148252;198034;61626;148106;30101;41035;255052;132167;49108;419895;131167;86721;92979;55122;188812;421231;191901;65425;133519;172398;137025;219864;203393;37083;192029;62826;153792;142670;42129;58429
GO:0004713	protein tyrosine kinase activity	34	114	0.0389712	0.295661	63484;28616;58522;144813;381593;153638;181569;23320;54884;55925;30832;305694;59952;69336;183262;71940;186756;428251;56052;24563;141315;39819;30936;54653;138849;186146;60966;73744;149535;25180;28819;67010;451848;75442
GO:0016779	nucleotidyltransferase activity	31	103	0.0420072	0.316584	130390;42603;195251;148181;25085;30826;76643;192083;152735;459094;147674;62014;77086;68995;137681;130466;132746;419895;146269;59006;53465;140736;32141;140698;363916;61710;60341;29056;135489;58554;68449
GO:0019200	carbohydrate kinase activity	13	36	0.0430492	0.322303	58522;55925;69336;43459;131018;24563;141315;126329;30936;149535;132127;140288;182115
GO:0016798	hydrolase activity, acting on glycosyl bonds	74	276	0.044927	0.334163	289944;317623;72290;65698;26016;139139;140008;141463;70158;135165;74390;27003;57899;149126;382913;46936;44466;163954;140331;59577;64414;23478;77087;61451;141945;151574;24878;177800;65834;66866;62474;31452;58096;201568;201193;157721;25833;23916;85103;130610;55593;32189;28033;171774;27807;28456;148776;60380;145427;148204;66658;64182;84708;126553;133306;85240;32266;148800;154922;447703;136724;225729…
GO:0017110	nucleoside-diphosphatase activity	16	47	0.0453041	0.33478	141450;25099;38702;132894;61475;169406;148025;54012;54519;142415;149182;79747;185022;30855;67806;131262
GO:0030234	enzyme regulator activity	39	135	0.0457114	0.33561	58270;58370;58522;23320;137088;54884;55925;176088;30832;305694;151203;59952;315866;69336;183262;147853;29572;151334;24563;58980;141315;39819;126329;30936;54653;138849;139953;73744;146052;149535;25180;28819;67010;143264;135870;143038;140288;182115;75442
GO:0016538	cyclin-dependent protein serine/threonine kinase regulator activity	10	26	0.0476367	0.336693	58522;55925;69336;24563;141315;126329;30936;149535;140288;182115
GO:0016662	oxidoreductase activity, acting on other nitrogenous compounds as donors, cytochrome as acceptor	10	26	0.0476367	0.336693	58522;55925;69336;24563;141315;126329;30936;149535;140288;182115
GO:0003841	1-acylglycerol-3-phosphate O-acyltransferase activity	2	2	0.0502385	0.336693	157757;181262
GO:0003963	RNA-3'-phosphate cyclase activity	2	2	0.0502385	0.336693	26770;59687
GO:0004382	guanosine-diphosphatase activity	2	2	0.0502385	0.336693	169406;67806
GO:0004485	methylcrotonoyl-CoA carboxylase activity	2	2	0.0502385	0.336693	24194;73210
GO:0004687	myosin light chain kinase activity	2	2	0.0502385	0.336693	443017;143409
GO:0004827	proline-tRNA ligase activity	2	2	0.0502385	0.336693	28549;38650
GO:0008444	CDP-diacylglycerol-glycerol-3-phosphate 3-phosphatidyltransferase activity	2	2	0.0502385	0.336693	74428;180505
GO:0009045	xylose isomerase activity	2	2	0.0502385	0.336693	62457;172907
GO:0016421	CoA carboxylase activity	2	2	0.0502385	0.336693	24194;73210
GO:0042171	lysophosphatidic acid acyltransferase activity	2	2	0.0502385	0.336693	157757;181262
GO:0046923	ER retention sequence binding	2	2	0.0502385	0.336693	69249;59028
GO:0071617	lysophospholipid acyltransferase activity	2	2	0.0502385	0.336693	157757;181262
GO:0015077	monovalent inorganic cation transmembrane transporter activity	27	89	0.0502969	0.336693	69083;57930;265866;55604;146486;145627;51984;58848;87080;60806;74873;277523;255052;132167;419895;131167;86721;92979;55122;188812;65425;172398;137025;219864;37083;42129;58429
GO:0008796	bis(5'-nucleosyl)-tetraphosphatase activity	16	48	0.0543147	0.361463	141450;25099;38702;132894;150664;61475;148025;54012;54688;54519;142415;149182;79747;185022;30855;131262
GO:0015078	hydrogen ion transmembrane transporter activity	25	82	0.055034	0.36412	69083;57930;265866;55604;146486;145627;58848;87080;60806;74873;277523;255052;132167;419895;131167;86721;92979;55122;188812;65425;172398;137025;37083;42129;58429
GO:0016787	hydrolase activity	324	1347	0.0554922	0.365029	163957;129097;127132;141450;289944;69083;60649;87365;87601;317623;72290;171967;25099;197786;65698;72226;136308;26016;139139;75240;133680;53037;126638;135771;66944;140008;65464;60621;38702;146486;65412;73079;62715;205809;65311;83814;59032;133140;141463;64500;366673;22454;70158;134390;203666;135165;369422;49268;61252;42603;74390;59434;27003;57899;67305;61928;67880;178339;149126;382913;46959;73841;8…
GO:0008443	phosphofructokinase activity	10	27	0.0609745	0.395919	58522;55925;69336;24563;141315;126329;30936;149535;140288;182115
GO:0003899	DNA-directed RNA polymerase activity	15	45	0.0612317	0.395919	195251;76643;192083;459094;147674;62014;77086;68995;130466;132746;53465;32141;140698;61710;58554
GO:0034062	RNA polymerase activity	15	45	0.0612317	0.395919	195251;76643;192083;459094;147674;62014;77086;68995;130466;132746;53465;32141;140698;61710;58554
GO:0016758	transferase activity, transferring hexosyl groups	22	72	0.0673824	0.433227	54084;161785;72396;27521;56326;147626;56649;39875;28456;194925;148553;277366;62722;24930;273726;62431;26827;394592;352914;73336;151867;45795
GO:0004553	hydrolase activity, hydrolyzing O-glycosyl compounds	70	267	0.075645	0.449741	289944;317623;72290;65698;26016;139139;140008;141463;70158;135165;74390;27003;57899;149126;382913;46936;44466;163954;140331;59577;64414;23478;77087;61451;141945;151574;24878;177800;65834;62474;31452;201568;201193;157721;25833;23916;85103;130610;55593;32189;28033;27807;28456;148776;60380;145427;148204;66658;64182;84708;126553;133306;85240;148800;154922;447703;136724;225729;43003;129042;70192;57432…
GO:0004551	nucleotide diphosphatase activity	16	50	0.0758881	0.449741	141450;25099;38702;132894;150664;61475;148025;54012;54688;54519;142415;149182;79747;185022;30855;131262
GO:0031406	carboxylic acid binding	5	11	0.07731	0.449741	62436;53474;32718;159794;73210
GO:0043177	organic acid binding	5	11	0.07731	0.449741	62436;53474;32718;159794;73210
GO:0016303	1-phosphatidylinositol-3-kinase activity	3	5	0.0781146	0.449741	150745;91222;192154
GO:0016624	oxidoreductase activity, acting on the aldehyde or oxo group of donors, disulfide as acceptor	3	5	0.0781146	0.449741	93117;51043;87144
GO:0004549	tRNA-specific ribonuclease activity	4	8	0.0810702	0.449741	58777;86287;30121;46167
GO:0004930	G-protein coupled receptor activity	4	8	0.0810702	0.449741	141628;34854;135371;152187
GO:0005319	lipid transporter activity	4	8	0.0810702	0.449741	65752;137852;48679;57038
GO:0009975	cyclase activity	4	8	0.0810702	0.449741	26770;58982;79218;59687
GO:0004675	transmembrane receptor protein serine/threonine kinase activity	14	43	0.0822022	0.449741	23320;54884;30832;305694;59952;183262;39819;54653;138849;73744;25180;28819;67010;75442
GO:0004676	3-phosphoinositide-dependent protein kinase activity	14	43	0.0822022	0.449741	23320;54884;30832;305694;59952;183262;39819;54653;138849;73744;25180;28819;67010;75442
GO:0004677	DNA-dependent protein kinase activity	14	43	0.0822022	0.449741	23320;54884;30832;305694;59952;183262;39819;54653;138849;73744;25180;28819;67010;75442
GO:0004679	AMP-activated protein kinase activity	14	43	0.0822022	0.449741	23320;54884;30832;305694;59952;183262;39819;54653;138849;73744;25180;28819;67010;75442
GO:0004694	eukaryotic translation initiation factor 2alpha kinase activity	14	43	0.0822022	0.449741	23320;54884;30832;305694;59952;183262;39819;54653;138849;73744;25180;28819;67010;75442
GO:0004697	protein kinase C activity	14	43	0.0822022	0.449741	23320;54884;30832;305694;59952;183262;39819;54653;138849;73744;25180;28819;67010;75442
GO:0004698	calcium-dependent protein kinase C activity	14	43	0.0822022	0.449741	23320;54884;30832;305694;59952;183262;39819;54653;138849;73744;25180;28819;67010;75442
GO:0004704	NF-kappaB-inducing kinase activity	14	43	0.0822022	0.449741	23320;54884;30832;305694;59952;183262;39819;54653;138849;73744;25180;28819;67010;75442
GO:0004705	JUN kinase activity	14	43	0.0822022	0.449741	23320;54884;30832;305694;59952;183262;39819;54653;138849;73744;25180;28819;67010;75442
GO:0004706	JUN kinase kinase kinase activity	14	43	0.0822022	0.449741	23320;54884;30832;305694;59952;183262;39819;54653;138849;73744;25180;28819;67010;75442
GO:0004708	MAP kinase kinase activity	14	43	0.0822022	0.449741	23320;54884;30832;305694;59952;183262;39819;54653;138849;73744;25180;28819;67010;75442
GO:0004711	ribosomal protein S6 kinase activity	14	43	0.0822022	0.449741	23320;54884;30832;305694;59952;183262;39819;54653;138849;73744;25180;28819;67010;75442
GO:0004712	protein serine/threonine/tyrosine kinase activity	14	43	0.0822022	0.449741	23320;54884;30832;305694;59952;183262;39819;54653;138849;73744;25180;28819;67010;75442
GO:0008349	MAP kinase kinase kinase kinase activity	14	43	0.0822022	0.449741	23320;54884;30832;305694;59952;183262;39819;54653;138849;73744;25180;28819;67010;75442
GO:0008545	JUN kinase kinase activity	14	43	0.0822022	0.449741	23320;54884;30832;305694;59952;183262;39819;54653;138849;73744;25180;28819;67010;75442
GO:0009931	calcium-dependent protein serine/threonine kinase activity	14	43	0.0822022	0.449741	23320;54884;30832;305694;59952;183262;39819;54653;138849;73744;25180;28819;67010;75442
GO:0010857	calcium-dependent protein kinase activity	14	43	0.0822022	0.449741	23320;54884;30832;305694;59952;183262;39819;54653;138849;73744;25180;28819;67010;75442
GO:0016909	SAP kinase activity	14	43	0.0822022	0.449741	23320;54884;30832;305694;59952;183262;39819;54653;138849;73744;25180;28819;67010;75442
GO:0019199	transmembrane receptor protein kinase activity	14	43	0.0822022	0.449741	23320;54884;30832;305694;59952;183262;39819;54653;138849;73744;25180;28819;67010;75442
GO:0019912	cyclin-dependent protein kinase activating kinase activity	14	43	0.0822022	0.449741	23320;54884;30832;305694;59952;183262;39819;54653;138849;73744;25180;28819;67010;75442
GO:0034211	GTP-dependent protein kinase activity	14	43	0.0822022	0.449741	23320;54884;30832;305694;59952;183262;39819;54653;138849;73744;25180;28819;67010;75442
GO:0004043	L-aminoadipate-semialdehyde dehydrogenase activity	7	18	0.0866572	0.471846	61261;453179;71435;126905;418376;89466;79628
GO:0016757	transferase activity, transferring glycosyl groups	28	98	0.0909056	0.491954	54084;161785;147389;190815;72396;27521;56326;147626;56649;39875;40052;28456;194925;148553;161087;277366;62722;24930;273726;62431;26827;30713;394592;352914;73336;151867;153252;45795
GO:0022890	inorganic cation transmembrane transporter activity	32	114	0.0912147	0.491954	69083;57930;72226;265866;55604;146486;145627;51984;58848;87080;60806;74873;277523;198034;255052;132167;49108;419895;131167;86721;92979;55122;188812;65425;172398;137025;219864;37083;192029;153792;42129;58429
GO:0004709	MAP kinase kinase kinase activity	14	44	0.0967606	0.519403	23320;54884;30832;305694;59952;183262;39819;54653;138849;73744;25180;28819;67010;75442
GO:0008843	endochitinase activity	8	22	0.0982787	0.525076	135165;163954;64414;201568;27807;154922;70192;72752
GO:0005351	sugar:proton symporter activity	20	68	0.108841	0.56552	142029;139533;63289;73547;134871;57312;154275;54281;187546;160507;148252;148106;30101;41035;421231;191901;133519;203393;62826;142670
GO:0005402	cation:sugar symporter activity	20	68	0.108841	0.56552	142029;139533;63289;73547;134871;57312;154275;54281;187546;160507;148252;148106;30101;41035;421231;191901;133519;203393;62826;142670
GO:0015295	solute:proton symporter activity	20	68	0.108841	0.56552	142029;139533;63289;73547;134871;57312;154275;54281;187546;160507;148252;148106;30101;41035;421231;191901;133519;203393;62826;142670
GO:0015926	glucosidase activity	23	80	0.110907	0.56552	72290;26016;70158;46936;44466;23478;77087;177800;65834;62474;23916;130610;32189;28033;28456;66658;64182;133306;85240;225729;129042;457952;55944
GO:0000810	diacylglycerol diphosphate phosphatase activity	14	45	0.112806	0.56552	141450;25099;38702;132894;61475;148025;54012;54519;142415;149182;79747;185022;30855;131262
GO:0004690	cyclic nucleotide-dependent protein kinase activity	14	45	0.112806	0.56552	23320;54884;30832;305694;59952;183262;39819;54653;138849;73744;25180;28819;67010;75442
GO:0004787	thiamine-pyrophosphatase activity	14	45	0.112806	0.56552	141450;25099;38702;132894;61475;148025;54012;54519;142415;149182;79747;185022;30855;131262
GO:0008413	8-oxo-7,8-dihydroguanosine triphosphate pyrophosphatase activity	14	45	0.112806	0.56552	141450;25099;38702;132894;61475;148025;54012;54519;142415;149182;79747;185022;30855;131262
GO:0008758	UDP-2,3-diacylglucosamine hydrolase activity	14	45	0.112806	0.56552	141450;25099;38702;132894;61475;148025;54012;54519;142415;149182;79747;185022;30855;131262
GO:0008828	dATP pyrophosphohydrolase activity	14	45	0.112806	0.56552	141450;25099;38702;132894;61475;148025;54012;54519;142415;149182;79747;185022;30855;131262
GO:0019176	dihydroneopterin monophosphate phosphatase activity	14	45	0.112806	0.56552	141450;25099;38702;132894;61475;148025;54012;54519;142415;149182;79747;185022;30855;131262
GO:0019177	dihydroneopterin triphosphate pyrophosphohydrolase activity	14	45	0.112806	0.56552	141450;25099;38702;132894;61475;148025;54012;54519;142415;149182;79747;185022;30855;131262
GO:0043139	5'-3' DNA helicase activity	14	45	0.112806	0.56552	141450;25099;38702;132894;61475;148025;54012;54519;142415;149182;79747;185022;30855;131262
GO:0043141	ATP-dependent 5'-3' DNA helicase activity	14	45	0.112806	0.56552	141450;25099;38702;132894;61475;148025;54012;54519;142415;149182;79747;185022;30855;131262
GO:0016881	acid-amino acid ligase activity	17	57	0.119323	0.581307	48737;29332;48774;23676;257857;131348;172265;71865;67675;62886;440197;43732;230294;68956;137115;59488;423258
GO:0016799	hydrolase activity, hydrolyzing N-glycosyl compounds	4	9	0.120811	0.581307	66866;58096;171774;32266
GO:0015144	carbohydrate transmembrane transporter activity	20	69	0.12247	0.581307	142029;139533;63289;73547;134871;57312;154275;54281;187546;160507;148252;148106;30101;41035;421231;191901;133519;203393;62826;142670
GO:0051119	sugar transmembrane transporter activity	20	69	0.12247	0.581307	142029;139533;63289;73547;134871;57312;154275;54281;187546;160507;148252;148106;30101;41035;421231;191901;133519;203393;62826;142670
GO:1901476	carbohydrate transporter activity	20	69	0.12247	0.581307	142029;139533;63289;73547;134871;57312;154275;54281;187546;160507;148252;148106;30101;41035;421231;191901;133519;203393;62826;142670
GO:0016298	lipase activity	12	38	0.12418	0.581307	60649;59434;46010;298103;192255;62406;30744;57034;67157;130348;70807;150743
GO:0000213	tRNA-intron endonuclease activity	2	3	0.128214	0.581307	58777;46167
GO:0000285	1-phosphatidylinositol-3-phosphate 5-kinase activity	2	3	0.128214	0.581307	30161;59536
GO:0003725	double-stranded RNA binding	2	3	0.128214	0.581307	55856;148991
GO:0003849	3-deoxy-7-phosphoheptulonate synthase activity	2	3	0.128214	0.581307	55428;39750
GO:0004049	anthranilate synthase activity	2	3	0.128214	0.581307	166655;57013
GO:0004112	cyclic-nucleotide phosphodiesterase activity	2	3	0.128214	0.581307	127132;369422
GO:0004114	3',5'-cyclic-nucleotide phosphodiesterase activity	2	3	0.128214	0.581307	127132;369422
GO:0004176	ATP-dependent peptidase activity	2	3	0.128214	0.581307	65311;54541
GO:0004738	pyruvate dehydrogenase activity	2	3	0.128214	0.581307	93117;87144
GO:0004739	pyruvate dehydrogenase (acetyl-transferring) activity	2	3	0.128214	0.581307	93117;87144
GO:0004767	sphingomyelin phosphodiesterase activity	2	3	0.128214	0.581307	46010;192255
GO:0005048	signal sequence binding	2	3	0.128214	0.581307	69249;59028
GO:0008441	3'(2'),5'-bisphosphate nucleotidase activity	2	3	0.128214	0.581307	55936;430125
GO:0008531	riboflavin kinase activity	2	3	0.128214	0.581307	52796;77191
GO:0016231	beta-N-acetylglucosaminidase activity	2	3	0.128214	0.581307	27003;157721
GO:0016308	1-phosphatidylinositol-4-phosphate 5-kinase activity	2	3	0.128214	0.581307	34533;61386
GO:0042277	peptide binding	2	3	0.128214	0.581307	69249;59028
GO:0047750	cholestenol delta-isomerase activity	2	3	0.128214	0.581307	132488;78728
GO:0004707	MAP kinase activity	14	46	0.130326	0.58336	23320;54884;30832;305694;59952;183262;39819;54653;138849;73744;25180;28819;67010;75442
GO:0004100	chitin synthase activity	3	6	0.130718	0.58336	27521;194925;24930
GO:0004867	serine-type endopeptidase inhibitor activity	3	6	0.130718	0.58336	58270;58370;147853
GO:0008199	ferric iron binding	3	6	0.130718	0.58336	59122;188272;142556
GO:0016661	oxidoreductase activity, acting on other nitrogenous compounds as donors	10	31	0.136487	0.591985	58522;55925;69336;24563;141315;126329;30936;149535;140288;182115
GO:0015293	symporter activity	20	70	0.137075	0.591985	142029;139533;63289;73547;134871;57312;154275;54281;187546;160507;148252;148106;30101;41035;421231;191901;133519;203393;62826;142670
GO:0015294	solute:cation symporter activity	20	70	0.137075	0.591985	142029;139533;63289;73547;134871;57312;154275;54281;187546;160507;148252;148106;30101;41035;421231;191901;133519;203393;62826;142670
GO:0003887	DNA-directed DNA polymerase activity	11	35	0.141114	0.591985	130390;42603;25085;30826;152735;137681;59006;140736;60341;135489;68449
GO:0034061	DNA polymerase activity	11	35	0.141114	0.591985	130390;42603;25085;30826;152735;137681;59006;140736;60341;135489;68449
GO:0004702	receptor signaling protein serine/threonine kinase activity	14	47	0.149287	0.591985	23320;54884;30832;305694;59952;183262;39819;54653;138849;73744;25180;28819;67010;75442
GO:0047429	nucleoside-triphosphate diphosphatase activity	14	47	0.149287	0.591985	141450;25099;38702;132894;61475;148025;54012;54519;142415;149182;79747;185022;30855;131262
GO:0005515	protein binding	106	433	0.156748	0.591985	58891;422557;82089;75240;27748;71435;451560;48880;22425;48388;42603;61928;178339;58300;181569;187572;133382;142953;24207;57613;116322;350549;144363;27909;126530;150238;174236;157186;135381;139183;195251;171716;182758;144968;61235;127279;185301;24916;71531;65741;59213;45219;64081;68632;54729;30161;64264;57034;93201;45153;33181;126980;146720;351806;129329;157446;148302;142258;25491;317376;81596;637…
GO:0016701	oxidoreductase activity, acting on single donors with incorporation of molecular oxygen	6	17	0.161387	0.591985	188272;142556;24183;54711;148031;53458
GO:0005179	hormone activity	4	10	0.167077	0.591985	422557;71435;157186;351806
GO:0008235	metalloexopeptidase activity	4	10	0.167077	0.591985	135771;368296;153644;60902
GO:0016776	phosphotransferase activity, phosphate group as acceptor	4	10	0.167077	0.591985	54516;453392;191446;25983
GO:0043765	T/G mismatch-specific endonuclease activity	4	10	0.167077	0.591985	58491;35784;65744;64993
GO:0008194	UDP-glycosyltransferase activity	13	44	0.168498	0.591985	161785;72396;27521;56326;147626;39875;194925;277366;24930;62431;352914;73336;45795
GO:0008766	UDP-N-acetylmuramoylalanyl-D-glutamyl-2,6-diaminopimelate-D-alanyl-D-alanine ligase activity	13	44	0.168498	0.591985	48737;29332;48774;23676;257857;131348;172265;71865;67675;440197;43732;137115;423258
GO:0018169	ribosomal S6-glutamic acid ligase activity	13	44	0.168498	0.591985	48737;29332;48774;23676;257857;131348;172265;71865;67675;440197;43732;137115;423258
GO:0043773	coenzyme F420-0 gamma-glutamyl ligase activity	13	44	0.168498	0.591985	48737;29332;48774;23676;257857;131348;172265;71865;67675;440197;43732;137115;423258
GO:0043774	coenzyme F420-2 alpha-glutamyl ligase activity	13	44	0.168498	0.591985	48737;29332;48774;23676;257857;131348;172265;71865;67675;440197;43732;137115;423258
GO:0070739	protein-glutamic acid ligase activity	13	44	0.168498	0.591985	48737;29332;48774;23676;257857;131348;172265;71865;67675;440197;43732;137115;423258
GO:0030695	GTPase regulator activity	9	29	0.183704	0.591985	137088;151203;315866;151334;58980;139953;143264;135870;143038
GO:0016702	oxidoreductase activity, acting on single donors with incorporation of molecular oxygen, incorporation of two atoms of oxygen	5	14	0.186914	0.591985	188272;142556;24183;54711;53458
GO:0016886	ligase activity, forming phosphoric ester bonds	5	14	0.186914	0.591985	199393;26770;88070;56455;59687
GO:0003923	GPI-anchor transamidase activity	3	7	0.191954	0.591985	83814;226248;63173
GO:0018719	6-aminohexanoate transaminase activity	3	7	0.191954	0.591985	142955;149316;149583
GO:0043746	N2-acetyl-L-lysine aminotransferase activity	3	7	0.191954	0.591985	142955;149316;149583
GO:0043760	acetyldiaminopimelate aminotransferase activity	3	7	0.191954	0.591985	142955;149316;149583
GO:0043840	branched-chain amino acid:2-keto-4-methylthiobutyrate aminotransferase activity	3	7	0.191954	0.591985	142955;149316;149583
GO:0046571	aspartate-2-keto-4-methylthiobutyrate transaminase activity	3	7	0.191954	0.591985	142955;149316;149583
GO:0052742	phosphatidylinositol kinase activity	3	7	0.191954	0.591985	150745;91222;192154
GO:0004222	metalloendopeptidase activity	6	18	0.198751	0.591985	134390;67880;205855;175227;78852;26100
GO:0005096	GTPase activator activity	7	22	0.2061	0.591985	137088;151334;58980;139953;143264;135870;143038
GO:0004568	chitinase activity	9	30	0.213451	0.591985	135165;163954;64414;201568;85103;27807;154922;70192;72752
GO:0004402	histone acetyltransferase activity	10	34	0.21497	0.591985	129781;171716;447579;72971;54071;337531;144253;126837;86071;65350
GO:0061733	peptide-lysine-N-acetyltransferase activity	10	34	0.21497	0.591985	129781;171716;447579;72971;54071;337531;144253;126837;86071;65350
GO:0004029	aldehyde dehydrogenase (NAD) activity	4	11	0.218372	0.591985	129113;65117;141212;83042
GO:0004065	arylsulfatase activity	2	4	0.218981	0.591985	197786;27657
GO:0004067	asparaginase activity	2	4	0.218981	0.591985	204715;145955
GO:0004084	branched-chain-amino-acid transaminase activity	2	4	0.218981	0.591985	140021;28585
GO:0004124	cysteine synthase activity	2	4	0.218981	0.591985	57934;26546
GO:0004143	diacylglycerol kinase activity	2	4	0.218981	0.591985	202316;129729
GO:0004396	hexokinase activity	2	4	0.218981	0.591985	131018;132127
GO:0004563	beta-N-acetylhexosaminidase activity	2	4	0.218981	0.591985	27003;157721
GO:0004730	pseudouridylate synthase activity	2	4	0.218981	0.591985	135986;54952
GO:0004776	succinate-CoA ligase (GDP-forming) activity	2	4	0.218981	0.591985	61461;62285
GO:0004788	thiamine diphosphokinase activity	2	4	0.218981	0.591985	238484;142843
GO:0008553	hydrogen-exporting ATPase activity, phosphorylative mechanism	2	4	0.218981	0.591985	146486;58848
GO:0017150	tRNA dihydrouridine synthase activity	2	4	0.218981	0.591985	92921;53590
GO:0031625	ubiquitin protein ligase binding	2	4	0.218981	0.591985	185301;81596
GO:0044389	ubiquitin-like protein ligase binding	2	4	0.218981	0.591985	185301;81596
GO:0003676	nucleic acid binding	214	913	0.223001	0.591985	185369;93630;51852;197802;42542;126622;172106;171967;25099;53962;25755;437317;75240;60621;71367;22461;38702;58522;130390;177369;59551;73079;148192;83814;56214;44486;28576;64500;366673;327141;42603;80420;53800;87454;189189;309587;57613;238048;132077;131873;459626;55856;60734;29508;147261;64697;135986;150723;33940;57308;157186;77874;195251;83989;160715;57394;159717;136621;203472;132894;54310;59213;…
GO:0000036	ACP phosphopantetheine attachment site binding involved in fatty acid biosynthetic process	1	1	0.224205	0.591985	60785
GO:0000150	recombinase activity	1	1	0.224205	0.591985	64176
GO:0000334	3-hydroxyanthranilate 3,4-dioxygenase activity	1	1	0.224205	0.591985	53458
GO:0003707	steroid hormone receptor activity	1	1	0.224205	0.591985	78570
GO:0003844	1,4-alpha-glucan branching enzyme activity	1	1	0.224205	0.591985	394592
GO:0003870	5-aminolevulinate synthase activity	1	1	0.224205	0.591985	33089
GO:0003937	IMP cyclohydrolase activity	1	1	0.224205	0.591985	144030
GO:0003949	1-(5-phosphoribosyl)-5-[(5-phosphoribosylamino)methylideneamino]imidazole-4-carboxamide isomerase activity	1	1	0.224205	0.591985	53274
GO:0003978	UDP-glucose 4-epimerase activity	1	1	0.224205	0.591985	138741
GO:0003979	UDP-glucose 6-dehydrogenase activity	1	1	0.224205	0.591985	59947
GO:0003998	acylphosphatase activity	1	1	0.224205	0.591985	53317
GO:0004014	adenosylmethionine decarboxylase activity	1	1	0.224205	0.591985	136580
GO:0004021	L-alanine:2-oxoglutarate aminotransferase activity	1	1	0.224205	0.591985	132823
GO:0004038	allantoinase activity	1	1	0.224205	0.591985	133680
GO:0004042	acetyl-CoA:L-glutamate N-acetyltransferase activity	1	1	0.224205	0.591985	142234
GO:0004060	arylamine N-acetyltransferase activity	1	1	0.224205	0.591985	31706
GO:0004070	aspartate carbamoyltransferase activity	1	1	0.224205	0.591985	159794
GO:0004073	aspartate-semialdehyde dehydrogenase activity	1	1	0.224205	0.591985	24207
GO:0004077	biotin-[acetyl-CoA-carboxylase] ligase activity	1	1	0.224205	0.591985	131793
GO:0004133	glycogen debranching enzyme activity	1	1	0.224205	0.591985	28456
GO:0004134	4-alpha-glucanotransferase activity	1	1	0.224205	0.591985	28456
GO:0004135	amylo-alpha-1,6-glucosidase activity	1	1	0.224205	0.591985	28456
GO:0004164	diphthine synthase activity	1	1	0.224205	0.591985	54763
GO:0004342	glucosamine-6-phosphate deaminase activity	1	1	0.224205	0.591985	186403
GO:0004347	glucose-6-phosphate isomerase activity	1	1	0.224205	0.591985	57919
GO:0004352	glutamate dehydrogenase (NAD+) activity	1	1	0.224205	0.591985	147189
GO:0004354	glutamate dehydrogenase (NADP+) activity	1	1	0.224205	0.591985	78766
GO:0004355	glutamate synthase (NADPH) activity	1	1	0.224205	0.591985	27885
GO:0004360	glutamine-fructose-6-phosphate transaminase (isomerizing) activity	1	1	0.224205	0.591985	30842
GO:0004373	glycogen (starch) synthase activity	1	1	0.224205	0.591985	45795
GO:0004375	glycine dehydrogenase (decarboxylating) activity	1	1	0.224205	0.591985	138566
GO:0004379	glycylpeptide N-tetradecanoyltransferase activity	1	1	0.224205	0.591985	139907
GO:0004425	indole-3-glycerol-phosphate synthase activity	1	1	0.224205	0.591985	166655
GO:0004491	methylmalonate-semialdehyde dehydrogenase (acylating) activity	1	1	0.224205	0.591985	135121
GO:0004506	squalene monooxygenase activity	1	1	0.224205	0.591985	54168
GO:0004512	inositol-3-phosphate synthase activity	1	1	0.224205	0.591985	145420
GO:0004582	dolichyl-phosphate beta-D-mannosyltransferase activity	1	1	0.224205	0.591985	56649
GO:0004586	ornithine decarboxylase activity	1	1	0.224205	0.591985	137548
GO:0004587	ornithine-oxo-acid transaminase activity	1	1	0.224205	0.591985	138282
GO:0004590	orotidine-5'-phosphate decarboxylase activity	1	1	0.224205	0.591985	370834
GO:0004591	oxoglutarate dehydrogenase (succinyl-transferring) activity	1	1	0.224205	0.591985	51043
GO:0004604	phosphoadenylyl-sulfate reductase (thioredoxin) activity	1	1	0.224205	0.591985	138659
GO:0004608	phosphatidylethanolamine N-methyltransferase activity	1	1	0.224205	0.591985	43553
GO:0004631	phosphomevalonate kinase activity	1	1	0.224205	0.591985	54516
GO:0004640	phosphoribosylanthranilate isomerase activity	1	1	0.224205	0.591985	166655
GO:0004643	phosphoribosylaminoimidazolecarboxamide formyltransferase activity	1	1	0.224205	0.591985	144030
GO:0004648	O-phospho-L-serine:2-oxoglutarate aminotransferase activity	1	1	0.224205	0.591985	165250
GO:0004654	polyribonucleotide nucleotidyltransferase activity	1	1	0.224205	0.591985	146269
GO:0004736	pyruvate carboxylase activity	1	1	0.224205	0.591985	53474
GO:0004743	pyruvate kinase activity	1	1	0.224205	0.591985	72134
GO:0004747	ribokinase activity	1	1	0.224205	0.591985	43459
GO:0004754	saccharopine dehydrogenase (NAD+, L-lysine-forming) activity	1	1	0.224205	0.591985	133327
GO:0004772	sterol O-acyltransferase activity	1	1	0.224205	0.591985	73718
GO:0004783	sulfite reductase (NADPH) activity	1	1	0.224205	0.591985	142093
GO:0004798	thymidylate kinase activity	1	1	0.224205	0.591985	191446
GO:0004834	tryptophan synthase activity	1	1	0.224205	0.591985	30633
GO:0004835	tubulin-tyrosine ligase activity	1	1	0.224205	0.591985	59488
GO:0004853	uroporphyrinogen decarboxylase activity	1	1	0.224205	0.591985	28832
GO:0004854	xanthine dehydrogenase activity	1	1	0.224205	0.591985	170001
GO:0004855	xanthine oxidase activity	1	1	0.224205	0.591985	170001
GO:0005093	Rab GDP-dissociation inhibitor activity	1	1	0.224205	0.591985	315866
GO:0008020	G-protein coupled photoreceptor activity	1	1	0.224205	0.591985	34854
GO:0008251	tRNA-specific adenosine deaminase activity	1	1	0.224205	0.591985	131437
GO:0008398	sterol 14-demethylase activity	1	1	0.224205	0.591985	171662
GO:0008430	selenium binding	1	1	0.224205	0.591985	53198
GO:0008478	pyridoxal kinase activity	1	1	0.224205	0.591985	59677
GO:0008603	cAMP-dependent protein kinase regulator activity	1	1	0.224205	0.591985	126329
GO:0008738	L-fuculose-phosphate aldolase activity	1	1	0.224205	0.591985	62041
GO:0008746	NAD(P)+ transhydrogenase activity	1	1	0.224205	0.591985	137890
GO:0008750	NAD(P)+ transhydrogenase (AB-specific) activity	1	1	0.224205	0.591985	137890
GO:0008803	bis(5'-nucleosyl)-tetraphosphatase (symmetrical) activity	1	1	0.224205	0.591985	150664
GO:0008859	exoribonuclease II activity	1	1	0.224205	0.591985	136343
GO:0008863	formate dehydrogenase (NAD+) activity	1	1	0.224205	0.591985	25945
GO:0009007	site-specific DNA-methyltransferase (adenine-specific) activity	1	1	0.224205	0.591985	127468
GO:0009027	tartrate dehydrogenase activity	1	1	0.224205	0.591985	59314
GO:0009881	photoreceptor activity	1	1	0.224205	0.591985	34854
GO:0015097	mercury ion transmembrane transporter activity	1	1	0.224205	0.591985	72226
GO:0015301	anion:anion antiporter activity	1	1	0.224205	0.591985	137316
GO:0015930	glutamate synthase activity	1	1	0.224205	0.591985	27885
GO:0016149	translation release factor activity, codon specific	1	1	0.224205	0.591985	25343
GO:0016163	nitrogenase activity	1	1	0.224205	0.591985	242762
GO:0016166	phytoene dehydrogenase activity	1	1	0.224205	0.591985	146851
GO:0016603	glutaminyl-peptide cyclotransferase activity	1	1	0.224205	0.591985	58220
GO:0016642	oxidoreductase activity, acting on the CH-NH2 group of donors, disulfide as acceptor	1	1	0.224205	0.591985	138566
GO:0016652	oxidoreductase activity, acting on NAD(P)H, NAD(P) as acceptor	1	1	0.224205	0.591985	137890
GO:0016673	oxidoreductase activity, acting on a sulfur group of donors, iron-sulfur protein as acceptor	1	1	0.224205	0.591985	142093
GO:0016703	oxidoreductase activity, acting on single donors with incorporation of molecular oxygen, incorporation of one atom of oxygen (internal monooxygenases or internal mixed function oxidases)	1	1	0.224205	0.591985	148031
GO:0016726	oxidoreductase activity, acting on CH or CH2 groups, NAD or NADP as acceptor	1	1	0.224205	0.591985	170001
GO:0016727	oxidoreductase activity, acting on CH or CH2 groups, oxygen as acceptor	1	1	0.224205	0.591985	170001
GO:0016732	oxidoreductase activity, acting on iron-sulfur proteins as donors, dinitrogen as acceptor	1	1	0.224205	0.591985	242762
GO:0017016	Ras GTPase binding	1	1	0.224205	0.591985	57034
GO:0017048	Rho GTPase binding	1	1	0.224205	0.591985	57034
GO:0017172	cysteine dioxygenase activity	1	1	0.224205	0.591985	54711
GO:0018129	peptidyl-oxazoline dehydrogenase activity	1	1	0.224205	0.591985	146851
GO:0018136	peptidyl-thiazoline dehydrogenase activity	1	1	0.224205	0.591985	146851
GO:0018271	biotin-protein ligase activity	1	1	0.224205	0.591985	131793
GO:0018494	carvone reductase activity	1	1	0.224205	0.591985	146851
GO:0018495	2-hydroxycyclohexane-1-carboxyl-CoA dehydrogenase activity	1	1	0.224205	0.591985	146851
GO:0018496	2,6-dihydroxycyclohexane-1-carboxyl-CoA dehydrogenase activity	1	1	0.224205	0.591985	146851
GO:0018497	1-chloro-2,2-bis(4-chlorophenyl)ethane dehydrogenase activity	1	1	0.224205	0.591985	146851
GO:0019145	aminobutyraldehyde dehydrogenase activity	1	1	0.224205	0.591985	129113
GO:0019900	kinase binding	1	1	0.224205	0.591985	131823
GO:0019901	protein kinase binding	1	1	0.224205	0.591985	131823
GO:0030586	[methionine synthase] reductase activity	1	1	0.224205	0.591985	152307
GO:0030955	potassium ion binding	1	1	0.224205	0.591985	72134
GO:0031267	small GTPase binding	1	1	0.224205	0.591985	57034
GO:0031420	alkali metal ion binding	1	1	0.224205	0.591985	72134
GO:0031491	nucleosome binding	1	1	0.224205	0.591985	75240
GO:0032451	demethylase activity	1	1	0.224205	0.591985	171662
GO:0043022	ribosome binding	1	1	0.224205	0.591985	72694
GO:0043723	2,5-diamino-6-ribitylamino-4(3H)-pyrimidinone 5'-phosphate deaminase activity	1	1	0.224205	0.591985	131437
GO:0043829	tRNA-specific adenosine-37 deaminase activity	1	1	0.224205	0.591985	131437
GO:0044620	ACP phosphopantetheine attachment site binding	1	1	0.224205	0.591985	60785
GO:0045181	glutamate synthase activity, NAD(P)H as acceptor	1	1	0.224205	0.591985	27885
GO:0045289	luciferin monooxygenase activity	1	1	0.224205	0.591985	148031
GO:0047077	Photinus-luciferin 4-monooxygenase (ATP-hydrolyzing) activity	1	1	0.224205	0.591985	148031
GO:0047322	[hydroxymethylglutaryl-CoA reductase (NADPH)] kinase activity	1	1	0.224205	0.591985	71940
GO:0047323	[3-methyl-2-oxobutanoate dehydrogenase (acetyl-transferring)] kinase activity	1	1	0.224205	0.591985	35269
GO:0047372	acylglycerol lipase activity	1	1	0.224205	0.591985	62406
GO:0047635	alanine-oxo-acid transaminase activity	1	1	0.224205	0.591985	132823
GO:0050311	sulfite reductase (ferredoxin) activity	1	1	0.224205	0.591985	142093
GO:0050501	hyaluronan synthase activity	1	1	0.224205	0.591985	73336
GO:0050589	leucocyanidin oxygenase activity	1	1	0.224205	0.591985	147920
GO:0051020	GTPase binding	1	1	0.224205	0.591985	57034
GO:0051192	prosthetic group binding	1	1	0.224205	0.591985	60785
GO:0070548	L-glutamine aminotransferase activity	1	1	0.224205	0.591985	30842
GO:0003777	microtubule motor activity	5	15	0.231717	0.606193	87601;143373;130786;189723;248957
GO:0016411	acylglycerol O-acyltransferase activity	5	15	0.231717	0.606193	157757;129781;171716;181262;126837
GO:0016780	phosphotransferase activity, for other substituted phosphate groups	5	15	0.231717	0.606193	67103;74428;54868;205461;180505
GO:0016863	intramolecular oxidoreductase activity, transposing C=C bonds	5	15	0.231717	0.606193	67580;132488;68865;78728;142843
GO:0019787	ubiquitin-like protein transferase activity	12	43	0.242007	0.63061	368882;22425;153585;344131;172265;169409;182831;24392;23135;30713;27812;40390
GO:0008238	exopeptidase activity	7	23	0.242713	0.63061	87365;135771;195598;368296;198275;153644;60902
GO:0008374	O-acyltransferase activity	7	23	0.242713	0.63061	157757;129781;171716;73718;151072;181262;126837
GO:0008483	transaminase activity	10	35	0.244512	0.632059	140021;28585;142955;132823;165250;25377;149316;30842;149583;138282
GO:0051213	dioxygenase activity	9	31	0.244937	0.632059	166247;58545;188272;142556;62475;24183;54711;147920;53458
GO:0060589	nucleoside-triphosphatase regulator activity	9	31	0.244937	0.632059	137088;151203;315866;151334;58980;139953;143264;135870;143038
GO:0003690	double-stranded DNA binding	3	8	0.258484	0.655133	72741;147853;24796
GO:0004866	endopeptidase inhibitor activity	3	8	0.258484	0.655133	58270;58370;147853
GO:0016778	diphosphotransferase activity	3	8	0.258484	0.655133	72865;238484;142843
GO:0017169	CDP-alcohol phosphatidyltransferase activity	3	8	0.258484	0.655133	67103;74428;180505
GO:0030414	peptidase inhibitor activity	3	8	0.258484	0.655133	58270;58370;147853
GO:0030983	mismatched DNA binding	3	8	0.258484	0.655133	72741;147853;24796
GO:0061134	peptidase regulator activity	3	8	0.258484	0.655133	58270;58370;147853
GO:0061135	endopeptidase regulator activity	3	8	0.258484	0.655133	58270;58370;147853
GO:0019829	cation-transporting ATPase activity	13	48	0.266444	0.673806	69083;72226;146486;58848;87080;60806;277523;198034;49108;131167;188812;65425;42129
GO:0005488	binding	754	3317	0.268292	0.676977	163957;185369;23336;129097;93630;141450;51852;92553;197802;42542;126622;172106;70319;133263;61261;453179;87601;58891;62436;63484;422557;447525;171967;146436;25099;65698;53962;72226;146251;25755;139139;82089;437317;75240;28616;135771;201593;61169;60621;71367;22461;38702;185447;27748;47552;54516;146486;58522;130390;35269;71435;65412;177369;51447;162306;59551;63250;73079;52915;62715;148192;451560;15…
GO:0005102	receptor binding	4	12	0.273109	0.687605	422557;71435;157186;351806
GO:0010181	FMN binding	10	36	0.275379	0.690267	27885;178876;43637;78661;191306;56683;86857;61885;142093;54747
GO:0036442	hydrogen-exporting ATPase activity	10	36	0.275379	0.690267	69083;146486;58848;87080;60806;277523;131167;188812;65425;42129
GO:0035251	UDP-glucosyltransferase activity	8	28	0.279891	0.6985	161785;72396;56326;147626;39875;62431;352914;45795
GO:0046527	glucosyltransferase activity	8	28	0.279891	0.6985	161785;72396;56326;147626;39875;62431;352914;45795
GO:0004842	ubiquitin-protein transferase activity	11	41	0.302689	0.753743	368882;22425;153585;344131;172265;169409;182831;24392;23135;27812;40390
GO:0034212	peptide N-acetyltransferase activity	10	37	0.307321	0.757597	129781;171716;447579;72971;54071;337531;144253;126837;86071;65350
GO:0001760	aminocarboxymuconate-semialdehyde decarboxylase activity	2	5	0.312892	0.757597	86947;47019
GO:0003747	translation release factor activity	2	5	0.312892	0.757597	80572;25343
GO:0003906	DNA-(apurinic or apyrimidinic site) lyase activity	2	5	0.312892	0.757597	171967;54310
GO:0004030	aldehyde dehydrogenase [NAD(P)+] activity	2	5	0.312892	0.757597	141212;144977
GO:0004526	ribonuclease P activity	2	5	0.312892	0.757597	86287;30121
GO:0004609	phosphatidylserine decarboxylase activity	2	5	0.312892	0.757597	30734;151914
GO:0004630	phospholipase D activity	2	5	0.312892	0.757597	130348;70807
GO:0004683	calmodulin-dependent protein kinase activity	2	5	0.312892	0.757597	28616;428251
GO:0004774	succinate-CoA ligase activity	2	5	0.312892	0.757597	61461;62285
GO:0005086	ARF guanyl-nucleotide exchange factor activity	2	5	0.312892	0.757597	31559;133001
GO:0008079	translation termination factor activity	2	5	0.312892	0.757597	80572;25343
GO:0009013	succinate-semialdehyde dehydrogenase [NAD(P)+] activity	2	5	0.312892	0.757597	90547;80110
GO:0008081	phosphoric diester hydrolase activity	7	25	0.320937	0.773785	127132;369422;59434;46010;192255;130348;70807
GO:0008172	S-methyltransferase activity	7	25	0.320937	0.773785	194075;196606;64264;74479;195703;186987;83481
GO:0003950	NAD+ ADP-ribosyltransferase activity	3	9	0.327321	0.787507	40052;161087;30713
GO:0016405	CoA-ligase activity	5	17	0.328192	0.787937	129092;61461;62285;59111;134737
GO:0016749	N-succinyltransferase activity	4	13	0.329744	0.788336	33089;129781;171716;126837
GO:0019107	myristoyltransferase activity	4	13	0.329744	0.788336	139907;129781;171716;126837
GO:0016769	transferase activity, transferring nitrogenous groups	11	42	0.3336	0.788555	140021;33089;28585;142955;132823;165250;25377;149316;30842;149583;138282
GO:0000287	magnesium ion binding	9	34	0.346873	0.788555	72865;65752;137852;54868;48679;53311;72134;57038;150602
GO:0016874	ligase activity	52	221	0.36952	0.788555	453179;129092;65698;71435;62715;61461;53474;131793;48737;178876;29332;199393;28549;136736;62285;126905;48774;23676;257857;61351;53631;131348;172265;71865;26770;32718;146298;88070;79440;67675;56455;59111;58980;38650;24194;44111;145476;73210;62886;440197;418376;43732;230294;205278;134737;68956;89466;137115;59687;79628;59488;423258
GO:0004727	prenylated protein tyrosine phosphatase activity	4	14	0.386875	0.788555	133140;326068;44465;152381
GO:0016418	S-acetyltransferase activity	4	14	0.386875	0.788555	129781;171716;133937;126837
GO:0016748	succinyltransferase activity	4	14	0.386875	0.788555	33089;129781;171716;126837
GO:0030523	dihydrolipoamide S-acyltransferase activity	4	14	0.386875	0.788555	129781;171716;133937;126837
GO:0000030	mannosyltransferase activity	8	31	0.39196	0.788555	54084;56326;56649;39875;62722;273726;62431;352914
GO:0008375	acetylglucosaminyltransferase activity	8	31	0.39196	0.788555	27521;56326;39875;194925;277366;24930;62431;352914
GO:0051287	NAD binding	8	31	0.39196	0.788555	62436;59947;24207;25945;144759;59314;53411;145404
GO:0003684	damaged DNA binding	3	10	0.395996	0.788555	194865;66062;142990
GO:0003910	DNA ligase (ATP) activity	3	10	0.395996	0.788555	199393;88070;56455
GO:0004857	enzyme inhibitor activity	3	10	0.395996	0.788555	58270;58370;147853
GO:0016722	oxidoreductase activity, oxidizing metal ions	3	10	0.395996	0.788555	447525;152307;57604
GO:0016723	oxidoreductase activity, oxidizing metal ions, NAD or NADP as acceptor	3	10	0.395996	0.788555	447525;152307;57604
GO:0090599	alpha-glucosidase activity	3	10	0.395996	0.788555	70158;32189;28456
GO:0000107	imidazoleglycerol-phosphate synthase activity	1	2	0.398172	0.788555	190815
GO:0003843	1,3-beta-D-glucan synthase activity	1	2	0.398172	0.788555	147626
GO:0003852	2-isopropylmalate synthase activity	1	2	0.398172	0.788555	410509
GO:0003881	CDP-diacylglycerol-inositol 3-phosphatidyltransferase activity	1	2	0.398172	0.788555	67103
GO:0003983	UTP:glucose-1-phosphate uridylyltransferase activity	1	2	0.398172	0.788555	363916
GO:0004081	bis(5'-nucleosyl)-tetraphosphatase (asymmetrical) activity	1	2	0.398172	0.788555	54688
GO:0004106	chorismate mutase activity	1	2	0.398172	0.788555	130025
GO:0004115	3',5'-cyclic-AMP phosphodiesterase activity	1	2	0.398172	0.788555	127132
GO:0004340	glucokinase activity	1	2	0.398172	0.788555	132127
GO:0004343	glucosamine 6-phosphate N-acetyltransferase activity	1	2	0.398172	0.788555	129594
GO:0004351	glutamate decarboxylase activity	1	2	0.398172	0.788555	69968
GO:0004357	glutamate-cysteine ligase activity	1	2	0.398172	0.788555	230294
GO:0004372	glycine hydroxymethyltransferase activity	1	2	0.398172	0.788555	77495
GO:0004408	holocytochrome-c synthase activity	1	2	0.398172	0.788555	24503
GO:0004414	homoserine O-acetyltransferase activity	1	2	0.398172	0.788555	151072
GO:0004449	isocitrate dehydrogenase (NAD+) activity	1	2	0.398172	0.788555	436740
GO:0004452	isopentenyl-diphosphate delta-isomerase activity	1	2	0.398172	0.788555	142843
GO:0004550	nucleoside diphosphate kinase activity	1	2	0.398172	0.788555	25983
GO:0004564	beta-fructofuranosidase activity	1	2	0.398172	0.788555	57899
GO:0004573	mannosyl-oligosaccharide glucosidase activity	1	2	0.398172	0.788555	26016
GO:0004584	dolichyl-phosphate-mannose-glycolipid alpha-mannosyltransferase activity	1	2	0.398172	0.788555	273726
GO:0004634	phosphopyruvate hydratase activity	1	2	0.398172	0.788555	205633
GO:0004657	proline dehydrogenase activity	1	2	0.398172	0.788555	56674
GO:0004729	oxygen-dependent protoporphyrinogen oxidase activity	1	2	0.398172	0.788555	183218
GO:0004733	pyridoxamine-phosphate oxidase activity	1	2	0.398172	0.788555	54747
GO:0004740	pyruvate dehydrogenase (acetyl-transferring) kinase activity	1	2	0.398172	0.788555	72537
GO:0004742	dihydrolipoyllysine-residue acetyltransferase activity	1	2	0.398172	0.788555	133937
GO:0004751	ribose-5-phosphate isomerase activity	1	2	0.398172	0.788555	134930
GO:0004753	saccharopine dehydrogenase activity	1	2	0.398172	0.788555	133327
GO:0004768	stearoyl-CoA 9-desaturase activity	1	2	0.398172	0.788555	23792
GO:0004775	succinate-CoA ligase (ADP-forming) activity	1	2	0.398172	0.788555	62285
GO:0004807	triose-phosphate isomerase activity	1	2	0.398172	0.788555	42106
GO:0004825	methionine-tRNA ligase activity	1	2	0.398172	0.788555	136736
GO:0004830	tryptophan-tRNA ligase activity	1	2	0.398172	0.788555	53631
GO:0004845	uracil phosphoribosyltransferase activity	1	2	0.398172	0.788555	147389
GO:0004849	uridine kinase activity	1	2	0.398172	0.788555	420530
GO:0005092	GDP-dissociation inhibitor activity	1	2	0.398172	0.788555	315866
GO:0005484	SNAP receptor activity	1	2	0.398172	0.788555	40248
GO:0008440	inositol-1,4,5-trisphosphate 3-kinase activity	1	2	0.398172	0.788555	28033
GO:0008447	L-ascorbate oxidase activity	1	2	0.398172	0.788555	130369
GO:0008479	queuine tRNA-ribosyltransferase activity	1	2	0.398172	0.788555	153252
GO:0008519	ammonium transmembrane transporter activity	1	2	0.398172	0.788555	51984
GO:0008574	ATP-dependent microtubule motor activity, plus-end-directed	1	2	0.398172	0.788555	87601
GO:0008941	nitric oxide dioxygenase activity	1	2	0.398172	0.788555	62475
GO:0009041	uridylate kinase activity	1	2	0.398172	0.788555	453392
GO:0016208	AMP binding	1	2	0.398172	0.788555	134737
GO:0016250	N-sulfoglucosamine sulfohydrolase activity	1	2	0.398172	0.788555	63069
GO:0016682	oxidoreductase activity, acting on diphenols and related substances as donors, oxygen as acceptor	1	2	0.398172	0.788555	130369
GO:0016708	oxidoreductase activity, acting on paired donors, with incorporation or reduction of molecular oxygen, NAD(P)H as one donor, and incorporation of two atoms of oxygen into one donor	1	2	0.398172	0.788555	62475
GO:0016743	carboxyl- or carbamoyltransferase activity	1	2	0.398172	0.788555	159794
GO:0016826	hydrolase activity, acting on acid sulfur-nitrogen bonds	1	2	0.398172	0.788555	63069
GO:0016872	intramolecular lyase activity	1	2	0.398172	0.788555	145420
GO:0016906	sterol 3-beta-glucosyltransferase activity	1	2	0.398172	0.788555	72396
GO:0017056	structural constituent of nuclear pore	1	2	0.398172	0.788555	138370
GO:0018071	NAD(P)-cysteine ADP-ribosyltransferase activity	1	2	0.398172	0.788555	190815
GO:0018121	NAD(P)-asparagine ADP-ribosyltransferase activity	1	2	0.398172	0.788555	190815
GO:0018127	NAD(P)-serine ADP-ribosyltransferase activity	1	2	0.398172	0.788555	190815
GO:0018479	benzaldehyde dehydrogenase (NAD+) activity	1	2	0.398172	0.788555	141212
GO:0019115	benzaldehyde dehydrogenase activity	1	2	0.398172	0.788555	141212
GO:0033754	indoleamine 2,3-dioxygenase activity	1	2	0.398172	0.788555	24183
GO:0033878	hormone-sensitive lipase activity	1	2	0.398172	0.788555	65464
GO:0042299	lupeol synthase activity	1	2	0.398172	0.788555	135986
GO:0042300	beta-amyrin synthase activity	1	2	0.398172	0.788555	135986
GO:0042500	aspartic endopeptidase activity, intramembrane cleaving	1	2	0.398172	0.788555	49528
GO:0043021	ribonucleoprotein complex binding	1	2	0.398172	0.788555	72694
GO:0043751	polyphosphate:AMP phosphotransferase activity	1	2	0.398172	0.788555	453392
GO:0043867	7-cyano-7-deazaguanine tRNA-ribosyltransferase activity	1	2	0.398172	0.788555	190815
GO:0047837	D-xylose 1-dehydrogenase (NADP+) activity	1	2	0.398172	0.788555	83999
GO:0051748	UTP-monosaccharide-1-phosphate uridylyltransferase activity	1	2	0.398172	0.788555	363916
GO:0051766	inositol trisphosphate kinase activity	1	2	0.398172	0.788555	28033
GO:0070818	protoporphyrinogen oxidase activity	1	2	0.398172	0.788555	183218
GO:0099516	ion antiporter activity	1	2	0.398172	0.788555	137316
GO:0000104	succinate dehydrogenase activity	2	6	0.403979	0.788555	193820;49176
GO:0003746	translation elongation factor activity	2	6	0.403979	0.788555	158395;200334
GO:0004016	adenylate cyclase activity	2	6	0.403979	0.788555	58982;79218
GO:0004180	carboxypeptidase activity	2	6	0.403979	0.788555	87365;198275
GO:0004185	serine-type carboxypeptidase activity	2	6	0.403979	0.788555	87365;198275
GO:0004338	glucan exo-1,3-beta-glucosidase activity	2	6	0.403979	0.788555	65834;62474
GO:0004617	phosphoglycerate dehydrogenase activity	2	6	0.403979	0.788555	62436;53411
GO:0008252	nucleotidase activity	2	6	0.403979	0.788555	55936;430125
GO:0008294	calcium- and calmodulin-responsive adenylate cyclase activity	2	6	0.403979	0.788555	58982;79218
GO:0009982	pseudouridine synthase activity	2	6	0.403979	0.788555	135986;54952
GO:0015929	hexosaminidase activity	2	6	0.403979	0.788555	27003;157721
GO:0016833	oxo-acid-lyase activity	2	6	0.403979	0.788555	166655;57013
GO:0016849	phosphorus-oxygen lyase activity	2	6	0.403979	0.788555	58982;79218
GO:0016892	endoribonuclease activity, producing 3'-phosphomonoesters	2	6	0.403979	0.788555	58777;46167
GO:0017136	NAD-dependent histone deacetylase activity	2	6	0.403979	0.788555	144759;145404
GO:0018662	phenol 2-monooxygenase activity	2	6	0.403979	0.788555	166321;84126
GO:0019238	cyclohydrolase activity	2	6	0.403979	0.788555	131437;144030
GO:0034979	NAD-dependent protein deacetylase activity	2	6	0.403979	0.788555	144759;145404
GO:0070008	serine-type exopeptidase activity	2	6	0.403979	0.788555	87365;198275
GO:0003723	RNA binding	30	127	0.405722	0.790601	25755;58522;73079;55856;135986;150723;77874;160715;35157;61351;61349;138010;131254;148991;57330;152238;80572;135168;419895;146269;185022;54952;136343;273726;158395;200334;61710;143172;25343;58392
GO:0052689	carboxylic ester hydrolase activity	16	66	0.40754	0.792787	60649;65464;203666;298103;42047;71575;62406;30744;57034;47917;67157;203993;48349;176143;153741;150743
GO:0005509	calcium ion binding	15	62	0.416838	0.809491	201593;59577;379143;23002;30734;30813;149409;86602;45153;141342;56455;25989;145427;47877;150602
GO:0016831	carboxy-lyase activity	12	49	0.418066	0.810492	86947;28832;91744;150061;30734;166655;136580;370834;151914;47019;137548;69968
GO:0046914	transition metal ion binding	224	987	0.42475	0.82115	163957;185369;93630;92553;197802;42542;70319;58891;447525;146436;53962;72226;146251;437317;135771;71367;22461;185447;27748;451560;59032;212451;48880;23767;327141;141038;62528;83451;67880;57192;53800;87454;145031;23792;57613;238048;202754;132077;350549;459626;175227;432576;27909;126530;60734;156428;27885;147261;23002;64697;57308;59258;157186;135381;201383;344131;74377;83989;61235;29332;57394;14010…
GO:0016747	transferase activity, transferring acyl groups other than amino-acyl groups	35	150	0.425006	0.82115	139907;24141;33089;157757;129781;158083;171716;136736;73718;55407;127010;129594;447579;72971;196269;40968;54071;142234;57031;31706;144988;55679;133937;151072;181262;396369;80100;48435;179618;337531;144253;132500;126837;86071;65350
GO:0008135	translation factor activity, RNA binding	8	32	0.429989	0.821959	25755;150723;35157;57330;80572;158395;200334;25343
GO:0016417	S-acyltransferase activity	4	15	0.443297	0.821959	129781;171716;133937;126837
GO:0035091	phosphatidylinositol binding	4	15	0.443297	0.821959	58300;71531;49029;60185
GO:0008270	zinc ion binding	180	795	0.45186	0.821959	163957;185369;93630;197802;42542;70319;58891;146436;53962;146251;437317;71367;22461;185447;27748;451560;59032;212451;48880;23767;327141;62528;83451;67880;53800;87454;145031;57613;238048;202754;132077;350549;459626;175227;432576;27909;126530;60734;156428;147261;23002;64697;57308;59258;157186;135381;344131;83989;61235;29332;57394;159717;81833;136621;154017;65741;59213;43529;184188;138449;133916;236…
GO:0008289	lipid binding	6	24	0.458669	0.821959	141450;58300;71531;79300;49029;60185
GO:0016763	transferase activity, transferring pentosyl groups	6	24	0.458669	0.821959	147389;190815;40052;161087;30713;153252
GO:0016410	N-acyltransferase activity	23	99	0.46203	0.821959	139907;24141;33089;129781;158083;171716;136736;127010;129594;447579;72971;54071;142234;57031;31706;55679;80100;337531;144253;132500;126837;86071;65350
GO:0003909	DNA ligase activity	3	11	0.462605	0.821959	199393;88070;56455
GO:0004520	endodeoxyribonuclease activity	3	11	0.462605	0.821959	171967;133680;54310
GO:0008061	chitin binding	3	11	0.462605	0.821959	151574;201568;85103
GO:0008484	sulfuric ester hydrolase activity	3	11	0.462605	0.821959	197786;27657;63069
GO:0046933	proton-transporting ATP synthase activity, rotational mechanism	8	33	0.467759	0.821959	69083;87080;60806;277523;131167;188812;65425;42129
GO:0005543	phospholipid binding	5	20	0.47646	0.821959	141450;58300;71531;49029;60185
GO:0016878	acid-thiol ligase activity	5	20	0.47646	0.821959	129092;61461;62285;59111;134737
GO:0000140	acylglycerone-phosphate reductase activity	2	7	0.488789	0.821959	126629;146873
GO:0004525	ribonuclease III activity	2	7	0.488789	0.821959	55856;148991
GO:0004567	beta-mannosidase activity	2	7	0.488789	0.821959	148204;136724
GO:0015205	nucleobase transmembrane transporter activity	2	7	0.488789	0.821959	59250;54934
GO:0016597	amino acid binding	2	7	0.488789	0.821959	62436;159794
GO:0016742	hydroxymethyl-, formyl- and related transferase activity	2	7	0.488789	0.821959	77495;144030
GO:0016894	endonuclease activity, active with either ribo- or deoxyribonucleic acids and producing 3'-phosphomonoesters	2	7	0.488789	0.821959	58777;46167
GO:0019201	nucleotide kinase activity	2	7	0.488789	0.821959	453392;191446
GO:0030151	molybdenum ion binding	2	7	0.488789	0.821959	128924;33509
GO:0032296	double-stranded RNA-specific ribonuclease activity	2	7	0.488789	0.821959	55856;148991
GO:0004519	endonuclease activity	13	56	0.495397	0.821959	171967;133680;55856;54310;58777;58491;35784;65744;86287;148991;30121;64993;46167
GO:0008237	metallopeptidase activity	15	65	0.497904	0.821959	163957;135771;59032;134390;67880;205855;175227;368296;78852;153644;26100;52742;30713;60902;52868
GO:0009008	DNA-methyltransferase activity	4	16	0.498018	0.821959	194075;196606;83481;127468
GO:0016413	O-acetyltransferase activity	4	16	0.498018	0.821959	129781;171716;151072;126837
GO:1901681	sulfur compound binding	4	16	0.498018	0.821959	53474;51043;32718;73210
GO:0044769	ATPase activity, coupled to transmembrane movement of ions, rotational mechanism	8	34	0.504954	0.821959	69083;87080;60806;277523;131167;188812;65425;42129
GO:0046961	proton-transporting ATPase activity, rotational mechanism	8	34	0.504954	0.821959	69083;87080;60806;277523;131167;188812;65425;42129
GO:0043169	cation binding	251	1119	0.510447	0.821959	163957;185369;93630;92553;197802;42542;70319;58891;447525;146436;53962;72226;146251;437317;135771;201593;71367;22461;185447;27748;451560;59032;212451;48880;23767;327141;141038;62528;62041;83451;67880;57192;53800;87454;73687;145031;23792;59577;57613;238048;202754;132077;350549;459626;175227;432576;379143;27909;126530;60734;156428;27885;51043;147261;23002;64697;72865;57308;59258;157186;135381;20138…
GO:0004518	nuclease activity	20	88	0.5144	0.821959	171967;133680;73079;83814;80420;55856;54310;58777;58491;35784;138010;65744;86287;148991;176704;30121;136343;64993;184121;46167
GO:0016746	transferase activity, transferring acyl groups	41	182	0.51576	0.821959	139907;24141;33089;157757;129781;158083;171716;47685;136736;62285;73718;55407;127010;129594;447579;72971;196269;40968;54071;142234;57031;31706;144988;410509;55679;133937;151072;181262;396369;80100;339154;58220;48435;179618;337531;144253;200927;132500;126837;86071;65350
GO:0004147	dihydrolipoamide branched chain acyltransferase activity	3	12	0.525771	0.821959	129781;171716;126837
GO:0005216	ion channel activity	3	12	0.525771	0.821959	201593;28320;23562
GO:0008951	palmitoleoyl [acyl-carrier-protein]-dependent acyltransferase activity	3	12	0.525771	0.821959	129781;171716;126837
GO:0015267	channel activity	3	12	0.525771	0.821959	201593;28320;23562
GO:0016412	serine O-acyltransferase activity	3	12	0.525771	0.821959	129781;171716;126837
GO:0016414	O-octanoyltransferase activity	3	12	0.525771	0.821959	129781;171716;126837
GO:0016415	octanoyltransferase activity	3	12	0.525771	0.821959	129781;171716;126837
GO:0016416	O-palmitoyltransferase activity	3	12	0.525771	0.821959	129781;171716;126837
GO:0016419	S-malonyltransferase activity	3	12	0.525771	0.821959	129781;171716;126837
GO:0016420	malonyltransferase activity	3	12	0.525771	0.821959	129781;171716;126837
GO:0016750	O-succinyltransferase activity	3	12	0.525771	0.821959	129781;171716;126837
GO:0016752	sinapoyltransferase activity	3	12	0.525771	0.821959	129781;171716;126837
GO:0016753	O-sinapoyltransferase activity	3	12	0.525771	0.821959	129781;171716;126837
GO:0018030	peptidyl-lysine N6-myristoyltransferase activity	3	12	0.525771	0.821959	129781;171716;126837
GO:0018031	peptidyl-lysine N6-palmitoyltransferase activity	3	12	0.525771	0.821959	129781;171716;126837
GO:0018711	benzoyl acetate-CoA thiolase activity	3	12	0.525771	0.821959	129781;171716;126837
GO:0018712	3-hydroxybutyryl-CoA thiolase activity	3	12	0.525771	0.821959	129781;171716;126837
GO:0018713	3-ketopimelyl-CoA thiolase activity	3	12	0.525771	0.821959	129781;171716;126837
GO:0019105	N-palmitoyltransferase activity	3	12	0.525771	0.821959	129781;171716;126837
GO:0019186	acyl-CoA N-acyltransferase activity	3	12	0.525771	0.821959	129781;171716;126837
GO:0019705	protein-cysteine S-myristoyltransferase activity	3	12	0.525771	0.821959	129781;171716;126837
GO:0019706	protein-cysteine S-palmitoyltransferase activity	3	12	0.525771	0.821959	129781;171716;126837
GO:0019707	protein-cysteine S-acyltransferase activity	3	12	0.525771	0.821959	129781;171716;126837
GO:0022803	passive transmembrane transporter activity	3	12	0.525771	0.821959	201593;28320;23562
GO:0022838	substrate-specific channel activity	3	12	0.525771	0.821959	201593;28320;23562
GO:0032216	glucosaminyl-phosphotidylinositol O-acyltransferase activity	3	12	0.525771	0.821959	129781;171716;126837
GO:0043741	L-2-aminoadipate N-acetyltransferase activity	3	12	0.525771	0.821959	129781;171716;126837
GO:0043764	UDP-3-O-[3-hydroxymyristoyl] glucosamine N-acyltransferase activity	3	12	0.525771	0.821959	129781;171716;126837
GO:0043806	keto acid formate lyase activity	3	12	0.525771	0.821959	129781;171716;126837
GO:0043849	Ras palmitoyltransferase activity	3	12	0.525771	0.821959	129781;171716;126837
GO:0046941	azetidine-2-carboxylic acid acetyltransferase activity	3	12	0.525771	0.821959	129781;171716;126837
GO:0072509	divalent inorganic cation transmembrane transporter activity	3	12	0.525771	0.821959	72226;198034;49108
GO:0000247	C-8 sterol isomerase activity	1	3	0.533151	0.821959	67580
GO:0000700	mismatch base pair DNA N-glycosylase activity	1	3	0.533151	0.821959	58096
GO:0000701	purine-specific mismatch base pair DNA N-glycosylase activity	1	3	0.533151	0.821959	58096
GO:0003825	alpha,alpha-trehalose-phosphate synthase (UDP-forming) activity	1	3	0.533151	0.821959	161785
GO:0003865	3-oxo-5-alpha-steroid 4-dehydrogenase activity	1	3	0.533151	0.821959	48057
GO:0003878	ATP citrate synthase activity	1	3	0.533151	0.821959	62285
GO:0003913	DNA photolyase activity	1	3	0.533151	0.821959	43252
GO:0003918	DNA topoisomerase type II (ATP-hydrolyzing) activity	1	3	0.533151	0.821959	131000
GO:0003987	acetate-CoA ligase activity	1	3	0.533151	0.821959	134737
GO:0003991	acetylglutamate kinase activity	1	3	0.533151	0.821959	142234
GO:0004008	copper-exporting ATPase activity	1	3	0.533151	0.821959	72226
GO:0004108	citrate (Si)-synthase activity	1	3	0.533151	0.821959	200927
GO:0004154	dihydropterin oxidase activity	1	3	0.533151	0.821959	56674
GO:0004169	dolichyl-phosphate-mannose-protein mannosyltransferase activity	1	3	0.533151	0.821959	54084
GO:0004198	calcium-dependent cysteine-type endopeptidase activity	1	3	0.533151	0.821959	85240
GO:0004326	tetrahydrofolylpolyglutamate synthase activity	1	3	0.533151	0.821959	68956
GO:0004605	phosphatidate cytidylyltransferase activity	1	3	0.533151	0.821959	29056
GO:0004749	ribose phosphate diphosphokinase activity	1	3	0.533151	0.821959	72865
GO:0004764	shikimate 3-dehydrogenase (NADP+) activity	1	3	0.533151	0.821959	177407
GO:0004796	thromboxane-A synthase activity	1	3	0.533151	0.821959	57192
GO:0004844	uracil DNA N-glycosylase activity	1	3	0.533151	0.821959	58096
GO:0005315	inorganic phosphate transmembrane transporter activity	1	3	0.533151	0.821959	26849
GO:0008195	phosphatidate phosphatase activity	1	3	0.533151	0.821959	95214
GO:0008807	carboxyvinyl-carboxyphosphonate phosphorylmutase activity	1	3	0.533151	0.821959	205461
GO:0008892	guanine deaminase activity	1	3	0.533151	0.821959	62715
GO:0008897	holo-[acyl-carrier-protein] synthase activity	1	3	0.533151	0.821959	54868
GO:0015079	potassium ion transmembrane transporter activity	1	3	0.533151	0.821959	219864
GO:0016151	nickel cation binding	1	3	0.533151	0.821959	92553
GO:0016206	catechol O-methyltransferase activity	1	3	0.533151	0.821959	53110
GO:0016443	bidentate ribonuclease III activity	1	3	0.533151	0.821959	148991
GO:0016725	oxidoreductase activity, acting on CH or CH2 groups	1	3	0.533151	0.821959	170001
GO:0016730	oxidoreductase activity, acting on iron-sulfur proteins as donors	1	3	0.533151	0.821959	242762
GO:0017065	single-strand selective uracil DNA N-glycosylase activity	1	3	0.533151	0.821959	58096
GO:0018024	histone-lysine N-methyltransferase activity	1	3	0.533151	0.821959	81833
GO:0019116	hydroxy-nicotine oxidase activity	1	3	0.533151	0.821959	56674
GO:0030599	pectinesterase activity	1	3	0.533151	0.821959	71575
GO:0036440	citrate synthase activity	1	3	0.533151	0.821959	200927
GO:0042054	histone methyltransferase activity	1	3	0.533151	0.821959	81833
GO:0043682	copper-transporting ATPase activity	1	3	0.533151	0.821959	72226
GO:0043733	DNA-3-methylbase glycosylase activity	1	3	0.533151	0.821959	58096
GO:0043860	cyanophycin synthetase activity	1	3	0.533151	0.821959	62886
GO:0045543	gibberellin 2-beta-dioxygenase activity	1	3	0.533151	0.821959	166247
GO:0051699	proline oxidase activity	1	3	0.533151	0.821959	56674
GO:0051700	fructosyl-amino acid oxidase activity	1	3	0.533151	0.821959	56674
GO:0061505	DNA topoisomerase II activity	1	3	0.533151	0.821959	131000
GO:0097506	deaminated base DNA N-glycosylase activity	1	3	0.533151	0.821959	58096
GO:0004521	endoribonuclease activity	6	26	0.544345	0.821959	55856;58777;86287;148991;30121;46167
GO:0000033	alpha-1,3-mannosyltransferase activity	4	17	0.550273	0.821959	56326;39875;62431;352914
GO:0001962	alpha-1,3-galactosyltransferase activity	4	17	0.550273	0.821959	56326;39875;62431;352914
GO:0003980	UDP-glucose:glycoprotein glucosyltransferase activity	4	17	0.550273	0.821959	56326;39875;62431;352914
GO:0004197	cysteine-type endopeptidase activity	4	17	0.550273	0.821959	53037;130786;456571;85240
GO:0004583	dolichyl-phosphate-glucose-glycolipid alpha-glucosyltransferase activity	4	17	0.550273	0.821959	56326;39875;62431;352914
GO:0008376	acetylgalactosaminyltransferase activity	4	17	0.550273	0.821959	56326;39875;62431;352914
GO:0008378	galactosyltransferase activity	4	17	0.550273	0.821959	56326;39875;62431;352914
GO:0008417	fucosyltransferase activity	4	17	0.550273	0.821959	56326;39875;62431;352914
GO:0008755	O antigen polymerase activity	4	17	0.550273	0.821959	56326;39875;62431;352914
GO:0008921	lipopolysaccharide-1,6-galactosyltransferase activity	4	17	0.550273	0.821959	56326;39875;62431;352914
GO:0016262	protein N-acetylglucosaminyltransferase activity	4	17	0.550273	0.821959	56326;39875;62431;352914
GO:0016278	lysine N-methyltransferase activity	4	17	0.550273	0.821959	81833;194075;196606;83481
GO:0016279	protein-lysine N-methyltransferase activity	4	17	0.550273	0.821959	81833;194075;196606;83481
GO:0016759	cellulose synthase activity	4	17	0.550273	0.821959	56326;39875;62431;352914
GO:0016891	endoribonuclease activity, producing 5'-phosphomonoesters	4	17	0.550273	0.821959	55856;86287;148991;30121
GO:0018715	9-phenanthrol UDP-glucuronosyltransferase activity	4	17	0.550273	0.821959	56326;39875;62431;352914
GO:0018716	1-phenanthrol glycosyltransferase activity	4	17	0.550273	0.821959	56326;39875;62431;352914
GO:0018717	9-phenanthrol glycosyltransferase activity	4	17	0.550273	0.821959	56326;39875;62431;352914
GO:0018718	1,2-dihydroxy-phenanthrene glycosyltransferase activity	4	17	0.550273	0.821959	56326;39875;62431;352914
GO:0019112	phenanthrol glycosyltransferase activity	4	17	0.550273	0.821959	56326;39875;62431;352914
GO:0031278	alpha-1,2-galactosyltransferase activity	4	17	0.550273	0.821959	56326;39875;62431;352914
GO:0033556	dolichyl pyrophosphate Man7GlcNAc2 alpha-1,3-glucosyltransferase activity	4	17	0.550273	0.821959	56326;39875;62431;352914
GO:0035250	UDP-galactosyltransferase activity	4	17	0.550273	0.821959	56326;39875;62431;352914
GO:0042281	dolichyl pyrophosphate Man9GlcNAc2 alpha-1,3-glucosyltransferase activity	4	17	0.550273	0.821959	56326;39875;62431;352914
GO:0042283	dolichyl pyrophosphate Glc1Man9GlcNAc2 alpha-1,3-glucosyltransferase activity	4	17	0.550273	0.821959	56326;39875;62431;352914
GO:0045140	inositol phosphoceramide synthase activity	4	17	0.550273	0.821959	56326;39875;62431;352914
GO:0046920	alpha-(1->3)-fucosyltransferase activity	4	17	0.550273	0.821959	56326;39875;62431;352914
GO:0046921	alpha-(1->6)-fucosyltransferase activity	4	17	0.550273	0.821959	56326;39875;62431;352914
GO:0016830	carbon-carbon lyase activity	15	67	0.550653	0.821959	86947;62041;28832;91744;150061;30734;166655;136580;57013;370834;43252;151914;47019;137548;69968
GO:0046872	metal ion binding	248	1113	0.562934	0.821959	163957;185369;93630;92553;197802;42542;70319;58891;447525;146436;53962;72226;146251;437317;135771;201593;71367;22461;185447;27748;451560;59032;212451;48880;23767;327141;141038;62528;62041;83451;67880;57192;53800;87454;73687;145031;23792;59577;57613;238048;202754;132077;350549;459626;175227;432576;379143;27909;126530;60734;156428;27885;147261;23002;64697;72865;57308;59258;157186;135381;201383;3441…
GO:0003916	DNA topoisomerase activity	2	8	0.565557	0.821959	51852;131000
GO:0003988	acetyl-CoA C-acyltransferase activity	2	8	0.565557	0.821959	55407;196269
GO:0004104	cholinesterase activity	2	8	0.565557	0.821959	47917;176143
GO:0004571	mannosyl-oligosaccharide 1,2-alpha-mannosidase activity	2	8	0.565557	0.821959	59577;145427
GO:0005388	calcium-transporting ATPase activity	2	8	0.565557	0.821959	198034;49108
GO:0008138	protein tyrosine/serine/threonine phosphatase activity	2	8	0.565557	0.821959	135165;152381
GO:0008418	protein-N-terminal asparagine amidohydrolase activity	2	8	0.565557	0.821959	144759;52868
GO:0008759	UDP-3-O-[3-hydroxymyristoyl] N-acetylglucosamine deacetylase activity	2	8	0.565557	0.821959	144759;52868
GO:0015085	calcium ion transmembrane transporter activity	2	8	0.565557	0.821959	198034;49108
GO:0018748	iprodione amidohydrolase activity	2	8	0.565557	0.821959	144759;52868
GO:0018749	(3,5-dichlorophenylurea)acetate amidohydrolase activity	2	8	0.565557	0.821959	144759;52868
GO:0043747	N2-acetyl-L-lysine deacetylase activity	2	8	0.565557	0.821959	144759;52868
GO:0043748	O-succinylbenzoate synthase activity	2	8	0.565557	0.821959	144759;52868
GO:0043864	indoleacetamide hydrolase activity	2	8	0.565557	0.821959	144759;52868
GO:0047419	N-acetylgalactosamine-6-phosphate deacetylase activity	2	8	0.565557	0.821959	144759;52868
GO:0000009	alpha-1,6-mannosyltransferase activity	5	22	0.569178	0.821959	56326;39875;62722;62431;352914
GO:0015923	mannosidase activity	5	22	0.569178	0.821959	141463;59577;145427;148204;136724
GO:0016408	C-acyltransferase activity	5	22	0.569178	0.821959	129781;171716;55407;196269;126837
GO:0016893	endonuclease activity, active with either ribo- or deoxyribonucleic acids and producing 5'-phosphomonoesters	5	22	0.569178	0.821959	133680;55856;86287;148991;30121
GO:0005506	iron ion binding	28	127	0.575788	0.821959	447525;57192;23792;27885;201383;74377;59122;60730;61095;69940;177358;188272;25833;65956;162586;142556;62475;171662;94014;86857;142093;219259;54711;58239;57604;68713;147920;53458
GO:0003677	DNA binding	110	497	0.582661	0.821959	185369;93630;197802;42542;126622;171967;53962;437317;75240;60621;22461;130390;177369;59551;148192;83814;56214;64500;366673;327141;189189;309587;57613;147261;64697;33940;57308;157186;195251;83989;57394;203472;54310;25085;30826;138449;133916;131000;72741;149853;76643;398412;192083;63158;43829;52506;71865;459094;160286;90581;147674;72345;125356;156404;74479;147853;77086;68995;34989;24907;164492;7264…
GO:0004407	histone deacetylase activity	3	13	0.584579	0.821959	144759;145404;52868
GO:0016751	S-succinyltransferase activity	3	13	0.584579	0.821959	129781;171716;126837
GO:0018585	fluorene oxygenase activity	3	13	0.584579	0.821959	74377;317723;60730
GO:0018586	mono-butyltin dioxygenase activity	3	13	0.584579	0.821959	74377;317723;60730
GO:0018588	tri-n-butyltin dioxygenase activity	3	13	0.584579	0.821959	74377;317723;60730
GO:0018589	di-n-butyltin dioxygenase activity	3	13	0.584579	0.821959	74377;317723;60730
GO:0018590	methylsilanetriol hydroxylase activity	3	13	0.584579	0.821959	74377;317723;60730
GO:0018591	methyl tertiary butyl ether 3-monooxygenase activity	3	13	0.584579	0.821959	74377;317723;60730
GO:0018592	4-nitrocatechol 4-monooxygenase activity	3	13	0.584579	0.821959	74377;317723;60730
GO:0018593	4-chlorophenoxyacetate monooxygenase activity	3	13	0.584579	0.821959	74377;317723;60730
GO:0018594	tert-butanol 2-monooxygenase activity	3	13	0.584579	0.821959	74377;317723;60730
GO:0018595	alpha-pinene monooxygenase activity	3	13	0.584579	0.821959	74377;317723;60730
GO:0018596	dimethylsilanediol hydroxylase activity	3	13	0.584579	0.821959	74377;317723;60730
GO:0018597	ammonia monooxygenase activity	3	13	0.584579	0.821959	74377;317723;60730
GO:0018598	hydroxymethylsilanetriol oxidase activity	3	13	0.584579	0.821959	74377;317723;60730
GO:0018599	2-hydroxyisobutyrate 3-monooxygenase activity	3	13	0.584579	0.821959	74377;317723;60730
GO:0018600	alpha-pinene dehydrogenase activity	3	13	0.584579	0.821959	74377;317723;60730
GO:0033558	protein deacetylase activity	3	13	0.584579	0.821959	144759;145404;52868
GO:0043823	spheroidene monooxygenase activity	3	13	0.584579	0.821959	74377;317723;60730
GO:0046912	transferase activity, transferring acyl groups, acyl groups converted into alkyl on transfer	3	13	0.584579	0.821959	62285;410509;200927
GO:0005507	copper ion binding	6	27	0.584863	0.821959	72226;62733;134578;73210;55018;130369
GO:0000026	alpha-1,2-mannosyltransferase activity	4	18	0.5995	0.821959	56326;39875;62431;352914
GO:0015020	glucuronosyltransferase activity	4	18	0.5995	0.821959	56326;39875;62431;352914
GO:0019187	beta-1,4-mannosyltransferase activity	4	18	0.5995	0.821959	56326;39875;62431;352914
GO:0016407	acetyltransferase activity	22	101	0.600747	0.821959	24141;129781;158083;171716;136736;129594;447579;72971;54071;142234;57031;31706;55679;133937;151072;80100;337531;144253;132500;126837;86071;65350
GO:0004540	ribonuclease activity	10	46	0.601804	0.821959	73079;55856;58777;138010;86287;148991;30121;136343;184121;46167
GO:0003779	actin binding	5	23	0.612203	0.821959	178339;54729;57034;126980;42032
GO:0008170	N-methyltransferase activity	5	23	0.612203	0.821959	81833;194075;196606;83481;43553
GO:0016638	oxidoreductase activity, acting on the CH-NH2 group of donors	5	23	0.612203	0.821959	27885;147189;78766;138566;54747
GO:0004620	phospholipase activity	6	28	0.62344	0.821959	59434;46010;298103;192255;130348;70807
GO:0031072	heat shock protein binding	6	28	0.62344	0.821959	82089;182758;127279;64264;317376;55540
GO:0008080	N-acetyltransferase activity	20	93	0.624868	0.821959	24141;129781;158083;171716;136736;129594;447579;72971;54071;142234;57031;31706;55679;80100;337531;144253;132500;126837;86071;65350
GO:0000293	ferric-chelate reductase activity	2	9	0.633624	0.821959	447525;57604
GO:0004096	catalase activity	2	9	0.633624	0.821959	369646;197596
GO:0004558	alpha-1,4-glucosidase activity	2	9	0.633624	0.821959	70158;32189
GO:0008137	NADH dehydrogenase (ubiquinone) activity	2	9	0.633624	0.821959	69394;75246
GO:0015924	mannosyl-oligosaccharide mannosidase activity	2	9	0.633624	0.821959	59577;145427
GO:0016207	4-coumarate-CoA ligase activity	2	9	0.633624	0.821959	129092;59111
GO:0016668	oxidoreductase activity, acting on a sulfur group of donors, NAD(P) as acceptor	2	9	0.633624	0.821959	142093;42899
GO:0016679	oxidoreductase activity, acting on diphenols and related substances as donors	2	9	0.633624	0.821959	130369;58429
GO:0050136	NADH dehydrogenase (quinone) activity	2	9	0.633624	0.821959	69394;75246
GO:0003689	DNA clamp loader activity	1	4	0.637875	0.821959	75772
GO:0003905	alkylbase DNA N-glycosylase activity	1	4	0.637875	0.821959	58096
GO:0003908	methylated-DNA-[protein]-cysteine S-methyltransferase activity	1	4	0.637875	0.821959	74479
GO:0003933	GTP cyclohydrolase activity	1	4	0.637875	0.821959	131437
GO:0004435	phosphatidylinositol phospholipase C activity	1	4	0.637875	0.821959	59434
GO:0004460	L-lactate dehydrogenase (cytochrome) activity	1	4	0.637875	0.821959	191306
GO:0004826	phenylalanine-tRNA ligase activity	1	4	0.637875	0.821959	61351
GO:0008688	3-(3-hydroxyphenyl)propionate hydroxylase activity	1	4	0.637875	0.821959	162586
GO:0008783	agmatinase activity	1	4	0.637875	0.821959	93111
GO:0008840	4-hydroxy-tetrahydrodipicolinate synthase	1	4	0.637875	0.821959	60067
GO:0008869	galactonate dehydratase activity	1	4	0.637875	0.821959	203977
GO:0016215	acyl-CoA desaturase activity	1	4	0.637875	0.821959	23792
GO:0016671	oxidoreductase activity, acting on a sulfur group of donors, disulfide as acceptor	1	4	0.637875	0.821959	138659
GO:0016857	racemase and epimerase activity, acting on carbohydrates and derivatives	1	4	0.637875	0.821959	138741
GO:0017176	phosphatidylinositol N-acetylglucosaminyltransferase activity	1	4	0.637875	0.821959	277366
GO:0018471	4-chlorobenzaldehyde oxidase activity	1	4	0.637875	0.821959	162586
GO:0018576	catechol 1,2-dioxygenase activity	1	4	0.637875	0.821959	188272
GO:0018630	3,5-xylenol methylhydroxylase activity	1	4	0.637875	0.821959	162586
GO:0018631	phenylacetate hydroxylase activity	1	4	0.637875	0.821959	162586
GO:0018632	4-nitrophenol 4-monooxygenase activity	1	4	0.637875	0.821959	162586
GO:0018633	dimethyl sulfide monooxygenase activity	1	4	0.637875	0.821959	162586
GO:0018634	alpha-pinene monooxygenase [NADH] activity	1	4	0.637875	0.821959	162586
GO:0018635	(R)-limonene 1,2-monooxygenase activity	1	4	0.637875	0.821959	162586
GO:0018636	phenanthrene 9,10-monooxygenase activity	1	4	0.637875	0.821959	162586
GO:0018637	1-hydroxy-2-naphthoate hydroxylase activity	1	4	0.637875	0.821959	162586
GO:0018638	toluene 4-monooxygenase activity	1	4	0.637875	0.821959	162586
GO:0018639	xylene monooxygenase activity	1	4	0.637875	0.821959	162586
GO:0018640	dibenzothiophene monooxygenase activity	1	4	0.637875	0.821959	162586
GO:0018641	6-hydroxy-3-methyl-2-oxo-1,2-dihydroquinoline 6-monooxygenase activity	1	4	0.637875	0.821959	162586
GO:0018642	chlorophenol 4-monooxygenase activity	1	4	0.637875	0.821959	162586
GO:0018643	carbon disulfide oxygenase activity	1	4	0.637875	0.821959	162586
GO:0018644	toluene 2-monooxygenase activity	1	4	0.637875	0.821959	162586
GO:0018646	1-hydroxy-2-oxolimonene 1,2-monooxygenase activity	1	4	0.637875	0.821959	162586
GO:0018647	phenanthrene 1,2-monooxygenase activity	1	4	0.637875	0.821959	162586
GO:0018648	methanesulfonate monooxygenase activity	1	4	0.637875	0.821959	162586
GO:0018649	tetrahydrofuran hydroxylase activity	1	4	0.637875	0.821959	162586
GO:0018650	styrene monooxygenase activity	1	4	0.637875	0.821959	162586
GO:0018651	toluene-4-sulfonate monooxygenase activity	1	4	0.637875	0.821959	162586
GO:0018652	toluene-sulfonate methyl-monooxygenase activity	1	4	0.637875	0.821959	162586
GO:0018653	3-methyl-2-oxo-1,2-dihydroquinoline 6-monooxygenase activity	1	4	0.637875	0.821959	162586
GO:0018654	2-hydroxy-phenylacetate hydroxylase activity	1	4	0.637875	0.821959	162586
GO:0018655	2-oxo-delta3-4,5,5-trimethylcyclopentenylacetyl-CoA 1,2-monooxygenase activity	1	4	0.637875	0.821959	162586
GO:0018656	phenanthrene 3,4-monooxygenase activity	1	4	0.637875	0.821959	162586
GO:0018657	toluene 3-monooxygenase activity	1	4	0.637875	0.821959	162586
GO:0019113	limonene monooxygenase activity	1	4	0.637875	0.821959	162586
GO:0019114	catechol dioxygenase activity	1	4	0.637875	0.821959	188272
GO:0030060	L-malate dehydrogenase activity	1	4	0.637875	0.821959	59908
GO:0032403	protein complex binding	1	4	0.637875	0.821959	75240
GO:0033170	protein-DNA loading ATPase activity	1	4	0.637875	0.821959	75772
GO:0043719	2-octaprenyl-3-methyl-6-methoxy-1,4-benzoquinol hydroxylase activity	1	4	0.637875	0.821959	162586
GO:0043731	6-hydroxynicotinate 3-monooxygenase activity	1	4	0.637875	0.821959	162586
GO:0050291	sphingosine N-acyltransferase activity	1	4	0.637875	0.821959	127010
GO:0070569	uridylyltransferase activity	1	4	0.637875	0.821959	363916
GO:0000179	rRNA (adenine-N6,N6-)-dimethyltransferase activity	3	14	0.638499	0.821959	194075;196606;83481
GO:0004536	deoxyribonuclease activity	3	14	0.638499	0.821959	171967;133680;54310
GO:0008649	rRNA methyltransferase activity	3	14	0.638499	0.821959	194075;196606;83481
GO:0008650	rRNA (uridine-2'-O-)-methyltransferase activity	3	14	0.638499	0.821959	194075;196606;83481
GO:0009383	rRNA (cytosine-C5-)-methyltransferase activity	3	14	0.638499	0.821959	194075;196606;83481
GO:0016205	selenocysteine methyltransferase activity	3	14	0.638499	0.821959	194075;196606;83481
GO:0016273	arginine N-methyltransferase activity	3	14	0.638499	0.821959	194075;196606;83481
GO:0016274	protein-arginine N-methyltransferase activity	3	14	0.638499	0.821959	194075;196606;83481
GO:0016300	tRNA (uracil) methyltransferase activity	3	14	0.638499	0.821959	194075;196606;83481
GO:0016406	carnitine O-acyltransferase activity	3	14	0.638499	0.821959	129781;171716;126837
GO:0016409	palmitoyltransferase activity	3	14	0.638499	0.821959	129781;171716;126837
GO:0016426	tRNA (adenine) methyltransferase activity	3	14	0.638499	0.821959	194075;196606;83481
GO:0016427	tRNA (cytosine) methyltransferase activity	3	14	0.638499	0.821959	194075;196606;83481
GO:0016429	tRNA (adenine-N1-)-methyltransferase activity	3	14	0.638499	0.821959	194075;196606;83481
GO:0016433	rRNA (adenine) methyltransferase activity	3	14	0.638499	0.821959	194075;196606;83481
GO:0016434	rRNA (cytosine) methyltransferase activity	3	14	0.638499	0.821959	194075;196606;83481
GO:0016435	rRNA (guanine) methyltransferase activity	3	14	0.638499	0.821959	194075;196606;83481
GO:0016436	rRNA (uridine) methyltransferase activity	3	14	0.638499	0.821959	194075;196606;83481
GO:0016454	C-palmitoyltransferase activity	3	14	0.638499	0.821959	129781;171716;126837
GO:0016706	oxidoreductase activity, acting on paired donors, with incorporation or reduction of molecular oxygen, 2-oxoglutarate as one donor, and incorporation of one atom each of oxygen into both donors	3	14	0.638499	0.821959	166247;58545;147920
GO:0018423	protein C-terminal leucine carboxyl O-methyltransferase activity	3	14	0.638499	0.821959	194075;196606;83481
GO:0018707	1-phenanthrol methyltransferase activity	3	14	0.638499	0.821959	194075;196606;83481
GO:0019702	protein-arginine N5-methyltransferase activity	3	14	0.638499	0.821959	194075;196606;83481
GO:0030792	methylarsonite methyltransferase activity	3	14	0.638499	0.821959	194075;196606;83481
GO:0043770	demethylmenaquinone methyltransferase activity	3	14	0.638499	0.821959	194075;196606;83481
GO:0043776	cobalt-precorrin-6B C5-methyltransferase activity	3	14	0.638499	0.821959	194075;196606;83481
GO:0043777	cobalt-precorrin-7 C15-methyltransferase activity	3	14	0.638499	0.821959	194075;196606;83481
GO:0043780	cobalt-precorrin-5B C1-methyltransferase activity	3	14	0.638499	0.821959	194075;196606;83481
GO:0043782	cobalt-precorrin-3 C17-methyltransferase activity	3	14	0.638499	0.821959	194075;196606;83481
GO:0043791	dimethylamine methyltransferase activity	3	14	0.638499	0.821959	194075;196606;83481
GO:0043803	hydroxyneurosporene-O-methyltransferase activity	3	14	0.638499	0.821959	194075;196606;83481
GO:0043827	tRNA (adenine-57, 58-N(1)-) methyltransferase activity	3	14	0.638499	0.821959	194075;196606;83481
GO:0043833	methylamine-specific methylcobalamin:coenzyme M methyltransferase activity	3	14	0.638499	0.821959	194075;196606;83481
GO:0043834	trimethylamine methyltransferase activity	3	14	0.638499	0.821959	194075;196606;83481
GO:0043851	methanol-specific methylcobalamin:coenzyme M methyltransferase activity	3	14	0.638499	0.821959	194075;196606;83481
GO:0043852	monomethylamine methyltransferase activity	3	14	0.638499	0.821959	194075;196606;83481
GO:0051995	Se-methyltransferase activity	3	14	0.638499	0.821959	194075;196606;83481
GO:0004376	glycolipid mannosyltransferase activity	5	24	0.652606	0.837278	56326;39875;62722;62431;352914
GO:0008092	cytoskeletal protein binding	5	24	0.652606	0.837278	178339;54729;57034;126980;42032
GO:0008234	cysteine-type peptidase activity	5	24	0.652606	0.837278	53037;135771;130786;456571;85240
GO:0016877	ligase activity, forming carbon-sulfur bonds	7	34	0.666963	0.854734	129092;61461;62285;59111;44111;145476;134737
GO:0016209	antioxidant activity	9	44	0.680441	0.870776	73687;83006;369646;183218;200163;65956;197596;29301;42899
GO:0003886	DNA (cytosine-5-)-methyltransferase activity	3	15	0.687299	0.870776	194075;196606;83481
GO:0004559	alpha-mannosidase activity	3	15	0.687299	0.870776	141463;59577;145427
GO:0008174	mRNA methyltransferase activity	3	15	0.687299	0.870776	194075;196606;83481
GO:0008175	tRNA methyltransferase activity	3	15	0.687299	0.870776	194075;196606;83481
GO:0008425	2-polyprenyl-6-methoxy-1,4-benzoquinone methyltransferase activity	3	15	0.687299	0.870776	194075;196606;83481
GO:0016423	tRNA (guanine) methyltransferase activity	3	15	0.687299	0.870776	194075;196606;83481
GO:0030580	quinone cofactor methyltransferase activity	3	15	0.687299	0.870776	194075;196606;83481
GO:0044877	macromolecular complex binding	3	15	0.687299	0.870776	75240;164895;72694
GO:0016812	hydrolase activity, acting on carbon-nitrogen (but not peptide) bonds, in cyclic amides	4	20	0.687546	0.870776	136308;133680;61252;137830
GO:0003682	chromatin binding	2	10	0.693031	0.870776	75240;164895
GO:0004300	enoyl-CoA hydratase activity	2	10	0.693031	0.870776	246336;60689
GO:0004467	long-chain fatty acid-CoA ligase activity	2	10	0.693031	0.870776	44111;145476
GO:0015645	fatty acid ligase activity	2	10	0.693031	0.870776	44111;145476
GO:0031955	short-chain fatty acid-CoA ligase activity	2	10	0.693031	0.870776	44111;145476
GO:0031956	medium-chain fatty acid-CoA ligase activity	2	10	0.693031	0.870776	44111;145476
GO:0031957	very long-chain fatty acid-CoA ligase activity	2	10	0.693031	0.870776	44111;145476
GO:0051536	iron-sulfur cluster binding	6	30	0.694019	0.870776	27885;43637;154017;170001;33509;142093
GO:0051540	metal cluster binding	6	30	0.694019	0.870776	27885;43637;154017;170001;33509;142093
GO:0004812	aminoacyl-tRNA ligase activity	11	55	0.717299	0.877126	65698;62715;178876;28549;136736;61351;53631;146298;58980;38650;205278
GO:0016875	ligase activity, forming carbon-oxygen bonds	11	55	0.717299	0.877126	65698;62715;178876;28549;136736;61351;53631;146298;58980;38650;205278
GO:0016876	ligase activity, forming aminoacyl-tRNA and related compounds	11	55	0.717299	0.877126	65698;62715;178876;28549;136736;61351;53631;146298;58980;38650;205278
GO:0002094	polyprenyltransferase activity	1	5	0.71912	0.877126	136306
GO:0003756	protein disulfide isomerase activity	1	5	0.71912	0.877126	67339
GO:0003958	NADPH-hemoprotein reductase activity	1	5	0.71912	0.877126	86857
GO:0004053	arginase activity	1	5	0.71912	0.877126	93111
GO:0004303	estradiol 17-beta-dehydrogenase activity	1	5	0.71912	0.877126	57789
GO:0004337	geranyltranstransferase activity	1	5	0.71912	0.877126	136306
GO:0004622	lysophospholipase activity	1	5	0.71912	0.877126	298103
GO:0004791	thioredoxin-disulfide reductase activity	1	5	0.71912	0.877126	42899
GO:0008412	4-hydroxybenzoate octaprenyltransferase activity	1	5	0.71912	0.877126	136306
GO:0008495	protoheme IX farnesyltransferase activity	1	5	0.71912	0.877126	136306
GO:0008496	mannan endo-1,6-alpha-mannosidase activity	1	5	0.71912	0.877126	141463
GO:0008704	5-carboxymethyl-2-hydroxymuconate delta-isomerase activity	1	5	0.71912	0.877126	68865
GO:0016629	12-oxophytodienoate reductase activity	1	5	0.71912	0.877126	78661
GO:0016864	intramolecular oxidoreductase activity, transposing S-S bonds	1	5	0.71912	0.877126	67339
GO:0016888	endodeoxyribonuclease activity, producing 5'-phosphomonoesters	1	5	0.71912	0.877126	133680
GO:0016898	oxidoreductase activity, acting on the CH-OH group of donors, cytochrome as acceptor	1	5	0.71912	0.877126	191306
GO:0019104	DNA N-glycosylase activity	1	5	0.71912	0.877126	58096
GO:0019843	rRNA binding	1	5	0.71912	0.877126	58392
GO:0031559	oxidosqualene cyclase activity	1	5	0.71912	0.877126	135986
GO:0033164	glycolipid 6-alpha-mannosyltransferase activity	1	5	0.71912	0.877126	62722
GO:0043766	Sep-tRNA:Cys-tRNA synthase activity	1	5	0.71912	0.877126	136306
GO:0043888	(S)-2,3-di-O-geranylgeranylglyceryl phosphate synthase activity	1	5	0.71912	0.877126	136306
GO:0046428	1,4-dihydroxy-2-naphthoate octaprenyltransferase activity	1	5	0.71912	0.877126	136306
GO:0004601	peroxidase activity	5	26	0.724948	0.880886	369646;183218;65956;197596;29301
GO:0016667	oxidoreductase activity, acting on a sulfur group of donors	5	26	0.724948	0.880886	30813;138659;181777;142093;42899
GO:0046873	metal ion transmembrane transporter activity	6	31	0.725804	0.880886	72226;198034;49108;219864;192029;153792
GO:0003743	translation initiation factor activity	4	21	0.726073	0.880886	25755;150723;35157;57330
GO:0008276	protein methyltransferase activity	4	21	0.726073	0.880886	81833;194075;196606;83481
GO:0003880	protein C-terminal carboxyl O-methyltransferase activity	3	16	0.730979	0.883073	194075;196606;83481
GO:0004693	cyclin-dependent protein serine/threonine kinase activity	3	16	0.730979	0.883073	153638;67635;160326
GO:0008800	beta-lactamase activity	3	16	0.730979	0.883073	136308;61252;137830
GO:0097472	cyclin-dependent protein kinase activity	3	16	0.730979	0.883073	153638;67635;160326
GO:0016709	oxidoreductase activity, acting on paired donors, with incorporation or reduction of molecular oxygen, NAD(P)H as one donor, and incorporation of one atom of oxygen	10	51	0.736878	0.889255	60054;166321;55398;54168;162586;171662;147305;34278;84126;186554
GO:0015035	protein disulfide oxidoreductase activity	2	11	0.744237	0.897184	30813;181777
GO:0004190	aspartic-type endopeptidase activity	6	32	0.755199	0.907566	37088;145165;49688;181111;49528;67372
GO:0070001	aspartic-type peptidase activity	6	32	0.755199	0.907566	37088;145165;49688;181111;49528;67372
GO:0004725	protein tyrosine phosphatase activity	5	27	0.756785	0.907566	133140;135165;326068;44465;152381
GO:0008171	O-methyltransferase activity	5	27	0.756785	0.907566	194075;150661;196606;53110;83481
GO:0003924	GTPase activity	9	47	0.757735	0.907566	139139;65412;35157;129408;55940;158395;127935;200334;134816
GO:0004022	alcohol dehydrogenase (NAD) activity	3	17	0.769702	0.907566	59310;53139;444695
GO:0004023	alcohol dehydrogenase activity, metal ion-independent	3	17	0.769702	0.907566	59310;53139;444695
GO:0004024	alcohol dehydrogenase activity, zinc-dependent	3	17	0.769702	0.907566	59310;53139;444695
GO:0004025	alcohol dehydrogenase activity, iron-dependent	3	17	0.769702	0.907566	59310;53139;444695
GO:0008173	RNA methyltransferase activity	3	17	0.769702	0.907566	194075;196606;83481
GO:0010340	carboxyl-O-methyltransferase activity	3	17	0.769702	0.907566	194075;196606;83481
GO:0016866	intramolecular transferase activity	3	17	0.769702	0.907566	135986;130025;54952
GO:0050661	NADP binding	3	17	0.769702	0.907566	24207;142093;186554
GO:0051998	protein carboxyl O-methyltransferase activity	3	17	0.769702	0.907566	194075;196606;83481
GO:0004448	isocitrate dehydrogenase activity	9	48	0.780351	0.907566	55723;29463;39117;71823;152205;57906;42842;146243;436740
GO:0033765	steroid dehydrogenase activity, acting on the CH-CH group of donors	9	48	0.780351	0.907566	55723;29463;39117;71823;152205;57906;42842;48057;146243
GO:0003917	DNA topoisomerase type I activity	1	6	0.782149	0.907566	51852
GO:0003990	acetylcholinesterase activity	1	6	0.782149	0.907566	47917
GO:0004069	L-aspartate:2-oxoglutarate aminotransferase activity	1	6	0.782149	0.907566	25377
GO:0004177	aminopeptidase activity	1	6	0.782149	0.907566	195598
GO:0004311	farnesyltranstransferase activity	1	6	0.782149	0.907566	136306
GO:0004535	poly(A)-specific ribonuclease activity	1	6	0.782149	0.907566	184121
GO:0004784	superoxide dismutase activity	1	6	0.782149	0.907566	73687
GO:0005375	copper ion transmembrane transporter activity	1	6	0.782149	0.907566	72226
GO:0016615	malate dehydrogenase activity	1	6	0.782149	0.907566	59908
GO:0016634	oxidoreductase activity, acting on the CH-CH group of donors, oxygen as acceptor	1	6	0.782149	0.907566	183218
GO:0016647	oxidoreductase activity, acting on the CH-NH group of donors, oxygen as acceptor	1	6	0.782149	0.907566	56674
GO:0016721	oxidoreductase activity, acting on superoxide radicals as acceptor	1	6	0.782149	0.907566	73687
GO:0016755	transferase activity, transferring amino-acyl groups	1	6	0.782149	0.907566	58220
GO:0016847	1-aminocyclopropane-1-carboxylate synthase activity	1	6	0.782149	0.907566	132823
GO:0030145	manganese ion binding	1	6	0.782149	0.907566	135771
GO:0042802	identical protein binding	1	6	0.782149	0.907566	62460
GO:0042972	licheninase activity	1	6	0.782149	0.907566	148776
GO:0050236	pyridoxine:NADP 4-dehydrogenase activity	1	6	0.782149	0.907566	62262
GO:1901677	phosphate transmembrane transporter activity	1	6	0.782149	0.907566	26849
GO:0016684	oxidoreductase activity, acting on peroxide as acceptor	5	28	0.785774	0.907566	369646;183218;65956;197596;29301
GO:0008732	L-allo-threonine aldolase activity	2	12	0.78793	0.907566	91744;150061
GO:0008812	choline dehydrogenase activity	2	12	0.78793	0.907566	139140;57517
GO:0015036	disulfide oxidoreductase activity	2	12	0.78793	0.907566	30813;181777
GO:0018802	2,4-dihydroxyhept-2-ene-1,7-dioate aldolase activity	2	12	0.78793	0.907566	91744;150061
GO:0043801	hexulose-6-phosphate synthase activity	2	12	0.78793	0.907566	91744;150061
GO:0043863	4-hydroxy-2-ketopimelate aldolase activity	2	12	0.78793	0.907566	91744;150061
GO:0043876	D-threonine aldolase activity	2	12	0.78793	0.907566	91744;150061
GO:0004175	endopeptidase activity	20	102	0.787939	0.907566	53037;65311;134390;67880;205855;175227;54541;37088;145165;130786;49688;30841;456571;78852;181111;85240;26100;30035;49528;67372
GO:0004576	oligosaccharyl transferase activity	4	23	0.792252	0.91161	56326;39875;62431;352914
GO:0009055	electron carrier activity	9	49	0.801396	0.919255	30813;154017;170001;33509;86857;142093;142200;73210;55018
GO:0020037	heme binding	25	127	0.802265	0.919255	57192;23792;201383;74377;140109;60730;61095;69940;177358;140404;25833;193820;183218;65956;162586;197596;29301;62475;171662;142093;24930;24183;58239;68713;457172
GO:0046906	tetrapyrrole binding	25	127	0.802265	0.919255	57192;23792;201383;74377;140109;60730;61095;69940;177358;140404;25833;193820;183218;65956;162586;197596;29301;62475;171662;142093;24930;24183;58239;68713;457172
GO:0004532	exoribonuclease activity	3	18	0.803743	0.919255	138010;136343;184121
GO:0016896	exoribonuclease activity, producing 5'-phosphomonoesters	3	18	0.803743	0.919255	138010;136343;184121
GO:0019239	deaminase activity	3	18	0.803743	0.919255	62715;186403;131437
GO:0030170	pyridoxal phosphate binding	14	74	0.805346	0.920164	33089;30633;71717;142955;132823;43758;57934;128924;25377;149316;33509;26546;138282;69968
GO:0043565	sequence-specific DNA binding	15	79	0.806941	0.921063	177369;148192;64697;57308;203472;30826;63158;125356;74479;164492;132360;75612;368576;22310;70440
GO:0004364	glutathione transferase activity	4	24	0.820181	0.927136	128452;181777;205577;149252
GO:0004495	mevaldate reductase activity	8	45	0.822537	0.927136	55723;29463;39117;71823;152205;57906;42842;146243
GO:0018451	epoxide dehydrogenase activity	8	45	0.822537	0.927136	55723;29463;39117;71823;152205;57906;42842;146243
GO:0018452	5-exo-hydroxycamphor dehydrogenase activity	8	45	0.822537	0.927136	55723;29463;39117;71823;152205;57906;42842;146243
GO:0018453	2-hydroxytetrahydrofuran dehydrogenase activity	8	45	0.822537	0.927136	55723;29463;39117;71823;152205;57906;42842;146243
GO:0032442	phenylcoumaran benzylic ether reductase activity	8	45	0.822537	0.927136	55723;29463;39117;71823;152205;57906;42842;146243
GO:0043713	(R)-2-hydroxyisocaproate dehydrogenase activity	8	45	0.822537	0.927136	55723;29463;39117;71823;152205;57906;42842;146243
GO:0048258	3-ketoglucose-reductase activity	8	45	0.822537	0.927136	55723;29463;39117;71823;152205;57906;42842;146243
GO:0051990	(R)-2-hydroxyglutarate dehydrogenase activity	8	45	0.822537	0.927136	55723;29463;39117;71823;152205;57906;42842;146243
GO:0003847	1-alkyl-2-acetylglycerophosphocholine esterase activity	2	13	0.824903	0.927136	203666;203993
GO:0004252	serine-type endopeptidase activity	2	13	0.824903	0.927136	65311;54541
GO:0004000	adenosine deaminase activity	1	7	0.831042	0.927136	131437
GO:0004457	lactate dehydrogenase activity	1	7	0.831042	0.927136	191306
GO:0004629	phospholipase C activity	1	7	0.831042	0.927136	59434
GO:0004661	protein geranylgeranyltransferase activity	1	7	0.831042	0.927136	136306
GO:0004815	aspartate-tRNA ligase activity	1	7	0.831042	0.927136	205278
GO:0008121	ubiquinol-cytochrome-c reductase activity	1	7	0.831042	0.927136	58429
GO:0008134	transcription factor binding	1	7	0.831042	0.927136	116322
GO:0016653	oxidoreductase activity, acting on NAD(P)H, heme protein as acceptor	1	7	0.831042	0.927136	86857
GO:0016681	oxidoreductase activity, acting on diphenols and related substances as donors, cytochrome as acceptor	1	7	0.831042	0.927136	58429
GO:0016717	oxidoreductase activity, acting on paired donors, with oxidation of a pair of donors resulting in the reduction of molecular oxygen to two molecules of water	1	7	0.831042	0.927136	23792
GO:0051539	4 iron, 4 sulfur cluster binding	1	7	0.831042	0.927136	142093
GO:0070567	cytidylyltransferase activity	1	7	0.831042	0.927136	29056
GO:0003954	NADH dehydrogenase activity	3	19	0.833445	0.927136	69394;75246;82393
GO:0008169	C-methyltransferase activity	3	19	0.833445	0.927136	194075;196606;83481
GO:0016814	hydrolase activity, acting on carbon-nitrogen (but not peptide) bonds, in cyclic amidines	3	19	0.833445	0.927136	62715;131437;144030
GO:0016229	steroid dehydrogenase activity	10	56	0.837366	0.930588	55723;29463;39117;71823;152205;57906;42842;57789;48057;146243
GO:0000253	3-keto sterol reductase activity	8	46	0.841274	0.933109	55723;29463;39117;71823;152205;57906;42842;146243
GO:0008875	gluconate dehydrogenase activity	8	46	0.841274	0.933109	55723;29463;39117;71823;152205;57906;42842;146243
GO:0003755	peptidyl-prolyl cis-trans isomerase activity	4	25	0.844936	0.935559	25928;153585;45945;273163
GO:0016788	hydrolase activity, acting on ester bonds	60	298	0.851717	0.935559	127132;60649;171967;197786;133680;65464;73079;83814;133140;203666;135165;369422;59434;46959;80420;46010;298103;55856;326068;42047;71575;55936;176088;192255;54310;62406;30744;57034;47917;67157;58777;44465;29572;58491;95214;35784;138010;27657;65744;86287;203993;148991;130348;176704;48349;70807;176143;30121;136343;430125;146052;153741;150743;63953;63069;64993;62046;184121;46167;152381
GO:0004793	threonine aldolase activity	2	14	0.85597	0.935559	91744;150061
GO:0004527	exonuclease activity	5	31	0.856715	0.935559	80420;138010;176704;136343;184121
GO:0000252	C-3 sterol dehydrogenase (C-4 sterol decarboxylase) activity	8	47	0.85841	0.935559	55723;29463;39117;71823;152205;57906;42842;146243
GO:0004721	phosphoprotein phosphatase activity	8	47	0.85841	0.935559	133140;135165;326068;176088;44465;29572;146052;152381
GO:0004316	3-oxoacyl-[acyl-carrier-protein] reductase (NADPH) activity	3	20	0.859192	0.935559	40968;48435;179618
GO:0004722	protein serine/threonine phosphatase activity	3	20	0.859192	0.935559	176088;29572;146052
GO:0004723	calcium-dependent protein serine/threonine phosphatase activity	3	20	0.859192	0.935559	176088;29572;146052
GO:0004724	magnesium-dependent protein serine/threonine phosphatase activity	3	20	0.859192	0.935559	176088;29572;146052
GO:0008420	CTD phosphatase activity	3	20	0.859192	0.935559	176088;29572;146052
GO:0008597	calcium-dependent protein serine/threonine phosphatase regulator activity	3	20	0.859192	0.935559	176088;29572;146052
GO:0017018	myosin phosphatase activity	3	20	0.859192	0.935559	176088;29572;146052
GO:0017020	myosin phosphatase regulator activity	3	20	0.859192	0.935559	176088;29572;146052
GO:0019213	deacetylase activity	3	20	0.859192	0.935559	144759;145404;52868
GO:0016879	ligase activity, forming carbon-nitrogen bonds	19	103	0.864366	0.935559	131793;48737;29332;48774;23676;257857;131348;172265;71865;79440;67675;62886;440197;43732;230294;68956;137115;59488;423258
GO:0016810	hydrolase activity, acting on carbon-nitrogen (but not peptide) bonds	22	118	0.866619	0.935559	136308;133680;126638;66944;62715;49268;61252;137830;40733;204715;159794;58692;77947;93111;144759;174042;145404;131437;145955;144030;29149;52868
GO:0048037	cofactor binding	72	357	0.868933	0.935559	61261;453179;62436;447525;71435;51447;63250;139140;59947;33089;24207;27885;51043;30633;62717;92921;138741;53590;25945;178876;47685;74873;43637;126905;166252;78661;71717;55737;142955;132823;60785;43758;57934;128924;57517;170001;136945;144759;191306;151397;53996;93312;25377;149316;33509;59314;76005;53411;56683;82393;86857;61885;142093;77191;142200;145476;57604;418376;393209;186500;145404;62043;4541…
GO:0003959	NADPH dehydrogenase activity	1	8	0.868968	0.935559	56683
GO:0004344	glucose dehydrogenase activity	1	8	0.868968	0.935559	179797
GO:0004427	inorganic diphosphatase activity	1	8	0.868968	0.935559	150602
GO:0008318	protein prenyltransferase activity	1	8	0.868968	0.935559	136306
GO:0016774	phosphotransferase activity, carboxyl group as acceptor	1	8	0.868968	0.935559	142234
GO:0016854	racemase and epimerase activity	1	8	0.868968	0.935559	138741
GO:0018446	pinocarveol dehydrogenase activity	1	8	0.868968	0.935559	179797
GO:0018447	chloral hydrate dehydrogenase activity	1	8	0.868968	0.935559	179797
GO:0018448	hydroxymethylmethylsilanediol oxidase activity	1	8	0.868968	0.935559	179797
GO:0018449	1-phenylethanol dehydrogenase activity	1	8	0.868968	0.935559	179797
GO:0018450	myrtenol dehydrogenase activity	1	8	0.868968	0.935559	179797
GO:0042469	versicolorin reductase activity	1	8	0.868968	0.935559	179797
GO:0045703	ketoreductase activity	1	8	0.868968	0.935559	179797
GO:0033764	steroid dehydrogenase activity, acting on the CH-OH group of donors, NAD or NADP as acceptor	9	53	0.870636	0.936468	55723;29463;39117;71823;152205;57906;42842;57789;146243
GO:0008408	3'-5' exonuclease activity	3	21	0.881379	0.944453	138010;136343;184121
GO:0016796	exonuclease activity, active with either ribo- or deoxyribonucleic acids and producing 5'-phosphomonoesters	3	21	0.881379	0.944453	138010;136343;184121
GO:0016832	aldehyde-lyase activity	3	21	0.881379	0.944453	62041;91744;150061
GO:0019888	protein phosphatase regulator activity	3	21	0.881379	0.944453	176088;29572;146052
GO:0003824	catalytic activity	871	3963	0.885105	0.947488	163957;185369;139907;129097;127132;60054;141450;54084;51852;142029;133263;289944;84339;67103;69083;60649;87365;61261;453179;87601;317623;34533;62436;24141;63484;368882;447525;146851;72290;67580;171967;129092;25099;139533;197786;65698;72226;136308;55723;26016;139139;75240;63289;86947;133680;53037;28616;126638;166321;135771;161785;66944;61169;140008;65464;60621;62010;38702;202316;47552;54516;146486…
GO:0016859	cis-trans isomerase activity	4	27	0.885876	0.947488	25928;153585;45945;273163
GO:0008757	S-adenosylmethionine-dependent methyltransferase activity	8	49	0.888192	0.949073	54763;81833;194075;196606;53110;83481;43553;127468
GO:0008236	serine-type peptidase activity	7	44	0.892941	0.951033	87365;65311;54541;197271;198275;69586;145404
GO:0017171	serine hydrolase activity	7	44	0.892941	0.951033	87365;65311;54541;197271;198275;69586;145404
GO:0042578	phosphoric ester hydrolase activity	23	126	0.89503	0.951033	127132;133140;135165;369422;59434;46959;46010;326068;55936;176088;192255;44465;29572;58491;95214;35784;65744;130348;70807;430125;146052;64993;152381
GO:0005525	GTP binding	17	96	0.895041	0.951033	53962;139139;65412;59890;35157;129428;400943;129408;60263;273726;55940;158395;127935;200334;452201;134816;22314
GO:0019001	guanyl nucleotide binding	17	96	0.895041	0.951033	53962;139139;65412;59890;35157;129428;400943;129408;60263;273726;55940;158395;127935;200334;452201;134816;22314
GO:0032561	guanyl ribonucleotide binding	17	96	0.895041	0.951033	53962;139139;65412;59890;35157;129428;400943;129408;60263;273726;55940;158395;127935;200334;452201;134816;22314
GO:0016813	hydrolase activity, acting on carbon-nitrogen (but not peptide) bonds, in linear amidines	1	9	0.898386	0.951393	93111
GO:0046915	transition metal ion transmembrane transporter activity	1	9	0.898386	0.951393	72226
GO:0001871	pattern binding	3	22	0.900395	0.951393	61451;27807;70192
GO:0008422	beta-glucosidase activity	3	22	0.900395	0.951393	65834;62474;23916
GO:0030247	polysaccharide binding	3	22	0.900395	0.951393	61451;27807;70192
GO:0030248	cellulose binding	3	22	0.900395	0.951393	61451;27807;70192
GO:0016741	transferase activity, transferring one-carbon groups	20	112	0.903045	0.953307	77495;29508;54763;205590;81833;194075;150661;196606;64264;74479;159794;195703;188328;53110;186987;83481;43553;149583;127468;144030
GO:0008233	peptidase activity	38	201	0.905497	0.954015	163957;87365;53037;135771;65311;59032;134390;67880;205855;175227;195598;54541;37088;145165;197271;368296;198275;130786;49688;69586;30841;456571;78852;181111;47083;153644;85240;26100;52742;145404;153039;58220;30035;30713;49528;67372;60902;52868
GO:0043738	reduced coenzyme F420 dehydrogenase activity	9	56	0.908537	0.954015	147087;305846;92921;53590;156837;134578;151427;46667;57935
GO:0043826	sulfur oxygenase reductase activity	9	56	0.908537	0.954015	147087;305846;92921;53590;156837;134578;151427;46667;57935
GO:0043883	malolactic enzyme activity	9	56	0.908537	0.954015	147087;305846;92921;53590;156837;134578;151427;46667;57935
GO:0016705	oxidoreductase activity, acting on paired donors, with incorporation or reduction of molecular oxygen	21	118	0.910826	0.954015	60054;166321;55398;23792;166247;201383;74377;317723;54168;60730;58545;69940;177358;162586;62475;171662;147305;34278;84126;147920;186554
GO:0016835	carbon-oxygen lyase activity	14	83	0.91595	0.954015	171967;30633;135986;246336;205633;54310;57934;144759;54952;60067;60689;203977;26546;52868
GO:0004312	fatty acid synthase activity	3	23	0.916617	0.954015	40968;48435;179618
GO:0019208	phosphatase regulator activity	3	23	0.916617	0.954015	176088;29572;146052
GO:0003995	acyl-CoA dehydrogenase activity	1	10	0.921204	0.954015	140404
GO:0004534	5'-3' exoribonuclease activity	1	10	0.921204	0.954015	138010
GO:0008312	7S RNA binding	1	10	0.921204	0.954015	273726
GO:0008409	5'-3' exonuclease activity	1	10	0.921204	0.954015	138010
GO:0016631	enoyl-[acyl-carrier-protein] reductase activity	1	10	0.921204	0.954015	30023
GO:0018498	2,3-dihydroxy-2,3-dihydro-phenylpropionate dehydrogenase activity	1	10	0.921204	0.954015	30023
GO:0018499	cis-2,3-dihydrodiol DDT dehydrogenase activity	1	10	0.921204	0.954015	30023
GO:0018500	trans-9R,10R-dihydrodiolphenanthrene dehydrogenase activity	1	10	0.921204	0.954015	30023
GO:0018501	cis-chlorobenzene dihydrodiol dehydrogenase activity	1	10	0.921204	0.954015	30023
GO:0018502	2,5-dichloro-2,5-cyclohexadiene-1,4-diol dehydrogenase activity	1	10	0.921204	0.954015	30023
GO:0018503	trans-1,2-dihydrodiolphenanthrene dehydrogenase activity	1	10	0.921204	0.954015	30023
GO:0043786	cinnamate reductase activity	1	10	0.921204	0.954015	30023
GO:0000175	3'-5'-exoribonuclease activity	2	17	0.92132	0.954015	138010;184121
GO:0070011	peptidase activity, acting on L-amino acid peptides	35	190	0.926519	0.958527	163957;87365;53037;135771;65311;59032;134390;67880;205855;175227;195598;54541;37088;145165;197271;368296;198275;130786;49688;69586;30841;456571;78852;181111;153644;85240;26100;52742;145404;30035;30713;49528;67372;60902;52868
GO:0051082	unfolded protein binding	4	30	0.92958	0.960819	187572;127279;55680;59765
GO:0016645	oxidoreductase activity, acting on the CH-NH group of donors	2	18	0.936017	0.966066	133327;56674
GO:0004033	aldo-keto reductase (NADP) activity	9	59	0.936595	0.966066	55723;29463;39117;71823;152205;57906;42842;146243;62262
GO:0004499	N,N-dimethylaniline monooxygenase activity	1	11	0.9389	0.966066	186554
GO:0016646	oxidoreductase activity, acting on the CH-NH group of donors, NAD or NADP as acceptor	1	11	0.9389	0.966066	133327
GO:0030976	thiamine pyrophosphate binding	1	11	0.9389	0.966066	51043
GO:0005198	structural molecule activity	29	163	0.940399	0.966734	58270;453179;200336;58522;149742;49413;53761;195109;127097;37168;71531;35519;67053;169609;139460;93201;61349;174215;79440;133065;178705;31550;55940;138370;55426;60445;53659;130652;199660
GO:0008168	methyltransferase activity	17	103	0.946192	0.971811	29508;54763;205590;81833;194075;150661;196606;64264;74479;195703;188328;53110;186987;83481;43553;149583;127468
GO:0004497	monooxygenase activity	25	145	0.95034	0.975191	60054;166321;55398;57192;56035;74683;201383;74377;317723;54168;60730;61095;69940;177358;65956;162586;171662;147305;34278;84126;58239;148031;68713;131278;186554
GO:0016712	oxidoreductase activity, acting on paired donors, with incorporation or reduction of molecular oxygen, reduced flavin or flavoprotein as one donor, and incorporation of one atom of oxygen	3	26	0.951868	0.975776	201383;69940;177358
GO:0004659	prenyltransferase activity	1	12	0.952625	0.975776	136306
GO:0016627	oxidoreductase activity, acting on the CH-CH group of donors	18	110	0.955027	0.977356	146851;55723;29463;39117;71823;92921;53590;152205;78661;140404;193820;183218;30023;57906;42842;48057;146243;49176
GO:0016811	hydrolase activity, acting on carbon-nitrogen (but not peptide) bonds, in linear amides	5	39	0.956956	0.978451	204715;144759;145404;145955;52868
GO:0018658	salicylate 1-monooxygenase activity	1	13	0.963268	0.984015	147305
GO:0016836	hydro-lyase activity	10	69	0.964127	0.984015	30633;135986;246336;205633;144759;54952;60067;60689;203977;52868
GO:0030246	carbohydrate binding	6	47	0.968705	0.987801	145031;61451;27807;30842;70192;79628
GO:0004298	threonine-type endopeptidase activity	2	22	0.972586	0.989984	30841;30035
GO:0070003	threonine-type peptidase activity	2	22	0.972586	0.989984	30841;30035
GO:0003993	acid phosphatase activity	1	15	0.977922	0.994527	46959
GO:0001071	nucleic acid binding transcription factor activity	85	454	0.980134	0.994998	185369;93630;42542;223556;146436;53962;185447;177369;148192;23767;327141;62528;53800;145031;238048;202754;432576;156428;147261;64697;57308;57394;203472;154017;138449;133916;23676;149853;61773;398412;57282;43829;52506;131348;71865;127111;160286;90581;125356;74479;204055;193322;164492;72642;153643;151695;184180;147390;142397;132360;191929;330267;65646;155609;63103;78029;63232;78570;70537;133990;628…
GO:0003700	transcription factor activity, sequence-specific DNA binding	85	454	0.980134	0.994998	185369;93630;42542;223556;146436;53962;185447;177369;148192;23767;327141;62528;53800;145031;238048;202754;432576;156428;147261;64697;57308;57394;203472;154017;138449;133916;23676;149853;61773;398412;57282;43829;52506;131348;71865;127111;160286;90581;125356;74479;204055;193322;164492;72642;153643;151695;184180;147390;142397;132360;191929;330267;65646;155609;63103;78029;63232;78570;70537;133990;628…
GO:0016655	oxidoreductase activity, acting on NAD(P)H, quinone or similar compound as acceptor	3	31	0.981578	0.995576	69394;75246;71957
GO:0016641	oxidoreductase activity, acting on the CH-NH2 group of donors, oxygen as acceptor	1	16	0.982885	0.996013	54747
GO:0016651	oxidoreductase activity, acting on NAD(P)H	9	70	0.985696	0.997627	69394;75246;71957;56683;82393;86857;142093;42899;137890
GO:0050660	flavin adenine dinucleotide binding	16	110	0.98623	0.997627	447525;139140;27885;62717;92921;53590;55737;57517;170001;76005;82393;142200;57604;454182;63844;186554
GO:0016829	lyase activity	34	207	0.987948	0.998477	171967;86947;62041;28832;30633;135986;246336;91744;150061;205633;30734;54310;166655;132823;57934;144759;136580;24503;57013;53311;58982;370834;54952;60067;60689;79218;203977;43252;151914;47019;137548;26546;69968;52868
GO:0016765	transferase activity, transferring alkyl or aryl (other than methyl) groups	7	60	0.989489	0.998478	128452;55428;39750;181777;205577;149252;136306
GO:0050662	coenzyme binding	37	225	0.990387	0.998478	62436;447525;139140;59947;24207;27885;51043;62717;92921;138741;53590;25945;178876;43637;78661;55737;57517;170001;144759;191306;59314;76005;53411;56683;82393;86857;61885;142093;77191;142200;57604;186500;145404;454182;63844;54747;186554
GO:0016791	phosphatase activity	12	91	0.99126	0.998478	133140;135165;46959;326068;55936;176088;44465;29572;95214;430125;146052;152381
GO:0046983	protein dimerization activity	6	55	0.991459	0.998478	24207;195251;52742;22310;70440;52868
GO:0004090	carbonyl reductase (NADPH) activity	1	20	0.993822	0.999704	56949
GO:0003960	NADPH:quinone reductase activity	1	21	0.995212	0.999704	71957
GO:0016846	carbon-sulfur lyase activity	2	30	0.995312	0.999704	132823;24503
GO:0003735	structural constituent of ribosome	19	138	0.996523	0.999992	453179;200336;58522;149742;49413;53761;195109;127097;37168;71531;35519;67053;169609;139460;61349;174215;55426;53659;130652
GO:0016628	oxidoreductase activity, acting on the CH-CH group of donors, NAD or NADP as acceptor	2	34	0.998109	0.999992	78661;30023
GO:0016491	oxidoreductase activity	182	1021	0.999967	0.999992	185369;60054;133263;84339;61261;453179;62436;447525;146851;55723;166321;61169;58522;71435;131728;129113;323728;55398;139140;59947;133327;141038;179797;56674;57192;73687;29463;24207;23792;147087;126629;166247;39117;93117;27885;56035;51043;133947;305846;62717;62695;147189;74683;71823;78766;92921;138741;201383;53590;25945;74377;55925;90547;317723;43637;205590;30813;83006;54168;126905;369646;55337;31…
GO:0016616	oxidoreductase activity, acting on the CH-OH group of donors, NAD or NADP as acceptor	28	228	0.999977	0.999992	62436;55723;59947;29463;126629;39117;71823;25945;152205;177407;40968;57906;42842;83999;59310;57789;59314;53411;146243;59908;62262;48435;179618;56949;146873;436740;53139;444695
GO:0016614	oxidoreductase activity, acting on CH-OH group of donors	32	259	0.999992	0.999992	62436;55723;139140;59947;179797;29463;126629;39117;71823;25945;152205;177407;57517;40968;191306;57906;42842;83999;59310;57789;59314;53411;146243;59908;62262;48435;179618;56949;146873;436740;53139;444695
Go enrichment analysis in biological process
GO ID	Description	GeneRatio (981)	BgRatio (4409)	pvalue	p.adjust	geneID
GO:0051179	localization	233	763	2.67405e-09	2.42002e-06	139676;142029;29146;69083;57930;139533;72226;25755;63289;201593;265866;61169;67800;146486;59551;52915;73547;205809;174893;134871;44692;62186;39916;26849;30145;48388;135527;145627;70396;67305;43909;28564;51984;46959;73841;57312;143563;147188;58848;414089;129290;24714;142673;59250;55325;379143;61960;160290;189534;174236;154275;195607;60806;142240;170459;173750;112588;446200;54281;51252;144968;50752…
GO:0006810	transport	228	757	1.70358e-08	5.85308e-06	139676;142029;29146;69083;57930;139533;72226;25755;63289;201593;265866;61169;67800;146486;59551;52915;73547;205809;174893;134871;44692;62186;39916;26849;30145;48388;135527;145627;70396;67305;43909;28564;51984;46959;73841;57312;143563;147188;58848;414089;129290;24714;142673;59250;55325;379143;61960;160290;189534;174236;154275;195607;60806;142240;170459;173750;112588;446200;54281;51252;144968;50752…
GO:0051234	establishment of localization	228	758	1.94025e-08	5.85308e-06	139676;142029;29146;69083;57930;139533;72226;25755;63289;201593;265866;61169;67800;146486;59551;52915;73547;205809;174893;134871;44692;62186;39916;26849;30145;48388;135527;145627;70396;67305;43909;28564;51984;46959;73841;57312;143563;147188;58848;414089;129290;24714;142673;59250;55325;379143;61960;160290;189534;174236;154275;195607;60806;142240;170459;173750;112588;446200;54281;51252;144968;50752…
GO:0015711	organic anion transport	27	58	3.25672e-05	0.00736833	57930;265866;62186;145627;147188;50752;72546;65752;139028;137852;255052;25569;48679;295288;86721;141927;28985;92979;55122;138581;72794;172398;137025;37083;57038;219388;85169
GO:0006820	anion transport	30	73	0.000210028	0.0329933	57930;265866;62186;26849;145627;43909;147188;50752;72546;65752;139028;137852;255052;25569;48679;295288;86721;141927;28985;92979;55122;138581;72794;172398;137025;137316;37083;57038;219388;85169
GO:1902578	single-organism localization	92	298	0.00021874	0.0329933	142029;69083;57930;139533;72226;63289;201593;265866;146486;73547;134871;62186;26849;30145;145627;70396;43909;73841;57312;147188;58848;24714;154275;60806;112588;54281;50752;29332;72546;187546;65752;160507;59122;91222;277523;139028;148252;91148;137852;28320;198034;61626;148106;148150;30101;41035;255052;327110;25569;49108;175374;139238;48679;191369;131167;295288;86721;141927;28985;69249;140132;92979…
GO:0018202	peptidyl-histidine modification	10	15	0.000282537	0.036528	35269;82349;54763;145950;72537;136020;126032;34854;151677;42705
GO:0016310	phosphorylation	61	185	0.000397682	0.040479	63484;28616;54516;58522;35269;150745;205809;144813;381593;66185;153638;82349;23320;51043;58359;54884;145950;72537;55925;205633;30832;305694;136020;57919;69336;75563;183262;74100;75246;71940;126032;428251;131018;56052;24563;34854;30112;141315;39819;126329;55680;30936;138849;60966;72134;59908;73744;151677;56044;149535;53259;25180;132127;28819;67010;451848;28584;252328;42705;184121;58429
GO:0044765	single-organism transport	90	295	0.000402554	0.040479	142029;69083;57930;139533;72226;63289;201593;265866;146486;73547;134871;62186;26849;30145;145627;70396;43909;73841;57312;147188;58848;24714;154275;60806;112588;54281;50752;29332;72546;187546;65752;160507;59122;91222;277523;139028;148252;91148;137852;28320;198034;61626;148106;148150;30101;41035;255052;327110;25569;49108;175374;139238;48679;191369;131167;295288;86721;141927;28985;140132;92979;55122…
GO:0071702	organic substance transport	82	268	0.00066132	0.0598495	142029;57930;139533;63289;265866;73547;134871;62186;48388;145627;57312;147188;129290;59250;154275;112588;54281;50752;72546;187546;65752;160507;91222;129428;139028;148252;91148;315866;93201;54934;137852;148106;150016;157446;186756;148150;30101;41035;255052;25569;175374;40248;136625;139238;48679;191369;295288;86721;129408;141927;186146;28985;140132;92979;55122;138581;421231;191901;273726;31550;7279…
GO:0006811	ion transport	54	163	0.000746997	0.0614575	69083;57930;72226;201593;265866;146486;62186;26849;30145;145627;43909;73841;147188;58848;24714;60806;50752;29332;72546;65752;59122;277523;139028;137852;28320;198034;61626;255052;25569;49108;48679;131167;295288;86721;141927;28985;92979;55122;138581;188812;65425;72794;172398;137025;137316;219864;37083;57038;192029;23562;219388;153792;137890;85169
GO:0018106	peptidyl-histidine phosphorylation	9	14	0.000863432	0.0651172	35269;82349;145950;72537;136020;126032;34854;151677;42705
GO:0006468	protein phosphorylation	50	151	0.00117543	0.0818281	63484;28616;58522;35269;205809;144813;381593;66185;153638;82349;23320;58359;54884;145950;72537;55925;30832;305694;136020;69336;75563;183262;74100;71940;126032;428251;56052;24563;34854;30112;141315;39819;126329;55680;30936;138849;60966;73744;151677;56044;149535;53259;25180;28819;67010;451848;28584;252328;42705;184121
GO:0015850	organic hydroxy compound transport	10	18	0.00212252	0.106716	57930;265866;145627;255052;86721;92979;55122;172398;137025;37083
GO:0015904	tetracycline transport	10	18	0.00212252	0.106716	57930;265866;145627;255052;86721;92979;55122;172398;137025;37083
GO:0018193	peptidyl-amino acid modification	10	18	0.00212252	0.106716	35269;82349;54763;145950;72537;136020;126032;34854;151677;42705
GO:0042891	antibiotic transport	10	18	0.00212252	0.106716	57930;265866;145627;255052;86721;92979;55122;172398;137025;37083
GO:1901998	toxin transport	10	18	0.00212252	0.106716	57930;265866;145627;255052;86721;92979;55122;172398;137025;37083
GO:0009086	methionine biosynthetic process	5	6	0.00264652	0.12348	24207;64264;195703;151072;186987
GO:0044699	single-organism process	304	1209	0.00272883	0.12348	127132;54084;142029;67103;69083;60649;57930;87601;368882;67580;171967;139533;65698;53962;72226;136308;26016;63289;258576;161785;201593;265866;126257;146486;35269;71435;147389;71857;140021;62715;73547;150745;83814;134871;62186;26849;139140;22425;53198;30145;369422;54328;61252;53474;145627;70396;82349;59434;56674;43909;77495;58300;73841;57312;137830;46010;147188;24207;23792;58848;298103;414089;2471…
GO:0000160	phosphorelay signal transduction system	9	16	0.0031889	0.137426	82349;145950;136020;183262;138659;126032;34854;151677;42705
GO:0015893	drug transport	10	19	0.0035973	0.141546	57930;265866;145627;255052;86721;92979;55122;172398;137025;37083
GO:0042493	response to drug	10	19	0.0035973	0.141546	57930;265866;145627;255052;86721;92979;55122;172398;137025;37083
GO:0051336	regulation of hydrolase activity	13	28	0.00386132	0.145604	127132;83814;369422;137088;226248;315866;166788;151334;63173;58980;143264;135870;143038
GO:0043412	macromolecule modification	79	272	0.00415364	0.150362	139907;54084;63484;28616;236820;58522;35269;205809;144813;381593;22425;135165;66185;153638;82349;23320;58359;54763;135986;54884;153585;131793;145950;344131;72537;55925;30832;305694;194075;136020;69336;75563;183262;172265;39875;74100;44465;71940;182831;126032;29572;428251;56052;24563;144759;34854;30112;141315;39819;126329;55680;30936;138849;277366;121899;60966;24392;54952;73744;151677;56044;149535…
GO:0016051	carbohydrate biosynthetic process	10	20	0.0057796	0.200706	161785;53474;147626;57919;28456;30842;26827;145420;151867;45795
GO:0006464	cellular protein modification process	74	256	0.00620969	0.200706	139907;54084;63484;28616;236820;58522;35269;205809;144813;381593;22425;135165;66185;153638;82349;23320;58359;54763;54884;153585;131793;145950;344131;72537;55925;30832;305694;136020;69336;75563;183262;172265;39875;74100;44465;71940;182831;126032;29572;428251;56052;24563;144759;34854;30112;141315;39819;126329;55680;30936;138849;277366;60966;24392;73744;151677;56044;149535;53259;23135;25180;145404;2…
GO:0036211	protein modification process	74	256	0.00620969	0.200706	139907;54084;63484;28616;236820;58522;35269;205809;144813;381593;22425;135165;66185;153638;82349;23320;58359;54763;54884;153585;131793;145950;344131;72537;55925;30832;305694;136020;69336;75563;183262;172265;39875;74100;44465;71940;182831;126032;29572;428251;56052;24563;144759;34854;30112;141315;39819;126329;55680;30936;138849;277366;60966;24392;73744;151677;56044;149535;53259;23135;25180;145404;2…
GO:0015914	phospholipid transport	4	5	0.010032	0.276248	65752;137852;48679;57038
GO:0035023	regulation of Rho protein signal transduction	4	5	0.010032	0.276248	144363;151203;23014;196229
GO:0071705	nitrogen compound transport	19	51	0.0104164	0.276248	62186;147188;59250;50752;72546;139028;54934;25569;295288;141927;28985;138581;72794;240768;219388;238661;85169;150021;27812
GO:0046578	regulation of Ras protein signal transduction	6	10	0.0109224	0.276248	144363;151203;31559;133001;23014;196229
GO:0001539	cilium or flagellum-dependent cell motility	3	3	0.0109889	0.276248	133065;70589;199660
GO:0040011	locomotion	3	3	0.0109889	0.276248	133065;70589;199660
GO:0048870	cell motility	3	3	0.0109889	0.276248	133065;70589;199660
GO:0051674	localization of cell	3	3	0.0109889	0.276248	133065;70589;199660
GO:0051056	regulation of small GTPase mediated signal transduction	9	19	0.0134536	0.329067	126257;144363;151203;31559;133001;139953;179655;23014;196229
GO:0006555	methionine metabolic process	5	8	0.016491	0.392747	24207;64264;195703;151072;186987
GO:0006796	phosphate-containing compound metabolic process	93	344	0.0169915	0.394291	127132;67103;69083;63484;28616;54516;58522;35269;150745;205809;144813;381593;135165;66185;153638;82349;23320;54642;46010;298103;51043;58359;54884;72865;74428;145950;60806;72537;55925;205633;30734;30832;305694;136020;277523;30161;66578;57919;69336;75563;183262;74100;75246;44465;71940;126032;29572;428251;131018;56052;24563;34854;30112;141315;39819;126329;55680;134930;30936;131167;238484;138849;2773…
GO:0006793	phosphorus metabolic process	93	345	0.0183648	0.415296	127132;67103;69083;63484;28616;54516;58522;35269;150745;205809;144813;381593;135165;66185;153638;82349;23320;54642;46010;298103;51043;58359;54884;72865;74428;145950;60806;72537;55925;205633;30734;30832;305694;136020;277523;30161;66578;57919;69336;75563;183262;74100;75246;44465;71940;126032;29572;428251;131018;56052;24563;34854;30112;141315;39819;126329;55680;134930;30936;131167;238484;138849;2773…
GO:0050896	response to stimulus	75	272	0.0193712	0.415296	57930;171967;72226;136308;258576;265866;126257;35269;150745;83814;154752;369422;61252;145627;82349;59434;137830;145950;126490;72537;199393;127106;54310;63735;164521;369646;204866;122346;136020;72741;129428;183262;138659;74479;147853;126032;183218;255052;34854;65956;126329;197596;29301;159542;86721;129408;139953;92979;55122;23784;46293;135625;146746;60185;149682;70589;151677;26512;194865;172398;66…
GO:0000097	sulfur amino acid biosynthetic process	6	11	0.0195597	0.415296	24207;64264;138659;195703;151072;186987
GO:1902531	regulation of intracellular signal transduction	9	20	0.0197323	0.415296	126257;144363;151203;31559;133001;139953;179655;23014;196229
GO:1901617	organic hydroxy compound biosynthetic process	4	6	0.024803	0.497105	67580;59677;145420;54747
GO:0006865	amino acid transport	13	34	0.0252672	0.497105	62186;147188;50752;72546;139028;25569;295288;141927;28985;138581;72794;219388;85169
GO:0046677	response to antibiotic	13	34	0.0252672	0.497105	57930;136308;265866;61252;145627;137830;255052;86721;92979;55122;172398;137025;37083
GO:0009966	regulation of signal transduction	9	21	0.0278793	0.504616	126257;144363;151203;31559;133001;139953;179655;23014;196229
GO:0010646	regulation of cell communication	9	21	0.0278793	0.504616	126257;144363;151203;31559;133001;139953;179655;23014;196229
GO:0023051	regulation of signaling	9	21	0.0278793	0.504616	126257;144363;151203;31559;133001;139953;179655;23014;196229
GO:0048583	regulation of response to stimulus	9	21	0.0278793	0.504616	126257;144363;151203;31559;133001;139953;179655;23014;196229
GO:0000096	sulfur amino acid metabolic process	7	15	0.031366	0.550816	24207;64264;138659;195703;151072;186987;54711
GO:0015849	organic acid transport	13	35	0.0322577	0.550816	62186;147188;50752;72546;139028;25569;295288;141927;28985;138581;72794;219388;85169
GO:0046942	carboxylic acid transport	13	35	0.0322577	0.550816	62186;147188;50752;72546;139028;25569;295288;141927;28985;138581;72794;219388;85169
GO:0006073	cellular glucan metabolic process	3	4	0.0366379	0.571677	147626;28456;45795
GO:0006536	glutamate metabolic process	3	4	0.0366379	0.571677	56674;27885;69968
GO:0009250	glucan biosynthetic process	3	4	0.0366379	0.571677	147626;28456;45795
GO:0016125	sterol metabolic process	3	4	0.0366379	0.571677	67580;132488;78728
GO:0044042	glucan metabolic process	3	4	0.0366379	0.571677	147626;28456;45795
GO:0006090	pyruvate metabolic process	8	19	0.041782	0.595388	51043;205633;57919;131018;133937;72134;59908;132127
GO:0043087	regulation of GTPase activity	8	19	0.041782	0.595388	137088;315866;166788;151334;58980;143264;135870;143038
GO:0006869	lipid transport	4	7	0.0477897	0.595388	65752;137852;48679;57038
GO:0007031	peroxisome organization	4	7	0.0477897	0.595388	64081;57999;77941;140132
GO:0010876	lipid localization	4	7	0.0477897	0.595388	65752;137852;48679;57038
GO:0006576	cellular biogenic amine metabolic process	6	13	0.0483272	0.595388	46010;30633;166655;93111;136580;137548
GO:0006433	prolyl-tRNA aminoacylation	2	2	0.0494668	0.595388	28549;38650
GO:0006621	protein retention in ER lumen	2	2	0.0494668	0.595388	69249;59028
GO:0032507	maintenance of protein location in cell	2	2	0.0494668	0.595388	69249;59028
GO:0035437	maintenance of protein localization in endoplasmic reticulum	2	2	0.0494668	0.595388	69249;59028
GO:0045185	maintenance of protein location	2	2	0.0494668	0.595388	69249;59028
GO:0046165	alcohol biosynthetic process	2	2	0.0494668	0.595388	67580;145420
GO:0051220	cytoplasmic sequestering of protein	2	2	0.0494668	0.595388	69249;59028
GO:0051235	maintenance of location	2	2	0.0494668	0.595388	69249;59028
GO:0051342	regulation of cyclic-nucleotide phosphodiesterase activity	2	2	0.0494668	0.595388	127132;369422
GO:0051651	maintenance of location in cell	2	2	0.0494668	0.595388	69249;59028
GO:0072595	maintenance of protein localization in organelle	2	2	0.0494668	0.595388	69249;59028
GO:0006644	phospholipid metabolic process	13	37	0.0502161	0.595388	67103;150745;46010;298103;74428;30734;30161;277366;181262;29056;145420;151914;180505
GO:0008654	phospholipid biosynthetic process	9	23	0.0506573	0.595388	67103;74428;30734;277366;181262;29056;145420;151914;180505
GO:0044723	single-organism carbohydrate metabolic process	23	75	0.0555006	0.64395	54084;26016;161785;53474;51043;72396;138741;147626;205633;57919;43459;39875;131018;28456;148553;30842;72134;59908;132127;26827;145420;151867;45795
GO:0009132	nucleoside diphosphate metabolic process	8	20	0.0564818	0.647038	51043;205633;57919;131018;72134;59908;132127;191446
GO:0042221	response to chemical	15	45	0.0575564	0.651107	57930;72226;136308;265866;61252;145627;137830;255052;86721;92979;55122;70589;172398;137025;37083
GO:0006091	generation of precursor metabolites and energy	13	38	0.0613646	0.669757	51043;205633;57919;75246;25833;131018;28456;72134;59908;132127;436740;45795;58429
GO:0034470	ncRNA processing	13	38	0.0613646	0.669757	61564;135986;92921;53590;194075;58777;79440;86287;168461;152238;30121;46167;153252
GO:0006928	movement of cell or subcellular component	7	17	0.0627154	0.669757	87601;143373;130786;133065;70589;55940;199660
GO:0009141	nucleoside triphosphate metabolic process	17	54	0.073728	0.669757	69083;51043;60806;205633;277523;57919;75246;131018;131167;72134;59908;188812;65425;132127;191446;58429;25983
GO:0051716	cellular response to stimulus	50	186	0.0740241	0.669757	171967;258576;126257;35269;150745;83814;369422;82349;59434;145950;72537;199393;127106;54310;63735;204866;136020;72741;129428;183262;138659;74479;147853;126032;34854;126329;159542;129408;139953;23784;46293;135625;146746;60185;149682;151677;26512;194865;66062;142990;179655;43252;24796;56537;42705;64993;182936;135489;148396;22314
GO:0034637	cellular carbohydrate biosynthetic process	5	11	0.0750961	0.669757	161785;147626;28456;145420;45795
GO:0007165	signal transduction	32	113	0.0752916	0.669757	126257;35269;150745;369422;82349;59434;145950;72537;127106;63735;204866;136020;129428;183262;138659;126032;34854;126329;159542;129408;139953;23784;46293;135625;60185;149682;151677;26512;179655;42705;148396;22314
GO:0023052	signaling	32	113	0.0752916	0.669757	126257;35269;150745;369422;82349;59434;145950;72537;127106;63735;204866;136020;129428;183262;138659;126032;34854;126329;159542;129408;139953;23784;46293;135625;60185;149682;151677;26512;179655;42705;148396;22314
GO:0044700	single organism signaling	32	113	0.0752916	0.669757	126257;35269;150745;369422;82349;59434;145950;72537;127106;63735;204866;136020;129428;183262;138659;126032;34854;126329;159542;129408;139953;23784;46293;135625;60185;149682;151677;26512;179655;42705;148396;22314
GO:0000226	microtubule cytoskeleton organization	3	5	0.0765467	0.669757	204677;63656;139709
GO:0000271	polysaccharide biosynthetic process	3	5	0.0765467	0.669757	147626;28456;45795
GO:0006596	polyamine biosynthetic process	3	5	0.0765467	0.669757	93111;136580;137548
GO:0033692	cellular polysaccharide biosynthetic process	3	5	0.0765467	0.669757	147626;28456;45795
GO:0044264	cellular polysaccharide metabolic process	3	5	0.0765467	0.669757	147626;28456;45795
GO:0009636	response to toxic substance	14	43	0.0777369	0.669757	57930;72226;136308;265866;61252;145627;137830;255052;86721;92979;55122;172398;137025;37083
GO:0006541	glutamine metabolic process	4	8	0.0790884	0.669757	166655;325824;159794;57013
GO:0015748	organophosphate ester transport	4	8	0.0790884	0.669757	65752;137852;48679;57038
GO:0050801	ion homeostasis	4	8	0.0790884	0.669757	55604;59122;132167;62733
GO:0055080	cation homeostasis	4	8	0.0790884	0.669757	55604;59122;132167;62733
GO:0098771	inorganic ion homeostasis	4	8	0.0790884	0.669757	55604;59122;132167;62733
GO:0033036	macromolecule localization	38	138	0.0811372	0.669757	48388;129290;112588;65752;91222;129428;91148;315866;93201;137852;150016;157446;186756;148150;175374;40248;136625;31703;139238;48679;191369;129408;186146;69249;140132;59028;273726;31550;146052;57038;45866;240768;31555;150209;55758;27812;136493;22314
GO:0008033	tRNA processing	9	25	0.083079	0.669757	135986;92921;53590;58777;79440;86287;30121;46167;153252
GO:0009144	purine nucleoside triphosphate metabolic process	16	51	0.083398	0.669757	69083;51043;60806;205633;277523;57919;75246;131018;131167;72134;59908;188812;65425;132127;58429;25983
GO:0009199	ribonucleoside triphosphate metabolic process	16	51	0.083398	0.669757	69083;51043;60806;205633;277523;57919;75246;131018;131167;72134;59908;188812;65425;132127;58429;25983
GO:0009205	purine ribonucleoside triphosphate metabolic process	16	51	0.083398	0.669757	69083;51043;60806;205633;277523;57919;75246;131018;131167;72134;59908;188812;65425;132127;58429;25983
GO:0006096	glycolytic process	7	18	0.0836271	0.669757	51043;205633;57919;131018;72134;59908;132127
GO:0006165	nucleoside diphosphate phosphorylation	7	18	0.0836271	0.669757	51043;205633;57919;131018;72134;59908;132127
GO:0006757	ATP generation from ADP	7	18	0.0836271	0.669757	51043;205633;57919;131018;72134;59908;132127
GO:0009135	purine nucleoside diphosphate metabolic process	7	18	0.0836271	0.669757	51043;205633;57919;131018;72134;59908;132127
GO:0009179	purine ribonucleoside diphosphate metabolic process	7	18	0.0836271	0.669757	51043;205633;57919;131018;72134;59908;132127
GO:0009185	ribonucleoside diphosphate metabolic process	7	18	0.0836271	0.669757	51043;205633;57919;131018;72134;59908;132127
GO:0046031	ADP metabolic process	7	18	0.0836271	0.669757	51043;205633;57919;131018;72134;59908;132127
GO:0046939	nucleotide phosphorylation	7	18	0.0836271	0.669757	51043;205633;57919;131018;72134;59908;132127
GO:0007010	cytoskeleton organization	6	15	0.0942906	0.698181	178339;54729;57034;204677;63656;139709
GO:0008643	carbohydrate transport	20	68	0.101979	0.698181	142029;139533;63289;73547;134871;57312;154275;54281;187546;160507;148252;148106;30101;41035;421231;191901;133519;203393;62826;142670
GO:0006396	RNA processing	23	80	0.103351	0.698181	61564;60634;55856;58359;135986;92921;77874;53590;183289;194075;58777;79440;35784;131254;86287;168461;148991;152238;419895;146269;30121;46167;153252
GO:0008202	steroid metabolic process	5	12	0.105962	0.698181	67580;414089;132488;78728;166761
GO:0009067	aspartate family amino acid biosynthetic process	5	12	0.105962	0.698181	24207;64264;195703;151072;186987
GO:0007154	cell communication	36	133	0.10716	0.698181	126257;35269;150745;369422;54328;82349;59434;58300;145950;72537;71531;127106;63735;204866;136020;129428;183262;138659;126032;34854;49029;126329;159542;129408;139953;23784;46293;135625;60185;149682;151677;26512;179655;42705;148396;22314
GO:0046034	ATP metabolic process	15	49	0.109421	0.698181	69083;51043;60806;205633;277523;57919;75246;131018;131167;72134;59908;188812;65425;132127;58429
GO:0006996	organelle organization	25	89	0.114896	0.698181	75240;71857;133608;178339;55481;81833;64081;164895;72694;131000;54729;57034;91148;144759;57999;170805;204677;77941;140132;188934;136185;145404;63656;73840;139709
GO:0006310	DNA recombination	4	9	0.118049	0.698181	25099;258576;199393;64176
GO:0048878	chemical homeostasis	4	9	0.118049	0.698181	55604;59122;132167;62733
GO:0007017	microtubule-based process	8	23	0.118084	0.698181	87601;53962;143373;130786;204677;55940;63656;139709
GO:0044272	sulfur compound biosynthetic process	8	23	0.118084	0.698181	24207;64264;138659;195703;238484;151072;186987;230294
GO:0000375	RNA splicing, via transesterification reactions	2	3	0.126423	0.698181	60634;58359
GO:0000377	RNA splicing, via transesterification reactions with bulged adenosine as nucleophile	2	3	0.126423	0.698181	60634;58359
GO:0000398	mRNA splicing, via spliceosome	2	3	0.126423	0.698181	60634;58359
GO:0005977	glycogen metabolic process	2	3	0.126423	0.698181	28456;45795
GO:0005978	glycogen biosynthetic process	2	3	0.126423	0.698181	28456;45795
GO:0006023	aminoglycan biosynthetic process	2	3	0.126423	0.698181	27521;194925
GO:0006031	chitin biosynthetic process	2	3	0.126423	0.698181	27521;194925
GO:0006112	energy reserve metabolic process	2	3	0.126423	0.698181	28456;45795
GO:0006338	chromatin remodeling	2	3	0.126423	0.698181	75240;188934
GO:0006403	RNA localization	2	3	0.126423	0.698181	240768;27812
GO:0006537	glutamate biosynthetic process	2	3	0.126423	0.698181	56674;27885
GO:0008614	pyridoxine metabolic process	2	3	0.126423	0.698181	59677;54747
GO:0008615	pyridoxine biosynthetic process	2	3	0.126423	0.698181	59677;54747
GO:0009148	pyrimidine nucleoside triphosphate biosynthetic process	2	3	0.126423	0.698181	191446;25983
GO:0042816	vitamin B6 metabolic process	2	3	0.126423	0.698181	59677;54747
GO:0042819	vitamin B6 biosynthetic process	2	3	0.126423	0.698181	59677;54747
GO:0043650	dicarboxylic acid biosynthetic process	2	3	0.126423	0.698181	56674;27885
GO:0046349	amino sugar biosynthetic process	2	3	0.126423	0.698181	27521;194925
GO:0050657	nucleic acid transport	2	3	0.126423	0.698181	240768;27812
GO:0050658	RNA transport	2	3	0.126423	0.698181	240768;27812
GO:0051236	establishment of RNA localization	2	3	0.126423	0.698181	240768;27812
GO:0055065	metal ion homeostasis	2	3	0.126423	0.698181	59122;62733
GO:0055076	transition metal ion homeostasis	2	3	0.126423	0.698181	59122;62733
GO:1901073	glucosamine-containing compound biosynthetic process	2	3	0.126423	0.698181	27521;194925
GO:0006595	polyamine metabolic process	3	6	0.12829	0.698181	93111;136580;137548
GO:0016568	chromatin modification	3	6	0.12829	0.698181	75240;81833;188934
GO:0035556	intracellular signal transduction	21	74	0.12886	0.698181	126257;150745;82349;59434;145950;204866;136020;129428;183262;138659;126032;34854;159542;129408;135625;60185;151677;179655;42705;148396;22314
GO:0009116	nucleoside metabolic process	20	70	0.128956	0.698181	69083;147389;51043;62717;72865;60806;205633;277523;57919;75246;131018;131167;72134;59908;188812;65425;132127;153252;58429;25983
GO:1901657	glycosyl compound metabolic process	20	70	0.128956	0.698181	69083;147389;51043;62717;72865;60806;205633;277523;57919;75246;131018;131167;72134;59908;188812;65425;132127;153252;58429;25983
GO:0006040	amino sugar metabolic process	7	20	0.135797	0.698181	186403;64414;27521;201568;85103;194925;72752
GO:0044724	single-organism carbohydrate catabolic process	7	20	0.135797	0.698181	51043;205633;57919;131018;72134;59908;132127
GO:1901071	glucosamine-containing compound metabolic process	7	20	0.135797	0.698181	186403;64414;27521;201568;85103;194925;72752
GO:0008380	RNA splicing	4	10	0.163514	0.698181	60634;58359;58777;46167
GO:0009451	RNA modification	4	10	0.163514	0.698181	135986;194075;54952;153252
GO:0043648	dicarboxylic acid metabolic process	4	10	0.163514	0.698181	56674;27885;59908;69968
GO:0055114	oxidation-reduction process	7	21	0.166654	0.698181	138659;75246;25833;28456;436740;45795;58429
GO:0034660	ncRNA metabolic process	24	89	0.16986	0.698181	65698;61564;62715;135986;92921;53590;178876;28549;136736;194075;61351;53631;58777;146298;79440;86287;168461;58980;38650;152238;30121;205278;46167;153252
GO:0009150	purine ribonucleotide metabolic process	18	65	0.179385	0.698181	127132;69083;51043;60806;205633;277523;57919;75246;131018;131167;72134;59908;188812;65425;132127;144030;58429;25983
GO:0044260	cellular macromolecule metabolic process	239	1024	0.18014	0.698181	185369;139907;93630;54084;197802;42542;453179;63484;171967;25099;65698;53962;25755;61564;437317;28616;258576;236820;22461;200336;58522;130390;35269;65412;162306;62715;205809;60634;144813;83814;149742;381593;22425;135165;327141;66185;153638;82349;187572;23320;54642;189189;49413;55856;53761;58359;147261;195109;54763;135986;54884;153585;150723;131793;59846;145950;136603;92921;77874;53590;344131;7253…
GO:0006270	DNA replication initiation	3	7	0.188666	0.698181	24907;157112;86799
GO:0009309	amine biosynthetic process	3	7	0.188666	0.698181	93111;136580;137548
GO:0030258	lipid modification	3	7	0.188666	0.698181	150745;72396;148553
GO:0042401	cellular biogenic amine biosynthetic process	3	7	0.188666	0.698181	93111;136580;137548
GO:0006030	chitin metabolic process	6	18	0.193558	0.698181	64414;27521;201568;85103;194925;72752
GO:0009259	ribonucleotide metabolic process	18	66	0.198332	0.698181	127132;69083;51043;60806;205633;277523;57919;75246;131018;131167;72134;59908;188812;65425;132127;144030;58429;25983
GO:0009119	ribonucleoside metabolic process	17	62	0.200279	0.698181	69083;51043;60806;205633;277523;57919;75246;131018;131167;72134;59908;188812;65425;132127;153252;58429;25983
GO:0042278	purine nucleoside metabolic process	16	58	0.202109	0.698181	69083;51043;60806;205633;277523;57919;75246;131018;131167;72134;59908;188812;65425;132127;58429;25983
GO:0046128	purine ribonucleoside metabolic process	16	58	0.202109	0.698181	69083;51043;60806;205633;277523;57919;75246;131018;131167;72134;59908;188812;65425;132127;58429;25983
GO:0050790	regulation of catalytic activity	33	129	0.205469	0.698181	127132;368882;83814;22425;369422;147087;137088;305846;92921;53590;226248;315866;166788;156837;169409;182831;151334;63173;58980;131823;24392;134578;62460;151427;46667;62886;23135;143264;57935;135870;143038;27812;40390
GO:0044106	cellular amine metabolic process	9	30	0.206533	0.698181	136308;61252;137830;46010;30633;166655;93111;136580;137548
GO:0006790	sulfur compound metabolic process	10	34	0.207583	0.698181	24207;55936;64264;138659;195703;238484;151072;186987;54711;230294
GO:0006259	DNA metabolic process	32	125	0.208609	0.698181	171967;25099;258576;130390;162306;83814;199393;54310;131000;64176;72741;74479;147853;24907;75772;137681;65744;157112;121899;86799;146746;136185;194865;66062;142990;43252;24796;56537;64993;182936;135489;68449
GO:0051641	cellular localization	32	125	0.208609	0.698181	48388;70396;112588;91222;91148;93201;150016;157446;186756;148150;327110;175374;40248;136625;139238;191369;129408;186146;69249;140132;126553;59028;273726;31550;146052;138370;240768;31555;150209;55758;136493;22314
GO:0006094	gluconeogenesis	2	4	0.216207	0.698181	53474;57919
GO:0006207	'de novo' pyrimidine nucleobase biosynthetic process	2	4	0.216207	0.698181	159794;370834
GO:0006857	oligopeptide transport	2	4	0.216207	0.698181	238661;150021
GO:0007155	cell adhesion	2	4	0.216207	0.698181	59952;60445
GO:0015833	peptide transport	2	4	0.216207	0.698181	238661;150021
GO:0022610	biological adhesion	2	4	0.216207	0.698181	59952;60445
GO:0042886	amide transport	2	4	0.216207	0.698181	238661;150021
GO:0051726	regulation of cell cycle	2	4	0.216207	0.698181	137730;131823
GO:0006163	purine nucleotide metabolic process	18	67	0.218193	0.698181	127132;69083;51043;60806;205633;277523;57919;75246;131018;131167;72134;59908;188812;65425;132127;144030;58429;25983
GO:0043170	macromolecule metabolic process	299	1298	0.220207	0.698181	163957;185369;139907;93630;54084;197802;42542;87365;453179;63484;171967;25099;65698;53962;25755;312227;31399;61564;437317;53037;28616;258576;135771;236820;22461;200336;58522;130390;35269;65412;162306;62715;205809;60634;144813;65311;83814;59032;149742;381593;22425;134390;135165;327141;66185;153638;82349;61928;67880;187572;23320;54642;189189;49413;59637;202754;205855;175227;55856;195598;54541;53761…
GO:0000002	mitochondrial genome maintenance	1	1	0.222499	0.698181	133608
GO:0000079	regulation of cyclin-dependent protein serine/threonine kinase activity	1	1	0.222499	0.698181	131823
GO:0000154	rRNA modification	1	1	0.222499	0.698181	194075
GO:0001682	tRNA 5'-leader removal	1	1	0.222499	0.698181	86287
GO:0003008	system process	1	1	0.222499	0.698181	34854
GO:0006014	D-ribose metabolic process	1	1	0.222499	0.698181	43459
GO:0006020	inositol metabolic process	1	1	0.222499	0.698181	145420
GO:0006021	inositol biosynthetic process	1	1	0.222499	0.698181	145420
GO:0006074	(1->3)-beta-D-glucan metabolic process	1	1	0.222499	0.698181	147626
GO:0006075	(1->3)-beta-D-glucan biosynthetic process	1	1	0.222499	0.698181	147626
GO:0006195	purine nucleotide catabolic process	1	1	0.222499	0.698181	127132
GO:0006198	cAMP catabolic process	1	1	0.222499	0.698181	127132
GO:0006233	dTDP biosynthetic process	1	1	0.222499	0.698181	191446
GO:0006235	dTTP biosynthetic process	1	1	0.222499	0.698181	191446
GO:0006353	DNA-templated transcription, termination	1	1	0.222499	0.698181	22416
GO:0006498	N-terminal protein lipidation	1	1	0.222499	0.698181	139907
GO:0006499	N-terminal protein myristoylation	1	1	0.222499	0.698181	139907
GO:0006597	spermine biosynthetic process	1	1	0.222499	0.698181	136580
GO:0006625	protein targeting to peroxisome	1	1	0.222499	0.698181	140132
GO:0006696	ergosterol biosynthetic process	1	1	0.222499	0.698181	67580
GO:0006826	iron ion transport	1	1	0.222499	0.698181	59122
GO:0006879	cellular iron ion homeostasis	1	1	0.222499	0.698181	59122
GO:0006906	vesicle fusion	1	1	0.222499	0.698181	91148
GO:0006935	chemotaxis	1	1	0.222499	0.698181	70589
GO:0007050	cell cycle arrest	1	1	0.222499	0.698181	137730
GO:0007600	sensory perception	1	1	0.222499	0.698181	34854
GO:0008204	ergosterol metabolic process	1	1	0.222499	0.698181	67580
GO:0008215	spermine metabolic process	1	1	0.222499	0.698181	136580
GO:0008295	spermidine biosynthetic process	1	1	0.222499	0.698181	136580
GO:0009052	pentose-phosphate shunt, non-oxidative branch	1	1	0.222499	0.698181	134930
GO:0009133	nucleoside diphosphate biosynthetic process	1	1	0.222499	0.698181	191446
GO:0009138	pyrimidine nucleoside diphosphate metabolic process	1	1	0.222499	0.698181	191446
GO:0009139	pyrimidine nucleoside diphosphate biosynthetic process	1	1	0.222499	0.698181	191446
GO:0009154	purine ribonucleotide catabolic process	1	1	0.222499	0.698181	127132
GO:0009189	deoxyribonucleoside diphosphate biosynthetic process	1	1	0.222499	0.698181	191446
GO:0009196	pyrimidine deoxyribonucleoside diphosphate metabolic process	1	1	0.222499	0.698181	191446
GO:0009197	pyrimidine deoxyribonucleoside diphosphate biosynthetic process	1	1	0.222499	0.698181	191446
GO:0009202	deoxyribonucleoside triphosphate biosynthetic process	1	1	0.222499	0.698181	191446
GO:0009212	pyrimidine deoxyribonucleoside triphosphate biosynthetic process	1	1	0.222499	0.698181	191446
GO:0009214	cyclic nucleotide catabolic process	1	1	0.222499	0.698181	127132
GO:0009229	thiamine diphosphate biosynthetic process	1	1	0.222499	0.698181	238484
GO:0009261	ribonucleotide catabolic process	1	1	0.222499	0.698181	127132
GO:0009399	nitrogen fixation	1	1	0.222499	0.698181	242762
GO:0010038	response to metal ion	1	1	0.222499	0.698181	72226
GO:0015694	mercury ion transport	1	1	0.222499	0.698181	72226
GO:0016050	vesicle organization	1	1	0.222499	0.698181	91148
GO:0016126	sterol biosynthetic process	1	1	0.222499	0.698181	67580
GO:0016128	phytosteroid metabolic process	1	1	0.222499	0.698181	67580
GO:0016129	phytosteroid biosynthetic process	1	1	0.222499	0.698181	67580
GO:0016558	protein import into peroxisome matrix	1	1	0.222499	0.698181	140132
GO:0016559	peroxisome fission	1	1	0.222499	0.698181	77941
GO:0016560	protein import into peroxisome matrix, docking	1	1	0.222499	0.698181	140132
GO:0017182	peptidyl-diphthamide metabolic process	1	1	0.222499	0.698181	54763
GO:0017183	peptidyl-diphthamide biosynthetic process from peptidyl-histidine	1	1	0.222499	0.698181	54763
GO:0018298	protein-chromophore linkage	1	1	0.222499	0.698181	34854
GO:0018377	protein myristoylation	1	1	0.222499	0.698181	139907
GO:0019379	sulfate assimilation, phosphoadenylyl sulfate reduction by phosphoadenylyl-sulfate reductase (thioredoxin)	1	1	0.222499	0.698181	138659
GO:0019419	sulfate reduction	1	1	0.222499	0.698181	138659
GO:0019478	D-amino acid catabolic process	1	1	0.222499	0.698181	58491
GO:0022615	protein to membrane docking	1	1	0.222499	0.698181	140132
GO:0031365	N-terminal protein amino acid modification	1	1	0.222499	0.698181	139907
GO:0042256	mature ribosome assembly	1	1	0.222499	0.698181	72694
GO:0042330	taxis	1	1	0.222499	0.698181	70589
GO:0042357	thiamine diphosphate metabolic process	1	1	0.222499	0.698181	238484
GO:0043044	ATP-dependent chromatin remodeling	1	1	0.222499	0.698181	75240
GO:0043543	protein acylation	1	1	0.222499	0.698181	139907
GO:0043574	peroxisomal transport	1	1	0.222499	0.698181	140132
GO:0044107	cellular alcohol metabolic process	1	1	0.222499	0.698181	67580
GO:0044108	cellular alcohol biosynthetic process	1	1	0.222499	0.698181	67580
GO:0044801	single-organism membrane fusion	1	1	0.222499	0.698181	91148
GO:0045786	negative regulation of cell cycle	1	1	0.222499	0.698181	137730
GO:0046058	cAMP metabolic process	1	1	0.222499	0.698181	127132
GO:0046072	dTDP metabolic process	1	1	0.222499	0.698181	191446
GO:0046075	dTTP metabolic process	1	1	0.222499	0.698181	191446
GO:0046173	polyol biosynthetic process	1	1	0.222499	0.698181	145420
GO:0046416	D-amino acid metabolic process	1	1	0.222499	0.698181	58491
GO:0046439	L-cysteine metabolic process	1	1	0.222499	0.698181	54711
GO:0046689	response to mercury ion	1	1	0.222499	0.698181	72226
GO:0046834	lipid phosphorylation	1	1	0.222499	0.698181	150745
GO:0046854	phosphatidylinositol phosphorylation	1	1	0.222499	0.698181	150745
GO:0048015	phosphatidylinositol-mediated signaling	1	1	0.222499	0.698181	150745
GO:0048017	inositol lipid-mediated signaling	1	1	0.222499	0.698181	150745
GO:0048280	vesicle fusion with Golgi apparatus	1	1	0.222499	0.698181	91148
GO:0048284	organelle fusion	1	1	0.222499	0.698181	91148
GO:0050787	detoxification of mercury ion	1	1	0.222499	0.698181	72226
GO:0050877	neurological system process	1	1	0.222499	0.698181	34854
GO:0051273	beta-glucan metabolic process	1	1	0.222499	0.698181	147626
GO:0051274	beta-glucan biosynthetic process	1	1	0.222499	0.698181	147626
GO:0055072	iron ion homeostasis	1	1	0.222499	0.698181	59122
GO:0061025	membrane fusion	1	1	0.222499	0.698181	91148
GO:0061687	detoxification of inorganic compound	1	1	0.222499	0.698181	72226
GO:0072523	purine-containing compound catabolic process	1	1	0.222499	0.698181	127132
GO:0072662	protein localization to peroxisome	1	1	0.222499	0.698181	140132
GO:0072663	establishment of protein localization to peroxisome	1	1	0.222499	0.698181	140132
GO:0090174	organelle membrane fusion	1	1	0.222499	0.698181	91148
GO:0097384	cellular lipid biosynthetic process	1	1	0.222499	0.698181	67580
GO:1902652	secondary alcohol metabolic process	1	1	0.222499	0.698181	67580
GO:1902653	secondary alcohol biosynthetic process	1	1	0.222499	0.698181	67580
GO:1904029	regulation of cyclin-dependent protein kinase activity	1	1	0.222499	0.698181	131823
GO:1990267	response to transition metal nanoparticle	1	1	0.222499	0.698181	72226
GO:0016043	cellular component organization	40	160	0.222955	0.698181	75240;71857;133608;48388;178339;55481;71575;81833;64081;164895;72694;131000;91222;54729;57034;91148;93201;157446;148150;132841;144759;57999;175374;136625;170805;80572;204677;77941;140132;188934;273726;31550;136185;55940;145404;63656;31555;73840;25343;139709
GO:0044763	single-organism cellular process	203	873	0.225859	0.704557	127132;54084;67103;69083;87601;368882;67580;171967;65698;53962;136308;258576;161785;126257;35269;147389;71857;140021;62715;150745;83814;22425;53198;369422;54328;61252;70396;82349;59434;56674;77495;58300;137830;46010;24207;23792;298103;27885;51043;30633;54763;62717;72865;74428;72396;145950;147189;60806;78766;52796;72537;178876;147626;205633;199393;28549;53274;30734;30813;136736;71531;127106;143373…
GO:0009066	aspartate family amino acid metabolic process	5	15	0.226548	0.704557	24207;64264;195703;151072;186987
GO:0006399	tRNA metabolic process	20	76	0.231961	0.718919	65698;62715;135986;92921;53590;178876;28549;136736;61351;53631;58777;146298;79440;86287;58980;38650;30121;205278;46167;153252
GO:0006022	aminoglycan metabolic process	6	19	0.23303	0.719767	64414;27521;201568;85103;194925;72752
GO:0072524	pyridine-containing compound metabolic process	10	35	0.236506	0.725553	51043;205633;57919;131018;134930;72134;59908;59677;132127;54747
GO:1901615	organic hydroxy compound metabolic process	10	35	0.236506	0.725553	67580;139140;46010;188272;132488;57517;78728;59677;145420;54747
GO:0009142	nucleoside triphosphate biosynthetic process	8	27	0.237434	0.725938	69083;60806;277523;131167;188812;65425;191446;25983
GO:0071840	cellular component organization or biogenesis	45	183	0.243611	0.742188	61564;75240;71857;133608;48388;178339;55481;71575;81833;168860;194075;64081;164895;72694;131000;91222;54729;57034;91148;93201;157446;148150;132841;144759;57999;168461;175374;136625;152238;170805;80572;204677;77941;140132;188934;273726;31550;136185;55940;145404;63656;31555;73840;25343;139709
GO:0016192	vesicle-mediated transport	16	60	0.245991	0.742188	48388;70396;174236;144968;91148;93201;157446;327110;40248;136625;185235;31550;31555;150209;55758;136493
GO:0034613	cellular protein localization	26	102	0.246029	0.742188	48388;112588;91222;91148;93201;150016;157446;186756;148150;175374;40248;136625;139238;191369;129408;186146;69249;140132;59028;273726;31550;146052;31555;150209;55758;22314
GO:0070727	cellular macromolecule localization	26	102	0.246029	0.742188	48388;112588;91222;91148;93201;150016;157446;186756;148150;175374;40248;136625;139238;191369;129408;186146;69249;140132;59028;273726;31550;146052;31555;150209;55758;22314
GO:0065009	regulation of molecular function	33	132	0.249767	0.75096	127132;368882;83814;22425;369422;147087;137088;305846;92921;53590;226248;315866;166788;156837;169409;182831;151334;63173;58980;131823;24392;134578;62460;151427;46667;62886;23135;143264;57935;135870;143038;27812;40390
GO:0008104	protein localization	32	128	0.253987	0.754896	48388;129290;112588;91222;129428;91148;315866;93201;150016;157446;186756;148150;175374;40248;136625;31703;139238;191369;129408;186146;69249;140132;59028;273726;31550;146052;45866;31555;150209;55758;136493;22314
GO:0006298	mismatch repair	3	8	0.254412	0.754896	72741;147853;24796
GO:0006888	ER to Golgi vesicle-mediated transport	3	8	0.254412	0.754896	327110;150209;55758
GO:0022406	membrane docking	3	8	0.254412	0.754896	70396;140132;136493
GO:0090304	nucleic acid metabolic process	120	512	0.262562	0.776531	185369;93630;197802;42542;171967;25099;65698;53962;61564;437317;258576;22461;130390;162306;62715;60634;83814;327141;189189;55856;58359;147261;135986;92921;77874;53590;195251;83989;178876;199393;28549;57394;24916;136736;54310;183289;25085;194075;138449;133916;131000;64176;72741;61351;149853;76643;398412;53631;192083;43829;58777;52506;459094;160286;90581;147674;74479;147853;77086;146298;68995;24907…
GO:0048193	Golgi vesicle transport	4	12	0.268077	0.790259	91148;327110;150209;55758
GO:1901360	organic cyclic compound metabolic process	175	756	0.271606	0.790327	185369;93630;127132;197802;42542;69083;67580;171967;25099;65698;53962;136308;61564;437317;258576;22461;130390;147389;162306;62715;60634;83814;327141;61252;33089;28832;56674;137830;54642;189189;414089;55856;51043;30633;58359;147261;135986;62717;72865;60806;92921;77874;52796;53590;195251;83989;178876;205633;199393;28549;57394;53274;24916;136736;54310;183289;25085;194075;138449;133916;131000;64176;7…
GO:1901135	carbohydrate derivative metabolic process	35	142	0.271896	0.790327	127132;54084;69083;147389;186403;51043;64414;62717;72865;27521;60806;205633;277523;57919;201568;39875;75246;85103;131018;194925;134930;131167;277366;72134;59908;188812;65425;132127;145955;72752;144030;191446;153252;58429;25983
GO:1902589	single-organism organelle organization	8	28	0.272255	0.790327	71857;57034;91148;170805;204677;140132;63656;139709
GO:0072528	pyrimidine-containing compound biosynthetic process	5	16	0.273312	0.790327	159794;238484;370834;191446;25983
GO:0015980	energy derivation by oxidation of organic compounds	6	20	0.274701	0.790327	75246;25833;28456;436740;45795;58429
GO:0019693	ribose phosphate metabolic process	19	74	0.277522	0.790327	127132;69083;51043;60806;205633;277523;57919;75246;131018;134930;131167;72134;59908;188812;65425;132127;144030;58429;25983
GO:0051649	establishment of localization in cell	30	122	0.296763	0.790327	48388;70396;112588;91222;91148;93201;150016;157446;186756;148150;327110;175374;40248;136625;139238;191369;129408;186146;140132;126553;273726;31550;146052;138370;240768;31555;150209;55758;136493;22314
GO:0006139	nucleobase-containing compound metabolic process	148	640	0.298364	0.790327	185369;93630;127132;197802;42542;69083;171967;25099;65698;53962;61564;437317;258576;22461;130390;147389;162306;62715;60634;83814;327141;189189;55856;51043;58359;147261;135986;62717;72865;60806;92921;77874;53590;195251;83989;178876;205633;199393;28549;57394;24916;136736;54310;183289;25085;194075;138449;133916;131000;64176;72741;61351;149853;277523;76643;398412;53631;192083;57919;43829;58777;52506;…
GO:0006281	DNA repair	18	71	0.305382	0.790327	171967;258576;83814;199393;54310;72741;74479;147853;146746;194865;66062;142990;43252;24796;56537;64993;182936;135489
GO:0072521	purine-containing compound metabolic process	18	71	0.305382	0.790327	127132;69083;51043;60806;205633;277523;57919;75246;131018;131167;72134;59908;188812;65425;132127;144030;58429;25983
GO:1901605	alpha-amino acid metabolic process	25	101	0.306193	0.790327	56674;77495;24207;27885;30633;53274;166655;64264;325824;138566;138659;165250;159794;58491;93111;195703;142234;57013;410509;151072;186987;135121;54711;68956;69968
GO:0046907	intracellular transport	28	114	0.307784	0.790327	48388;112588;91222;91148;93201;150016;157446;186756;148150;327110;175374;40248;136625;139238;191369;129408;186146;140132;126553;273726;31550;146052;138370;240768;31555;150209;55758;22314
GO:0046483	heterocycle metabolic process	166	721	0.307945	0.790327	185369;93630;127132;197802;42542;69083;171967;25099;65698;53962;136308;61564;437317;258576;22461;130390;147389;162306;62715;60634;83814;327141;61252;33089;28832;56674;137830;54642;189189;55856;51043;30633;58359;147261;135986;62717;72865;60806;92921;77874;52796;53590;195251;83989;178876;205633;199393;28549;57394;53274;24916;136736;54310;183289;25085;194075;138449;133916;131000;64176;72741;61351;14…
GO:0000394	RNA splicing, via endonucleolytic cleavage and ligation	2	5	0.309314	0.790327	58777;46167
GO:0006206	pyrimidine nucleobase metabolic process	2	5	0.309314	0.790327	159794;370834
GO:0006388	tRNA splicing, via endonucleolytic cleavage and ligation	2	5	0.309314	0.790327	58777;46167
GO:0006400	tRNA modification	2	5	0.309314	0.790327	135986;153252
GO:0006415	translational termination	2	5	0.309314	0.790327	80572;25343
GO:0006568	tryptophan metabolic process	2	5	0.309314	0.790327	30633;166655
GO:0006586	indolalkylamine metabolic process	2	5	0.309314	0.790327	30633;166655
GO:0006777	Mo-molybdopterin cofactor biosynthetic process	2	5	0.309314	0.790327	54642;66578
GO:0006817	phosphate ion transport	2	5	0.309314	0.790327	26849;43909
GO:0006885	regulation of pH	2	5	0.309314	0.790327	55604;132167
GO:0009147	pyrimidine nucleoside triphosphate metabolic process	2	5	0.309314	0.790327	191446;25983
GO:0009395	phospholipid catabolic process	2	5	0.309314	0.790327	46010;298103
GO:0016567	protein ubiquitination	2	5	0.309314	0.790327	153585;344131
GO:0019319	hexose biosynthetic process	2	5	0.309314	0.790327	53474;57919
GO:0019720	Mo-molybdopterin cofactor metabolic process	2	5	0.309314	0.790327	54642;66578
GO:0019856	pyrimidine nucleobase biosynthetic process	2	5	0.309314	0.790327	159794;370834
GO:0022411	cellular component disassembly	2	5	0.309314	0.790327	80572;25343
GO:0030259	lipid glycosylation	2	5	0.309314	0.790327	72396;148553
GO:0032012	regulation of ARF protein signal transduction	2	5	0.309314	0.790327	31559;133001
GO:0032324	molybdopterin cofactor biosynthetic process	2	5	0.309314	0.790327	54642;66578
GO:0032446	protein modification by small protein conjugation	2	5	0.309314	0.790327	153585;344131
GO:0032984	macromolecular complex disassembly	2	5	0.309314	0.790327	80572;25343
GO:0042430	indole-containing compound metabolic process	2	5	0.309314	0.790327	30633;166655
GO:0043241	protein complex disassembly	2	5	0.309314	0.790327	80572;25343
GO:0043545	molybdopterin cofactor metabolic process	2	5	0.309314	0.790327	54642;66578
GO:0043624	cellular protein complex disassembly	2	5	0.309314	0.790327	80572;25343
GO:0046364	monosaccharide biosynthetic process	2	5	0.309314	0.790327	53474;57919
GO:0051189	prosthetic group metabolic process	2	5	0.309314	0.790327	54642;66578
GO:0055067	monovalent inorganic cation homeostasis	2	5	0.309314	0.790327	55604;132167
GO:0070647	protein modification by small protein conjugation or removal	2	5	0.309314	0.790327	153585;344131
GO:0097164	ammonium ion metabolic process	2	5	0.309314	0.790327	46010;136580
GO:0006066	alcohol metabolic process	7	25	0.313308	0.790327	67580;139140;46010;132488;57517;78728;145420
GO:1902582	single-organism intracellular transport	12	46	0.317022	0.790327	112588;91222;91148;148150;327110;175374;139238;191369;140132;273726;150209;55758
GO:0009069	serine family amino acid metabolic process	5	17	0.321811	0.790327	77495;138566;138659;165250;54711
GO:0048285	organelle fission	3	9	0.322594	0.790327	71857;170805;77941
GO:0022402	cell cycle process	11	42	0.323614	0.790327	368882;71857;22425;169409;182831;137730;170805;24392;23135;27812;40390
GO:0006606	protein import into nucleus	4	13	0.324119	0.790327	112588;91222;148150;175374
GO:0015931	nucleobase-containing compound transport	4	13	0.324119	0.790327	59250;54934;240768;27812
GO:0034504	protein localization to nucleus	4	13	0.324119	0.790327	112588;91222;148150;175374
GO:0044744	protein targeting to nucleus	4	13	0.324119	0.790327	112588;91222;148150;175374
GO:0051170	nuclear import	4	13	0.324119	0.790327	112588;91222;148150;175374
GO:1902593	single-organism nuclear import	4	13	0.324119	0.790327	112588;91222;148150;175374
GO:0006950	response to stress	28	115	0.326202	0.790327	171967;258576;83814;154752;126490;199393;54310;164521;369646;122346;72741;74479;147853;183218;65956;197596;29301;146746;194865;66062;142990;43252;24796;56537;64993;182936;127678;135489
GO:0006974	cellular response to DNA damage stimulus	18	72	0.328706	0.790327	171967;258576;83814;199393;54310;72741;74479;147853;146746;194865;66062;142990;43252;24796;56537;64993;182936;135489
GO:0006812	cation transport	21	85	0.331026	0.790327	69083;72226;146486;30145;73841;58848;24714;60806;29332;59122;277523;198034;61626;49108;131167;188812;65425;219864;192029;153792;137890
GO:0009064	glutamine family amino acid metabolic process	9	34	0.337766	0.790327	56674;27885;166655;325824;159794;93111;142234;57013;69968
GO:0019637	organophosphate metabolic process	37	155	0.340989	0.790327	127132;67103;69083;150745;54642;46010;298103;51043;72865;74428;60806;205633;30734;277523;30161;66578;57919;75246;131018;134930;131167;238484;277366;72134;59908;188812;181262;65425;132127;29056;145420;151914;144030;180505;191446;58429;25983
GO:0009126	purine nucleoside monophosphate metabolic process	16	64	0.342976	0.790327	69083;51043;60806;205633;277523;57919;75246;131018;131167;72134;59908;188812;65425;132127;144030;58429
GO:0009167	purine ribonucleoside monophosphate metabolic process	16	64	0.342976	0.790327	69083;51043;60806;205633;277523;57919;75246;131018;131167;72134;59908;188812;65425;132127;144030;58429
GO:0033365	protein localization to organelle	8	30	0.345403	0.790327	112588;91222;148150;175374;69249;140132;59028;273726
GO:0090407	organophosphate biosynthetic process	22	90	0.345715	0.790327	67103;69083;54642;72865;74428;60806;30734;277523;66578;131167;238484;277366;188812;181262;65425;29056;145420;151914;144030;180505;191446;25983
GO:0006886	intracellular protein transport	24	99	0.352549	0.790327	48388;112588;91222;91148;93201;150016;157446;186756;148150;175374;40248;136625;139238;191369;129408;186146;140132;273726;31550;146052;31555;150209;55758;22314
GO:0009145	purine nucleoside triphosphate biosynthetic process	7	26	0.353477	0.790327	69083;60806;277523;131167;188812;65425;25983
GO:0009201	ribonucleoside triphosphate biosynthetic process	7	26	0.353477	0.790327	69083;60806;277523;131167;188812;65425;25983
GO:0009206	purine ribonucleoside triphosphate biosynthetic process	7	26	0.353477	0.790327	69083;60806;277523;131167;188812;65425;25983
GO:0007049	cell cycle	13	52	0.367319	0.790327	368882;71857;22425;169409;182831;137730;400943;170805;24392;23135;452201;27812;40390
GO:0017038	protein import	5	18	0.371139	0.790327	112588;91222;148150;175374;140132
GO:0006818	hydrogen transport	9	35	0.372817	0.790327	69083;146486;58848;60806;277523;131167;188812;65425;137890
GO:0009308	amine metabolic process	9	35	0.372817	0.790327	136308;61252;137830;46010;30633;166655;93111;136580;137548
GO:0015992	proton transport	9	35	0.372817	0.790327	69083;146486;58848;60806;277523;131167;188812;65425;137890
GO:0031399	regulation of protein modification process	9	35	0.372817	0.790327	368882;22425;169409;182831;131823;24392;23135;27812;40390
GO:0033554	cellular response to stress	18	74	0.376546	0.790327	171967;258576;83814;199393;54310;72741;74479;147853;146746;194865;66062;142990;43252;24796;56537;64993;182936;135489
GO:0006364	rRNA processing	4	14	0.380781	0.790327	61564;194075;168461;152238
GO:0007018	microtubule-based movement	4	14	0.380781	0.790327	87601;143373;130786;55940
GO:0016072	rRNA metabolic process	4	14	0.380781	0.790327	61564;194075;168461;152238
GO:0006605	protein targeting	8	31	0.382973	0.790327	112588;91222;148150;175374;139238;191369;140132;273726
GO:0046496	nicotinamide nucleotide metabolic process	8	31	0.382973	0.790327	51043;205633;57919;131018;134930;72134;59908;132127
GO:0044255	cellular lipid metabolic process	20	83	0.383303	0.790327	67103;67580;150745;46010;23792;298103;74428;72396;30734;30161;60785;54868;148553;277366;181262;142843;29056;145420;151914;180505
GO:0043933	macromolecular complex subunit organization	22	92	0.389092	0.790327	75240;48388;55481;81833;164895;72694;91222;93201;157446;148150;132841;144759;175374;136625;80572;188934;31550;55940;145404;31555;73840;25343
GO:0006725	cellular aromatic compound metabolic process	170	749	0.389733	0.790327	185369;93630;127132;197802;42542;69083;171967;25099;65698;53962;61564;437317;166321;258576;22461;130390;147389;162306;62715;60634;83814;327141;33089;28832;189189;55856;56035;51043;30633;58359;147261;135986;62717;72865;91744;60806;74683;150061;92921;77874;53590;195251;83989;178876;205633;199393;28549;57394;53274;24916;136736;54310;183289;25085;194075;138449;133916;131000;64176;72741;61351;149853;2…
GO:0001932	regulation of protein phosphorylation	1	2	0.395532	0.790327	131823
GO:0006044	N-acetylglucosamine metabolic process	1	2	0.395532	0.790327	186403
GO:0006183	GTP biosynthetic process	1	2	0.395532	0.790327	25983
GO:0006228	UTP biosynthetic process	1	2	0.395532	0.790327	25983
GO:0006241	CTP biosynthetic process	1	2	0.395532	0.790327	25983
GO:0006308	DNA catabolic process	1	2	0.395532	0.790327	65744
GO:0006431	methionyl-tRNA aminoacylation	1	2	0.395532	0.790327	136736
GO:0006436	tryptophanyl-tRNA aminoacylation	1	2	0.395532	0.790327	53631
GO:0006562	proline catabolic process	1	2	0.395532	0.790327	56674
GO:0006684	sphingomyelin metabolic process	1	2	0.395532	0.790327	46010
GO:0006685	sphingomyelin catabolic process	1	2	0.395532	0.790327	46010
GO:0006750	glutathione biosynthetic process	1	2	0.395532	0.790327	230294
GO:0006873	cellular ion homeostasis	1	2	0.395532	0.790327	59122
GO:0006875	cellular metal ion homeostasis	1	2	0.395532	0.790327	59122
GO:0007276	gamete generation	1	2	0.395532	0.790327	90428
GO:0007283	spermatogenesis	1	2	0.395532	0.790327	90428
GO:0008216	spermidine metabolic process	1	2	0.395532	0.790327	136580
GO:0008616	queuosine biosynthetic process	1	2	0.395532	0.790327	153252
GO:0009088	threonine biosynthetic process	1	2	0.395532	0.790327	24207
GO:0009186	deoxyribonucleoside diphosphate metabolic process	1	2	0.395532	0.790327	191446
GO:0009187	cyclic nucleotide metabolic process	1	2	0.395532	0.790327	127132
GO:0009208	pyrimidine ribonucleoside triphosphate metabolic process	1	2	0.395532	0.790327	25983
GO:0009209	pyrimidine ribonucleoside triphosphate biosynthetic process	1	2	0.395532	0.790327	25983
GO:0009221	pyrimidine deoxyribonucleotide biosynthetic process	1	2	0.395532	0.790327	191446
GO:0009263	deoxyribonucleotide biosynthetic process	1	2	0.395532	0.790327	191446
GO:0009265	2'-deoxyribonucleotide biosynthetic process	1	2	0.395532	0.790327	191446
GO:0009605	response to external stimulus	1	2	0.395532	0.790327	70589
GO:0010035	response to inorganic substance	1	2	0.395532	0.790327	72226
GO:0019184	nonribosomal peptide biosynthetic process	1	2	0.395532	0.790327	230294
GO:0019953	sexual reproduction	1	2	0.395532	0.790327	90428
GO:0022618	ribonucleoprotein complex assembly	1	2	0.395532	0.790327	72694
GO:0030003	cellular cation homeostasis	1	2	0.395532	0.790327	59122
GO:0030149	sphingolipid catabolic process	1	2	0.395532	0.790327	46010
GO:0031123	RNA 3'-end processing	1	2	0.395532	0.790327	419895
GO:0032504	multicellular organism reproduction	1	2	0.395532	0.790327	90428
GO:0042255	ribosome assembly	1	2	0.395532	0.790327	72694
GO:0042325	regulation of phosphorylation	1	2	0.395532	0.790327	131823
GO:0042439	ethanolamine-containing compound metabolic process	1	2	0.395532	0.790327	46010
GO:0043549	regulation of kinase activity	1	2	0.395532	0.790327	131823
GO:0044703	multi-organism reproductive process	1	2	0.395532	0.790327	90428
GO:0045859	regulation of protein kinase activity	1	2	0.395532	0.790327	131823
GO:0046036	CTP metabolic process	1	2	0.395532	0.790327	25983
GO:0046039	GTP metabolic process	1	2	0.395532	0.790327	25983
GO:0046051	UTP metabolic process	1	2	0.395532	0.790327	25983
GO:0046116	queuosine metabolic process	1	2	0.395532	0.790327	153252
GO:0046164	alcohol catabolic process	1	2	0.395532	0.790327	46010
GO:0046385	deoxyribose phosphate biosynthetic process	1	2	0.395532	0.790327	191446
GO:0046466	membrane lipid catabolic process	1	2	0.395532	0.790327	46010
GO:0046916	cellular transition metal ion homeostasis	1	2	0.395532	0.790327	59122
GO:0048232	male gamete generation	1	2	0.395532	0.790327	90428
GO:0048609	multicellular organismal reproductive process	1	2	0.395532	0.790327	90428
GO:0051028	mRNA transport	1	2	0.395532	0.790327	27812
GO:0055070	copper ion homeostasis	1	2	0.395532	0.790327	62733
GO:0071826	ribonucleoprotein complex subunit organization	1	2	0.395532	0.790327	72694
GO:0071900	regulation of protein serine/threonine kinase activity	1	2	0.395532	0.790327	131823
GO:0098754	detoxification	1	2	0.395532	0.790327	72226
GO:1901616	organic hydroxy compound catabolic process	1	2	0.395532	0.790327	46010
GO:0001522	pseudouridine synthesis	2	6	0.399826	0.790327	135986;54952
GO:0006342	chromatin silencing	2	6	0.399826	0.790327	144759;145404
GO:0006497	protein lipidation	2	6	0.399826	0.790327	139907;277366
GO:0006904	vesicle docking involved in exocytosis	2	6	0.399826	0.790327	70396;136493
GO:0042157	lipoprotein metabolic process	2	6	0.399826	0.790327	139907;277366
GO:0042158	lipoprotein biosynthetic process	2	6	0.399826	0.790327	139907;277366
GO:0042775	mitochondrial ATP synthesis coupled electron transport	2	6	0.399826	0.790327	75246;58429
GO:0045814	negative regulation of gene expression, epigenetic	2	6	0.399826	0.790327	144759;145404
GO:1901136	carbohydrate derivative catabolic process	6	23	0.406447	0.790327	127132;64414;201568;85103;145955;72752
GO:0051338	regulation of transferase activity	9	36	0.408157	0.790327	368882;22425;169409;182831;131823;24392;23135;27812;40390
GO:0051340	regulation of ligase activity	9	36	0.408157	0.790327	368882;22425;169409;182831;24392;62886;23135;27812;40390
GO:0065008	regulation of biological quality	9	36	0.408157	0.790327	55604;53198;30813;59122;132167;62733;69249;59028;67339
GO:0044712	single-organism catabolic process	17	71	0.410338	0.790327	127132;136308;61252;56674;137830;46010;298103;51043;205633;57919;58491;131018;93111;203993;72134;59908;132127
GO:0015031	protein transport	29	124	0.413877	0.790327	48388;129290;112588;91222;129428;91148;315866;93201;150016;157446;186756;148150;175374;40248;136625;139238;191369;129408;186146;140132;273726;31550;146052;45866;31555;150209;55758;136493;22314
GO:0009161	ribonucleoside monophosphate metabolic process	16	67	0.420334	0.790327	69083;51043;60806;205633;277523;57919;75246;131018;131167;72134;59908;188812;65425;132127;144030;58429
GO:0006766	vitamin metabolic process	5	19	0.420464	0.790327	52796;238484;77191;59677;54747
GO:0006767	water-soluble vitamin metabolic process	5	19	0.420464	0.790327	52796;238484;77191;59677;54747
GO:0072527	pyrimidine-containing compound metabolic process	5	19	0.420464	0.790327	159794;238484;370834;191446;25983
GO:0019362	pyridine nucleotide metabolic process	8	32	0.420716	0.790327	51043;205633;57919;131018;134930;72134;59908;132127
GO:0044238	primary metabolic process	423	1887	0.422936	0.790327	163957;185369;139907;93630;127132;54084;197802;42542;67103;69083;60649;87365;453179;63484;67580;171967;25099;65698;53962;25755;312227;31399;61564;26016;437317;53037;28616;258576;135771;161785;236820;22461;200336;58522;130390;35269;65412;147389;162306;140021;62715;150745;205809;60634;144813;65311;83814;59032;186403;149742;381593;70158;22425;134390;135165;327141;66185;53474;153638;82349;59434;27003…
GO:1901137	carbohydrate derivative biosynthetic process	15	63	0.430924	0.790327	54084;69083;27521;60806;277523;39875;194925;131167;277366;188812;65425;144030;191446;153252;25983
GO:0045184	establishment of protein localization	29	125	0.433072	0.790327	48388;129290;112588;91222;129428;91148;315866;93201;150016;157446;186756;148150;175374;40248;136625;139238;191369;129408;186146;140132;273726;31550;146052;45866;31555;150209;55758;136493;22314
GO:0044262	cellular carbohydrate metabolic process	7	28	0.434705	0.790327	161785;147626;28456;59908;145420;200927;45795
GO:0006629	lipid metabolic process	31	134	0.435495	0.790327	67103;60649;67580;150745;59434;46010;23792;298103;414089;74428;72396;30734;30161;132488;60785;181285;54868;70208;203993;148553;277366;48057;78728;181262;142843;150743;29056;145420;151914;166761;180505
GO:0044711	single-organism biosynthetic process	60	263	0.435508	0.790327	67103;69083;67580;161785;53474;56674;24207;23792;27885;54763;72865;74428;27521;60806;52796;147626;53274;30734;277523;64264;55428;57919;60785;138659;165250;39750;159794;54868;130025;195703;142234;28456;194925;410509;131167;277366;30842;142093;370834;77191;151072;59677;188812;186987;181262;65425;142843;26827;29056;145420;68956;151914;151867;144030;180505;191446;54747;153252;45795;25983
GO:0006032	chitin catabolic process	4	15	0.436866	0.790327	64414;201568;85103;72752
GO:0006470	protein dephosphorylation	4	15	0.436866	0.790327	135165;44465;29572;152381
GO:0016998	cell wall macromolecule catabolic process	4	15	0.436866	0.790327	59846;36388;85103;218736
GO:0046348	amino sugar catabolic process	4	15	0.436866	0.790327	64414;201568;85103;72752
GO:1901072	glucosamine-containing compound catabolic process	4	15	0.436866	0.790327	64414;201568;85103;72752
GO:0008610	lipid biosynthetic process	14	59	0.442188	0.790327	67103;67580;23792;74428;30734;60785;54868;277366;181262;142843;29056;145420;151914;180505
GO:0044267	cellular protein metabolic process	123	545	0.442879	0.790327	139907;54084;453179;63484;65698;25755;28616;236820;200336;58522;35269;65412;62715;205809;144813;149742;381593;22425;135165;66185;153638;82349;187572;23320;54642;49413;53761;58359;195109;54763;54884;153585;150723;131793;145950;136603;344131;72537;55925;178876;127097;28549;37168;30832;185301;136736;71531;35519;305694;35157;136020;61351;67053;53631;30161;169609;139460;66578;69336;75563;30841;183262;…
GO:0044702	single organism reproductive process	9	37	0.443495	0.790327	368882;22425;169409;182831;24392;90428;23135;27812;40390
GO:0009123	nucleoside monophosphate metabolic process	16	68	0.446383	0.790327	69083;51043;60806;205633;277523;57919;75246;131018;131167;72134;59908;188812;65425;132127;144030;58429
GO:0048523	negative regulation of cellular process	11	46	0.449626	0.790327	368882;22425;169409;182831;137730;144759;24392;23135;145404;27812;40390
GO:0006754	ATP biosynthetic process	6	24	0.450576	0.790327	69083;60806;277523;131167;188812;65425
GO:0015985	energy coupled proton transport, down electrochemical gradient	6	24	0.450576	0.790327	69083;60806;277523;131167;188812;65425
GO:0015986	ATP synthesis coupled proton transport	6	24	0.450576	0.790327	69083;60806;277523;131167;188812;65425
GO:0022613	ribonucleoprotein complex biogenesis	6	24	0.450576	0.790327	61564;168860;194075;72694;168461;152238
GO:0042254	ribosome biogenesis	6	24	0.450576	0.790327	61564;168860;194075;72694;168461;152238
GO:0000059	protein import into nucleus, docking	3	11	0.457046	0.790327	91222;148150;175374
GO:0032501	multicellular organismal process	3	11	0.457046	0.790327	71435;34854;90428
GO:0046488	phosphatidylinositol metabolic process	3	11	0.457046	0.790327	150745;30161;277366
GO:0009163	nucleoside biosynthetic process	8	33	0.458288	0.790327	69083;60806;277523;131167;188812;65425;153252;25983
GO:0031396	regulation of protein ubiquitination	8	33	0.458288	0.790327	368882;22425;169409;182831;24392;23135;27812;40390
GO:0031397	negative regulation of protein ubiquitination	8	33	0.458288	0.790327	368882;22425;169409;182831;24392;23135;27812;40390
GO:0031398	positive regulation of protein ubiquitination	8	33	0.458288	0.790327	368882;22425;169409;182831;24392;23135;27812;40390
GO:0031400	negative regulation of protein modification process	8	33	0.458288	0.790327	368882;22425;169409;182831;24392;23135;27812;40390
GO:0042455	ribonucleoside biosynthetic process	8	33	0.458288	0.790327	69083;60806;277523;131167;188812;65425;153252;25983
GO:0051348	negative regulation of transferase activity	8	33	0.458288	0.790327	368882;22425;169409;182831;24392;23135;27812;40390
GO:0051351	positive regulation of ligase activity	8	33	0.458288	0.790327	368882;22425;169409;182831;24392;23135;27812;40390
GO:0051352	negative regulation of ligase activity	8	33	0.458288	0.790327	368882;22425;169409;182831;24392;23135;27812;40390
GO:0051438	regulation of ubiquitin-protein transferase activity	8	33	0.458288	0.790327	368882;22425;169409;182831;24392;23135;27812;40390
GO:0051440	regulation of ubiquitin-protein ligase activity involved in meiotic cell cycle	8	33	0.458288	0.790327	368882;22425;169409;182831;24392;23135;27812;40390
GO:0051443	positive regulation of ubiquitin-protein transferase activity	8	33	0.458288	0.790327	368882;22425;169409;182831;24392;23135;27812;40390
GO:0051444	negative regulation of ubiquitin-protein transferase activity	8	33	0.458288	0.790327	368882;22425;169409;182831;24392;23135;27812;40390
GO:1901659	glycosyl compound biosynthetic process	8	33	0.458288	0.790327	69083;60806;277523;131167;188812;65425;153252;25983
GO:1903320	regulation of protein modification by small protein conjugation or removal	8	33	0.458288	0.790327	368882;22425;169409;182831;24392;23135;27812;40390
GO:1903321	negative regulation of protein modification by small protein conjugation or removal	8	33	0.458288	0.790327	368882;22425;169409;182831;24392;23135;27812;40390
GO:1903322	positive regulation of protein modification by small protein conjugation or removal	8	33	0.458288	0.790327	368882;22425;169409;182831;24392;23135;27812;40390
GO:0016070	RNA metabolic process	88	390	0.459342	0.790327	185369;93630;197802;42542;65698;53962;61564;437317;22461;62715;60634;327141;189189;55856;58359;147261;135986;92921;77874;53590;195251;83989;178876;28549;57394;24916;136736;183289;25085;194075;138449;133916;61351;149853;76643;398412;53631;192083;43829;58777;52506;459094;160286;90581;147674;77086;146298;68995;79440;72642;35784;131254;86287;168461;58980;38650;147390;148991;330267;152238;419895;78029…
GO:0015672	monovalent inorganic cation transport	10	42	0.463416	0.790327	69083;146486;58848;60806;277523;131167;188812;65425;219864;137890
GO:0032259	methylation	5	20	0.469052	0.790327	29508;188328;121899;149583;127468
GO:0042592	homeostatic process	7	29	0.474902	0.790327	55604;53198;30813;59122;132167;62733;67339
GO:0000003	reproduction	9	38	0.478557	0.790327	368882;22425;169409;182831;24392;90428;23135;27812;40390
GO:0022414	reproductive process	9	38	0.478557	0.790327	368882;22425;169409;182831;24392;90428;23135;27812;40390
GO:0043086	negative regulation of catalytic activity	9	38	0.478557	0.790327	368882;22425;169409;182831;24392;62460;23135;27812;40390
GO:0044092	negative regulation of molecular function	9	38	0.478557	0.790327	368882;22425;169409;182831;24392;62460;23135;27812;40390
GO:0032787	monocarboxylic acid metabolic process	11	47	0.481135	0.790327	23792;51043;205633;57919;60785;54868;131018;133937;72134;59908;132127
GO:0000278	mitotic cell cycle	2	7	0.48429	0.790327	71857;170805
GO:0006006	glucose metabolic process	2	7	0.48429	0.790327	53474;57919
GO:0006119	oxidative phosphorylation	2	7	0.48429	0.790327	75246;58429
GO:0006221	pyrimidine nucleotide biosynthetic process	2	7	0.48429	0.790327	191446;25983
GO:0006534	cysteine metabolic process	2	7	0.48429	0.790327	138659;54711
GO:0006544	glycine metabolic process	2	7	0.48429	0.790327	77495;138566
GO:0006771	riboflavin metabolic process	2	7	0.48429	0.790327	52796;77191
GO:0006778	porphyrin-containing compound metabolic process	2	7	0.48429	0.790327	28832;183218
GO:0006779	porphyrin-containing compound biosynthetic process	2	7	0.48429	0.790327	28832;183218
GO:0007067	mitotic nuclear division	2	7	0.48429	0.790327	71857;170805
GO:0009065	glutamine family amino acid catabolic process	2	7	0.48429	0.790327	56674;93111
GO:0009231	riboflavin biosynthetic process	2	7	0.48429	0.790327	52796;77191
GO:0016458	gene silencing	2	7	0.48429	0.790327	144759;145404
GO:0022900	electron transport chain	2	7	0.48429	0.790327	75246;58429
GO:0022904	respiratory electron transport chain	2	7	0.48429	0.790327	75246;58429
GO:0040029	regulation of gene expression, epigenetic	2	7	0.48429	0.790327	144759;145404
GO:0042726	flavin-containing compound metabolic process	2	7	0.48429	0.790327	52796;77191
GO:0042727	flavin-containing compound biosynthetic process	2	7	0.48429	0.790327	52796;77191
GO:0042773	ATP synthesis coupled electron transport	2	7	0.48429	0.790327	75246;58429
GO:0044242	cellular lipid catabolic process	2	7	0.48429	0.790327	46010;298103
GO:0048278	vesicle docking	2	7	0.48429	0.790327	70396;136493
GO:1903047	mitotic cell cycle process	2	7	0.48429	0.790327	71857;170805
GO:0005976	polysaccharide metabolic process	4	16	0.491384	0.790327	147626;28456;85240;45795
GO:0005996	monosaccharide metabolic process	4	16	0.491384	0.790327	53474;138741;57919;43459
GO:0006026	aminoglycan catabolic process	4	16	0.491384	0.790327	64414;201568;85103;72752
GO:0044710	single-organism metabolic process	151	676	0.493803	0.790327	127132;54084;67103;69083;60649;67580;171967;65698;136308;26016;258576;161785;147389;140021;62715;150745;83814;139140;61252;53474;59434;56674;77495;137830;46010;24207;23792;298103;414089;27885;51043;30633;54763;62717;72865;74428;72396;27521;147189;60806;78766;138741;52796;178876;147626;205633;199393;28549;53274;30734;136736;54310;28585;72741;61351;71717;277523;53631;30161;166655;64264;55428;57919;…
GO:0034220	ion transmembrane transport	6	25	0.493924	0.790327	69083;60806;277523;131167;188812;65425
GO:0098655	cation transmembrane transport	6	25	0.493924	0.790327	69083;60806;277523;131167;188812;65425
GO:0098660	inorganic ion transmembrane transport	6	25	0.493924	0.790327	69083;60806;277523;131167;188812;65425
GO:0098662	inorganic cation transmembrane transport	6	25	0.493924	0.790327	69083;60806;277523;131167;188812;65425
GO:1902600	hydrogen ion transmembrane transport	6	25	0.493924	0.790327	69083;60806;277523;131167;188812;65425
GO:0031401	positive regulation of protein modification process	8	34	0.495371	0.790327	368882;22425;169409;182831;24392;23135;27812;40390
GO:0032269	negative regulation of cellular protein metabolic process	8	34	0.495371	0.790327	368882;22425;169409;182831;24392;23135;27812;40390
GO:0032270	positive regulation of cellular protein metabolic process	8	34	0.495371	0.790327	368882;22425;169409;182831;24392;23135;27812;40390
GO:0043085	positive regulation of catalytic activity	8	34	0.495371	0.790327	368882;22425;169409;182831;24392;23135;27812;40390
GO:0044093	positive regulation of molecular function	8	34	0.495371	0.790327	368882;22425;169409;182831;24392;23135;27812;40390
GO:0051247	positive regulation of protein metabolic process	8	34	0.495371	0.790327	368882;22425;169409;182831;24392;23135;27812;40390
GO:0051248	negative regulation of protein metabolic process	8	34	0.495371	0.790327	368882;22425;169409;182831;24392;23135;27812;40390
GO:0051321	meiotic cell cycle	8	34	0.495371	0.790327	368882;22425;169409;182831;24392;23135;27812;40390
GO:0051347	positive regulation of transferase activity	8	34	0.495371	0.790327	368882;22425;169409;182831;24392;23135;27812;40390
GO:1903046	meiotic cell cycle process	8	34	0.495371	0.790327	368882;22425;169409;182831;24392;23135;27812;40390
GO:0051246	regulation of protein metabolic process	10	43	0.496361	0.790327	368882;22425;169409;182831;131823;24392;23135;30713;27812;40390
GO:1901565	organonitrogen compound catabolic process	12	52	0.497107	0.790327	127132;136308;61252;56674;137830;46010;64414;201568;58491;85103;93111;72752
GO:0019538	protein metabolic process	178	798	0.49983	0.790327	163957;139907;54084;87365;453179;63484;65698;25755;312227;31399;53037;28616;135771;236820;200336;58522;35269;65412;62715;205809;144813;65311;59032;149742;381593;22425;134390;135165;66185;153638;82349;61928;67880;187572;23320;54642;49413;59637;202754;205855;175227;195598;54541;53761;58359;195109;54763;54884;153585;37088;150723;51591;131793;145950;459864;136603;145165;344131;72537;55925;178876;1972…
GO:0006913	nucleocytoplasmic transport	7	30	0.514314	0.790327	112588;91222;148150;175374;129408;138370;240768
GO:0042451	purine nucleoside biosynthetic process	7	30	0.514314	0.790327	69083;60806;277523;131167;188812;65425;25983
GO:0046129	purine ribonucleoside biosynthetic process	7	30	0.514314	0.790327	69083;60806;277523;131167;188812;65425;25983
GO:0051169	nuclear transport	7	30	0.514314	0.790327	112588;91222;148150;175374;129408;138370;240768
GO:0071554	cell wall organization or biogenesis	5	21	0.516281	0.790327	59846;71575;36388;85103;218736
GO:0006351	transcription, DNA-templated	52	233	0.516748	0.790327	185369;93630;197802;42542;53962;437317;22461;327141;189189;147261;195251;83989;57394;25085;138449;133916;149853;76643;398412;192083;43829;52506;459094;160286;90581;147674;77086;68995;72642;147390;330267;78029;42831;24510;241250;22416;32141;140698;54936;334772;61710;151739;54502;195674;65474;204294;163601;94870;86071;58554;52548;139323
GO:0097659	nucleic acid-templated transcription	52	233	0.516748	0.790327	185369;93630;197802;42542;53962;437317;22461;327141;189189;147261;195251;83989;57394;25085;138449;133916;149853;76643;398412;192083;43829;52506;459094;160286;90581;147674;77086;68995;72642;147390;330267;78029;42831;24510;241250;22416;32141;140698;54936;334772;61710;151739;54502;195674;65474;204294;163601;94870;86071;58554;52548;139323
GO:0006633	fatty acid biosynthetic process	3	12	0.520035	0.790327	23792;60785;54868
GO:0006650	glycerophospholipid metabolic process	3	12	0.520035	0.790327	150745;30161;277366
GO:0019318	hexose metabolic process	3	12	0.520035	0.790327	53474;138741;57919
GO:0046434	organophosphate catabolic process	3	12	0.520035	0.790327	127132;46010;298103
GO:0046486	glycerolipid metabolic process	3	12	0.520035	0.790327	150745;30161;277366
GO:0070972	protein localization to endoplasmic reticulum	3	12	0.520035	0.790327	69249;59028;273726
GO:0048519	negative regulation of biological process	12	53	0.526645	0.790327	368882;22425;169409;182831;137730;144759;24392;62460;23135;145404;27812;40390
GO:0010605	negative regulation of macromolecule metabolic process	10	44	0.52876	0.790327	368882;22425;169409;182831;144759;24392;23135;145404;27812;40390
GO:0031324	negative regulation of cellular metabolic process	10	44	0.52876	0.790327	368882;22425;169409;182831;144759;24392;23135;145404;27812;40390
GO:0006012	galactose metabolic process	1	3	0.530087	0.790327	138741
GO:0006120	mitochondrial electron transport, NADH to ubiquinone	1	3	0.530087	0.790327	75246
GO:0006122	mitochondrial electron transport, ubiquinol to cytochrome c	1	3	0.530087	0.790327	58429
GO:0006357	regulation of transcription from RNA polymerase II promoter	1	3	0.530087	0.790327	148329
GO:0006432	phenylalanyl-tRNA aminoacylation	1	3	0.530087	0.790327	61351
GO:0006493	protein O-linked glycosylation	1	3	0.530087	0.790327	54084
GO:0006516	glycoprotein catabolic process	1	3	0.530087	0.790327	145955
GO:0006564	L-serine biosynthetic process	1	3	0.530087	0.790327	165250
GO:0006566	threonine metabolic process	1	3	0.530087	0.790327	24207
GO:0006573	valine metabolic process	1	3	0.530087	0.790327	135121
GO:0006749	glutathione metabolic process	1	3	0.530087	0.790327	230294
GO:0007275	multicellular organism development	1	3	0.530087	0.790327	71435
GO:0009200	deoxyribonucleoside triphosphate metabolic process	1	3	0.530087	0.790327	191446
GO:0009211	pyrimidine deoxyribonucleoside triphosphate metabolic process	1	3	0.530087	0.790327	191446
GO:0009218	pyrimidine ribonucleotide metabolic process	1	3	0.530087	0.790327	25983
GO:0009220	pyrimidine ribonucleotide biosynthetic process	1	3	0.530087	0.790327	25983
GO:0010941	regulation of cell death	1	3	0.530087	0.790327	63844
GO:0019220	regulation of phosphate metabolic process	1	3	0.530087	0.790327	131823
GO:0031119	tRNA pseudouridine synthesis	1	3	0.530087	0.790327	135986
GO:0042545	cell wall modification	1	3	0.530087	0.790327	71575
GO:0042981	regulation of apoptotic process	1	3	0.530087	0.790327	63844
GO:0043067	regulation of programmed cell death	1	3	0.530087	0.790327	63844
GO:0045229	external encapsulating structure organization	1	3	0.530087	0.790327	71575
GO:0046132	pyrimidine ribonucleoside biosynthetic process	1	3	0.530087	0.790327	25983
GO:0046134	pyrimidine nucleoside biosynthetic process	1	3	0.530087	0.790327	25983
GO:0051174	regulation of phosphorus metabolic process	1	3	0.530087	0.790327	131823
GO:0051302	regulation of cell division	1	3	0.530087	0.790327	131823
GO:0055082	cellular chemical homeostasis	1	3	0.530087	0.790327	59122
GO:0070925	organelle assembly	1	3	0.530087	0.790327	72694
GO:0071555	cell wall organization	1	3	0.530087	0.790327	71575
GO:0071941	nitrogen cycle metabolic process	1	3	0.530087	0.790327	242762
GO:0071704	organic substance metabolic process	447	2013	0.540049	0.803856	163957;185369;139907;93630;127132;54084;197802;42542;67103;69083;60649;87365;453179;63484;67580;171967;25099;65698;53962;25755;312227;31399;136308;61564;26016;437317;53037;28616;258576;135771;161785;236820;22461;200336;58522;130390;35269;65412;147389;162306;140021;62715;150745;205809;60634;144813;65311;83814;59032;186403;149742;139140;381593;70158;22425;134390;135165;327141;66185;61252;53474;1536…
GO:0044036	cell wall macromolecule metabolic process	4	17	0.54356	0.806429	59846;36388;85103;218736
GO:0045333	cellular respiration	4	17	0.54356	0.806429	75246;25833;436740;58429
GO:0032774	RNA biosynthetic process	52	235	0.545264	0.807634	185369;93630;197802;42542;53962;437317;22461;327141;189189;147261;195251;83989;57394;25085;138449;133916;149853;76643;398412;192083;43829;52506;459094;160286;90581;147674;77086;68995;72642;147390;330267;78029;42831;24510;241250;22416;32141;140698;54936;334772;61710;151739;54502;195674;65474;204294;163601;94870;86071;58554;52548;139323
GO:0032268	regulation of cellular protein metabolic process	9	40	0.546877	0.808326	368882;22425;169409;182831;131823;24392;23135;27812;40390
GO:0016052	carbohydrate catabolic process	7	31	0.552622	0.808326	51043;205633;57919;131018;72134;59908;132127
GO:0055085	transmembrane transport	7	31	0.552622	0.808326	69083;60806;277523;131167;140132;188812;65425
GO:0006520	cellular amino acid metabolic process	47	213	0.554394	0.808326	65698;140021;62715;56674;77495;24207;27885;30633;147189;78766;178876;28549;53274;136736;28585;61351;71717;53631;166655;64264;55428;325824;204715;138566;138659;165250;43758;39750;146298;159794;58491;130025;93111;58980;38650;195703;142234;57013;410509;142093;151072;186987;135121;54711;205278;68956;69968
GO:0016482	cytoplasmic transport	12	54	0.555628	0.808326	112588;91222;148150;327110;175374;129408;140132;273726;138370;240768;150209;55758
GO:0000280	nuclear division	2	8	0.560916	0.808326	71857;170805
GO:0006414	translational elongation	2	8	0.560916	0.808326	158395;200334
GO:0006476	protein deacetylation	2	8	0.560916	0.808326	144759;145404
GO:0006887	exocytosis	2	8	0.560916	0.808326	70396;136493
GO:0009311	oligosaccharide metabolic process	2	8	0.560916	0.808326	26016;161785
GO:0035601	protein deacylation	2	8	0.560916	0.808326	144759;145404
GO:0045892	negative regulation of transcription, DNA-templated	2	8	0.560916	0.808326	144759;145404
GO:0046112	nucleobase biosynthetic process	2	8	0.560916	0.808326	159794;370834
GO:0051253	negative regulation of RNA metabolic process	2	8	0.560916	0.808326	144759;145404
[truncated: 280 more rows]
