# Supplementary material for: Identification of microRNA-like RNAs from Trichoderma asperellum DQ-1 during its interaction with tomato roots using bioinformatic analysis and high-throughput sequencing
Source: PLoS One. 2021 Jul 22;16(7):e0254808. doi: 10.1371/journal.pone.0254808 (PMC8297844; doi:10.1371/journal.pone.0254808)
Supplement: S6 Table — (XLSX) [file pone.0254808.s007.xlsx]

## Sheet: Sheet1
S6 Table. KEGG pathway enrichment of all milRNAs targets in T. asperellum
KEGG_A_class	KEGG_B_class	Pathway	Cj-1 (449)	All (2138)	Pvalue	Qvalue	Pathway ID	Genes	K_IDs
Genetic Information Processing	Translation	Ribosome biogenesis in eukaryotes	24	73	0.0109569	0.765234	ko03008	320241;451848;126626;152238;137433;176704;158533;161179;168860;86287;88539;79496;60147;61249;61564;62737;54653;57368;58392;59687;72694;22503;30121;30936	K14554+K14758+K03115+K14563+K14285+K14570+K14575+K14564+K11129+K01164+K14566+K14522+K14549+K14546+K14559+K14558+K07179+K11883+K14560+K11108+K03264+K14550+K03539+K14758
Metabolism	Carbohydrate metabolism	Amino sugar and nucleotide sugar metabolism	22	68	0.017723	0.765234	ko00520	363916;460066;129594;132127;136724;138741;157721;163954;201568;186403;194925;59947;55593;57919;72752;64414;70192;24930;27003;27521;27807;30842	K00963+K01183+K00621+K00844+K15855+K01784+K12373+K01183+K01183+K02564+K00698+K00012+K01198+K01810+K01183+K01183+K01183+K00698+K12373+K00698+K01183+K00820
Metabolism	Nucleotide metabolism	Pyrimidine metabolism	22	69	0.0210728	0.765234	ko00240	325824;370834;420530;453392;147389;147674;133947;137681;140698;143599;159794;171774;191446;192083;195251;76643;77086;61710;58554;68995;32141;25983	K01956+K13421+K00876+K13800+K00761+K03025+K16330+K02328+K03007+K14721+K11541+K01240+K00943+K03005+K03011+K03013+K03010+K03015+K03004+K03006+K02999+K00940
Genetic Information Processing	Transcription	RNA polymerase	11	30	0.0346775	0.765234	ko03020	147674;140698;143599;192083;195251;76643;77086;61710;58554;68995;32141	K03025+K03007+K14721+K03005+K03011+K03013+K03010+K03015+K03004+K03006+K02999
Metabolism	Lipid metabolism	Glycerophospholipid metabolism	15	46	0.0431623	0.765234	ko00564	339154;298103;151914;130348;140829;159419;180505;160704;181262;62903;43553;74428;67103;29056;30734	K13507+K13333+K01613+K01115+K15728+K13535+K08744+K13507+K13509+K13519+K16369+K08744+K00999+K00981+K01613
Metabolism	Carbohydrate metabolism	Starch and sucrose metabolism	19	62	0.0457517	0.765234	ko00500	363916;394592;147626;132127;161785;201193;59947;61451;62474;55593;57899;57919;45795;48326;71575;65834;70158;23916;28456	K00963+K00700+K00706+K00844+K00697+K01179+K00012+K01179+K01199+K01198+K01193+K01810+K00693+K01210+K01051+K01210+K01187+K05349+K01196
Metabolism	Lipid metabolism	Steroid biosynthesis	9	24	0.0469881	0.765234	ko00100	146851;150743;132488;34278;171662;54168;55398;73718;67580	K00227+K01052+K01824+K07750+K05917+K00511+K07750+K00637+K09829
Cellular Processes	Transport and catabolism	Regulation of autophagy	7	18	0.0637302	0.805636	ko04140	150253;150745;138849;54884;63385;68152;30728	K08341+K00914+K08269+K08333+K08329+K08332+K08329
Metabolism	Metabolism of cofactors and vitamins	Vitamin B6 metabolism	4	8	0.0655654	0.805636	ko00750	143246;165250;54747;59677	K08681+K00831+K00275+K00868
Cellular Processes	Transport and catabolism	Phagosome	13	41	0.0706699	0.805636	ko04145	150745;129428;130786;139238;40248;186146;87080;55940;50250;42129;63432;65425;30161	K00914+K04392+K10413+K07342+K08488+K12182+K02150+K07375+K00921+K02146+K10089+K02151+K00921
Metabolism	Carbohydrate metabolism	Inositol phosphate metabolism	7	19	0.0833738	0.864056	ko00562	145420;150745;135121;50250;42106;67103;30161	K01858+K00914+K00140+K00921+K01803+K00999+K00921
Metabolism	Carbohydrate metabolism	Citrate cycle (TCA cycle)	9	28	0.113401	0.949634	ko00020	436740;133937;200927;93117;59908;61461;62285;53474;51043	K00030+K00627+K01647+K00161+K00026+K01900+K01899+K01958+K00164
Metabolism	Amino acid metabolism	Alanine, aspartate and glutamate metabolism	11	36	0.115022	0.949634	ko00250	325824;145955;147189;132823;159794;90547;78766;80110;69968;27885;30842	K01956+K01424+K15371+K00814+K11541+K00139+K00262+K00135+K01580+K00264+K00820
Environmental Information Processing	Signal transduction	Phosphatidylinositol signaling system	5	13	0.116622	0.949634	ko04070	150745;50250;67103;29056;30161	K00914+K00921+K00999+K00981+K00921
Environmental Information Processing	Membrane transport	ABC transporters	4	10	0.138667	0.997458	ko02010	127572;154395;188812;60557	K15628+K05658+K05658+K05658
Metabolism	Lipid metabolism	Fatty acid biosynthesis	5	14	0.151587	0.997458	ko00061	32718;198786;54868;44111;48435	K11262+K00667+K00667+K01897+K00059
Metabolism	Carbohydrate metabolism	Propanoate metabolism	8	26	0.16058	0.997458	ko00640	135121;134737;32718;171716;205461;87144;61461;62285	K00140+K01895+K11262+K09699+K03417+K00167+K01900+K01899
Metabolism	Global and Overview	Metabolic pathways	206	937	0.175299	0.997458	ko01100	325824;339154;363916;370834;394000;394592;410509;420530;430125;436740;230294;238484;273726;277366;277523;454371;460066;453392;127010;145427;144977;145955;145420;145404;147305;146851;147189;147389;147674;149583;149316;150745;151072;151914;130348;130025;153790;132841;132127;133680;133327;132823;131793;131997;132488;135121;134737;134930;133937;136724;137890;137681;136580;137548;136306;138741;138659;…	K01956+K13507+K00963+K13421+K00387+K00700+K01649+K00876+K01082+K00030+K11204+K00949+K03847+K03859+K02138+K05289+K01183+K13800+K04709+K01230+K17819+K01424+K01858+K11121+K00480+K00227+K15371+K00761+K03025+K00838+K14264+K00914+K00641+K01613+K01115+K01850+K09880+K02259+K00844+K01466+K00290+K00814+K01942+K12349+K01824+K00140+K01895+K01807+K00627+K15855+K00323+K02328+K01611+K01581+K06125+K01784+K00390+…
Genetic Information Processing	Folding, sorting and degradation	Protein processing in endoplasmic reticulum	20	80	0.221855	0.997458	ko04141	127875;145427;150187;129290;139238;140277;39875;174236;185301;79183;53053;54496;55758;59577;64536;67157;67339;68445;24392;26016	K10661+K01230+K14015+K12275+K07342+K03283+K11718+K10080+K03347+K14012+K09486+K14022+K14007+K01230+K14018+K14005+K09584+K10666+K06689+K01228
Metabolism	Glycan biosynthesis and metabolism	Glycosaminoglycan degradation	3	8	0.225237	0.997458	ko00531	157721;63069;27003	K12373+K01565+K12373
Cellular Processes	Cell growth and death	Meiosis - yeast	14	55	0.251041	0.997458	ko04113	148106;136185;176088;157112;183262;190080;197166;86799;79218;81596;60966;69336;24907;28819	K08139+K06669+K03456+K02210+K12767+K06671+K02213+K06628+K03353+K03349+K02216+K03114+K02541+K02178
Genetic Information Processing	Folding, sorting and degradation	SNARE interactions in vesicular transport	5	17	0.276089	0.997458	ko04130	144968;150016;40248;185235;195293	K08486+K08493+K08488+K08516+K08504
Cellular Processes	Cell growth and death	Cell cycle - yeast	18	74	0.27877	0.997458	ko04111	146330;136185;141315;176088;157112;185301;190080;197166;86799;82146;79218;81596;60966;69336;23066;24907;25056;28819	K06678+K06669+K18669+K03456+K02210+K03347+K06671+K02213+K06628+K11272+K03353+K03349+K02216+K03114+K02220+K02541+K02180+K02178
Metabolism	Biosynthesis of other secondary metabolites	Aflatoxin biosynthesis	2	5	0.28326	0.997458	ko00254	146873;32718	K17644+K11262
Metabolism	Metabolism of other amino acids	Taurine and hypotaurine metabolism	3	9	0.288356	0.997458	ko00430	147189;54711;69968	K15371+K00456+K01580
Metabolism	Amino acid metabolism	Phenylalanine, tyrosine and tryptophan biosynthesis	7	26	0.295577	0.997458	ko00400	149583;130025;39750;177407;166655;55428;30633	K00838+K01850+K01626+K09484+K13501+K01626+K01694
Metabolism	Lipid metabolism	Biosynthesis of unsaturated fatty acids	6	22	0.308061	0.997458	ko01040	156470;80609;55407;57789;48435;23792	K10703+K10246+K07513+K10251+K00059+K00507
Cellular Processes	Transport and catabolism	Endocytosis	17	71	0.311559	0.997458	ko04144	260203;451429;148168;129408;130348;135698;140277;33509;181569;186146;186756;93201;57834;58300;70663;70319;22425	K12471+K05747+K12184+K07901+K01115+K12199+K03283+K12562+K12562+K12182+K04705+K04646+K19366+K17919+K05757+K12190+K10591
Metabolism	Metabolism of cofactors and vitamins	Nicotinate and nicotinamide metabolism	5	18	0.32161	0.997458	ko00760	145404;137890;144759;171774;54178	K11121+K00323+K11121+K01240+K18550
Metabolism	Energy metabolism	Sulfur metabolism	6	23	0.349313	0.997458	ko00920	394000;430125;138659;142093;55307;55936	K00387+K01082+K00390+K00381+K00380+K01082
Metabolism	Nucleotide metabolism	Purine metabolism	21	91	0.350014	0.997458	ko00230	147674;133680;137681;140698;144030;143599;170001;203393;192083;195251;76643;77086;61710;62715;54688;58554;72134;72865;68995;32141;25983	K03025+K01466+K02328+K03007+K00602+K14721+K00106+K01487+K03005+K03011+K03013+K03010+K03015+K01487+K01522+K03004+K00873+K00948+K03006+K02999+K00940
Human Diseases	Endocrine and metabolic diseases	Insulin resistance	3	10	0.352508	0.997458	ko04931	381593;45795;30842	K03083+K00693+K00820
Metabolism	Energy metabolism	Methane metabolism	8	32	0.353171	0.997458	ko00680	134737;165250;205633;77495;62436;53411;42047;25945	K01895+K00831+K01689+K00600+K00058+K00018+K01070+K00122
Metabolism	Global and Overview	Fatty acid metabolism	10	41	0.353552	0.997458	ko01212	32718;156470;198786;80609;54868;55407;57789;44111;48435;23792	K11262+K10703+K00667+K10246+K00667+K07513+K10251+K01897+K00059+K00507
Metabolism	Biosynthesis of other secondary metabolites	Caffeine metabolism	1	2	0.375992	0.997458	ko00232	170001	K00106
Metabolism	Metabolism of terpenoids and polyketides	Carotenoid biosynthesis	1	2	0.375992	0.997458	ko00906	144977	K17819
Metabolism	Metabolism of cofactors and vitamins	Porphyrin and chlorophyll metabolism	5	20	0.414207	0.997458	ko00860	132841;33089;183218;24503;28832	K02259+K00643+K00231+K01764+K01599
Genetic Information Processing	Folding, sorting and degradation	Ubiquitin mediated proteolysis	13	57	0.419288	0.997458	ko04120	447325;146251;153585;182831;185301;196706;79218;81596;23135;24392;22425;27812;30713	K04706+K04706+K10598+K10688+K03347+K10610+K03353+K03349+K10590+K06689+K10591+K10592+K10582
Genetic Information Processing	Translation	RNA transport	21	95	0.434981	0.997458	ko03013	402686;240768;146493;132509;137433;138370;142673;156163;158395;92733;86287;75922;79496;61359;54650;57556;46628;24916;26065;30121;112588	K12879+K14300+K14324+K14297+K14285+K14312+K14309+K03246+K03231+K14315+K01164+K13174+K14522+K12878+K14326+K14311+K14325+K14327+K05019+K03539+K09291
Metabolism	Carbohydrate metabolism	Pentose and glucuronate interconversions	7	30	0.447205	0.997458	ko00040	363916;203977;83999;59947;55723;71575;29463	K00963+K18102+K17743+K00012+K18107+K01051+K18107
Metabolism	Carbohydrate metabolism	Pyruvate metabolism	9	40	0.469739	0.997458	ko00620	410509;134737;133937;32718;93117;59908;53317;53474;72134	K01649+K01895+K00627+K11262+K00161+K00026+K01512+K01958+K00873
Genetic Information Processing	Replication and repair	Nucleotide excision repair	9	40	0.469739	0.997458	ko03420	137681;142990;182936;196706;75772;60621;64993;66062;23679	K02328+K10847+K03142+K10610+K10756+K10841+K10848+K10838+K10739
Metabolism	Global and Overview	Carbon metabolism	27	126	0.488801	0.997458	ko01200	369646;436740;132127;132823;135121;134737;134930;133937;138566;165250;200927;205633;93117;77495;59908;61461;62436;62285;53411;53474;57919;51043;42047;42106;72134;72865;25945	K03781+K00030+K00844+K00814+K00140+K01895+K01807+K00627+K00281+K00831+K01647+K01689+K00161+K00600+K00026+K01900+K00058+K01899+K00018+K01958+K01810+K00164+K01070+K01803+K00873+K00948+K00122
Metabolism	Carbohydrate metabolism	Galactose metabolism	5	22	0.504657	0.997458	ko00052	363916;132127;138741;57899;70158	K00963+K00844+K01784+K01193+K01187
Genetic Information Processing	Replication and repair	Mismatch repair	5	22	0.504657	0.997458	ko03430	147853;137681;75772;23679;24796	K08737+K02328+K10756+K10739+K08735
Genetic Information Processing	Folding, sorting and degradation	RNA degradation	11	51	0.516248	0.997458	ko03018	352914;132894;138010;142415;205633;184121;53339;54012;63173;56843;71367	K12600+K12614+K07573+K12598+K01689+K12572+K12609+K12599+K12613+K07573+K12597
Metabolism	Lipid metabolism	Glycerolipid metabolism	7	32	0.521687	0.997458	ko00561	339154;140829;160704;181262;60649;62903;30744	K13507+K15728+K13507+K13509+K17900+K13519+K01046
Metabolism	Lipid metabolism	Linoleic acid metabolism	2	8	0.526005	0.997458	ko00591	62262;65956	K00100+K17862
Metabolism	Glycan biosynthesis and metabolism	Glycosphingolipid biosynthesis - globo series	2	8	0.526005	0.997458	ko00603	157721;27003	K12373+K12373
Metabolism	Lipid metabolism	Fatty acid elongation	3	13	0.535174	0.997458	ko00062	156470;80609;57789	K10703+K10246+K10251
Cellular Processes	Transport and catabolism	Regulation of mitophagy - yeast	6	28	0.552906	0.997458	ko04139	127935;126626;150253;138849;68449;24563	K17065+K03115+K08341+K08269+K02332+K11229
Cellular Processes	Transport and catabolism	Peroxisome	13	62	0.554089	0.997458	ko04146	369646;127572;150955;140132;170001;196269;77941;53874;55407;57999;44111;73687;64081	K03781+K15628+K13339+K13344+K00106+K08764+K13352+K13343+K07513+K06664+K01897+K04564+K13338
Metabolism	Amino acid metabolism	Cysteine and methionine metabolism	12	58	0.576578	0.997458	ko00270	230294;149583;151072;153790;136580;140021;59908;54711;64264;24207;28585;121899	K11204+K00838+K00641+K09880+K01611+K00826+K00026+K00456+K00549+K00133+K00826+K00558
Metabolism	Global and Overview	Biosynthesis of secondary metabolites	78	377	0.588945	0.997458	ko01110	339154;369646;394592;410509;436740;145955;146851;149583;151914;130348;130025;132841;132127;133327;132488;134737;134930;133937;137548;136306;138282;138566;140021;140829;142234;144030;39750;32718;33089;33940;156470;160704;166655;170001;171662;171716;197596;200927;203993;181262;183218;205633;93117;87144;83042;77191;77495;80609;59908;61461;62285;53274;53411;62903;54168;54516;55407;55428;56035;57789;5…	K13507+K03781+K00700+K01649+K00030+K01424+K00227+K00838+K01613+K01115+K01850+K02259+K00844+K00290+K01824+K01895+K01807+K00627+K01581+K06125+K00819+K00281+K00826+K15728+K00618+K00602+K01626+K11262+K00643+K00077+K10703+K13507+K13501+K00106+K05917+K09699+K03782+K01647+K01062+K13509+K00231+K01689+K00161+K00167+K00129+K00861+K00600+K10246+K00026+K01900+K01899+K01814+K00018+K13519+K00511+K00938+K07513+…
Metabolism	Glycan biosynthesis and metabolism	Glycosylphosphatidylinositol(GPI)-anchor biosynthesis	5	24	0.589078	0.997458	ko00563	277366;454371;75952;62010;56326	K03859+K05289+K07542+K05288+K08098
Environmental Information Processing	Signal transduction	MAPK signaling pathway - yeast	6	29	0.590415	0.997458	ko04011	135165;57034;63735;24563;26512;112588	K11240+K11238+K07973+K11229+K11232+K09291
Genetic Information Processing	Folding, sorting and degradation	Proteasome	7	34	0.592149	0.997458	ko03050	145326;40394;92348;51591;24672;30035;30841	K06699+K03064+K03031+K03062+K03063+K03032+K02736
Metabolism	Biosynthesis of other secondary metabolites	Monobactam biosynthesis	1	4	0.610808	0.997458	ko00261	24207	K00133
Metabolism	Metabolism of terpenoids and polyketides	Sesquiterpenoid and triterpenoid biosynthesis	1	4	0.610808	0.997458	ko00909	54168	K00511
Metabolism	Carbohydrate metabolism	Glycolysis / Gluconeogenesis	9	45	0.625533	0.997458	ko00010	132127;134737;133937;205633;93117;83042;57919;42106;72134	K00844+K01895+K00627+K01689+K00161+K00129+K01810+K01803+K00873
Genetic Information Processing	Replication and repair	Base excision repair	4	20	0.63205	0.997458	ko03410	137681;171967;54310;58096	K02328+K10771+K10772+K03649
Metabolism	Glycan biosynthesis and metabolism	Other glycan degradation	3	15	0.639353	0.997458	ko00511	148204;157721;27003	K01192+K12373+K12373
Metabolism	Lipid metabolism	Ether lipid metabolism	3	16	0.684895	0.997458	ko00565	130348;203993;62903	K01115+K01062+K13519
Metabolism	Metabolism of cofactors and vitamins	Folate biosynthesis	3	16	0.684895	0.997458	ko00790	57013;68956;25922	K13950+K01930+K01113
Genetic Information Processing	Replication and repair	Homologous recombination	3	16	0.684895	0.997458	ko03440	137681;23679;25099	K02328+K10739+K10901
Metabolism	Carbohydrate metabolism	Glyoxylate and dicarboxylate metabolism	7	37	0.686991	0.997458	ko00630	369646;138566;200927;77495;59908;53411;25945	K03781+K00281+K01647+K00600+K00026+K00018+K00122
Metabolism	Glycan biosynthesis and metabolism	Other types of O-glycan biosynthesis	1	5	0.692696	0.997458	ko00514	54084	K00728
Metabolism	Metabolism of other amino acids	Selenocompound metabolism	2	11	0.707223	0.997458	ko00450	136736;64264	K01874+K00549
Metabolism	Metabolism of cofactors and vitamins	Biotin metabolism	2	11	0.707223	0.997458	ko00780	131793;48435	K01942+K00059
Metabolism	Metabolism of cofactors and vitamins	Riboflavin metabolism	2	12	0.753245	0.997458	ko00740	77191;56035	K00861+K00505
Genetic Information Processing	Folding, sorting and degradation	Protein export	3	18	0.762796	0.997458	ko03060	129290;139238;52818	K12275+K07342+K12272
Metabolism	Global and Overview	2-Oxocarboxylic acid metabolism	9	51	0.774995	0.997458	ko01210	410509;436740;149583;132823;140021;142234;200927;24207;28585	K01649+K00030+K00838+K00814+K00826+K00618+K01647+K00133+K00826
Metabolism	Global and Overview	Biosynthesis of antibiotics	55	283	0.778838	0.997458	ko01130	363916;369646;430125;436740;145420;146851;149583;151072;130025;132127;133327;134737;134930;133937;137548;138282;138566;140021;142234;144030;39750;34278;165250;166655;171662;171716;200927;203993;205633;93117;87144;77495;59908;61461;62436;62285;53411;54168;54516;55398;55407;55428;55936;57919;51043;42106;72134;72865;67580;24207;25983;27885;28585;30633;30842	K00963+K03781+K01082+K00030+K01858+K00227+K00838+K00641+K01850+K00844+K00290+K01895+K01807+K00627+K01581+K00819+K00281+K00826+K00618+K00602+K01626+K07750+K00831+K13501+K05917+K09699+K01647+K01062+K01689+K00161+K00167+K00600+K00026+K01900+K00058+K01899+K00018+K00511+K00938+K07750+K07513+K01626+K01082+K01810+K00164+K01803+K00873+K00948+K09829+K00133+K00940+K00264+K00826+K01694+K00820
Metabolism	Amino acid metabolism	Valine, leucine and isoleucine degradation	8	46	0.781493	0.997458	ko00280	135121;140021;171716;87144;55407;73210;24194;28585	K00140+K00826+K09699+K00167+K07513+K01968+K01969+K00826
Metabolism	Lipid metabolism	Sphingolipid metabolism	5	30	0.787329	0.997458	ko00600	127010;131997;197786;46010;27657	K04709+K12349+K01130+K12350+K01130
Metabolism	Metabolism of cofactors and vitamins	Ubiquinone and other terpenoid-quinone biosynthesis	2	13	0.792894	0.997458	ko00130	149583;136306	K00838+K06125
Metabolism	Amino acid metabolism	Lysine biosynthesis	3	19	0.79548	0.997458	ko00300	149583;133327;24207	K00838+K00290+K00133
Metabolism	Amino acid metabolism	Glycine, serine and threonine metabolism	8	47	0.80218	0.997458	ko00260	138566;33089;165250;77495;62436;53411;24207;30633	K00281+K00643+K00831+K00600+K00058+K00018+K00133+K01694
Metabolism	Lipid metabolism	alpha-Linolenic acid metabolism	1	7	0.808479	0.997458	ko00592	55407	K07513
Metabolism	Metabolism of cofactors and vitamins	Thiamine metabolism	1	7	0.808479	0.997458	ko00730	238484	K00949
Metabolism	Global and Overview	Biosynthesis of amino acids	27	147	0.819813	0.997458	ko01230	410509;436740;149583;130025;133327;132823;134930;140021;142234;39750;165250;166655;200927;205633;77495;62436;53274;53474;55428;42106;72134;72865;64264;24207;27885;28585;30633	K01649+K00030+K00838+K01850+K00290+K00814+K01807+K00826+K00618+K01626+K00831+K13501+K01647+K01689+K00600+K00058+K01814+K01958+K01626+K01803+K00873+K00948+K00549+K00133+K00264+K00826+K01694
Metabolism	Metabolism of cofactors and vitamins	One carbon pool by folate	2	14	0.826812	0.997458	ko00670	144030;77495	K00602+K00600
Metabolism	Amino acid metabolism	Arginine biosynthesis	4	26	0.827952	0.997458	ko00220	147189;132823;142234;78766	K15371+K00814+K00618+K00262
Genetic Information Processing	Transcription	Basal transcription factors	5	32	0.833949	0.997458	ko03022	203666;182936;189189;197081;58258	K03130+K03142+K03127+K03132+K03125
Genetic Information Processing	Replication and repair	DNA replication	5	33	0.853938	0.997458	ko03030	137681;157112;75772;23679;24907	K02328+K02210+K10756+K10739+K02541
Metabolism	Glycan biosynthesis and metabolism	Various types of N-glycan biosynthesis	4	28	0.870183	0.997458	ko00513	273726;145427;62722;59577	K03847+K01230+K05528+K01230
Metabolism	Glycan biosynthesis and metabolism	N-Glycan biosynthesis	5	34	0.871887	0.997458	ko00510	273726;145427;56649;59577;26016	K03847+K01230+K00721+K01230+K01228
Genetic Information Processing	Translation	Aminoacyl-tRNA biosynthesis	6	40	0.87522	0.997458	ko00970	136736;38650;205278;61351;53631;28549	K01874+K01881+K01876+K01890+K01867+K01881
Metabolism	Carbohydrate metabolism	Ascorbate and aldarate metabolism	1	9	0.880698	0.997458	ko00053	59947	K00012
Genetic Information Processing	Replication and repair	Non-homologous end-joining	1	9	0.880698	0.997458	ko03450	199393	K10777
Metabolism	Carbohydrate metabolism	Pentose phosphate pathway	4	29	0.887737	0.997458	ko00030	134930;57919;43459;72865	K01807+K01810+K00852+K00948
Metabolism	Amino acid metabolism	Valine, leucine and isoleucine biosynthesis	3	23	0.890848	0.997458	ko00290	410509;140021;28585	K01649+K00826+K00826
Metabolism	Global and Overview	Degradation of aromatic compounds	3	23	0.890848	0.997458	ko01220	147305;160286;188272	K00480+K00480+K03381
Human Diseases	Endocrine and metabolic diseases	AGE-RAGE signaling pathway in diabetic complications	1	10	0.905859	0.997458	ko04933	129428	K04392
Metabolism	Metabolism of other amino acids	beta-Alanine metabolism	3	24	0.907407	0.997458	ko00410	135121;83042;69968	K00140+K00129+K01580
Genetic Information Processing	Translation	mRNA surveillance pathway	7	49	0.916142	0.997458	ko03015	146493;137433;176088;54650;46628;24916;25343	K14324+K14285+K03456+K14326+K14325+K14327+K03265
Metabolism	Metabolism of other amino acids	Cyanoamino acid metabolism	3	25	0.921661	0.997458	ko00460	145955;77495;23916	K01424+K00600+K05349
Metabolism	Carbohydrate metabolism	Butanoate metabolism	4	32	0.92855	0.997458	ko00650	90547;80110;62262;69968	K00139+K00135+K00100+K01580
Metabolism	Amino acid metabolism	Histidine metabolism	2	19	0.9322	0.997458	ko00340	83042;53274	K00129+K01814
Metabolism	Metabolism of cofactors and vitamins	Pantothenate and CoA biosynthesis	3	26	0.933884	0.997458	ko00770	140021;33940;28585	K00826+K00077+K00826
Metabolism	Energy metabolism	Nitrogen metabolism	3	26	0.933884	0.997458	ko00910	147189;78766;27885	K15371+K00262+K00264
Metabolism	Global and Overview	Microbial metabolism in diverse environments	45	258	0.944999	0.997458	ko01120	394000;430125;436740;147305;150061;132127;133680;132823;134737;134930;133937;138659;142093;160286;165250;170001;200927;205633;188272;93117;90547;83042;77495;80110;59908;61461;62262;62436;62285;53317;53411;53474;54747;55307;55936;57919;51043;42047;42106;72134;72865;69968;24207;25945;27885	K00387+K01082+K00030+K00480+K02510+K00844+K01466+K00814+K01895+K01807+K00627+K00390+K00381+K00480+K00831+K00106+K01647+K01689+K03381+K00161+K00139+K00129+K00600+K00135+K00026+K01900+K00100+K00058+K01899+K01512+K00018+K01958+K00275+K00380+K01082+K01810+K00164+K01070+K01803+K00873+K00948+K01580+K00133+K00122+K00264
Genetic Information Processing	Transcription	Spliceosome	13	89	0.955013	0.997458	ko03040	402686;413670;131254;140277;183289;60634;61359;53819;54305;58359;43045;45945;30855	K12879+K12840+K12825+K03283+K12869+K12856+K12878+K12844+K12819+K12855+K12872+K12846+K12854
Metabolism	Amino acid metabolism	Lysine degradation	4	35	0.955488	0.997458	ko00310	133327;81833;80110;51043	K00290+K11419+K00135+K00164
Metabolism	Energy metabolism	Oxidative phosphorylation	11	78	0.957482	0.997458	ko00190	277523;146486;132841;87080;75246;60785;58429;58848;42129;65425;69083	K02138+K01535+K02259+K02150+K03940+K03955+K00417+K01535+K02146+K02151+K02140
Metabolism	Amino acid metabolism	Tyrosine metabolism	6	50	0.967796	0.997458	ko00350	149583;150061;83042;80110;53110;56035	K00838+K02510+K00129+K00135+K00545+K00505
Metabolism	Amino acid metabolism	Tryptophan metabolism	8	63	0.970203	0.997458	ko00380	369646;149583;149316;142955;197596;53458;51043;24183	K03781+K00838+K14264+K14264+K03782+K00452+K00164+K00463
Metabolism	Carbohydrate metabolism	Fructose and mannose metabolism	4	40	0.98057	0.997458	ko00051	132127;62262;56949;42106	K00844+K00100+K17742+K01803
Metabolism	Metabolism of other amino acids	Glutathione metabolism	4	41	0.983625	0.997458	ko00480	230294;149252;137548;205577	K11204+K00799+K01581+K00799
Metabolism	Metabolism of terpenoids and polyketides	Terpenoid backbone biosynthesis	1	19	0.988895	0.997458	ko00900	54516	K00938
Genetic Information Processing	Translation	Ribosome	13	105	0.993295	0.997458	ko03010	149742;130652;33478;35519;37168;174215;169609;195109;61349;53761;53659;55426;67053	K02902+K02867+K02975+K02957+K02949+K02955+K02877+K02991+K02985+K02920+K02901+K02873+K02865
Metabolism	Amino acid metabolism	Phenylalanine metabolism	3	39	0.993864	0.997458	ko00360	149583;197596;83042	K00838+K03782+K00129
Metabolism	Amino acid metabolism	Arginine and proline metabolism	4	47	0.994316	0.997458	ko00330	136580;137548;138282;93111	K01611+K01581+K00819+K01480
Metabolism	Lipid metabolism	Fatty acid degradation	2	35	0.997458	0.997458	ko00071	55407;44111	K07513+K01897
