# Supplementary material for: Identification of microRNA-like RNAs from Trichoderma asperellum DQ-1 during its interaction with tomato roots using bioinformatic analysis and high-throughput sequencing
Source: PLoS One. 2021 Jul 22;16(7):e0254808. doi: 10.1371/journal.pone.0254808 (PMC8297844; doi:10.1371/journal.pone.0254808)
Supplement: S7 Table — (XLSX) [file pone.0254808.s008.xlsx]

## Sheet: Sheet1
S7 Table. Prediction of potential transboundary milRNAs targets in tomato by psRNAtarget
miRNA_Acc.	Target_Acc.	Expectation	UPE$	miRNA_start	miRNA_end	Target_start	Target_end	miRNA_aligned_fragment	alignment	Target_aligned_fragment	Inhibition	Target_Desc.	Multiplicity
miR166-y	XM_004235602.4	0.5	19.503	1	21	1303	1323	UCGGACCAGGCUUCAUUCCCC	::::::::::::::::::.	CUGGAAUGAAGCCUGGUCCGG	Cleavage	PREDICTED: Solanum lycopersicum homeobox-leucine zipper protein ATHB-15 (LOC101257548), mRNA	1
miR166-y	XM_004252306.4	0.5	19.251	1	21	1426	1446	UCGGACCAGGCUUCAUUCCCC	::::::::::::::::::.	CUGGAAUGAAGCCUGGUCCGG	Cleavage	PREDICTED: Solanum lycopersicum homeobox-leucine zipper protein ATHB-15 (LOC101246802), mRNA	1
miR166-y	XM_010317334.3	1	21.121	1	21	812	832	UCGGACCAGGCUUCAUUCCCC	::.:::::::::::::::.	UUGGGAUGAAGCCUGGUCCGG	Cleavage	PREDICTED: Solanum lycopersicum homeobox-leucine zipper protein ATHB-14-like (LOC101268331), mRNA	1
miR166-y	XM_010318658.3	1	19.296	1	21	695	715	UCGGACCAGGCUUCAUUCCCC	::.:::::::::::::::.	UUGGGAUGAAGCCUGGUCCGG	Cleavage	PREDICTED: Solanum lycopersicum homeobox-leucine zipper protein ATHB-14 (LOC101261876), transcript variant X2, mRNA	1
miR166-y	XM_004233122.3	1	19.296	1	21	929	949	UCGGACCAGGCUUCAUUCCCC	::.:::::::::::::::.	UUGGGAUGAAGCCUGGUCCGG	Cleavage	PREDICTED: Solanum lycopersicum homeobox-leucine zipper protein ATHB-14 (LOC101261876), transcript variant X3, mRNA	1
miR166-y	XM_010318657.3	1	19.296	1	21	932	952	UCGGACCAGGCUUCAUUCCCC	::.:::::::::::::::.	UUGGGAUGAAGCCUGGUCCGG	Cleavage	PREDICTED: Solanum lycopersicum homeobox-leucine zipper protein ATHB-14 (LOC101261876), transcript variant X1, mRNA	1
miR166-y	XM_004251090.4	1	23.445	1	21	1668	1688	UCGGACCAGGCUUCAUUCCCC	::.:::::::::::::::.	CUGGGAUGAAGCCUGGUCCGG	Cleavage	PREDICTED: Solanum lycopersicum homeobox-leucine zipper protein REVOLUTA (LOC101259910), mRNA	1
milR006-3p	XM_004246670.4	1	2.968	1	21	9	29	AGGGAUAGGGAGAGGAAGGGA	:::::::::::.:::::.::	CCCCUUCCUCUCUCUAUCUCU	Cleavage	PREDICTED: Solanum lycopersicum nitrate regulatory gene2 protein (LOC101264361), mRNA	1
miR319-y	NM_001247428.2	1.5	23.404	1	21	955	975	UUGGACUGAAGGGAGCUCCCU	::::::::::::: :::::	CUGGAGCUCCCUUCACUCCAA	Cleavage	Solanum lycopersicum GAMyb-like1 (LOC100037511), mRNA	1
miR319-y	XM_010326657.3	1.5	23.404	1	21	1470	1490	UUGGACUGAAGGGAGCUCCCU	::::::::::::: :::::	CUGGAGCUCCCUUCACUCCAA	Cleavage	PREDICTED: Solanum lycopersicum GAMyb-like1 (LOC100037511), transcript variant X3, mRNA	1
miR319-y	XM_010323744.3	1.5	23.404	1	21	1509	1529	UUGGACUGAAGGGAGCUCCCU	::::::::::::: :::::	CUGGAGCUCCCUUCACUCCAA	Cleavage	PREDICTED: Solanum lycopersicum GAMyb-like1 (LOC100037511), transcript variant X2, mRNA	1
miR319-y	XM_010320926.3	1.5	23.404	1	21	1525	1545	UUGGACUGAAGGGAGCUCCCU	::::::::::::: :::::	CUGGAGCUCCCUUCACUCCAA	Cleavage	PREDICTED: Solanum lycopersicum GAMyb-like1 (LOC100037511), transcript variant X1, mRNA	1
miR396-x	NR_130090.1	1.5	10.426	1	21	127	147	UUCCACAGCUUUCUUGAACUU	.:::::: ::::::::::.:	CGGUUCAAUAAAGCUGUGGGA	Cleavage	Solanum lycopersicum microRNA MIR396a (MIR396a), microRNA	1
milR008-3p	XM_004242443.4	1.5	21.657	1	22	811	832	UCCCCGUUGCGAUGGUACUCCG	: :::.:::::::::::::	GUUAUUACUAUCGCAACGGGGA	Cleavage	PREDICTED: Solanum lycopersicum protein NUCLEAR FUSION DEFECTIVE 4 (LOC101248212), mRNA	1
milR012-3p	XM_010324196.3	1.5	13.438	1	22	909	930	CUUGGUGUUGGUGCAGUAGACA	:: ::::::::::::.:::	AUCCUUCUGCACCAACACUAAG	Cleavage	PREDICTED: Solanum lycopersicum ERAD-associated E3 ubiquitin-protein ligase HRD1B (LOC101262220), transcript variant X3, mRNA	1
milR012-3p	XR_742037.3	1.5	13.438	1	22	1339	1360	CUUGGUGUUGGUGCAGUAGACA	:: ::::::::::::.:::	AUCCUUCUGCACCAACACUAAG	Cleavage	PREDICTED: Solanum lycopersicum ERAD-associated E3 ubiquitin-protein ligase HRD1B (LOC101262220), transcript variant X2, misc_RNA	1
milR012-3p	XM_004241394.4	1.5	13.438	1	22	1339	1360	CUUGGUGUUGGUGCAGUAGACA	:: ::::::::::::.:::	AUCCUUCUGCACCAACACUAAG	Cleavage	PREDICTED: Solanum lycopersicum ERAD-associated E3 ubiquitin-protein ligase HRD1B (LOC101262220), transcript variant X1, mRNA	1
miR167-x	XM_004240654.4	2	21.536	1	22	965	986	UGAAGCUGCCAGCAUGAUCUGA	:::. ::::::.:::::::	UGUGAUUCUGCUGGUAGCUUCA	Cleavage	PREDICTED: Solanum lycopersicum probable magnesium transporter NIPA9 (LOC101255104), mRNA	1
miR396-x	NM_001247395.2	2	17.653	1	21	512	532	UUCCACAGCUUUCUUGAACUU	:.: :::::.:::::::::.:	AGGAUCAAGGAAGCUGUGGGA	Cleavage	Solanum lycopersicum cysteine protease TDI-65 (SlCYP1), mRNA	1
miR396-x	NM_001246974.2	2	21.665	1	21	1311	1331	UUCCACAGCUUUCUUGAACUU	:.: :::.::::::::::::.	AGGAUCAGGAAAGCUGUGGAG	Cleavage	Solanum lycopersicum DNA cytosine 5-methyltransferase-like (DRM5), mRNA	1
miR396-x	XM_004240729.1	2	17.965	1	21	291	311	UUCCACAGCUUUCUUGAACUU	::::::.:::::::::.:	AUUUUCAAGGAAGCUGUGGGA	Cleavage	PREDICTED: Solanum lycopersicum uncharacterized LOC101255598 (LOC101255598), mRNA	1
miR535-x	XM_010328965.3	2	10.694	1	21	108	128	UGACAACGAGAGAGAGCACGC	::: ::::::::.:::::.:	UCGUUCUCUCUCUUGUUGUUA	Cleavage	PREDICTED: Solanum lycopersicum early nodulin-like protein 3 (LOC104649508), mRNA	1
milR004-5p	XM_004246398.3	2	14.425	1	21	858	878	UAGGAAGAGAGCCAUUUACGC	:::::: :::.:::::.::	UAGUAAAUUGCUUUCUUCUUA	Cleavage	PREDICTED: Solanum lycopersicum uncharacterized LOC101259474 (LOC101259474), mRNA	1
milR006-3p	XM_010320517.3	2	6.976	1	21	113	133	AGGGAUAGGGAGAGGAAGGGA	:::.:::.:::.::::::.::	UCCUUUCUUCUUCCUAUCUCU	Cleavage	PREDICTED: Solanum lycopersicum probable xyloglucan 6-xylosyltransferase 5 (LOC101263199), mRNA	1
milR006-3p	XM_010323960.3	2	2.015	1	21	567	587	AGGGAUAGGGAGAGGAAGGGA	:..:::.::::.::::::::	CCUUUUCUUCUCUCUAUCCCU	Cleavage	PREDICTED: Solanum lycopersicum 3-dehydrosphinganine reductase TSC10A (LOC101262727), transcript variant X2, mRNA	1
milR006-3p	XM_004241008.4	2	0.833	1	21	505	525	AGGGAUAGGGAGAGGAAGGGA	:..:::.::::.::::::::	CCUUUUCUUCUCUCUAUCCCU	Cleavage	PREDICTED: Solanum lycopersicum 3-dehydrosphinganine reductase TSC10A (LOC101262727), transcript variant X1, mRNA	1
milR006-3p	XM_004244946.3	2	1.348	1	21	207	227	AGGGAUAGGGAGAGGAAGGGA	:::::::::::::: :::.:	CCCCUUCCUCUCCCUUUCCUU	Cleavage	PREDICTED: Solanum lycopersicum uncharacterized LOC101259177 (LOC101259177), mRNA	1
milR006-3p	XM_010320772.3	2	10.464	1	21	50	70	AGGGAUAGGGAGAGGAAGGGA	.::::..::::.:::::.::	CUCCUUUUUCUCUCUAUCUCU	Cleavage	PREDICTED: Solanum lycopersicum uncharacterized LOC101246524 (LOC101246524), mRNA	1
milR006-3p	XM_004245845.4	2	3.756	1	21	39	59	AGGGAUAGGGAGAGGAAGGGA	.::::.:::::.::::..::	CUCCUUUCUCUCUCUAUUUCU	Cleavage	PREDICTED: Solanum lycopersicum abscisic acid receptor PYR1 (LOC101268417), mRNA	1
milR006-3p	XM_004230097.4	2	6.521	1	21	60	80	AGGGAUAGGGAGAGGAAGGGA	:.::::::::.::.::.::	CACUUUCCUCUCUCUGUCUCU	Cleavage	PREDICTED: Solanum lycopersicum protein HASTY 1 (LOC101250741), mRNA	1
milR006-3p	XM_004230979.4	2	12.301	1	21	498	518	AGGGAUAGGGAGAGGAAGGGA	:::::::.:.:.:::::.:	GACCUUCCUUUUCUUAUCCUU	Cleavage	PREDICTED: Solanum lycopersicum CTL-like protein DDB_G0288717 (LOC104644279), mRNA	1
milR007-5p	XM_010316557.1	2	15.321	1	21	419	439	UGUGAGAACCUGGGCAUGACU	: :::::...:::::::.:::	AUUCAUGUUUAGGUUCUUACA	Cleavage	PREDICTED: Solanum lycopersicum probably inactive leucine-rich repeat receptor-like protein kinase At5g48380 (LOC104645228), mRNA	1
milR011-3p	XM_026032895.1	2	24.092	1	21	2560	2580	AGUUGGUUAGAGCUUCGUACU	:: :::: :::::::::::::	AGCACGACGCUCUAACCAACU	Cleavage	PREDICTED: Solanum lycopersicum wall-associated receptor kinase-like 20 (LOC101251218), mRNA	1
milR011-3p	XM_004231217.4	2	12.637	1	21	671	691	AGUUGGUUAGAGCUUCGUACU	: ::::::::::::::.::.	AUUACGAAGCUCUAACUAAUA	Cleavage	PREDICTED: Solanum lycopersicum increased DNA methylation 2 (LOC101262870), transcript variant X2, mRNA	1
milR011-3p	XM_019211308.2	2	12.637	1	21	676	696	AGUUGGUUAGAGCUUCGUACU	: ::::::::::::::.::.	AUUACGAAGCUCUAACUAAUA	Cleavage	PREDICTED: Solanum lycopersicum increased DNA methylation 2 (LOC101262870), transcript variant X1, mRNA	1
milR015-3p	XR_183130.4	2	12.728	1	20	44	63	ACGGCAAGUGCACUGACAUC	::: :.::::::.:::::::	GAUAUUAGUGCAUUUGCCGU	Cleavage	PREDICTED: Solanum lycopersicum uncharacterized LOC101254130 (LOC101254130), ncRNA	1
milR017-3p	XM_004251601.4	2	21.775	1	24	1623	1646	ACGAGAUGGUUGGUGACAAGGACA	:: :::.:::::::.::::	CCAAGUUUUCAUCAACCAUUUCGU	Cleavage	PREDICTED: Solanum lycopersicum glutathione hydrolase 3 (LOC101263185), mRNA	1
milR020-3p	XM_010316557.1	2	15.321	1	21	419	439	UGUGAGAACCUGGGCAUGACU	: :::::...:::::::.:::	AUUCAUGUUUAGGUUCUUACA	Cleavage	PREDICTED: Solanum lycopersicum probably inactive leucine-rich repeat receptor-like protein kinase At5g48380 (LOC104645228), mRNA	1
milR021-5p	XM_004229783.4	2	11.623	1	20	663	682	UCGGAUGUGUUGAGUUGAGC	:::::::::::::::..:	ACUCAACUCAACACAUUUGC	Cleavage	PREDICTED: Solanum lycopersicum acyl-coenzyme A thioesterase 13 (LOC101257897), mRNA	1
miR166-x	XM_004238646.3	2.5	17.939	1	21	928	948	GGAAUGUUGUCUGGCUCGAGG	:.::: :::::::::::..	UGUUGAGACAGACAACAUUUU	Cleavage	PREDICTED: Solanum lycopersicum uncharacterized LOC101259841 (LOC101259841), mRNA	1
miR166-y	XM_004238855.4	2.5	19.602	1	21	1379	1399	UCGGACCAGGCUUCAUUCCCC	: ::: ::::::::::.:::	AGAGAAGGAAGCCUGGUUCGA	Cleavage	PREDICTED: Solanum lycopersicum LEAF RUST 10 DISEASE-RESISTANCE LOCUS RECEPTOR-LIKE PROTEIN KINASE-like 1.1 (LOC101247016), transcript variant X1, mRNA	1
miR166-y	XM_010322443.3	2.5	19.602	1	21	2306	2326	UCGGACCAGGCUUCAUUCCCC	: ::: ::::::::::.:::	AGAGAAGGAAGCCUGGUUCGA	Cleavage	PREDICTED: Solanum lycopersicum LEAF RUST 10 DISEASE-RESISTANCE LOCUS RECEPTOR-LIKE PROTEIN KINASE-like 1.1 (LOC101247016), transcript variant X3, mRNA	1
miR166-y	XM_010322442.3	2.5	16.466	1	21	2294	2314	UCGGACCAGGCUUCAUUCCCC	: ::: ::::::::::.:::	AGAGAAGGAAGCCUGGUUCGA	Cleavage	PREDICTED: Solanum lycopersicum LEAF RUST 10 DISEASE-RESISTANCE LOCUS RECEPTOR-LIKE PROTEIN KINASE-like 1.1 (LOC101247016), transcript variant X2, mRNA	1
miR166-y	XM_010325600.3	2.5	18.926	1	21	1497	1517	UCGGACCAGGCUUCAUUCCCC	:: :: :::::::::.:::	AAGGUAUCAAGCCUGGUUCGA	Cleavage	PREDICTED: Solanum lycopersicum pentatricopeptide repeat-containing protein At5g61990, mitochondrial-like (LOC101265045), transcript variant X2, mRNA	1
miR166-y	XM_004243829.4	2.5	18.926	1	21	1497	1517	UCGGACCAGGCUUCAUUCCCC	:: :: :::::::::.:::	AAGGUAUCAAGCCUGGUUCGA	Cleavage	PREDICTED: Solanum lycopersicum pentatricopeptide repeat-containing protein At5g61990, mitochondrial-like (LOC101265045), transcript variant X1, mRNA	1
miR168-x	NM_001279128.1	2.5	23.686	1	21	526	546	UCGCUUGGUGCAGGUCGGGAA	::::::: ::::::::::: :	UUCCCGAGCUGCACCAAGCAA	Cleavage	Solanum lycopersicum protein argonaute 1A-like (LOC101247032), mRNA	1
miR168-x	NM_001279332.2	2.5	19.442	1	21	801	821	UCGCUUGGUGCAGGUCGGGAA	::::::: ::::::::::: :	UUCCCGAGCUGCACCAAGCAA	Cleavage	Solanum lycopersicum Argonaute1B (AGO1B), mRNA	1
miR168-x	XM_010323115.3	2.5	14.662	1	21	1222	1242	UCGCUUGGUGCAGGUCGGGAA	:.::::::::::: ::.::	CGCUCGACCUGCACCUAGUGA	Cleavage	PREDICTED: Solanum lycopersicum pto-interacting protein 1 (LOC101268186), transcript variant X1, mRNA	1
miR168-x	XM_010323117.3	2.5	14.662	1	21	1225	1245	UCGCUUGGUGCAGGUCGGGAA	:.::::::::::: ::.::	CGCUCGACCUGCACCUAGUGA	Cleavage	PREDICTED: Solanum lycopersicum pto-interacting protein 1 (LOC101268186), transcript variant X5, mRNA	1
miR168-x	XM_004239842.4	2.5	14.662	1	21	1321	1341	UCGCUUGGUGCAGGUCGGGAA	:.::::::::::: ::.::	CGCUCGACCUGCACCUAGUGA	Cleavage	PREDICTED: Solanum lycopersicum pto-interacting protein 1 (LOC101268186), transcript variant X3, mRNA	1
miR168-x	XM_026031257.1	2.5	14.662	1	21	1331	1351	UCGCUUGGUGCAGGUCGGGAA	:.::::::::::: ::.::	CGCUCGACCUGCACCUAGUGA	Cleavage	PREDICTED: Solanum lycopersicum pto-interacting protein 1 (LOC101268186), transcript variant X4, mRNA	1
miR168-x	XM_026031256.1	2.5	14.662	1	21	1414	1434	UCGCUUGGUGCAGGUCGGGAA	:.::::::::::: ::.::	CGCUCGACCUGCACCUAGUGA	Cleavage	PREDICTED: Solanum lycopersicum pto-interacting protein 1 (LOC101268186), transcript variant X2, mRNA	1
miR319-y	NM_001247433.1	2.5	15.683	1	21	1042	1062	UUGGACUGAAGGGAGCUCCCU	:::::::::::: :::::	CUCGAGCUCCCUUCACUCCAA	Cleavage	Solanum lycopersicum GAMYB-like2 (LOC100037512), mRNA	1
miR319-y	XM_010324005.3	2.5	15.683	1	21	1767	1787	UUGGACUGAAGGGAGCUCCCU	:::::::::::: :::::	CUCGAGCUCCCUUCACUCCAA	Cleavage	PREDICTED: Solanum lycopersicum GAMYB-like2 (LOC100037512), transcript variant X2, mRNA	1
miR319-y	XM_010324004.3	2.5	15.683	1	21	1797	1817	UUGGACUGAAGGGAGCUCCCU	:::::::::::: :::::	CUCGAGCUCCCUUCACUCCAA	Cleavage	PREDICTED: Solanum lycopersicum GAMYB-like2 (LOC100037512), transcript variant X1, mRNA	1
miR319-y	XM_010326613.3	2.5	14.362	1	21	1097	1117	UUGGACUGAAGGGAGCUCCCU	::.: :::::::::::::	UAGGGGGACCCUUCAGUCCAA	Cleavage	PREDICTED: Solanum lycopersicum transcription factor TCP2-like (LOC101246741), transcript variant X1, mRNA	1
miR319-y	XM_010326612.3	2.5	14.362	1	21	1187	1207	UUGGACUGAAGGGAGCUCCCU	::.: :::::::::::::	UAGGGGGACCCUUCAGUCCAA	Cleavage	PREDICTED: Solanum lycopersicum transcription factor TCP2-like (LOC101246741), transcript variant X2, mRNA	1
miR319-y	XM_010326611.3	2.5	14.362	1	21	1300	1320	UUGGACUGAAGGGAGCUCCCU	::.: :::::::::::::	UAGGGGGACCCUUCAGUCCAA	Cleavage	PREDICTED: Solanum lycopersicum transcription factor TCP2-like (LOC101246741), transcript variant X3, mRNA	1
miR319-y	NM_001246902.2	2.5	14.031	1	21	1307	1327	UUGGACUGAAGGGAGCUCCCU	::.: :::::::::::::	UAGGGGGACCCUUCAGUCCAA	Cleavage	Solanum lycopersicum TCP transcription factor 24 (TCP24), mRNA	1
miR396-x	XM_004243148.3	2.5	15.631	1	21	483	503	UUCCACAGCUUUCUUGAACUU	::::::.::::::::::	GGCUUCAAGGAAGCUGUGGAC	Cleavage	PREDICTED: Solanum lycopersicum probable glutathione S-transferase (LOC101245181), mRNA	1
miR396-x	XM_026030535.1	2.5	16.876	1	21	152	172	UUCCACAGCUUUCUUGAACUU	::::::::::::::: ::	CUUUUCAAGAAAGCUGUGCAA	Cleavage	PREDICTED: Solanum lycopersicum agamous-like MADS-box protein AGL97 (LOC104647560), mRNA	1
miR396-x	XM_010318600.3	2.5	19.004	1	21	276	296	UUCCACAGCUUUCUUGAACUU	::..:::.::::::::::	AUCUUUGAGAGAGCUGUGGAA	Cleavage	PREDICTED: Solanum lycopersicum uncharacterized LOC101258918 (LOC101258918), transcript variant X4, mRNA	1
miR396-x	XM_026029340.1	2.5	19.004	1	21	355	375	UUCCACAGCUUUCUUGAACUU	::..:::.::::::::::	AUCUUUGAGAGAGCUGUGGAA	Cleavage	PREDICTED: Solanum lycopersicum uncharacterized LOC101258918 (LOC101258918), transcript variant X3, mRNA	1
miR396-x	XM_004233817.4	2.5	19.004	1	21	383	403	UUCCACAGCUUUCUUGAACUU	::..:::.::::::::::	AUCUUUGAGAGAGCUGUGGAA	Cleavage	PREDICTED: Solanum lycopersicum uncharacterized LOC101258918 (LOC101258918), transcript variant X2, mRNA	1
miR396-x	XM_010318599.3	2.5	19.004	1	21	429	449	UUCCACAGCUUUCUUGAACUU	::..:::.::::::::::	AUCUUUGAGAGAGCUGUGGAA	Cleavage	PREDICTED: Solanum lycopersicum uncharacterized LOC101258918 (LOC101258918), transcript variant X1, mRNA	1
miR396-x	XM_004252708.4	2.5	17.678	1	21	1426	1446	UUCCACAGCUUUCUUGAACUU	: : :.::::.:::::::::.	AUGAUUAAGAGAGCUGUGGAG	Cleavage	PREDICTED: Solanum lycopersicum scopoletin glucosyltransferase (LOC101260915), transcript variant X3, mRNA	1
miR396-x	XM_010316304.3	2.5	17.678	1	21	1429	1449	UUCCACAGCUUUCUUGAACUU	: : :.::::.:::::::::.	AUGAUUAAGAGAGCUGUGGAG	Cleavage	PREDICTED: Solanum lycopersicum scopoletin glucosyltransferase (LOC101260915), transcript variant X2, mRNA	1
miR396-x	XM_004252707.4	2.5	17.678	1	21	2090	2110	UUCCACAGCUUUCUUGAACUU	: : :.::::.:::::::::.	AUGAUUAAGAGAGCUGUGGAG	Cleavage	PREDICTED: Solanum lycopersicum scopoletin glucosyltransferase (LOC101260915), transcript variant X1, mRNA	1
miR396-x	XR_003246424.1	2.5	23.999	1	21	531	551	UUCCACAGCUUUCUUGAACUU	:: :.::.:::.:::::::	UUGUCCGAGGAAGUUGUGGAA	Cleavage	PREDICTED: Solanum lycopersicum uncharacterized LOC104646683 (LOC104646683), transcript variant X3, ncRNA	1
miR396-x	XR_003246428.1	2.5	23.999	1	21	550	570	UUCCACAGCUUUCUUGAACUU	:: :.::.:::.:::::::	UUGUCCGAGGAAGUUGUGGAA	Cleavage	PREDICTED: Solanum lycopersicum uncharacterized LOC104646683 (LOC104646683), transcript variant X7, ncRNA	1
miR396-x	XR_003246427.1	2.5	23.999	1	21	581	601	UUCCACAGCUUUCUUGAACUU	:: :.::.:::.:::::::	UUGUCCGAGGAAGUUGUGGAA	Cleavage	PREDICTED: Solanum lycopersicum uncharacterized LOC104646683 (LOC104646683), transcript variant X6, ncRNA	1
miR396-x	XR_003246426.1	2.5	23.999	1	21	600	620	UUCCACAGCUUUCUUGAACUU	:: :.::.:::.:::::::	UUGUCCGAGGAAGUUGUGGAA	Cleavage	PREDICTED: Solanum lycopersicum uncharacterized LOC104646683 (LOC104646683), transcript variant X5, ncRNA	1
miR396-x	XR_003246425.1	2.5	23.999	1	21	630	650	UUCCACAGCUUUCUUGAACUU	:: :.::.:::.:::::::	UUGUCCGAGGAAGUUGUGGAA	Cleavage	PREDICTED: Solanum lycopersicum uncharacterized LOC104646683 (LOC104646683), transcript variant X4, ncRNA	1
miR396-x	XR_003246423.1	2.5	23.999	1	21	725	745	UUCCACAGCUUUCUUGAACUU	:: :.::.:::.:::::::	UUGUCCGAGGAAGUUGUGGAA	Cleavage	PREDICTED: Solanum lycopersicum uncharacterized LOC104646683 (LOC104646683), transcript variant X2, ncRNA	1
miR396-x	XR_002027509.2	2.5	23.999	1	21	744	764	UUCCACAGCUUUCUUGAACUU	:: :.::.:::.:::::::	UUGUCCGAGGAAGUUGUGGAA	Cleavage	PREDICTED: Solanum lycopersicum uncharacterized LOC104646683 (LOC104646683), transcript variant X1, ncRNA	1
miR396-x	XR_740690.3	2.5	21.798	1	21	704	724	UUCCACAGCUUUCUUGAACUU	:: :.::.:::.:::::::	UUGUCCGAGGAAGUUGUGGAA	Cleavage	PREDICTED: Solanum lycopersicum uncharacterized LOC104646579 (LOC104646579), transcript variant X7, ncRNA	1
miR396-x	XR_002027430.2	2.5	23.171	1	21	1540	1560	UUCCACAGCUUUCUUGAACUU	:: :.::.:::.:::::::	UUGUCCGAGGAAGUUGUGGAA	Cleavage	PREDICTED: Solanum lycopersicum uncharacterized LOC104646579 (LOC104646579), transcript variant X8, ncRNA	1
miR396-x	XR_002027429.2	2.5	23.171	1	21	1559	1579	UUCCACAGCUUUCUUGAACUU	:: :.::.:::.:::::::	UUGUCCGAGGAAGUUGUGGAA	Cleavage	PREDICTED: Solanum lycopersicum uncharacterized LOC104646579 (LOC104646579), transcript variant X4, ncRNA	1
miR396-x	XR_002027428.2	2.5	23.171	1	21	1594	1614	UUCCACAGCUUUCUUGAACUU	:: :.::.:::.:::::::	UUGUCCGAGGAAGUUGUGGAA	Cleavage	PREDICTED: Solanum lycopersicum uncharacterized LOC104646579 (LOC104646579), transcript variant X6, ncRNA	1
miR396-x	XR_002027426.2	2.5	23.171	1	21	1613	1633	UUCCACAGCUUUCUUGAACUU	:: :.::.:::.:::::::	UUGUCCGAGGAAGUUGUGGAA	Cleavage	PREDICTED: Solanum lycopersicum uncharacterized LOC104646579 (LOC104646579), transcript variant X2, ncRNA	1
miR396-x	XR_002027427.2	2.5	23.171	1	21	1663	1683	UUCCACAGCUUUCUUGAACUU	:: :.::.:::.:::::::	UUGUCCGAGGAAGUUGUGGAA	Cleavage	PREDICTED: Solanum lycopersicum uncharacterized LOC104646579 (LOC104646579), transcript variant X3, ncRNA	1
miR396-x	XR_002027425.2	2.5	23.171	1	21	1754	1774	UUCCACAGCUUUCUUGAACUU	:: :.::.:::.:::::::	UUGUCCGAGGAAGUUGUGGAA	Cleavage	PREDICTED: Solanum lycopersicum uncharacterized LOC104646579 (LOC104646579), transcript variant X5, ncRNA	1
miR396-x	XR_002027424.2	2.5	23.171	1	21	1773	1793	UUCCACAGCUUUCUUGAACUU	:: :.::.:::.:::::::	UUGUCCGAGGAAGUUGUGGAA	Cleavage	PREDICTED: Solanum lycopersicum uncharacterized LOC104646579 (LOC104646579), transcript variant X1, ncRNA	1
miR396-x	XM_004231060.4	2.5	15.877	1	21	1904	1924	UUCCACAGCUUUCUUGAACUU	:: ..:::::::::::::.	UUGUAUGAGAAAGCUGUGGAG	Cleavage	PREDICTED: Solanum lycopersicum protein FAR1-RELATED SEQUENCE 5 (LOC101260088), mRNA	1
miR6214-x	XM_004251654.4	2.5	17.823	1	20	124	143	ACGACGACGACGCGGACGAC	:::::: :::::::::.::	GUCGUCAUCGUCGUCGUUGU	Cleavage	PREDICTED: Solanum lycopersicum ethylene-responsive transcription factor ERF017 (LOC101253257), mRNA	1
miR6214-x	XM_026031735.1	2.5	22.169	1	20	711	730	ACGACGACGACGCGGACGAC	::::. ::::::::::::	CUCGUUGUCGUCGUCGUCGU	Cleavage	PREDICTED: Solanum lycopersicum ABC transporter G family member 11-like (LOC112940045), mRNA	1
miR6214-x	XR_742393.3	2.5	19.777	1	20	236	255	ACGACGACGACGCGGACGAC	:: ::. ::::::::::::	CUCUUCUUCGUCGUCGUCGU	Cleavage	PREDICTED: Solanum lycopersicum uncharacterized LOC543591 (LOC543591), transcript variant X2, misc_RNA	1
miR6214-x	XR_742394.3	2.5	19.777	1	20	236	255	ACGACGACGACGCGGACGAC	:: ::. ::::::::::::	CUCUUCUUCGUCGUCGUCGU	Cleavage	PREDICTED: Solanum lycopersicum uncharacterized LOC543591 (LOC543591), transcript variant X1, misc_RNA	1
miR6214-x	NM_001312645.1	2.5	19.777	1	20	177	196	ACGACGACGACGCGGACGAC	:: ::. ::::::::::::	CUCUUCUUCGUCGUCGUCGU	Cleavage	Solanum lycopersicum uncharacterized LOC543591 (LOC543591), mRNA	1
milR001-5p	XM_010319919.3	2.5	17.273	1	20	2518	2537	UGAAACCGCGAACAAACUUG	.::::::::::. ::::::	GGAGUUUGUUCGUAGUUUCA	Cleavage	PREDICTED: Solanum lycopersicum exocyst complex component SEC10b (LOC101251163), transcript variant X2, mRNA	1
milR001-5p	XM_004235166.4	2.5	17.273	1	20	2526	2545	UGAAACCGCGAACAAACUUG	.::::::::::. ::::::	GGAGUUUGUUCGUAGUUUCA	Cleavage	PREDICTED: Solanum lycopersicum exocyst complex component SEC10b (LOC101251163), transcript variant X1, mRNA	1
milR002-3p	XM_026033039.1	2.5	23.912	1	20	2690	2709	UCCACCGUCGCCAGCUGCAG	::::::::::.:..:::::	CUGCAGCUGGUGGUGGUGGU	Cleavage	PREDICTED: Solanum lycopersicum eukaryotic translation initiation factor 3 subunit C-like (LOC101253539), mRNA	1
milR002-3p	XM_026033043.1	2.5	23.912	1	20	2669	2688	UCCACCGUCGCCAGCUGCAG	::::::::::.:..:::::	CUGCAGCUGGUGGUGGUGGU	Cleavage	PREDICTED: Solanum lycopersicum eukaryotic translation initiation factor 3 subunit C-like (LOC101253839), mRNA	1
milR002-3p	XM_026030345.1	2.5	20.015	1	20	1022	1041	UCCACCGUCGCCAGCUGCAG	.: :::::::: ::::::::	UUACAGCUGGCUACGGUGGA	Translation	PREDICTED: Solanum lycopersicum uncharacterized LOC101252360 (LOC101252360), transcript variant X4, mRNA	1
milR002-3p	XM_010319089.3	2.5	20.015	1	20	1010	1029	UCCACCGUCGCCAGCUGCAG	.: :::::::: ::::::::	UUACAGCUGGCUACGGUGGA	Translation	PREDICTED: Solanum lycopersicum uncharacterized LOC101252360 (LOC101252360), transcript variant X3, mRNA	1
milR002-3p	XM_004233958.4	2.5	20.015	1	20	903	922	UCCACCGUCGCCAGCUGCAG	.: :::::::: ::::::::	UUACAGCUGGCUACGGUGGA	Translation	PREDICTED: Solanum lycopersicum uncharacterized LOC101252360 (LOC101252360), transcript variant X1, mRNA	1
milR002-3p	XR_003246260.1	2.5	20.015	1	20	903	922	UCCACCGUCGCCAGCUGCAG	.: :::::::: ::::::::	UUACAGCUGGCUACGGUGGA	Translation	PREDICTED: Solanum lycopersicum uncharacterized LOC101252360 (LOC101252360), transcript variant X2, misc_RNA	1
milR003-3p	XM_026028271.1	2.5	14.849	1	20	524	543	UCGUAAUACAGCUUGUCGGG	.:.::.:::::: :::::::	UCUGAUAAGCUGGAUUACGA	Cleavage	PREDICTED: Solanum lycopersicum NAD(P)H-quinone oxidoreductase subunit O, chloroplastic (LOC101250560), transcript variant X4, mRNA	1
milR003-3p	XM_026028270.1	2.5	14.849	1	20	549	568	UCGUAAUACAGCUUGUCGGG	.:.::.:::::: :::::::	UCUGAUAAGCUGGAUUACGA	Cleavage	PREDICTED: Solanum lycopersicum NAD(P)H-quinone oxidoreductase subunit O, chloroplastic (LOC101250560), transcript variant X2, mRNA	1
milR003-3p	XM_004249862.4	2.5	18.377	1	20	488	507	UCGUAAUACAGCUUGUCGGG	.:.::.:::::: :::::::	UCUGAUAAGCUGGAUUACGA	Cleavage	PREDICTED: Solanum lycopersicum NAD(P)H-quinone oxidoreductase subunit O, chloroplastic (LOC101250560), transcript variant X3, mRNA	1
milR003-3p	XM_010314190.3	2.5	18.377	1	20	512	531	UCGUAAUACAGCUUGUCGGG	.:.::.:::::: :::::::	UCUGAUAAGCUGGAUUACGA	Cleavage	PREDICTED: Solanum lycopersicum NAD(P)H-quinone oxidoreductase subunit O, chloroplastic (LOC101250560), transcript variant X1, mRNA	1
milR004-5p	NM_001279103.2	2.5	15.365	1	21	90	110	UAGGAAGAGAGCCAUUUACGC	.::::.: :::.:.::::::	CUGUAAGUUGCUUUUUUCCUA	Cleavage	Solanum lycopersicum Hop-interacting protein THI142 (LOC101055540), mRNA	1
milR004-5p	XR_003246565.1	2.5	11.623	1	21	581	601	UAGGAAGAGAGCCAUUUACGC	.:: .:::::::::::.::.	UUGUUGAUGGCUCUCUUUCUG	Cleavage	PREDICTED: Solanum lycopersicum uncharacterized LOC101250884 (LOC101250884), transcript variant X8, ncRNA	1
milR004-5p	XR_741097.3	2.5	13.287	1	21	1255	1275	UAGGAAGAGAGCCAUUUACGC	.:: .:::::::::::.::.	UUGUUGAUGGCUCUCUUUCUG	Cleavage	PREDICTED: Solanum lycopersicum uncharacterized LOC101250884 (LOC101250884), transcript variant X4, ncRNA	1
milR004-5p	XR_003246564.1	2.5	11.623	1	21	883	903	UAGGAAGAGAGCCAUUUACGC	.:: .:::::::::::.::.	UUGUUGAUGGCUCUCUUUCUG	Cleavage	PREDICTED: Solanum lycopersicum uncharacterized LOC101250884 (LOC101250884), transcript variant X6, ncRNA	1
milR004-5p	XR_741098.3	2.5	11.623	1	21	955	975	UAGGAAGAGAGCCAUUUACGC	.:: .:::::::::::.::.	UUGUUGAUGGCUCUCUUUCUG	Cleavage	PREDICTED: Solanum lycopersicum uncharacterized LOC101250884 (LOC101250884), transcript variant X2, ncRNA	1
milR004-5p	XR_003246562.1	2.5	11.623	1	21	979	999	UAGGAAGAGAGCCAUUUACGC	.:: .:::::::::::.::.	UUGUUGAUGGCUCUCUUUCUG	Cleavage	PREDICTED: Solanum lycopersicum uncharacterized LOC101250884 (LOC101250884), transcript variant X3, ncRNA	1
milR004-5p	XR_741101.3	2.5	11.623	1	21	1253	1273	UAGGAAGAGAGCCAUUUACGC	.:: .:::::::::::.::.	UUGUUGAUGGCUCUCUUUCUG	Cleavage	PREDICTED: Solanum lycopersicum uncharacterized LOC101250884 (LOC101250884), transcript variant X7, ncRNA	1
milR004-5p	XR_003246563.1	2.5	11.623	1	21	1252	1272	UAGGAAGAGAGCCAUUUACGC	.:: .:::::::::::.::.	UUGUUGAUGGCUCUCUUUCUG	Cleavage	PREDICTED: Solanum lycopersicum uncharacterized LOC101250884 (LOC101250884), transcript variant X5, ncRNA	1
milR004-5p	XR_741096.3	2.5	11.623	1	21	1252	1272	UAGGAAGAGAGCCAUUUACGC	.:: .:::::::::::.::.	UUGUUGAUGGCUCUCUUUCUG	Cleavage	PREDICTED: Solanum lycopersicum uncharacterized LOC101250884 (LOC101250884), transcript variant X1, ncRNA	1
milR006-3p	XM_010314958.2	2.5	19.002	1	21	24	44	AGGGAUAGGGAGAGGAAGGGA	::.:::.:::::.::::..::	UCUCUUUCUCUCUCUAUUUCU	Cleavage	PREDICTED: Solanum lycopersicum zinc finger CCCH domain-containing protein 22 (LOC101268348), transcript variant X1, mRNA	1
milR006-3p	XM_004236706.4	2.5	12.469	1	21	136	156	AGGGAUAGGGAGAGGAAGGGA	::..::.:::::.::::::.:	UCUUUUUCUCUCUCUAUCCUU	Cleavage	PREDICTED: Solanum lycopersicum CASP-like protein 4C1 (LOC101263013), mRNA	1
milR006-3p	XM_010327235.3	2.5	5.042	1	21	51	71	AGGGAUAGGGAGAGGAAGGGA	:..:::::::::.::.::..:	UUUCUUCCUCUCUCUGUCUUU	Cleavage	PREDICTED: Solanum lycopersicum uncharacterized LOC101256905 (LOC101256905), transcript variant X1, mRNA	1
milR006-3p	XM_004245806.4	2.5	4.81	1	21	52	72	AGGGAUAGGGAGAGGAAGGGA	:..:::::::::.::.::..:	UUUCUUCCUCUCUCUGUCUUU	Cleavage	PREDICTED: Solanum lycopersicum uncharacterized LOC101256905 (LOC101256905), transcript variant X2, mRNA	1
milR006-3p	XM_026032395.1	2.5	5.042	1	21	51	71	AGGGAUAGGGAGAGGAAGGGA	:..:::::::::.::.::..:	UUUCUUCCUCUCUCUGUCUUU	Cleavage	PREDICTED: Solanum lycopersicum uncharacterized LOC101256905 (LOC101256905), transcript variant X3, mRNA	1
milR006-3p	XM_004247689.4	2.5	11.58	1	21	59	79	AGGGAUAGGGAGAGGAAGGGA	:.::::.:::::.:: :::::	UUCCUUUCUCUCUCUCUCCCU	Cleavage	PREDICTED: Solanum lycopersicum serine/threonine-protein kinase tricorner (LOC101254034), transcript variant X1, mRNA	1
milR006-3p	XM_004247690.4	2.5	11.523	1	21	52	72	AGGGAUAGGGAGAGGAAGGGA	:.::::.:::::.:: :::::	UUCCUUUCUCUCUCUCUCCCU	Cleavage	PREDICTED: Solanum lycopersicum serine/threonine-protein kinase tricorner (LOC101254034), transcript variant X2, mRNA	1
milR006-3p	XM_004237133.4	2.5	20.913	1	21	1513	1533	AGGGAUAGGGAGAGGAAGGGA	.::::.::.:.:::::..::	CUCCUUUCUUUUCCUAUUUCU	Cleavage	PREDICTED: Solanum lycopersicum autophagy-related protein 9 (LOC101254295), mRNA	1
milR006-3p	XM_004239764.4	2.5	16.859	1	21	2841	2861	AGGGAUAGGGAGAGGAAGGGA	:::: .:::::.:::::.::	CCCCUCUCUCUCUCUAUCUCU	Cleavage	PREDICTED: Solanum lycopersicum kinesin-like protein KIN-13A (LOC101245362), mRNA	1
milR006-3p	XM_026030857.1	2.5	10.145	1	21	40	60	AGGGAUAGGGAGAGGAAGGGA	.::::.::.::.::::.:.:	AUCCUUUCUUUCUCUAUUCUU	Cleavage	PREDICTED: Solanum lycopersicum probable transcription factor KAN4 (LOC101264517), mRNA	2
milR006-3p	XM_004233975.4	2.5	9.367	1	21	290	310	AGGGAUAGGGAGAGGAAGGGA	.:::::.:::...:::::.:	CUCCUUCUUCUUUUUAUCCUU	Cleavage	PREDICTED: Solanum lycopersicum ADP-ribosylation factor-like protein 5 (LOC101257439), mRNA	1
milR006-3p	XM_004231327.4	2.5	13.972	1	21	42	62	AGGGAUAGGGAGAGGAAGGGA	: ::::..:::..:::::.::	UGCCUUUUUCUUUCUAUCUCU	Cleavage	PREDICTED: Solanum lycopersicum uncharacterized LOC101250751 (LOC101250751), mRNA	1
milR006-3p	XM_004250231.3	2.5	15.826	1	21	1931	1951	AGGGAUAGGGAGAGGAAGGGA	: ::::..:.:::.:.:::::	UGCCUUUUUUUCCUUGUCCCU	Cleavage	PREDICTED: Solanum lycopersicum heterogeneous nuclear ribonucleoprotein 1 (LOC101260293), mRNA	2
milR006-3p	XM_004248376.4	2.5	23.001	1	21	1145	1165	AGGGAUAGGGAGAGGAAGGGA	:::.::.:::::.:::::	CGACUUUCUUUCCCUGUCCCU	Cleavage	PREDICTED: Solanum lycopersicum protein IQ-DOMAIN 14-like (LOC101263940), mRNA	1
milR006-3p	NM_001309871.1	2.5	15.536	1	21	48	68	AGGGAUAGGGAGAGGAAGGGA	.:::::::::.:: :::::	CAUCUUCCUCUCUCUUUCCCU	Cleavage	Solanum lycopersicum TGACG-sequence-specific DNA-binding protein TGA-2.1 (LOC543600), mRNA	1
milR007-5p	XM_004251541.4	2.5	17.299	1	21	799	819	UGUGAGAACCUGGGCAUGACU	::::::::: :::::.:.:::	AGUCAUGCCGAGGUUUUUACA	Cleavage	PREDICTED: Solanum lycopersicum uncharacterized LOC101244344 (LOC101244344), mRNA	1
milR007-5p	XR_003244017.1	2.5	19.672	1	21	2898	2918	UGUGAGAACCUGGGCAUGACU	.::.::::::: :::::.:::	GGUUAUGCCCAAGUUCUUACA	Translation	PREDICTED: Solanum lycopersicum uncharacterized LOC104649695 (LOC104649695), ncRNA	1
milR009-3p	XM_026028271.1	2.5	14.849	1	20	524	543	UCGUAAUACAGCUUGUCGGG	.:.::.:::::: :::::::	UCUGAUAAGCUGGAUUACGA	Cleavage	PREDICTED: Solanum lycopersicum NAD(P)H-quinone oxidoreductase subunit O, chloroplastic (LOC101250560), transcript variant X4, mRNA	1
milR009-3p	XM_026028270.1	2.5	14.849	1	20	549	568	UCGUAAUACAGCUUGUCGGG	.:.::.:::::: :::::::	UCUGAUAAGCUGGAUUACGA	Cleavage	PREDICTED: Solanum lycopersicum NAD(P)H-quinone oxidoreductase subunit O, chloroplastic (LOC101250560), transcript variant X2, mRNA	1
milR009-3p	XM_004249862.4	2.5	18.377	1	20	488	507	UCGUAAUACAGCUUGUCGGG	.:.::.:::::: :::::::	UCUGAUAAGCUGGAUUACGA	Cleavage	PREDICTED: Solanum lycopersicum NAD(P)H-quinone oxidoreductase subunit O, chloroplastic (LOC101250560), transcript variant X3, mRNA	1
milR009-3p	XM_010314190.3	2.5	18.377	1	20	512	531	UCGUAAUACAGCUUGUCGGG	.:.::.:::::: :::::::	UCUGAUAAGCUGGAUUACGA	Cleavage	PREDICTED: Solanum lycopersicum NAD(P)H-quinone oxidoreductase subunit O, chloroplastic (LOC101250560), transcript variant X1, mRNA	1
milR010-3p	XM_004236881.4	2.5	15.197	1	20	1990	2009	AGCCAAAUGUGGAGCUCGAU	:::::::: .:::::::.:	CUCGAGCUCAGCAUUUGGUU	Translation	PREDICTED: Solanum lycopersicum two-component response regulator ARR14 (LOC101264510), transcript variant X2, mRNA	1
milR010-3p	XM_010321082.3	2.5	15.197	1	20	1999	2018	AGCCAAAUGUGGAGCUCGAU	:::::::: .:::::::.:	CUCGAGCUCAGCAUUUGGUU	Translation	PREDICTED: Solanum lycopersicum two-component response regulator ARR14 (LOC101264510), transcript variant X1, mRNA	1
milR010-3p	XM_026028171.1	2.5	16.742	1	20	280	299	AGCCAAAUGUGGAGCUCGAU	:: ::::::::::::: ::	UUCAAGCUCCACAUUUGACU	Cleavage	PREDICTED: Solanum lycopersicum fatty acid amide hydrolase (LOC101243745), transcript variant X5, mRNA	1
milR010-3p	XM_026028178.1	2.5	16.814	1	20	254	273	AGCCAAAUGUGGAGCUCGAU	:: ::::::::::::: ::	UUCAAGCUCCACAUUUGACU	Cleavage	PREDICTED: Solanum lycopersicum fatty acid amide hydrolase (LOC101267850), transcript variant X5, mRNA	1
milR010-3p	XM_026028175.1	2.5	16.814	1	20	254	273	AGCCAAAUGUGGAGCUCGAU	:: ::::::::::::: ::	UUCAAGCUCCACAUUUGACU	Cleavage	PREDICTED: Solanum lycopersicum fatty acid amide hydrolase (LOC101267850), transcript variant X4, mRNA	1
milR010-3p	XM_019211861.2	2.5	16.814	1	20	161	180	AGCCAAAUGUGGAGCUCGAU	:: ::::::::::::: ::	UUCAAGCUCCACAUUUGACU	Cleavage	PREDICTED: Solanum lycopersicum fatty acid amide hydrolase (LOC101267850), transcript variant X3, mRNA	1
milR010-3p	XM_004230490.3	2.5	16.814	1	20	251	270	AGCCAAAUGUGGAGCUCGAU	:: ::::::::::::: ::	UUCAAGCUCCACAUUUGACU	Cleavage	PREDICTED: Solanum lycopersicum fatty acid amide hydrolase (LOC101267850), transcript variant X2, mRNA	1
milR010-3p	XM_019211860.2	2.5	16.742	1	20	277	296	AGCCAAAUGUGGAGCUCGAU	:: ::::::::::::: ::	UUCAAGCUCCACAUUUGACU	Cleavage	PREDICTED: Solanum lycopersicum fatty acid amide hydrolase (LOC101243745), transcript variant X4, mRNA	1
milR010-3p	XM_026028166.1	2.5	16.742	1	20	279	298	AGCCAAAUGUGGAGCUCGAU	:: ::::::::::::: ::	UUCAAGCUCCACAUUUGACU	Cleavage	PREDICTED: Solanum lycopersicum fatty acid amide hydrolase (LOC101243745), transcript variant X3, mRNA	1
milR010-3p	XM_019211859.2	2.5	16.742	1	20	277	296	AGCCAAAUGUGGAGCUCGAU	:: ::::::::::::: ::	UUCAAGCUCCACAUUUGACU	Cleavage	PREDICTED: Solanum lycopersicum fatty acid amide hydrolase (LOC101243745), transcript variant X2, mRNA	1
milR010-3p	XM_010316856.3	2.5	16.814	1	20	254	273	AGCCAAAUGUGGAGCUCGAU	:: ::::::::::::: ::	UUCAAGCUCCACAUUUGACU	Cleavage	PREDICTED: Solanum lycopersicum fatty acid amide hydrolase (LOC101267850), transcript variant X1, mRNA	1
milR010-3p	XM_019211858.2	2.5	16.742	1	20	278	297	AGCCAAAUGUGGAGCUCGAU	:: ::::::::::::: ::	UUCAAGCUCCACAUUUGACU	Cleavage	PREDICTED: Solanum lycopersicum fatty acid amide hydrolase (LOC101243745), transcript variant X1, mRNA	1
milR011-3p	XM_019216133.2	2.5	12.192	1	21	1854	1874	AGUUGGUUAGAGCUUCGUACU	::.:: :.:.:::::::::	CUUAUGAUGUUUUAACCAACU	Cleavage	PREDICTED: Solanum lycopersicum phospholipase D delta-like (LOC101264680), transcript variant X1, mRNA	1
milR011-3p	XM_026033131.1	2.5	12.192	1	21	2285	2305	AGUUGGUUAGAGCUUCGUACU	::.:: :.:.:::::::::	CUUAUGAUGUUUUAACCAACU	Cleavage	PREDICTED: Solanum lycopersicum phospholipase D delta-like (LOC101264680), transcript variant X3, mRNA	1
milR011-3p	XM_026033130.1	2.5	12.192	1	21	2298	2318	AGUUGGUUAGAGCUUCGUACU	::.:: :.:.:::::::::	CUUAUGAUGUUUUAACCAACU	Cleavage	PREDICTED: Solanum lycopersicum phospholipase D delta-like (LOC101264680), transcript variant X2, mRNA	1
milR011-3p	XM_010321446.3	2.5	11.476	1	21	1456	1476	AGUUGGUUAGAGCUUCGUACU	: ::. :: ::::::::::::	AAUAUCAAUCUCUAACCAACU	Cleavage	PREDICTED: Solanum lycopersicum type I inositol polyphosphate 5-phosphatase 5 (LOC101255985), transcript variant X2, mRNA	1
milR011-3p	XM_019213566.2	2.5	11.476	1	21	1953	1973	AGUUGGUUAGAGCUUCGUACU	: ::. :: ::::::::::::	AAUAUCAAUCUCUAACCAACU	Cleavage	PREDICTED: Solanum lycopersicum type I inositol polyphosphate 5-phosphatase 5 (LOC101255985), transcript variant X1, mRNA	1
milR012-3p	XM_004252667.3	2.5	23.893	1	22	1228	1249	CUUGGUGUUGGUGCAGUAGACA	:: :::.::::.::.::::::	UGGCUAUUGCAUCAGCACCAAA	Cleavage	PREDICTED: Solanum lycopersicum aspartyl protease AED3 (LOC101248557), mRNA	1
milR012-3p	XM_004244760.4	2.5	19.44	1	22	177	198	CUUGGUGUUGGUGCAGUAGACA	:::::::::.::::.::.	CUGCUACUGCACUAACAUCAGC	Cleavage	PREDICTED: Solanum lycopersicum pyruvate dehydrogenase E1 component subunit beta-3, chloroplastic-like (LOC101268205), mRNA	1
milR012-3p	XM_004243782.4	2.5	7.301	1	22	505	526	CUUGGUGUUGGUGCAGUAGACA	: .:::: ::::::::::::	CGGUUACUCCACCAACACCAAC	Cleavage	PREDICTED: Solanum lycopersicum uclacyanin 1-like (LOC101246646), mRNA	1
milR012-3p	NM_001279110.1	2.5	13.929	1	22	605	626	CUUGGUGUUGGUGCAGUAGACA	:::.:: ::.:.:::::::	AAGCUAUUGGACUAGCACCAAG	Cleavage	Solanum lycopersicum IAA7 protein (IAA7), mRNA	1
milR012-3p	NM_001348366.1	2.5	18.632	1	22	694	715	CUUGGUGUUGGUGCAGUAGACA	:: :::..:::.:::::::	CUGCUCCUGUGCCAGCACCAAG	Cleavage	Solanum lycopersicum RNA-binding (RRM/RBD/RNP motifs) family protein (LOC101266614), mRNA	1
milR012-3p	XM_010318600.3	2.5	10.726	1	22	3426	3447	CUUGGUGUUGGUGCAGUAGACA	:: .:::::::..::::::	CUACUCUUGCACCAGUACCAAG	Cleavage	PREDICTED: Solanum lycopersicum uncharacterized LOC101258918 (LOC101258918), transcript variant X4, mRNA	1
milR012-3p	XM_026029340.1	2.5	10.726	1	22	3505	3526	CUUGGUGUUGGUGCAGUAGACA	:: .:::::::..::::::	CUACUCUUGCACCAGUACCAAG	Cleavage	PREDICTED: Solanum lycopersicum uncharacterized LOC101258918 (LOC101258918), transcript variant X3, mRNA	1
milR012-3p	XM_004233817.4	2.5	10.726	1	22	3533	3554	CUUGGUGUUGGUGCAGUAGACA	:: .:::::::..::::::	CUACUCUUGCACCAGUACCAAG	Cleavage	PREDICTED: Solanum lycopersicum uncharacterized LOC101258918 (LOC101258918), transcript variant X2, mRNA	1
milR012-3p	XM_010318599.3	2.5	10.726	1	22	3579	3600	CUUGGUGUUGGUGCAGUAGACA	:: .:::::::..::::::	CUACUCUUGCACCAGUACCAAG	Cleavage	PREDICTED: Solanum lycopersicum uncharacterized LOC101258918 (LOC101258918), transcript variant X1, mRNA	1
milR013-3p	XM_004241821.4	2.5	20.512	1	22	1808	1829	AGGACUGGUGCCUGGCGCCUCG	:::: :::::::::::: ::::	CGAGUCGCCAGGCACCAAUCCU	Cleavage	PREDICTED: Solanum lycopersicum protein HOTHEAD (LOC101264132), mRNA	1
milR017-3p	NM_001247509.1	2.5	15.506	1	24	861	884	ACGAGAUGGUUGGUGACAAGGACA	:::::..:::::.::.:.::	UCAACUUGUUGCCAACUAUUUUGU	Cleavage	Solanum lycopersicum gamma-glutamylhydrolase 3 (GGH3), mRNA	1
milR017-3p	XM_004242831.3	2.5	7.187	1	24	55	78	ACGAGAUGGUUGGUGACAAGGACA	..::::::::::::::.:. :	UUGUUUUGUCACCAACCAUUUUUU	Cleavage	PREDICTED: Solanum lycopersicum phospholipase A2-alpha (LOC101252788), mRNA	1
milR017-3p	XM_010320996.3	2.5	14.683	1	24	2824	2847	ACGAGAUGGUUGGUGACAAGGACA	::::: :::::.::.:.::	UGAAAUUGUCCCCAACUAUUUUGU	Cleavage	PREDICTED: Solanum lycopersicum uncharacterized LOC101257555 (LOC101257555), transcript variant X2, mRNA	1
milR017-3p	XM_010320995.3	2.5	14.683	1	24	2783	2806	ACGAGAUGGUUGGUGACAAGGACA	::::: :::::.::.:.::	UGAAAUUGUCCCCAACUAUUUUGU	Cleavage	PREDICTED: Solanum lycopersicum uncharacterized LOC101257555 (LOC101257555), transcript variant X1, mRNA	1
milR017-3p	XM_004236772.4	2.5	14.683	1	24	2745	2768	ACGAGAUGGUUGGUGACAAGGACA	::::: :::::.::.:.::	UGAAAUUGUCCCCAACUAUUUUGU	Cleavage	PREDICTED: Solanum lycopersicum uncharacterized LOC101257555 (LOC101257555), transcript variant X3, mRNA	1
milR017-3p	XM_026030596.1	2.5	14.683	1	24	2363	2386	ACGAGAUGGUUGGUGACAAGGACA	::::: :::::.::.:.::	UGAAAUUGUCCCCAACUAUUUUGU	Cleavage	PREDICTED: Solanum lycopersicum uncharacterized LOC101257555 (LOC101257555), transcript variant X4, mRNA	1
milR020-3p	XM_004251541.4	2.5	17.299	1	21	799	819	UGUGAGAACCUGGGCAUGACU	::::::::: :::::.:.:::	AGUCAUGCCGAGGUUUUUACA	Cleavage	PREDICTED: Solanum lycopersicum uncharacterized LOC101244344 (LOC101244344), mRNA	1
milR020-3p	XR_003244017.1	2.5	19.672	1	21	2898	2918	UGUGAGAACCUGGGCAUGACU	.::.::::::: :::::.:::	GGUUAUGCCCAAGUUCUUACA	Translation	PREDICTED: Solanum lycopersicum uncharacterized LOC104649695 (LOC104649695), ncRNA	1
milR021-5p	XM_004248273.4	2.5	11.156	1	20	105	124	UCGGAUGUGUUGAGUUGAGC	:.:. ::::::::.::::::	GUUUUACUCAACAUAUCCGA	Cleavage	PREDICTED: Solanum lycopersicum COP9 signalosome complex subunit 6a (LOC101259087), mRNA	1
milR021-5p	XR_003248152.1	2.5	9.83	1	20	1504	1523	UCGGAUGUGUUGAGUUGAGC	::::::::::::.: :.::	ACUCAACUCAACAUAGCUGA	Cleavage	PREDICTED: Solanum lycopersicum gamma-interferon-responsive lysosomal thiol protein (LOC101254020), transcript variant X5, misc_RNA	1
milR021-5p	XM_004246218.4	2.5	9.83	1	20	1375	1394	UCGGAUGUGUUGAGUUGAGC	::::::::::::.: :.::	ACUCAACUCAACAUAGCUGA	Cleavage	PREDICTED: Solanum lycopersicum gamma-interferon-responsive lysosomal thiol protein (LOC101254020), transcript variant X2, mRNA	1
milR021-5p	XM_004228360.4	2.5	17.5	1	20	644	663	UCGGAUGUGUUGAGUUGAGC	::: .:::::::::::::	UCUCCCUUCAACACAUCCGA	Cleavage	PREDICTED: Solanum lycopersicum 14-3-3-like protein GF14 iota (LOC101257398), mRNA	1
miR166-x	XM_010321237.1	3	15.073	1	21	603	623	GGAAUGUUGUCUGGCUCGAGG	::: :::::::::::.:::.	CCUAAAGCCAGACAACGUUCU	Cleavage	PREDICTED: Solanum lycopersicum receptor kinase-like protein Xa21 (LOC104646782), mRNA	1
miR166-x	XM_004243073.4	3	15.698	1	21	1613	1633	GGAAUGUUGUCUGGCUCGAGG	.::: : :..:::::::::::	UCUCAAUCUGGACAACAUUCC	Cleavage	PREDICTED: Solanum lycopersicum uncharacterized LOC101249380 (LOC101249380), mRNA	1
miR166-x	XM_004229193.4	3	15.387	1	21	509	529	GGAAUGUUGUCUGGCUCGAGG	:.:::..::::::..:::.	AGUUGAGUUAGACAAUGUUCU	Cleavage	PREDICTED: Solanum lycopersicum 40S ribosomal protein S21-2 (LOC101254027), mRNA	1
miR166-x	XM_026029441.1	3	18.904	1	21	1978	1998	GGAAUGUUGUCUGGCUCGAGG	: :: ::::: :::::::::.	CAUCAAGCCACACAACAUUCU	Translation	PREDICTED: Solanum lycopersicum PR5-like receptor kinase (LOC104645785), transcript variant X1, mRNA	1
miR166-x	XM_026030775.1	3	19.246	1	21	853	873	GGAAUGUUGUCUGGCUCGAGG	: :::::.:::::..::.:	GGUGGAGCCGGACAAUGUUUC	Cleavage	PREDICTED: Solanum lycopersicum pentatricopeptide repeat-containing protein At3g09040, mitochondrial (LOC112940021), transcript variant X2, mRNA	1
miR166-x	XM_026030774.1	3	19.246	1	21	853	873	GGAAUGUUGUCUGGCUCGAGG	: :::::.:::::..::.:	GGUGGAGCCGGACAAUGUUUC	Cleavage	PREDICTED: Solanum lycopersicum pentatricopeptide repeat-containing protein At3g09040, mitochondrial (LOC112940021), transcript variant X1, mRNA	1
miR166-y	NM_001301178.2	3	24.304	1	21	732	752	UCGGACCAGGCUUCAUUCCCC	: : :.::.:::.::::.:::	GUGUAGUGGAGCUUGGUUCGA	Cleavage	Solanum lycopersicum transcription factor MYC1 (MYC1), mRNA	1
miR167-x	NM_001320413.1	3	22.885	1	22	1361	1382	UGAAGCUGCCAGCAUGAUCUGA	:: ::::: :::::..:::::	UCUGAUCAGGCUGGUGGCUUCU	Cleavage	Solanum lycopersicum E3 ubiquitin ligase AdBiL (AdBiL), mRNA	1
miR167-x	NM_001247175.2	3	17.218	1	22	976	997	UGAAGCUGCCAGCAUGAUCUGA	: ::: .:::::::..::::.:	UGAGAAUAUGCUGGUGGCUUUA	Cleavage	Solanum lycopersicum annexin p34 (AN34), mRNA	1
miR167-x	XM_004240747.4	3	18.905	1	22	1130	1151	UGAAGCUGCCAGCAUGAUCUGA	.::. : :::::::::::::.	GUAGGGCUUGCUGGCAGCUUCG	Cleavage	PREDICTED: Solanum lycopersicum protein DETOXIFICATION 49-like (LOC101266642), mRNA	1
miR167-x	XR_740614.3	3	20.74	1	22	1238	1259	UGAAGCUGCCAGCAUGAUCUGA	:: ::: ::.:::.:::::::	UCCGAUGUUGUUGGUAGCUUCA	Cleavage	PREDICTED: Solanum lycopersicum uncharacterized LOC101266858 (LOC101266858), transcript variant X2, misc_RNA	1
miR167-x	XM_004236743.3	3	12.319	1	22	840	861	UGAAGCUGCCAGCAUGAUCUGA	:: .:::::::..:.::::	AUCGAGUAUGCUGGUGGUUUCA	Cleavage	PREDICTED: Solanum lycopersicum uncharacterized LOC101248473 (LOC101248473), mRNA	1
miR167-x	XM_019215773.2	3	21.357	1	22	426	447	UGAAGCUGCCAGCAUGAUCUGA	::::: : :::.:::::::	AAUGAUCAGGAUGGUAGCUUCA	Cleavage	PREDICTED: Solanum lycopersicum uncharacterized LOC101258897 (LOC101258897), transcript variant X7, mRNA	1
miR167-x	XM_026032793.1	3	21.357	1	22	426	447	UGAAGCUGCCAGCAUGAUCUGA	::::: : :::.:::::::	AAUGAUCAGGAUGGUAGCUUCA	Cleavage	PREDICTED: Solanum lycopersicum uncharacterized LOC101258897 (LOC101258897), transcript variant X8, mRNA	1
miR167-x	XM_010328289.3	3	21.357	1	22	417	438	UGAAGCUGCCAGCAUGAUCUGA	::::: : :::.:::::::	AAUGAUCAGGAUGGUAGCUUCA	Cleavage	PREDICTED: Solanum lycopersicum uncharacterized LOC101258897 (LOC101258897), transcript variant X6, mRNA	1
miR167-x	XM_010328287.3	3	21.357	1	22	426	447	UGAAGCUGCCAGCAUGAUCUGA	::::: : :::.:::::::	AAUGAUCAGGAUGGUAGCUUCA	Cleavage	PREDICTED: Solanum lycopersicum uncharacterized LOC101258897 (LOC101258897), transcript variant X4, mRNA	1
miR167-x	XM_010328288.3	3	21.357	1	22	420	441	UGAAGCUGCCAGCAUGAUCUGA	::::: : :::.:::::::	AAUGAUCAGGAUGGUAGCUUCA	Cleavage	PREDICTED: Solanum lycopersicum uncharacterized LOC101258897 (LOC101258897), transcript variant X5, mRNA	1
miR167-x	XM_010328285.3	3	21.357	1	22	423	444	UGAAGCUGCCAGCAUGAUCUGA	::::: : :::.:::::::	AAUGAUCAGGAUGGUAGCUUCA	Cleavage	PREDICTED: Solanum lycopersicum uncharacterized LOC101258897 (LOC101258897), transcript variant X2, mRNA	1
miR167-x	XM_010328286.3	3	21.357	1	22	423	444	UGAAGCUGCCAGCAUGAUCUGA	::::: : :::.:::::::	AAUGAUCAGGAUGGUAGCUUCA	Cleavage	PREDICTED: Solanum lycopersicum uncharacterized LOC101258897 (LOC101258897), transcript variant X3, mRNA	1
miR167-x	XM_019215772.2	3	21.357	1	22	426	447	UGAAGCUGCCAGCAUGAUCUGA	::::: : :::.:::::::	AAUGAUCAGGAUGGUAGCUUCA	Cleavage	PREDICTED: Solanum lycopersicum uncharacterized LOC101258897 (LOC101258897), transcript variant X1, mRNA	1
miR168-x	NM_001246874.2	3	13.83	1	21	1145	1165	UCGCUUGGUGCAGGUCGGGAA	:.:::::::.::::::. :	GCCUCGACCUGUACCAAGUUA	Cleavage	Solanum lycopersicum Pto kinase interactor 1 (Pti1), mRNA	1
miR168-x	XM_010316363.3	3	13.83	1	21	1214	1234	UCGCUUGGUGCAGGUCGGGAA	:.:::::::.::::::. :	GCCUCGACCUGUACCAAGUUA	Cleavage	PREDICTED: Solanum lycopersicum Pto kinase interactor 1 (Pti1), transcript variant X1, mRNA	1
miR168-x	XR_003248361.1	3	18.64	1	21	1920	1940	UCGCUUGGUGCAGGUCGGGAA	.:: .::::.:.:::::::	GAUCCAGCCUGUAUCAAGCGA	Cleavage	PREDICTED: Solanum lycopersicum uncharacterized LOC101262962 (LOC101262962), transcript variant X6, misc_RNA	2
miR168-x	XR_003248361.1	3	16.539	1	21	3122	3142	UCGCUUGGUGCAGGUCGGGAA	.:: .::::.:.:::::::	GAUCCAGCCUGUAUCAAGCGA	Cleavage	PREDICTED: Solanum lycopersicum uncharacterized LOC101262962 (LOC101262962), transcript variant X6, misc_RNA	2
miR168-x	XR_003248360.1	3	18.64	1	21	1920	1940	UCGCUUGGUGCAGGUCGGGAA	.:: .::::.:.:::::::	GAUCCAGCCUGUAUCAAGCGA	Cleavage	PREDICTED: Solanum lycopersicum uncharacterized LOC101262962 (LOC101262962), transcript variant X2, misc_RNA	2
miR168-x	XR_003248360.1	3	20.263	1	21	3114	3134	UCGCUUGGUGCAGGUCGGGAA	.:: .::::.:.:::::::	GAUCCAGCCUGUAUCAAGCGA	Cleavage	PREDICTED: Solanum lycopersicum uncharacterized LOC101262962 (LOC101262962), transcript variant X2, misc_RNA	2
miR168-x	XM_026033162.1	3	18.64	1	21	1908	1928	UCGCUUGGUGCAGGUCGGGAA	.:: .::::.:.:::::::	GAUCCAGCCUGUAUCAAGCGA	Cleavage	PREDICTED: Solanum lycopersicum uncharacterized LOC101262962 (LOC101262962), transcript variant X5, mRNA	2
miR168-x	XM_026033162.1	3	20.263	1	21	3102	3122	UCGCUUGGUGCAGGUCGGGAA	.:: .::::.:.:::::::	GAUCCAGCCUGUAUCAAGCGA	Cleavage	PREDICTED: Solanum lycopersicum uncharacterized LOC101262962 (LOC101262962), transcript variant X5, mRNA	2
miR168-x	XM_026033161.1	3	20.405	1	21	1908	1928	UCGCUUGGUGCAGGUCGGGAA	.:: .::::.:.:::::::	GAUCCAGCCUGUAUCAAGCGA	Cleavage	PREDICTED: Solanum lycopersicum uncharacterized LOC101262962 (LOC101262962), transcript variant X4, mRNA	2
miR168-x	XM_026033161.1	3	20.263	1	21	3102	3122	UCGCUUGGUGCAGGUCGGGAA	.:: .::::.:.:::::::	GAUCCAGCCUGUAUCAAGCGA	Cleavage	PREDICTED: Solanum lycopersicum uncharacterized LOC101262962 (LOC101262962), transcript variant X4, mRNA	2
miR168-x	XM_026033159.1	3	18.64	1	21	1910	1930	UCGCUUGGUGCAGGUCGGGAA	.:: .::::.:.:::::::	GAUCCAGCCUGUAUCAAGCGA	Cleavage	PREDICTED: Solanum lycopersicum uncharacterized LOC101262962 (LOC101262962), transcript variant X3, mRNA	2
miR168-x	XM_026033159.1	3	20.263	1	21	3104	3124	UCGCUUGGUGCAGGUCGGGAA	.:: .::::.:.:::::::	GAUCCAGCCUGUAUCAAGCGA	Cleavage	PREDICTED: Solanum lycopersicum uncharacterized LOC101262962 (LOC101262962), transcript variant X3, mRNA	2
miR168-x	XM_026033158.1	3	18.64	1	21	1920	1940	UCGCUUGGUGCAGGUCGGGAA	.:: .::::.:.:::::::	GAUCCAGCCUGUAUCAAGCGA	Cleavage	PREDICTED: Solanum lycopersicum uncharacterized LOC101262962 (LOC101262962), transcript variant X1, mRNA	2
miR168-x	XM_026033158.1	3	20.263	1	21	3114	3134	UCGCUUGGUGCAGGUCGGGAA	.:: .::::.:.:::::::	GAUCCAGCCUGUAUCAAGCGA	Cleavage	PREDICTED: Solanum lycopersicum uncharacterized LOC101262962 (LOC101262962), transcript variant X1, mRNA	2
miR319-y	NR_130077.1	3	19.037	1	21	58	78	UUGGACUGAAGGGAGCUCCCU	:: :::::.::::.::::::	AGAGAGCUUCCUUUAGUCCAC	Cleavage	Solanum lycopersicum microRNA MIR319b (MIR319b), microRNA	1
miR319-y	XM_026030074.1	3	16.922	1	21	1696	1716	UUGGACUGAAGGGAGCUCCCU	::::: :..::::::::::	UGGGAGAUUUCUUCAGUCCAU	Cleavage	PREDICTED: Solanum lycopersicum alpha-N-acetylglucosaminidase-like (LOC101248867), mRNA	1
miR319-y	XR_003246735.1	3	16.366	1	21	176	196	UUGGACUGAAGGGAGCUCCCU	: :::::::.:: :.:::::.	AAGGAGCUCUCUCCGGUCCAG	Translation	PREDICTED: Solanum lycopersicum uncharacterized LOC112941470 (LOC112941470), ncRNA	1
miR319-y	XM_026028083.1	3	23.82	1	21	1166	1186	UUGGACUGAAGGGAGCUCCCU	:::::::::::: :::::	CUGGAGCUCCCUUCUUUCCAA	Cleavage	PREDICTED: Solanum lycopersicum transcription factor MYB97-like (LOC101262180), transcript variant X7, mRNA	1
miR319-y	XM_010315192.2	3	23.82	1	21	1169	1189	UUGGACUGAAGGGAGCUCCCU	:::::::::::: :::::	CUGGAGCUCCCUUCUUUCCAA	Cleavage	PREDICTED: Solanum lycopersicum transcription factor MYB97-like (LOC101262180), transcript variant X5, mRNA	1
miR319-y	XM_019210850.2	3	23.82	1	21	1224	1244	UUGGACUGAAGGGAGCUCCCU	:::::::::::: :::::	CUGGAGCUCCCUUCUUUCCAA	Cleavage	PREDICTED: Solanum lycopersicum transcription factor MYB97-like (LOC101262180), transcript variant X6, mRNA	1
miR319-y	XM_026028082.1	3	23.82	1	21	1435	1455	UUGGACUGAAGGGAGCUCCCU	:::::::::::: :::::	CUGGAGCUCCCUUCUUUCCAA	Cleavage	PREDICTED: Solanum lycopersicum transcription factor MYB97-like (LOC101262180), transcript variant X4, mRNA	1
miR319-y	XM_010315191.2	3	23.82	1	21	1438	1458	UUGGACUGAAGGGAGCUCCCU	:::::::::::: :::::	CUGGAGCUCCCUUCUUUCCAA	Cleavage	PREDICTED: Solanum lycopersicum transcription factor MYB97-like (LOC101262180), transcript variant X3, mRNA	1
miR319-y	XM_010315190.2	3	23.82	1	21	1587	1607	UUGGACUGAAGGGAGCUCCCU	:::::::::::: :::::	CUGGAGCUCCCUUCUUUCCAA	Cleavage	PREDICTED: Solanum lycopersicum transcription factor MYB97-like (LOC101262180), transcript variant X2, mRNA	1
miR319-y	XM_004251391.3	3	23.82	1	21	2167	2187	UUGGACUGAAGGGAGCUCCCU	:::::::::::: :::::	CUGGAGCUCCCUUCUUUCCAA	Cleavage	PREDICTED: Solanum lycopersicum transcription factor MYB97-like (LOC101262180), transcript variant X1, mRNA	1
miR319-y	XR_003244017.1	3	17.369	1	21	2797	2817	UUGGACUGAAGGGAGCUCCCU	: ::::.: :.::.:::.:::	AUGGAGUUGCUUUUAGUUCAA	Cleavage	PREDICTED: Solanum lycopersicum uncharacterized LOC104649695 (LOC104649695), ncRNA	1
miR319-y	XM_026031658.1	3	13.005	1	21	3199	3219	UUGGACUGAAGGGAGCUCCCU	: ::.:.:.::::::.:::	GUGCAGUUUCUUUCAGUUCAA	Cleavage	PREDICTED: Solanum lycopersicum transportin MOS14 (LOC101246063), transcript variant X2, mRNA	1
miR319-y	XM_004241505.4	3	13.005	1	21	3601	3621	UUGGACUGAAGGGAGCUCCCU	: ::.:.:.::::::.:::	GUGCAGUUUCUUUCAGUUCAA	Cleavage	PREDICTED: Solanum lycopersicum transportin MOS14 (LOC101246063), transcript variant X1, mRNA	1
miR319-y	XM_010324561.3	3	15.444	1	21	490	510	UUGGACUGAAGGGAGCUCCCU	::: :..:::::::::::	UUGGACAUUUCUUCAGUCCAA	Cleavage	PREDICTED: Solanum lycopersicum uncharacterized LOC101268004 (LOC101268004), mRNA	1
miR319-y	NM_001247438.2	3	13.801	1	21	1303	1323	UUGGACUGAAGGGAGCUCCCU	::.: ::::::::::::.	GAGGGGACCCCUUCAGUCCAG	Cleavage	Solanum lycopersicum TCP transcription factor 3 (TCP3), mRNA	1
miR319-y	NM_001247406.2	3	11.86	1	21	1616	1636	UUGGACUGAAGGGAGCUCCCU	::.: ::::::::::::.	GAGGGGACCCCUUCAGUCCAG	Cleavage	Solanum lycopersicum cycloidea (lanceolate), mRNA	1
miR396-x	XM_004241796.4	3	12.753	1	21	389	409	UUCCACAGCUUUCUUGAACUU	:::::.::::.:: ::::::.	AAGUUUAAGAGAGAUGUGGAG	Cleavage	PREDICTED: Solanum lycopersicum transmembrane 9 superfamily member 1-like (LOC101256683), mRNA	1
miR396-x	XM_010321445.3	3	15.498	1	21	487	507	UUCCACAGCUUUCUUGAACUU	::::.::::.::. ::::::	UAGUUUAAGAGAGUGGUGGAA	Cleavage	PREDICTED: Solanum lycopersicum putative ETHYLENE INSENSITIVE 3-like 4 protein (LOC101255685), mRNA	1
miR396-x	XM_004231824.4	3	24.35	1	21	512	532	UUCCACAGCUUUCUUGAACUU	:: :::::..::::::::::	AAAAUCAAGGGAGCUGUGGAA	Cleavage	PREDICTED: Solanum lycopersicum zingipain-2-like (LOC101246103), mRNA	1
miR396-x	NM_001329878.1	3	19.232	1	21	1149	1169	UUCCACAGCUUUCUUGAACUU	:. :::::::::::: ::::.	AGUUUCAAGAAAGCUUUGGAG	Cleavage	Solanum lycopersicum peptidyl-prolyl cis-trans isomerase CYP40-like (LOC101244531), mRNA	1
miR396-x	XM_004233923.4	3	14.655	1	21	1179	1199	UUCCACAGCUUUCUUGAACUU	.:: :::::::: ::::::.:	GAGAUCAAGAAAUCUGUGGGA	Translation	PREDICTED: Solanum lycopersicum sugar transporter ERD6-like 6 (LOC101248943), mRNA	1
miR396-x	XM_026028026.1	3	23.409	1	21	152	172	UUCCACAGCUUUCUUGAACUU	: :::::::::.:: :::::	AUGUUCAAGAAGGCAGUGGAC	Cleavage	PREDICTED: Solanum lycopersicum eukaryotic translation initiation factor 2D (LOC101256449), transcript variant X3, mRNA	1
miR396-x	XM_010314796.3	3	23.409	1	21	152	172	UUCCACAGCUUUCUUGAACUU	: :::::::::.:: :::::	AUGUUCAAGAAGGCAGUGGAC	Cleavage	PREDICTED: Solanum lycopersicum eukaryotic translation initiation factor 2D (LOC101256449), transcript variant X2, mRNA	1
miR396-x	XM_010314795.3	3	23.409	1	21	151	171	UUCCACAGCUUUCUUGAACUU	: :::::::::.:: :::::	AUGUUCAAGAAGGCAGUGGAC	Cleavage	PREDICTED: Solanum lycopersicum eukaryotic translation initiation factor 2D (LOC101256449), transcript variant X1, mRNA	1
miR396-x	XM_004240368.4	3	17.624	1	21	2454	2474	UUCCACAGCUUUCUUGAACUU	:: ::.::::::::::: ::	UAGAUCGAGAAAGCUGUGAAA	Cleavage	PREDICTED: Solanum lycopersicum ubiquitin-activating enzyme E1 1 (LOC101245462), transcript variant X1, mRNA	1
miR396-x	XM_010323466.3	3	17.624	1	21	2457	2477	UUCCACAGCUUUCUUGAACUU	:: ::.::::::::::: ::	UAGAUCGAGAAAGCUGUGAAA	Cleavage	PREDICTED: Solanum lycopersicum ubiquitin-activating enzyme E1 1 (LOC101245462), transcript variant X2, mRNA	1
miR396-x	XR_002028197.2	3	19.538	1	21	232	252	UUCCACAGCUUUCUUGAACUU	::::::::::.::::: :	UCUUUCAAGAAAGUUGUGGUA	Cleavage	PREDICTED: Solanum lycopersicum uncharacterized LOC109120770 (LOC109120770), ncRNA	1
miR396-x	XM_010314489.3	3	20.23	1	21	615	635	UUCCACAGCUUUCUUGAACUU	.::::. ::::::::::::.	GAGUUUUCGAAAGCUGUGGAG	Cleavage	PREDICTED: Solanum lycopersicum prohibitin-3, mitochondrial (LOC101253149), mRNA	1
miR396-x	XM_010326760.2	3	19.682	1	21	2126	2146	UUCCACAGCUUUCUUGAACUU	:::::::.:::::: :::	CCCUUCAAGAGAGCUGUCGAA	Cleavage	PREDICTED: Solanum lycopersicum probable polyribonucleotide nucleotidyltransferase 1, chloroplastic (LOC101245783), mRNA	1
miR396-x	XM_026027814.1	3	20.203	1	21	665	685	UUCCACAGCUUUCUUGAACUU	:::::::::.:.:: ::.:	UCGUUCAAGAAGGUUGAGGGA	Cleavage	PREDICTED: Solanum lycopersicum uncharacterized LOC101257916 (LOC101257916), mRNA	1
miR396-x	XM_010326858.3	3	18.01	1	21	4243	4263	UUCCACAGCUUUCUUGAACUU	: ..::::::::::::::	CCAUAUGAGAAAGCUGUGGAA	Cleavage	PREDICTED: Solanum lycopersicum protein DDB_G0276689 (LOC101259468), transcript variant X1, mRNA	1
miR396-x	XM_004245368.4	3	18.01	1	21	4243	4263	UUCCACAGCUUUCUUGAACUU	: ..::::::::::::::	CCAUAUGAGAAAGCUGUGGAA	Cleavage	PREDICTED: Solanum lycopersicum protein DDB_G0276689 (LOC101259468), transcript variant X2, mRNA	1
miR396-x	XM_010326859.3	3	18.01	1	21	3230	3250	UUCCACAGCUUUCUUGAACUU	: ..::::::::::::::	CCAUAUGAGAAAGCUGUGGAA	Cleavage	PREDICTED: Solanum lycopersicum protein DDB_G0276689 (LOC101259468), transcript variant X4, mRNA	1
miR396-x	XM_026032338.1	3	18.01	1	21	4244	4264	UUCCACAGCUUUCUUGAACUU	: ..::::::::::::::	CCAUAUGAGAAAGCUGUGGAA	Cleavage	PREDICTED: Solanum lycopersicum protein DDB_G0276689 (LOC101259468), transcript variant X3, mRNA	1
miR472-y	XM_004251646.3	3	14.808	1	22	2255	2276	UUUCCGACUCCGCCCAUGCCAU	::::::: ::.:::: ::::::	AUGGCAUUGGUGGAGGCGGAAA	Cleavage	PREDICTED: Solanum lycopersicum uncharacterized LOC101250962 (LOC101250962), mRNA	1
miR472-y	XM_004237169.4	3	17.383	1	22	753	774	UUUCCGACUCCGCCCAUGCCAU	.:::.:::::.:::::.:: ::	GUGGUAUGGGUGGAGUUGGUAA	Cleavage	PREDICTED: Solanum lycopersicum uncharacterized LOC101267108 (LOC101267108), mRNA	2
miR472-y	XM_010326887.1	3	16.12	1	22	628	649	UUUCCGACUCCGCCCAUGCCAU	: ::::: :.:::::: ::::	CUAGCAUGUGUGGAGUCUGAAA	Cleavage	PREDICTED: Solanum lycopersicum pentatricopeptide repeat-containing protein At5g10690 (LOC101246457), transcript variant X4, mRNA	1
miR472-y	XM_004245252.4	3	16.12	1	22	920	941	UUUCCGACUCCGCCCAUGCCAU	: ::::: :.:::::: ::::	CUAGCAUGUGUGGAGUCUGAAA	Cleavage	PREDICTED: Solanum lycopersicum pentatricopeptide repeat-containing protein At5g10690 (LOC101246457), transcript variant X2, mRNA	1
miR472-y	XM_010326886.3	3	16.12	1	22	952	973	UUUCCGACUCCGCCCAUGCCAU	: ::::: :.:::::: ::::	CUAGCAUGUGUGGAGUCUGAAA	Cleavage	PREDICTED: Solanum lycopersicum pentatricopeptide repeat-containing protein At5g10690 (LOC101246457), transcript variant X3, mRNA	1
miR472-y	XM_010326885.3	3	16.12	1	22	949	970	UUUCCGACUCCGCCCAUGCCAU	: ::::: :.:::::: ::::	CUAGCAUGUGUGGAGUCUGAAA	Cleavage	PREDICTED: Solanum lycopersicum pentatricopeptide repeat-containing protein At5g10690 (LOC101246457), transcript variant X1, mRNA	1
miR472-y	XM_004236847.4	3	23.11	1	22	369	390	UUUCCGACUCCGCCCAUGCCAU	:: :: :.:::::.:::::	CAAGCUUGAGUGGAGUUGGAAA	Cleavage	PREDICTED: Solanum lycopersicum plant UBX domain-containing protein 7 (LOC101254474), mRNA	1
miR535-x	XM_010327219.3	3	17.768	1	21	1555	1575	UGACAACGAGAGAGAGCACGC	: :::::.:.:::.::: :::	GGGUGCUUUUUCUUGUUAUCA	Cleavage	PREDICTED: Solanum lycopersicum uncharacterized LOC101255721 (LOC101255721), transcript variant X4, mRNA	1
miR535-x	XM_019215297.2	3	17.768	1	21	2285	2305	UGACAACGAGAGAGAGCACGC	: :::::.:.:::.::: :::	GGGUGCUUUUUCUUGUUAUCA	Cleavage	PREDICTED: Solanum lycopersicum uncharacterized LOC101255721 (LOC101255721), transcript variant X3, mRNA	1
miR535-x	XM_026032400.1	3	17.768	1	21	2315	2335	UGACAACGAGAGAGAGCACGC	: :::::.:.:::.::: :::	GGGUGCUUUUUCUUGUUAUCA	Cleavage	PREDICTED: Solanum lycopersicum uncharacterized LOC101255721 (LOC101255721), transcript variant X2, mRNA	1
miR535-x	XM_010327218.3	3	17.768	1	21	2431	2451	UGACAACGAGAGAGAGCACGC	: :::::.:.:::.::: :::	GGGUGCUUUUUCUUGUUAUCA	Cleavage	PREDICTED: Solanum lycopersicum uncharacterized LOC101255721 (LOC101255721), transcript variant X1, mRNA	1
miR6214-x	XM_004229405.4	3	12.204	1	20	397	416	ACGACGACGACGCGGACGAC	::.::.. :::.::::::::	GUUGUUUUCGUUGUCGUCGU	Cleavage	PREDICTED: Solanum lycopersicum uncharacterized protein At5g19025-like (LOC101260864), mRNA	1
miR6214-x	XM_004246969.4	3	14.764	1	20	44	63	ACGACGACGACGCGGACGAC	:.::..:.::.::.:::::	CUUGUUUGUGUUGUUGUCGU	Cleavage	PREDICTED: Solanum lycopersicum probable LRR receptor-like serine/threonine-protein kinase At1g06840 (LOC101252112), transcript variant X1, mRNA	1
miR6214-x	XR_743148.3	3	14.427	1	20	49	68	ACGACGACGACGCGGACGAC	:.::..:.::.::.:::::	CUUGUUUGUGUUGUUGUCGU	Cleavage	PREDICTED: Solanum lycopersicum probable LRR receptor-like serine/threonine-protein kinase At1g06840 (LOC101252112), transcript variant X5, misc_RNA	1
miR6214-x	XM_010327953.3	3	14.764	1	20	44	63	ACGACGACGACGCGGACGAC	:.::..:.::.::.:::::	CUUGUUUGUGUUGUUGUCGU	Cleavage	PREDICTED: Solanum lycopersicum probable LRR receptor-like serine/threonine-protein kinase At1g06840 (LOC101252112), transcript variant X2, mRNA	1
miR6214-x	NM_001324399.1	3	22.112	1	20	116	135	ACGACGACGACGCGGACGAC	::::..::::.: ::::::	AUCGUUUGCGUUGCCGUCGU	Cleavage	Solanum lycopersicum trafficking protein particle complex subunit 2-like protein (LOC101244236), mRNA	1
miR6214-x	XM_004238818.4	3	19.916	1	20	140	159	ACGACGACGACGCGGACGAC	: :::: ::::::::::::	GGCGUCACCGUCGUCGUCGU	Cleavage	PREDICTED: Solanum lycopersicum vacuolar-sorting protein BRO1 (LOC101261621), mRNA	1
miR6214-x	XM_004241574.4	3	11.852	1	20	571	590	ACGACGACGACGCGGACGAC	:: ::. :::::::::.::	UUCUUCUUCGUCGUCGUUGU	Cleavage	PREDICTED: Solanum lycopersicum protein ASPARTIC PROTEASE IN GUARD CELL 1-like (LOC101266341), mRNA	1
miR6214-x	XM_004245820.4	3	15.703	1	20	358	377	ACGACGACGACGCGGACGAC	:: :: ::::::::::::	CUCAUCGCCGUCGUCGUCGU	Cleavage	PREDICTED: Solanum lycopersicum uncharacterized LOC101261143 (LOC101261143), mRNA	1
miR6214-x	NM_001321616.1	3	22.958	1	20	446	465	ACGACGACGACGCGGACGAC	::: : ::::::::::::	UUCGACGACGUCGUCGUCGU	Cleavage	Solanum lycopersicum WRKY transcription factor IId-1 (WRKYIId-1), mRNA	1
miR6214-x	XM_010326415.3	3	14.41	1	20	198	217	ACGACGACGACGCGGACGAC	:: :: ::::::::::::	AUCAUCAUCGUCGUCGUCGU	Cleavage	PREDICTED: Solanum lycopersicum uncharacterized LOC101255031 (LOC101255031), mRNA	1
milR001-5p	XM_004228579.3	3	22.444	1	20	702	721	UGAAACCGCGAACAAACUUG	: :::::::: :.:::::::	CCAGUUUGUUGGUGGUUUCA	Translation	PREDICTED: Solanum lycopersicum uncharacterized oxidoreductase C26H5.09c (LOC101248809), mRNA	1
milR002-3p	NM_001282319.1	3	21.148	1	20	788	807	UCCACCGUCGCCAGCUGCAG	::::::.:::.: .::::::	CUGCAGUUGGUGCUGGUGGA	Cleavage	Solanum lycopersicum Abscicic acid stress ripening protein 4 (Asr4), mRNA	1
milR002-3p	NM_001309371.1	3	24.387	1	20	284	303	UCCACCGUCGCCAGCUGCAG	::::::.:::.: .::::::	CUGCAGUUGGUGCUGGUGGA	Cleavage	Solanum lycopersicum abscisic stress-ripening protein 3 (ASR3), mRNA	1
milR002-3p	XM_004237759.4	3	24.313	1	20	322	341	UCCACCGUCGCCAGCUGCAG	::::::.:::.: .::::::	CUGCAGUUGGUGCUGGUGGA	Cleavage	PREDICTED: Solanum lycopersicum abscisic stress-ripening protein 3-like (LOC101247814), mRNA	1
milR002-3p	XR_002027657.2	3	15.066	1	20	54	73	UCCACCGUCGCCAGCUGCAG	.:: ::.:::.:..::::::	UUGGAGUUGGUGGUGGUGGA	Cleavage	PREDICTED: Solanum lycopersicum uncharacterized LOC109120146 (LOC109120146), ncRNA	1
milR002-3p	XM_004230098.4	3	20.278	1	20	1594	1613	UCCACCGUCGCCAGCUGCAG	:: .:.:::.::.::::::	AUGAGGUUGGUGAUGGUGGA	Cleavage	PREDICTED: Solanum lycopersicum translation initiation factor eIF-2B subunit epsilon (LOC101251037), mRNA	1
milR002-3p	XM_026032390.1	3	13.434	1	20	1821	1840	UCCACCGUCGCCAGCUGCAG	::: : :::.:.:::::::	AUGCUGGUGGUGGCGGUGGA	Cleavage	PREDICTED: Solanum lycopersicum glycine-rich cell wall structural protein 1.8-like (LOC101244606), mRNA	3
milR002-3p	NM_001328220.1	3	13.519	1	20	1189	1208	UCCACCGUCGCCAGCUGCAG	:: :::::.:.:::::::	AUGGUGCUGGUGGCGGUGGA	Cleavage	Solanum lycopersicum heterogeneous nuclear ribonucleoprotein 1 (LOC101263479), mRNA	1
milR002-3p	NM_001348314.1	3	18.385	1	20	480	499	UCCACCGUCGCCAGCUGCAG	: ::: :::.:.:::::::	GUCCAGGUGGUGGCGGUGGA	Cleavage	Solanum lycopersicum uncharacterized LOC101244861 (LOC101244861), mRNA	1
milR003-3p	XM_004237516.4	3	12.542	1	20	200	219	UCGUAAUACAGCUUGUCGGG	::::::::::::::::	AAAUACAAGCUGUAUUACGA	Cleavage	PREDICTED: Solanum lycopersicum alpha-ketoglutarate-dependent dioxygenase alkB (LOC101265634), mRNA	1
milR003-3p	XM_004234090.4	3	15.278	1	20	852	871	UCGUAAUACAGCUUGUCGGG	..:::.:::.: ::::::::	UUCGAUAAGUUUUAUUACGA	Translation	PREDICTED: Solanum lycopersicum suberization-associated anionic peroxidase 2-like (LOC101265511), mRNA	1
milR004-5p	XM_010325212.3	3	9.189	1	21	12	32	UAGGAAGAGAGCCAUUUACGC	.: :.::::::.:::::::	UUGAAGAUGGCUUUCUUCCUU	Cleavage	PREDICTED: Solanum lycopersicum protein TWIN LOV 1-like (LOC101255122), transcript variant X3, mRNA	1
milR004-5p	XM_010325188.3	3	9.36	1	21	10	30	UAGGAAGAGAGCCAUUUACGC	.: :.::::::.:::::::	UUGAAGAUGGCUUUCUUCCUU	Cleavage	PREDICTED: Solanum lycopersicum protein TWIN LOV 1-like (LOC101255122), transcript variant X1, mRNA	1
milR004-5p	XM_004241417.4	3	21.344	1	21	832	852	UAGGAAGAGAGCCAUUUACGC	.::..:: :.:.::::::::	UUGUGGAUCGUUUUCUUCCUA	Cleavage	PREDICTED: Solanum lycopersicum purple acid phosphatase 17-like (LOC101244004), mRNA	1
milR004-5p	XM_026031910.1	3	17.653	1	21	596	616	UAGGAAGAGAGCCAUUUACGC	: ::. :::.::::::::::	UCAUAGUUGGUUCUCUUCCUA	Cleavage	PREDICTED: Solanum lycopersicum probable LRR receptor-like serine/threonine-protein kinase At3g47570 (LOC101261723), transcript variant X3, mRNA	1
milR004-5p	XM_026031909.1	3	17.653	1	21	596	616	UAGGAAGAGAGCCAUUUACGC	: ::. :::.::::::::::	UCAUAGUUGGUUCUCUUCCUA	Cleavage	PREDICTED: Solanum lycopersicum probable LRR receptor-like serine/threonine-protein kinase At3g47570 (LOC101261723), transcript variant X1, mRNA	1
milR004-5p	XR_742063.3	3	15.421	1	21	794	814	UAGGAAGAGAGCCAUUUACGC	.: ::::::::.:.:::.:.	UUGCAAAUGGCUUUUUUCUUG	Cleavage	PREDICTED: Solanum lycopersicum uncharacterized LOC104648038 (LOC104648038), transcript variant X3, ncRNA	1
milR004-5p	XR_742061.3	3	15.421	1	21	794	814	UAGGAAGAGAGCCAUUUACGC	.: ::::::::.:.:::.:.	UUGCAAAUGGCUUUUUUCUUG	Cleavage	PREDICTED: Solanum lycopersicum uncharacterized LOC104648038 (LOC104648038), transcript variant X2, ncRNA	1
milR004-5p	XR_742060.3	3	15.421	1	21	794	814	UAGGAAGAGAGCCAUUUACGC	.: ::::::::.:.:::.:.	UUGCAAAUGGCUUUUUUCUUG	Cleavage	PREDICTED: Solanum lycopersicum uncharacterized LOC104648038 (LOC104648038), transcript variant X1, ncRNA	1
milR004-5p	XM_004249804.4	3	12.306	1	21	2572	2592	UAGGAAGAGAGCCAUUUACGC	.: :::: :::::::::::	CUGGAAAUUGCUCUCUUCCUU	Cleavage	PREDICTED: Solanum lycopersicum ubinuclein-1-like (LOC101258212), transcript variant X2, mRNA	1
milR004-5p	XM_019211084.2	3	12.306	1	21	2667	2687	UAGGAAGAGAGCCAUUUACGC	.: :::: :::::::::::	CUGGAAAUUGCUCUCUUCCUU	Cleavage	PREDICTED: Solanum lycopersicum ubinuclein-1-like (LOC101258212), transcript variant X1, mRNA	1
milR004-5p	XM_026031856.1	3	16.533	1	21	466	486	UAGGAAGAGAGCCAUUUACGC	.: :::: :::::.:::.::	UUGCAAAUUGCUCUUUUCUUA	Cleavage	PREDICTED: Solanum lycopersicum probably inactive leucine-rich repeat receptor-like protein kinase At5g48380 (LOC101262225), mRNA	1
milR004-5p	XM_004240974.4	3	22.394	1	21	187	207	UAGGAAGAGAGCCAUUUACGC	: : ::::.:::::::.::	AGGCACAUGGUUCUCUUCUUA	Cleavage	PREDICTED: Solanum lycopersicum DNA repair protein XRCC4 (LOC101252591), transcript variant X2, mRNA	1
milR004-5p	XM_004240973.4	3	22.394	1	21	186	206	UAGGAAGAGAGCCAUUUACGC	: : ::::.:::::::.::	AGGCACAUGGUUCUCUUCUUA	Cleavage	PREDICTED: Solanum lycopersicum DNA repair protein XRCC4 (LOC101252591), transcript variant X1, mRNA	1
milR004-5p	XM_010326008.3	3	10.691	1	21	853	873	UAGGAAGAGAGCCAUUUACGC	::::: :.::::::.:::	AAGUAAAAAGUUCUCUUUCUA	Cleavage	PREDICTED: Solanum lycopersicum probable tetraacyldisaccharide 4'-kinase, mitochondrial (LOC101244506), transcript variant X3, mRNA	1
milR004-5p	XM_004244057.4	3	10.691	1	21	849	869	UAGGAAGAGAGCCAUUUACGC	::::: :.::::::.:::	AAGUAAAAAGUUCUCUUUCUA	Cleavage	PREDICTED: Solanum lycopersicum probable tetraacyldisaccharide 4'-kinase, mitochondrial (LOC101244506), transcript variant X2, mRNA	1
milR005-5p	XM_004228504.4	3	15.769	1	22	2263	2284	UGCUGACGGAGCUAAGGUACGC	:::.: ::::..::.::::	UUCUACUUAAGCUUUGUUAGCA	Cleavage	PREDICTED: Solanum lycopersicum cysteine-rich receptor-like protein kinase 2 (LOC101250536), transcript variant X2, mRNA	1
milR005-5p	XM_026029427.1	3	15.769	1	22	2458	2479	UGCUGACGGAGCUAAGGUACGC	:::.: ::::..::.::::	UUCUACUUAAGCUUUGUUAGCA	Cleavage	PREDICTED: Solanum lycopersicum cysteine-rich receptor-like protein kinase 2 (LOC101250536), transcript variant X1, mRNA	1
milR005-5p	XM_004231061.4	3	18.823	1	22	5180	5201	UGCUGACGGAGCUAAGGUACGC	: ::::.:.::.:::::.:	GACUCCCUUGGUUCUGUCAGUA	Cleavage	PREDICTED: Solanum lycopersicum brefeldin A-inhibited guanine nucleotide-exchange protein 1 (LOC101260383), mRNA	1
milR006-3p	XM_004251785.4	3	8.2	1	21	214	234	AGGGAUAGGGAGAGGAAGGGA	:::.:::.::::.:::::.:	UCCUUUCUUCUCUCUAUCUCA	Cleavage	PREDICTED: Solanum lycopersicum pentatricopeptide repeat-containing protein At1g53600, mitochondrial (LOC101267683), mRNA	1
milR006-3p	XM_004228375.4	3	0.987	1	21	103	123	AGGGAUAGGGAGAGGAAGGGA	:::::::.::::.:::::..	UCCCUUCUUCUCUCUAUCUUC	Cleavage	PREDICTED: Solanum lycopersicum potassium channel KAT3-like (LOC101261545), mRNA	1
milR006-3p	XM_019213100.2	3	2.4	1	21	137	157	AGGGAUAGGGAGAGGAAGGGA	::::::::::::..: :::.:	UCCCUUCCUCUCUUUCUCCUU	Cleavage	PREDICTED: Solanum lycopersicum putative cyclic nucleotide-gated ion channel 8 (LOC101248001), transcript variant X1, mRNA	1
milR006-3p	XM_010324004.3	3	7.265	1	21	394	414	AGGGAUAGGGAGAGGAAGGGA	::.:::.::::..::::..::	UCUCUUUCUCUUUCUAUUUCU	Cleavage	PREDICTED: Solanum lycopersicum GAMYB-like2 (LOC100037512), transcript variant X1, mRNA	1
milR006-3p	XM_010324005.3	3	7.265	1	21	394	414	AGGGAUAGGGAGAGGAAGGGA	::.:::.::::..::::..::	UCUCUUUCUCUUUCUAUUUCU	Cleavage	PREDICTED: Solanum lycopersicum GAMYB-like2 (LOC100037512), transcript variant X2, mRNA	1
milR006-3p	XM_019213103.2	3	2.4	1	21	137	157	AGGGAUAGGGAGAGGAAGGGA	::::::::::::..: :::.:	UCCCUUCCUCUCUUUCUCCUU	Cleavage	PREDICTED: Solanum lycopersicum putative cyclic nucleotide-gated ion channel 8 (LOC101248001), transcript variant X4, mRNA	1
milR006-3p	XM_010325117.3	3	16.387	1	21	150	170	AGGGAUAGGGAGAGGAAGGGA	::.:::.::.::.::.::.::	UCUCUUUCUUUCUCUGUCUCU	Cleavage	PREDICTED: Solanum lycopersicum transcription factor bHLH68 (LOC101251487), mRNA	1
milR006-3p	XM_004230455.4	3	3.376	1	21	23	43	AGGGAUAGGGAGAGGAAGGGA	::::::.:::::.:::: .::	UCCCUUUCUCUCUCUAUAUCU	Cleavage	PREDICTED: Solanum lycopersicum F-box protein At1g10780 (LOC101256812), mRNA	1
milR006-3p	XM_010314220.3	3	2.221	1	21	304	324	AGGGAUAGGGAGAGGAAGGGA	:::::::.:::::.:. ::::	UCCCUUCUUCUCCUUGCCCCU	Cleavage	PREDICTED: Solanum lycopersicum uncharacterized LOC101265695 (LOC101265695), transcript variant X2, mRNA	2
milR006-3p	XM_004249910.4	3	2.221	1	21	303	323	AGGGAUAGGGAGAGGAAGGGA	:::::::.:::::.:. ::::	UCCCUUCUUCUCCUUGCCCCU	Cleavage	PREDICTED: Solanum lycopersicum uncharacterized LOC101265695 (LOC101265695), transcript variant X1, mRNA	2
milR006-3p	XR_003247234.1	3	10.649	1	21	2275	2295	AGGGAUAGGGAGAGGAAGGGA	:.:.::.::.:::::::.::	UUCUUUUCUUUCCCUAUUCCA	Cleavage	PREDICTED: Solanum lycopersicum putative late blight resistance protein homolog R1B-23 (LOC101262730), transcript variant X1, misc_RNA	1
milR006-3p	XM_010324556.3	3	10.649	1	21	2127	2147	AGGGAUAGGGAGAGGAAGGGA	:.:.::.::.:::::::.::	UUCUUUUCUUUCCCUAUUCCA	Cleavage	PREDICTED: Solanum lycopersicum putative late blight resistance protein homolog R1B-23 (LOC101262730), transcript variant X2, mRNA	1
milR006-3p	XM_004232444.4	3	0.967	1	21	167	187	AGGGAUAGGGAGAGGAAGGGA	:..::::::::.:::::..:	UUUCUUCCUCUUCCUAUUUCC	Cleavage	PREDICTED: Solanum lycopersicum calcium-dependent protein kinase 18-like (LOC101260391), mRNA	1
milR006-3p	XM_019211013.2	3	10.859	1	21	32	52	AGGGAUAGGGAGAGGAAGGGA	:.::::.:::::.:: ::.::	UUCCUUUCUCUCUCUCUCUCU	Cleavage	PREDICTED: Solanum lycopersicum sister chromatid cohesion protein PDS5 homolog A-A (LOC101266989), transcript variant X1, mRNA	1
milR006-3p	XR_003244957.1	3	1.747	1	21	64	84	AGGGAUAGGGAGAGGAAGGGA	:::. ::.::::::::::::	UCCUCUCUUCUCCCUAUCCCC	Cleavage	PREDICTED: Solanum lycopersicum uncharacterized LOC112940622 (LOC112940622), ncRNA	1
milR006-3p	XM_004244280.4	3	17.639	1	21	1476	1496	AGGGAUAGGGAGAGGAAGGGA	:: .::.::.:::::.:::::	UCAUUUUCUUUCCCUGUCCCU	Cleavage	PREDICTED: Solanum lycopersicum uncharacterized LOC101258676 (LOC101258676), mRNA	1
milR006-3p	XM_004232761.4	3	10.689	1	21	154	174	AGGGAUAGGGAGAGGAAGGGA	:.::::.::.:: :::::.::	UUCCUUUCUUUCGCUAUCUCU	Translation	PREDICTED: Solanum lycopersicum B3 domain-containing transcription repressor VAL2 (LOC101256546), transcript variant X1, mRNA	1
milR006-3p	XM_010318385.3	3	10.689	1	21	154	174	AGGGAUAGGGAGAGGAAGGGA	:.::::.::.:: :::::.::	UUCCUUUCUUUCGCUAUCUCU	Translation	PREDICTED: Solanum lycopersicum B3 domain-containing transcription repressor VAL2 (LOC101256546), transcript variant X2, mRNA	1
milR006-3p	XM_010318386.3	3	10.689	1	21	154	174	AGGGAUAGGGAGAGGAAGGGA	:.::::.::.:: :::::.::	UUCCUUUCUUUCGCUAUCUCU	Translation	PREDICTED: Solanum lycopersicum B3 domain-containing transcription repressor VAL2 (LOC101256546), transcript variant X3, mRNA	1
milR006-3p	XM_004234941.4	3	15.545	1	21	2310	2330	AGGGAUAGGGAGAGGAAGGGA	:: .:::::::::.::::..:	UCAUUUCCUCUCCUUAUCUUU	Cleavage	PREDICTED: Solanum lycopersicum uncharacterized LOC101265109 (LOC101265109), transcript variant X1, mRNA	1
milR006-3p	XM_004232624.4	3	12.957	1	21	287	307	AGGGAUAGGGAGAGGAAGGGA	:.::::.::.:.:.:::..::	UUCCUUUCUUUUCUUAUUUCU	Cleavage	PREDICTED: Solanum lycopersicum sucrose synthase 7-like (LOC101266782), mRNA	1
milR006-3p	NM_001320885.1	3	15.342	1	21	377	397	AGGGAUAGGGAGAGGAAGGGA	:..::::::::.:.:.::::	UUUCUUCCUCUUCUUGUCCCC	Cleavage	Solanum lycopersicum bidirectional sugar transporter SWEET5 (std1), mRNA	1
milR006-3p	XM_010319736.3	3	15.545	1	21	2311	2331	AGGGAUAGGGAGAGGAAGGGA	:: .:::::::::.::::..:	UCAUUUCCUCUCCUUAUCUUU	Cleavage	PREDICTED: Solanum lycopersicum uncharacterized LOC101265109 (LOC101265109), transcript variant X2, mRNA	1
milR006-3p	XM_004241228.4	3	6.305	1	21	64	84	AGGGAUAGGGAGAGGAAGGGA	::.. :.:::::.::::::::	UCUUCUUCUCUCUCUAUCCCU	Cleavage	PREDICTED: Solanum lycopersicum serine/threonine-protein phosphatase 6 regulatory subunit 3-like (LOC101262924), mRNA	1
milR006-3p	XM_004236840.4	3	7.147	1	21	107	127	AGGGAUAGGGAGAGGAAGGGA	:: :::.:::::.:::::..:	UCACUUUCUCUCUCUAUCUUU	Cleavage	PREDICTED: Solanum lycopersicum tricalbin-3 (LOC101252075), mRNA	1
milR006-3p	NM_001247929.2	3	6.322	1	21	49	69	AGGGAUAGGGAGAGGAAGGGA	:..:::.:::::.::::...:	UUUCUUUCUCUCUCUAUUUUU	Cleavage	Solanum lycopersicum EIN3-binding F-box protein 1 (EBF1), mRNA	1
milR006-3p	XM_004234954.4	3	8.388	1	21	255	275	AGGGAUAGGGAGAGGAAGGGA	:.::::.:::::.: :::.::	UUCCUUUCUCUCUCCAUCUCU	Cleavage	PREDICTED: Solanum lycopersicum TBC1 domain family member 15 (LOC101243683), transcript variant X2, mRNA	1
milR006-3p	XM_004236345.4	3	10.49	1	21	33	53	AGGGAUAGGGAGAGGAAGGGA	::.:: ::::::::: :::::	UCUCUCCCUCUCCCUCUCCCU	Cleavage	PREDICTED: Solanum lycopersicum uncharacterized protein At1g51745-like (LOC101256760), transcript variant X1, mRNA	1
milR006-3p	XM_004234953.4	3	8.388	1	21	253	273	AGGGAUAGGGAGAGGAAGGGA	:.::::.:::::.: :::.::	UUCCUUUCUCUCUCCAUCUCU	Cleavage	PREDICTED: Solanum lycopersicum TBC1 domain family member 15 (LOC101243683), transcript variant X1, mRNA	1
milR006-3p	XR_003247898.1	3	7.552	1	21	756	776	AGGGAUAGGGAGAGGAAGGGA	::..: :.:::::::.:::::	UCUUUCCUUCUCCCUGUCCCU	Cleavage	PREDICTED: Solanum lycopersicum uncharacterized LOC112942074 (LOC112942074), ncRNA	1
milR006-3p	XR_738527.3	3	15.167	1	21	2042	2062	AGGGAUAGGGAGAGGAAGGGA	::::: .:::::::: :::::	UCCCUCUCUCUCCCUCUCCCU	Cleavage	PREDICTED: Solanum lycopersicum uncharacterized LOC104644653 (LOC104644653), ncRNA	1
milR006-3p	XM_004231861.4	3	10.759	1	21	213	233	AGGGAUAGGGAGAGGAAGGGA	:..:::..::::.::.::.::	UUUCUUUUUCUCUCUGUCUCU	Cleavage	PREDICTED: Solanum lycopersicum scarecrow-like protein 32 (LOC101257522), mRNA	1
milR006-3p	XM_010322404.3	3	9.943	1	21	1335	1355	AGGGAUAGGGAGAGGAAGGGA	:..::::.:.:::::::...:	UUUCUUCUUUUCCCUAUUUUU	Cleavage	PREDICTED: Solanum lycopersicum uncharacterized LOC101254233 (LOC101254233), mRNA	1
milR006-3p	XM_004238251.4	3	4.073	1	21	18	38	AGGGAUAGGGAGAGGAAGGGA	:.:::::::::.:.: :::.:	UUCCUUCCUCUUCUUCUCCUU	Cleavage	PREDICTED: Solanum lycopersicum bZIP transcription factor 11 (LOC101246243), mRNA	1
milR006-3p	XM_004230173.4	3	7.271	1	21	34	54	AGGGAUAGGGAGAGGAAGGGA	:.::::..::::..:::.:.:	UUCCUUUUUCUCUUUAUUCUU	Cleavage	PREDICTED: Solanum lycopersicum protein SRC2 homolog (LOC101248717), mRNA	1
milR006-3p	XM_026032775.1	3	3.922	1	21	71	91	AGGGAUAGGGAGAGGAAGGGA	::.: :.:::::.:::::.::	UCUCAUUCUCUCUCUAUCUCU	Cleavage	PREDICTED: Solanum lycopersicum bidirectional sugar transporter SWEET16-like (LOC101244429), mRNA	1
milR006-3p	XR_003246026.1	3	0.354	1	21	243	263	AGGGAUAGGGAGAGGAAGGGA	::::::::::.::: ::::	CCCCUUCCUCUUCCUCUCCCC	Cleavage	PREDICTED: Solanum lycopersicum uncharacterized LOC109120484 (LOC109120484), transcript variant X2, ncRNA	1
milR006-3p	NM_001321494.1	3	9.236	1	21	103	123	AGGGAUAGGGAGAGGAAGGGA	:..::::.::::::: ::.::	UUUCUUCUUCUCCCUCUCUCU	Cleavage	Solanum lycopersicum calmodulin 3 (SlCaM3), mRNA	1
milR006-3p	XR_002027892.2	3	0.354	1	21	242	262	AGGGAUAGGGAGAGGAAGGGA	::::::::::.::: ::::	CCCCUUCCUCUUCCUCUCCCC	Cleavage	PREDICTED: Solanum lycopersicum uncharacterized LOC109120484 (LOC109120484), transcript variant X1, ncRNA	1
milR006-3p	XM_004240390.4	3	11.418	1	21	22	42	AGGGAUAGGGAGAGGAAGGGA	:: :::.:::::.::.:.:::	UCGCUUUCUCUCUCUGUUCCU	Cleavage	PREDICTED: Solanum lycopersicum uncharacterized protein At5g48480 (LOC101251384), mRNA	1
milR006-3p	XM_004231512.4	3	8.697	1	21	3655	3675	AGGGAUAGGGAGAGGAAGGGA	::::::.:.::..:::.:.:	CCCCUUCUUUUCUUUAUUCUU	Cleavage	PREDICTED: Solanum lycopersicum probable LRR receptor-like serine/threonine-protein kinase At4g20940 (LOC101265972), mRNA	1
milR006-3p	XM_019211213.2	3	9.252	1	21	209	229	AGGGAUAGGGAGAGGAAGGGA	:.::::::::.::: :.:::	GCUCUUCCUCUUCCUCUUCCU	Cleavage	PREDICTED: Solanum lycopersicum pentatricopeptide repeat-containing protein At3g22150, chloroplastic (LOC104644275), transcript variant X2, mRNA	1
milR006-3p	XM_010314530.3	3	9.252	1	21	209	229	AGGGAUAGGGAGAGGAAGGGA	:.::::::::.::: :.:::	GCUCUUCCUCUUCCUCUUCCU	Cleavage	PREDICTED: Solanum lycopersicum pentatricopeptide repeat-containing protein At3g22150, chloroplastic (LOC104644275), transcript variant X1, mRNA	1
milR006-3p	XM_004248239.4	3	15.74	1	21	18	38	AGGGAUAGGGAGAGGAAGGGA	::::::.:::.:.:.:.:.:	GCCCUUCUUCUUCUUGUUCUU	Cleavage	PREDICTED: Solanum lycopersicum nuclear cap-binding protein subunit 1 (LOC101249122), mRNA	1
milR006-3p	XM_004230557.4	3	4.169	1	21	349	369	AGGGAUAGGGAGAGGAAGGGA	:::::.:::::.:: ::.::	CCCCUUUCUCUCUCUCUCUCU	Cleavage	PREDICTED: Solanum lycopersicum uncharacterized LOC101261168 (LOC101261168), mRNA	1
milR006-3p	XM_004241708.4	3	9.35	1	21	593	613	AGGGAUAGGGAGAGGAAGGGA	:.::::::::.::: :.:::	CCUCUUCCUCUUCCUCUUCCU	Cleavage	PREDICTED: Solanum lycopersicum probable transcription factor KAN2 (LOC101255801), transcript variant X1, mRNA	1
milR006-3p	NM_001346455.1	3	0.826	1	21	123	143	AGGGAUAGGGAGAGGAAGGGA	:.::::::::.::: :.:::	CCUCUUCCUCUUCCUCUUCCU	Cleavage	Solanum lycopersicum guanylate kinase (LOC101246321), mRNA	1
milR006-3p	XR_740450.3	3	0.826	1	21	174	194	AGGGAUAGGGAGAGGAAGGGA	:.::::::::.::: :.:::	CCUCUUCCUCUUCCUCUUCCU	Cleavage	PREDICTED: Solanum lycopersicum guanylate kinase (LOC101246321), transcript variant X2, misc_RNA	1
milR006-3p	XM_010324401.3	3	9.35	1	21	435	455	AGGGAUAGGGAGAGGAAGGGA	:.::::::::.::: :.:::	CCUCUUCCUCUUCCUCUUCCU	Cleavage	PREDICTED: Solanum lycopersicum probable transcription factor KAN2 (LOC101255801), transcript variant X2, mRNA	1
milR006-3p	XR_002027179.2	3	0.826	1	21	175	195	AGGGAUAGGGAGAGGAAGGGA	:.::::::::.::: :.:::	CCUCUUCCUCUUCCUCUUCCU	Cleavage	PREDICTED: Solanum lycopersicum guanylate kinase (LOC101246321), transcript variant X1, misc_RNA	1
milR006-3p	XM_026030857.1	3	2.372	1	21	175	195	AGGGAUAGGGAGAGGAAGGGA	: :.::. :::.:.:::::::	UACUUUUAUCUUCUUAUCCCU	Cleavage	PREDICTED: Solanum lycopersicum probable transcription factor KAN4 (LOC101264517), mRNA	2
milR006-3p	XM_004240654.4	3	18.894	1	21	1320	1340	AGGGAUAGGGAGAGGAAGGGA	:.::::.:::..::.::.::	ACUCUUCUUCUUUCUGUCUCU	Cleavage	PREDICTED: Solanum lycopersicum probable magnesium transporter NIPA9 (LOC101255104), mRNA	1
milR006-3p	XM_010325615.3	3	20.327	1	21	44	64	AGGGAUAGGGAGAGGAAGGGA	:.::: ::::::::: ::.::	UUCCUCCCUCUCCCUUUCUCU	Cleavage	PREDICTED: Solanum lycopersicum GBF-interacting protein 1-like (LOC101265939), transcript variant X1, mRNA	1
milR006-3p	XM_010325616.2	3	18.61	1	21	5	25	AGGGAUAGGGAGAGGAAGGGA	:.::: ::::::::: ::.::	UUCCUCCCUCUCCCUUUCUCU	Cleavage	PREDICTED: Solanum lycopersicum GBF-interacting protein 1-like (LOC101265939), transcript variant X2, mRNA	1
milR006-3p	XM_010325617.2	3	18.61	1	21	5	25	AGGGAUAGGGAGAGGAAGGGA	:.::: ::::::::: ::.::	UUCCUCCCUCUCCCUUUCUCU	Cleavage	PREDICTED: Solanum lycopersicum GBF-interacting protein 1-like (LOC101265939), transcript variant X3, mRNA	1
milR006-3p	XM_010325618.2	3	18.61	1	21	5	25	AGGGAUAGGGAGAGGAAGGGA	:.::: ::::::::: ::.::	UUCCUCCCUCUCCCUUUCUCU	Cleavage	PREDICTED: Solanum lycopersicum GBF-interacting protein 1-like (LOC101265939), transcript variant X4, mRNA	1
milR006-3p	NM_001318009.1	3	0.423	1	20	1	20	AGGGAUAGGGAGAGGAAGGG	:..::.:::::.:::::..:	CUUUUUCUCUCUCUAUCUUU	Cleavage	Solanum lycopersicum cyclin-dependent kinase inhibitor 4-like (krp3), mRNA	1
milR006-3p	XM_004233936.4	3	12.66	1	21	73	93	AGGGAUAGGGAGAGGAAGGGA	:.::::::::.::: :.:::	CCUCUUCCUCUUCCUCUUCCU	Cleavage	PREDICTED: Solanum lycopersicum pectinesterase-like (LOC101253971), mRNA	1
milR006-3p	XM_004240840.4	3	2.995	1	21	434	454	AGGGAUAGGGAGAGGAAGGGA	:..::.::::::.:.:::.:	CCUUUUUCUCUCCUUGUCCUU	Cleavage	PREDICTED: Solanum lycopersicum PRA1 family protein B3 (LOC101263325), mRNA	1
milR006-3p	XM_004240949.3	3	9.748	1	21	157	177	AGGGAUAGGGAGAGGAAGGGA	:.::::.:::.:.:::.:.:	CCUCUUCUUCUUCUUAUUCUU	Cleavage	PREDICTED: Solanum lycopersicum uncharacterized LOC101245659 (LOC101245659), mRNA	1
milR006-3p	XM_004234798.4	3	7.117	1	21	63	83	AGGGAUAGGGAGAGGAAGGGA	:.: ::.:::::.:::::..:	UUCAUUUCUCUCUCUAUCUUU	Cleavage	PREDICTED: Solanum lycopersicum uncharacterized LOC101251556 (LOC101251556), transcript variant X1, mRNA	1
milR006-3p	XM_004246203.4	3	2.881	1	21	798	818	AGGGAUAGGGAGAGGAAGGGA	:.::::::::.::: :.:::	GCUCUUCCUCUUCCUCUUCCU	Cleavage	PREDICTED: Solanum lycopersicum uncharacterized LOC101248905 (LOC101248905), mRNA	1
milR006-3p	XR_002027883.2	3	8.038	1	21	55	75	AGGGAUAGGGAGAGGAAGGGA	:.::::.::::.:: :::::	CCUCUUCUUCUCUCUCUCCCU	Cleavage	PREDICTED: Solanum lycopersicum uncharacterized LOC109120436 (LOC109120436), ncRNA	1
milR006-3p	XM_026029945.1	3	0.468	1	21	392	412	AGGGAUAGGGAGAGGAAGGGA	.:::::::::.::: ::::	CUCCUUCCUCUUCCUCUCCCC	Cleavage	PREDICTED: Solanum lycopersicum G-type lectin S-receptor-like serine/threonine-protein kinase LECRK2 (LOC101261355), mRNA	2
milR006-3p	XM_004250231.3	3	12.606	1	21	93	113	AGGGAUAGGGAGAGGAAGGGA	.::::::::::.:: ::..:	CUCCUUCCUCUCUCUCUCUUU	Cleavage	PREDICTED: Solanum lycopersicum heterogeneous nuclear ribonucleoprotein 1 (LOC101260293), mRNA	2
milR006-3p	XM_026031649.1	3	4.119	1	21	3242	3262	AGGGAUAGGGAGAGGAAGGGA	:.: :::::::::::: :::	CCUCCUCCUCUCCCUAUACCU	Cleavage	PREDICTED: Solanum lycopersicum formin-like protein 20 (LOC101259758), transcript variant X1, mRNA	1
milR006-3p	XM_010324670.3	3	4.119	1	21	3241	3261	AGGGAUAGGGAGAGGAAGGGA	:.: :::::::::::: :::	CCUCCUCCUCUCCCUAUACCU	Cleavage	PREDICTED: Solanum lycopersicum formin-like protein 20 (LOC101259758), transcript variant X2, mRNA	1
milR006-3p	XM_026031650.1	3	4.119	1	21	3243	3263	AGGGAUAGGGAGAGGAAGGGA	:.: :::::::::::: :::	CCUCCUCCUCUCCCUAUACCU	Cleavage	PREDICTED: Solanum lycopersicum formin-like protein 20 (LOC101259758), transcript variant X3, mRNA	1
milR006-3p	XM_026031651.1	3	4.119	1	21	3244	3264	AGGGAUAGGGAGAGGAAGGGA	:.: :::::::::::: :::	CCUCCUCCUCUCCCUAUACCU	Cleavage	PREDICTED: Solanum lycopersicum formin-like protein 20 (LOC101259758), transcript variant X4, mRNA	1
milR006-3p	XM_010328371.3	3	2.287	1	21	126	146	AGGGAUAGGGAGAGGAAGGGA	.::::::::::::: ::.:	CUCCUUCCUCUCCCUCUCUCC	Cleavage	PREDICTED: Solanum lycopersicum folate-biopterin transporter 1, chloroplastic (LOC101247065), mRNA	1
milR006-3p	XM_026031653.1	3	4.119	1	21	2016	2036	AGGGAUAGGGAGAGGAAGGGA	:.: :::::::::::: :::	CCUCCUCCUCUCCCUAUACCU	Cleavage	PREDICTED: Solanum lycopersicum formin-like protein 20 (LOC101259758), transcript variant X6, mRNA	1
milR006-3p	XM_026031652.1	3	4.119	1	21	3246	3266	AGGGAUAGGGAGAGGAAGGGA	:.: :::::::::::: :::	CCUCCUCCUCUCCCUAUACCU	Cleavage	PREDICTED: Solanum lycopersicum formin-like protein 20 (LOC101259758), transcript variant X5, mRNA	1
milR007-5p	XM_010326887.1	3	20.907	1	21	763	783	UGUGAGAACCUGGGCAUGACU	.:::::::::::: :::::.	GGUCAUGCCCAGGAUCUCAUU	Cleavage	PREDICTED: Solanum lycopersicum pentatricopeptide repeat-containing protein At5g10690 (LOC101246457), transcript variant X4, mRNA	1
milR007-5p	XM_004245252.4	3	20.907	1	21	1055	1075	UGUGAGAACCUGGGCAUGACU	.:::::::::::: :::::.	GGUCAUGCCCAGGAUCUCAUU	Cleavage	PREDICTED: Solanum lycopersicum pentatricopeptide repeat-containing protein At5g10690 (LOC101246457), transcript variant X2, mRNA	1
milR007-5p	XM_010326886.3	3	20.907	1	21	1087	1107	UGUGAGAACCUGGGCAUGACU	.:::::::::::: :::::.	GGUCAUGCCCAGGAUCUCAUU	Cleavage	PREDICTED: Solanum lycopersicum pentatricopeptide repeat-containing protein At5g10690 (LOC101246457), transcript variant X3, mRNA	1
milR007-5p	XM_010326885.3	3	20.907	1	21	1084	1104	UGUGAGAACCUGGGCAUGACU	.:::::::::::: :::::.	GGUCAUGCCCAGGAUCUCAUU	Cleavage	PREDICTED: Solanum lycopersicum pentatricopeptide repeat-containing protein At5g10690 (LOC101246457), transcript variant X1, mRNA	1
milR007-5p	XM_019212081.2	3	10.964	1	21	5	25	UGUGAGAACCUGGGCAUGACU	:::.:::..:::::::.::	UGUCGUGCUUAGGUUCUUACC	Cleavage	PREDICTED: Solanum lycopersicum calcineurin B-like protein 3 (LOC101253842), mRNA	1
milR007-5p	XM_004250257.4	3	16.028	1	21	319	339	UGUGAGAACCUGGGCAUGACU	:::::.:::::::::: :	GAACAUGCUCAGGUUCUCAAA	Cleavage	PREDICTED: Solanum lycopersicum protein C2-DOMAIN ABA-RELATED 11 (LOC101267573), transcript variant X3, mRNA	1
milR007-5p	XM_004250256.4	3	16.028	1	21	340	360	UGUGAGAACCUGGGCAUGACU	:::::.:::::::::: :	GAACAUGCUCAGGUUCUCAAA	Cleavage	PREDICTED: Solanum lycopersicum protein C2-DOMAIN ABA-RELATED 11 (LOC101267573), transcript variant X2, mRNA	1
milR007-5p	XM_004250255.3	3	16.028	1	21	342	362	UGUGAGAACCUGGGCAUGACU	:::::.:::::::::: :	GAACAUGCUCAGGUUCUCAAA	Cleavage	PREDICTED: Solanum lycopersicum protein C2-DOMAIN ABA-RELATED 11 (LOC101267573), transcript variant X1, mRNA	1
milR007-5p	XM_010321738.3	3	15.544	1	21	1011	1031	UGUGAGAACCUGGGCAUGACU	:: :::::::::.:.:::	UUGCAAGCCCAGGUUUUUACA	Cleavage	PREDICTED: Solanum lycopersicum uncharacterized LOC101266329 (LOC101266329), transcript variant X2, mRNA	1
milR007-5p	XM_004237699.4	3	15.544	1	21	1072	1092	UGUGAGAACCUGGGCAUGACU	:: :::::::::.:.:::	UUGCAAGCCCAGGUUUUUACA	Cleavage	PREDICTED: Solanum lycopersicum uncharacterized LOC101266329 (LOC101266329), transcript variant X1, mRNA	1
milR007-5p	XR_003246587.1	3	15.544	1	21	1126	1146	UGUGAGAACCUGGGCAUGACU	:: :::::::::.:.:::	UUGCAAGCCCAGGUUUUUACA	Cleavage	PREDICTED: Solanum lycopersicum uncharacterized LOC101266329 (LOC101266329), transcript variant X3, misc_RNA	1
milR007-5p	XM_026032707.1	3	17.879	1	21	703	723	UGUGAGAACCUGGGCAUGACU	::: ::.:::::::.:::	CAACAUUCCUAGGUUCUUACA	Cleavage	PREDICTED: Solanum lycopersicum mRNA-capping enzyme-like (LOC101259365), transcript variant X6, mRNA	1
milR007-5p	XM_026032706.1	3	17.879	1	21	703	723	UGUGAGAACCUGGGCAUGACU	::: ::.:::::::.:::	CAACAUUCCUAGGUUCUUACA	Cleavage	PREDICTED: Solanum lycopersicum mRNA-capping enzyme-like (LOC101259365), transcript variant X5, mRNA	1
milR007-5p	XM_004240765.3	3	6.902	1	21	1263	1283	UGUGAGAACCUGGGCAUGACU	:::: ...:::::.:::::	UAUCAUUUUUAGGUUUUCACA	Cleavage	PREDICTED: Solanum lycopersicum receptor-like protein 43 (LOC101250701), mRNA	1
milR007-5p	XM_010319342.2	3	20.442	1	21	635	655	UGUGAGAACCUGGGCAUGACU	::: ::.:::::::: :::	UUUCAGGCUCAGGUUCUGACA	Cleavage	PREDICTED: Solanum lycopersicum uncharacterized LOC101247498 (LOC101247498), transcript variant X4, mRNA	1
milR007-5p	XM_004234416.4	3	18.01	1	21	636	656	UGUGAGAACCUGGGCAUGACU	::: ::.:::::::: :::	UUUCAGGCUCAGGUUCUGACA	Cleavage	PREDICTED: Solanum lycopersicum uncharacterized LOC101247498 (LOC101247498), transcript variant X2, mRNA	1
milR007-5p	XM_010319340.3	3	18.01	1	21	792	812	UGUGAGAACCUGGGCAUGACU	::: ::.:::::::: :::	UUUCAGGCUCAGGUUCUGACA	Cleavage	PREDICTED: Solanum lycopersicum uncharacterized LOC101247498 (LOC101247498), transcript variant X1, mRNA	1
milR007-5p	XM_010319341.2	3	20.442	1	21	1326	1346	UGUGAGAACCUGGGCAUGACU	::: ::.:::::::: :::	UUUCAGGCUCAGGUUCUGACA	Cleavage	PREDICTED: Solanum lycopersicum uncharacterized LOC101247498 (LOC101247498), transcript variant X3, mRNA	1
milR007-5p	XR_003244549.1	3	13.409	1	21	1239	1259	UGUGAGAACCUGGGCAUGACU	: :: ::.:::::::::.:	UAUAAUACCUAGGUUCUCAUA	Cleavage	PREDICTED: Solanum lycopersicum uncharacterized LOC112940419 (LOC112940419), ncRNA	1
milR007-5p	XM_010321374.3	3	20.888	1	21	1904	1924	UGUGAGAACCUGGGCAUGACU	: :: ::::::::::..::	GCUGAUCCCCAGGUUCUUGCA	Cleavage	PREDICTED: Solanum lycopersicum exportin-7-A (LOC101262148), transcript variant X6, mRNA	1
milR007-5p	XM_010321369.3	3	20.888	1	21	1904	1924	UGUGAGAACCUGGGCAUGACU	: :: ::::::::::..::	GCUGAUCCCCAGGUUCUUGCA	Cleavage	PREDICTED: Solanum lycopersicum exportin-7-A (LOC101262148), transcript variant X5, mRNA	1
milR007-5p	XM_026030219.1	3	20.888	1	21	1904	1924	UGUGAGAACCUGGGCAUGACU	: :: ::::::::::..::	GCUGAUCCCCAGGUUCUUGCA	Cleavage	PREDICTED: Solanum lycopersicum exportin-7-A (LOC101262148), transcript variant X4, mRNA	1
milR007-5p	XM_010321355.3	3	20.888	1	21	1904	1924	UGUGAGAACCUGGGCAUGACU	: :: ::::::::::..::	GCUGAUCCCCAGGUUCUUGCA	Cleavage	PREDICTED: Solanum lycopersicum exportin-7-A (LOC101262148), transcript variant X3, mRNA	1
milR007-5p	XM_026030213.1	3	20.888	1	21	1904	1924	UGUGAGAACCUGGGCAUGACU	: :: ::::::::::..::	GCUGAUCCCCAGGUUCUUGCA	Cleavage	PREDICTED: Solanum lycopersicum exportin-7-A (LOC101262148), transcript variant X1, mRNA	1
milR007-5p	XM_026030214.1	3	20.888	1	21	3579	3599	UGUGAGAACCUGGGCAUGACU	: :: ::::::::::..::	GCUGAUCCCCAGGUUCUUGCA	Cleavage	PREDICTED: Solanum lycopersicum exportin-7-A (LOC101262148), transcript variant X2, mRNA	1
milR007-5p	XM_004242467.3	3	12.808	1	21	4334	4354	UGUGAGAACCUGGGCAUGACU	::: :.::::::.:::::	GUUCAGACUCAGGUUUUCACA	Cleavage	PREDICTED: Solanum lycopersicum DExH-box ATP-dependent RNA helicase DExH12 (LOC101255504), mRNA	1
milR008-3p	XM_010318737.3	3	14.615	1	22	642	663	UCCCCGUUGCGAUGGUACUCCG	: :: :.:::: :::::::::	AGUAGAAUCAUCACAACGGGGA	Translation	PREDICTED: Solanum lycopersicum wall-associated receptor kinase-like 1 (LOC101246992), mRNA	1
milR009-3p	XM_004237516.4	3	12.542	1	20	200	219	UCGUAAUACAGCUUGUCGGG	::::::::::::::::	AAAUACAAGCUGUAUUACGA	Cleavage	PREDICTED: Solanum lycopersicum alpha-ketoglutarate-dependent dioxygenase alkB (LOC101265634), mRNA	1
milR009-3p	XM_004234090.4	3	15.278	1	20	852	871	UCGUAAUACAGCUUGUCGGG	..:::.:::.: ::::::::	UUCGAUAAGUUUUAUUACGA	Translation	PREDICTED: Solanum lycopersicum suberization-associated anionic peroxidase 2-like (LOC101265511), mRNA	1
milR010-3p	XM_004235700.4	3	19.817	1	20	2214	2233	AGCCAAAUGUGGAGCUCGAU	::::::::::: :::::: :	AUCGAGCUCCAGAUUUGGAU	Translation	PREDICTED: Solanum lycopersicum kinesin-like protein NACK1 (LOC101263097), transcript variant X1, mRNA	1
milR010-3p	XM_010320328.3	3	19.817	1	20	2228	2247	AGCCAAAUGUGGAGCUCGAU	::::::::::: :::::: :	AUCGAGCUCCAGAUUUGGAU	Translation	PREDICTED: Solanum lycopersicum kinesin-like protein NACK1 (LOC101263097), transcript variant X2, mRNA	1
milR010-3p	XM_004234772.4	3	17.961	1	20	627	646	AGCCAAAUGUGGAGCUCGAU	:::::: ::.::::::::	UUCGAGCCACAUAUUUGGCU	Cleavage	PREDICTED: Solanum lycopersicum uncharacterized LOC101267492 (LOC101267492), mRNA	1
milR010-3p	XM_010324025.2	3	21.028	1	20	3926	3945	AGCCAAAUGUGGAGCUCGAU	: : ::::::::::::::	CGCCAACUCCACAUUUGGCU	Cleavage	PREDICTED: Solanum lycopersicum ABC transporter G family member 31-like (LOC101256595), mRNA	1
milR011-3p	XM_004247813.4	3	16.695	1	21	869	889	AGUUGGUUAGAGCUUCGUACU	:::::::::.:: :::::	UAUACGAAGCUUUAUCCAACC	Cleavage	PREDICTED: Solanum lycopersicum epimerase family protein SDR39U1 homolog, chloroplastic (LOC101265865), mRNA	1
milR011-3p	XM_010321086.3	3	14.072	1	21	163	183	AGUUGGUUAGAGCUUCGUACU	::::::: :: ::::::::	GUUACGAAGAUCGAACCAACU	Translation	PREDICTED: Solanum lycopersicum probable peroxygenase 5 (LOC101266813), mRNA	1
milR011-3p	XM_004241042.4	3	15.366	1	21	1124	1144	AGUUGGUUAGAGCUUCGUACU	::::.::::.:::.:: ::	UUUACGGAGCUUUAAUCAUCU	Cleavage	PREDICTED: Solanum lycopersicum laccase-12-like (LOC101251481), mRNA	1
milR011-3p	XM_004233663.4	3	19.504	1	21	615	635	AGUUGGUUAGAGCUUCGUACU	::: :::.:.:.::::.::	CAUACCAAGUUUUGACCAGCU	Cleavage	PREDICTED: Solanum lycopersicum caffeoylshikimate esterase-like (LOC101254661), mRNA	1
milR011-3p	XM_004233290.4	3	15.285	1	21	2865	2885	AGUUGGUUAGAGCUUCGUACU	:: ::.:::.:.:::::.:	UAUAGGAGGCUUUGACCAAUU	Cleavage	PREDICTED: Solanum lycopersicum uncharacterized LOC101260896 (LOC101260896), mRNA	1
milR011-3p	XR_003244687.1	3	13.129	1	21	3086	3106	AGUUGGUUAGAGCUUCGUACU	::: :::::::::::::	UUUACUUAGCUCUAACCAACA	Cleavage	PREDICTED: Solanum lycopersicum uncharacterized LOC104644842 (LOC104644842), transcript variant X23, ncRNA	1
milR011-3p	XR_002026401.2	3	13.129	1	21	5562	5582	AGUUGGUUAGAGCUUCGUACU	::: :::::::::::::	UUUACUUAGCUCUAACCAACA	Cleavage	PREDICTED: Solanum lycopersicum uncharacterized LOC104644842 (LOC104644842), transcript variant X18, ncRNA	1
milR011-3p	XR_003244685.1	3	13.129	1	21	5579	5599	AGUUGGUUAGAGCUUCGUACU	::: :::::::::::::	UUUACUUAGCUCUAACCAACA	Cleavage	PREDICTED: Solanum lycopersicum uncharacterized LOC104644842 (LOC104644842), transcript variant X20, ncRNA	1
milR011-3p	XR_002026402.2	3	13.129	1	21	5582	5602	AGUUGGUUAGAGCUUCGUACU	::: :::::::::::::	UUUACUUAGCUCUAACCAACA	Cleavage	PREDICTED: Solanum lycopersicum uncharacterized LOC104644842 (LOC104644842), transcript variant X19, ncRNA	1
milR011-3p	XR_003244686.1	3	13.129	1	21	5638	5658	AGUUGGUUAGAGCUUCGUACU	::: :::::::::::::	UUUACUUAGCUCUAACCAACA	Cleavage	PREDICTED: Solanum lycopersicum uncharacterized LOC104644842 (LOC104644842), transcript variant X22, ncRNA	1
milR011-3p	XR_002026398.2	3	13.129	1	21	5938	5958	AGUUGGUUAGAGCUUCGUACU	::: :::::::::::::	UUUACUUAGCUCUAACCAACA	Cleavage	PREDICTED: Solanum lycopersicum uncharacterized LOC104644842 (LOC104644842), transcript variant X17, ncRNA	1
milR011-3p	XR_003244682.1	3	13.129	1	21	6268	6288	AGUUGGUUAGAGCUUCGUACU	::: :::::::::::::	UUUACUUAGCUCUAACCAACA	Cleavage	PREDICTED: Solanum lycopersicum uncharacterized LOC104644842 (LOC104644842), transcript variant X8, ncRNA	1
milR011-3p	XR_003244681.1	3	13.129	1	21	6645	6665	AGUUGGUUAGAGCUUCGUACU	::: :::::::::::::	UUUACUUAGCUCUAACCAACA	Cleavage	PREDICTED: Solanum lycopersicum uncharacterized LOC104644842 (LOC104644842), transcript variant X7, ncRNA	1
milR011-3p	XR_003244684.1	3	13.129	1	21	8039	8059	AGUUGGUUAGAGCUUCGUACU	::: :::::::::::::	UUUACUUAGCUCUAACCAACA	Cleavage	PREDICTED: Solanum lycopersicum uncharacterized LOC104644842 (LOC104644842), transcript variant X16, ncRNA	1
milR011-3p	XR_002026404.2	3	13.129	1	21	8122	8142	AGUUGGUUAGAGCUUCGUACU	::: :::::::::::::	UUUACUUAGCUCUAACCAACA	Cleavage	PREDICTED: Solanum lycopersicum uncharacterized LOC104644842 (LOC104644842), transcript variant X15, ncRNA	1
milR011-3p	XR_002026397.2	3	13.129	1	21	8170	8190	AGUUGGUUAGAGCUUCGUACU	::: :::::::::::::	UUUACUUAGCUCUAACCAACA	Cleavage	PREDICTED: Solanum lycopersicum uncharacterized LOC104644842 (LOC104644842), transcript variant X11, ncRNA	1
milR011-3p	XR_003244683.1	3	13.129	1	21	8245	8265	AGUUGGUUAGAGCUUCGUACU	::: :::::::::::::	UUUACUUAGCUCUAACCAACA	Cleavage	PREDICTED: Solanum lycopersicum uncharacterized LOC104644842 (LOC104644842), transcript variant X12, ncRNA	1
milR011-3p	XR_002026403.2	3	13.129	1	21	8314	8334	AGUUGGUUAGAGCUUCGUACU	::: :::::::::::::	UUUACUUAGCUCUAACCAACA	Cleavage	PREDICTED: Solanum lycopersicum uncharacterized LOC104644842 (LOC104644842), transcript variant X14, ncRNA	1
milR011-3p	XR_002026399.2	3	13.129	1	21	8369	8389	AGUUGGUUAGAGCUUCGUACU	::: :::::::::::::	UUUACUUAGCUCUAACCAACA	Cleavage	PREDICTED: Solanum lycopersicum uncharacterized LOC104644842 (LOC104644842), transcript variant X9, ncRNA	1
milR011-3p	XR_002026396.2	3	13.129	1	21	8413	8433	AGUUGGUUAGAGCUUCGUACU	::: :::::::::::::	UUUACUUAGCUCUAACCAACA	Cleavage	PREDICTED: Solanum lycopersicum uncharacterized LOC104644842 (LOC104644842), transcript variant X10, ncRNA	1
milR011-3p	XR_002026400.2	3	13.129	1	21	8753	8773	AGUUGGUUAGAGCUUCGUACU	::: :::::::::::::	UUUACUUAGCUCUAACCAACA	Cleavage	PREDICTED: Solanum lycopersicum uncharacterized LOC104644842 (LOC104644842), transcript variant X13, ncRNA	1
milR011-3p	XR_003244680.1	3	13.129	1	21	8524	8544	AGUUGGUUAGAGCUUCGUACU	::: :::::::::::::	UUUACUUAGCUCUAACCAACA	Cleavage	PREDICTED: Solanum lycopersicum uncharacterized LOC104644842 (LOC104644842), transcript variant X6, ncRNA	1
milR011-3p	XR_003244679.1	3	13.129	1	21	8666	8686	AGUUGGUUAGAGCUUCGUACU	::: :::::::::::::	UUUACUUAGCUCUAACCAACA	Cleavage	PREDICTED: Solanum lycopersicum uncharacterized LOC104644842 (LOC104644842), transcript variant X5, ncRNA	1
milR011-3p	XR_002026394.2	3	13.129	1	21	8669	8689	AGUUGGUUAGAGCUUCGUACU	::: :::::::::::::	UUUACUUAGCUCUAACCAACA	Cleavage	PREDICTED: Solanum lycopersicum uncharacterized LOC104644842 (LOC104644842), transcript variant X4, ncRNA	1
milR011-3p	XR_003244678.1	3	13.129	1	21	8749	8769	AGUUGGUUAGAGCUUCGUACU	::: :::::::::::::	UUUACUUAGCUCUAACCAACA	Cleavage	PREDICTED: Solanum lycopersicum uncharacterized LOC104644842 (LOC104644842), transcript variant X2, ncRNA	1
milR011-3p	XR_002026393.2	3	13.129	1	21	8752	8772	AGUUGGUUAGAGCUUCGUACU	::: :::::::::::::	UUUACUUAGCUCUAACCAACA	Cleavage	PREDICTED: Solanum lycopersicum uncharacterized LOC104644842 (LOC104644842), transcript variant X1, ncRNA	1
milR012-3p	XM_019212483.2	3	16.069	1	22	847	868	CUUGGUGUUGGUGCAGUAGACA	:: :::.::. .::::::::::	UGCCUAUUGUUUCAACACCAAG	Cleavage	PREDICTED: Solanum lycopersicum patatin-like protein 2 (LOC101254161), mRNA	1
milR012-3p	XM_026030757.1	3	14.401	1	22	558	579	CUUGGUGUUGGUGCAGUAGACA	:. ::::::::.:::..:::	GAUUGACUGCACCGACAUUAAG	Cleavage	PREDICTED: Solanum lycopersicum uncharacterized LOC112940044 (LOC112940044), mRNA	1
milR012-3p	XM_004251735.4	3	9.851	1	22	239	260	CUUGGUGUUGGUGCAGUAGACA	:.::.: ::.::::::::.:	AAUUUAUUCCAUCAACACCAGG	Cleavage	PREDICTED: Solanum lycopersicum UDP-glucuronate 4-epimerase 1 (LOC101251855), mRNA	1
milR012-3p	XM_004239609.4	3	16.814	1	22	2223	2244	CUUGGUGUUGGUGCAGUAGACA	:.:: :::::.::.::::.:	AUUUUAAUGCACUAAUACCAGG	Cleavage	PREDICTED: Solanum lycopersicum methyltransferase-like protein 1 (LOC101248975), mRNA	1
milR012-3p	XM_010324871.3	3	17.383	1	22	1295	1316	CUUGGUGUUGGUGCAGUAGACA	: ::.:::::..:...:::::	AGGCUGCUGCAUUAGUGCCAAG	Cleavage	PREDICTED: Solanum lycopersicum putative cysteine-rich receptor-like protein kinase 35 (LOC101244390), transcript variant X2, mRNA	1
milR012-3p	XM_019215385.2	3	22.841	1	22	286	307	CUUGGUGUUGGUGCAGUAGACA	:::::::.:.:.::::: :	CCGCUACUGCGCUAGCACCACG	Cleavage	PREDICTED: Solanum lycopersicum lachrymatory-factor synthase-like (LOC109120967), mRNA	1
milR012-3p	NM_001347322.1	3	22.562	1	22	980	1001	CUUGGUGUUGGUGCAGUAGACA	:: :: .:: :::::::.::::	UGGCUUUUGGACCAACAUCAAG	Cleavage	Solanum lycopersicum WD repeat-containing protein (LOC101246693), mRNA	1
milR012-3p	XM_026029432.1	3	19.899	1	22	1413	1434	CUUGGUGUUGGUGCAGUAGACA	.:.:::..:.::::.::::	AUGUUGCUGUGCUAACAUCAAG	Cleavage	PREDICTED: Solanum lycopersicum PH, RCC1 and FYVE domains-containing protein 1 (LOC101267670), transcript variant X5, mRNA	1
milR012-3p	XM_026029431.1	3	19.899	1	22	1668	1689	CUUGGUGUUGGUGCAGUAGACA	.:.:::..:.::::.::::	AUGUUGCUGUGCUAACAUCAAG	Cleavage	PREDICTED: Solanum lycopersicum PH, RCC1 and FYVE domains-containing protein 1 (LOC101267670), transcript variant X2, mRNA	1
milR012-3p	XM_010318258.3	3	19.899	1	22	1680	1701	CUUGGUGUUGGUGCAGUAGACA	.:.:::..:.::::.::::	AUGUUGCUGUGCUAACAUCAAG	Cleavage	PREDICTED: Solanum lycopersicum PH, RCC1 and FYVE domains-containing protein 1 (LOC101267670), transcript variant X3, mRNA	1
milR012-3p	XM_010318259.3	3	19.899	1	22	2037	2058	CUUGGUGUUGGUGCAGUAGACA	.:.:::..:.::::.::::	AUGUUGCUGUGCUAACAUCAAG	Cleavage	PREDICTED: Solanum lycopersicum PH, RCC1 and FYVE domains-containing protein 1 (LOC101267670), transcript variant X4, mRNA	1
milR012-3p	XM_010318257.3	3	19.899	1	22	2033	2054	CUUGGUGUUGGUGCAGUAGACA	.:.:::..:.::::.::::	AUGUUGCUGUGCUAACAUCAAG	Cleavage	PREDICTED: Solanum lycopersicum PH, RCC1 and FYVE domains-containing protein 1 (LOC101267670), transcript variant X1, mRNA	1
milR012-3p	XM_004244663.4	3	13.765	1	22	4531	4552	CUUGGUGUUGGUGCAGUAGACA	:.: :: ::::::::.::::	AUUUUCCUUCACCAACAUCAAG	Cleavage	PREDICTED: Solanum lycopersicum protein transport protein SEC16A homolog (LOC101258084), mRNA	1
milR012-3p	XM_004249429.4	3	16.477	1	22	694	715	CUUGGUGUUGGUGCAGUAGACA	: ::::::::::.::::.	UUACAACUGCACCAAUACCAGA	Cleavage	PREDICTED: Solanum lycopersicum peptidyl-prolyl cis-trans isomerase CYP21-4 (LOC101243840), mRNA	1
milR012-3p	XR_003244225.1	3	12.051	1	22	1778	1799	CUUGGUGUUGGUGCAGUAGACA	: :::.:::::.::::::	UUGAUUCUGUACCAAUACCAAG	Cleavage	PREDICTED: Solanum lycopersicum uncharacterized LOC112940281 (LOC112940281), ncRNA	1
milR012-3p	XR_740505.3	3	16.786	1	22	574	595	CUUGGUGUUGGUGCAGUAGACA	.:: ::.::.:.:::::::	AUAUUAAUGUACUAGCACCAAG	Cleavage	PREDICTED: Solanum lycopersicum uncharacterized LOC104646395 (LOC104646395), ncRNA	1
milR014-5p	NM_001247447.2	3	18.93	1	22	879	900	CGGCAGAUUAGUAGUCAGGUGG	:..:::::.::: ::::::::	CUGCCUGAUUACAAAUCUGCCU	Translation	Solanum lycopersicum cyclin-dependent protein kinase cdc2A-1 (SICDKA1), mRNA	1
milR014-5p	XM_004243193.3	3	20.699	1	22	1994	2015	CGGCAGAUUAGUAGUCAGGUGG	.:..::: ::.::::::::::	UCGUCUGCCUGCUAAUCUGCCU	Cleavage	PREDICTED: Solanum lycopersicum probable LRR receptor-like serine/threonine-protein kinase At1g07650 (LOC101258671), mRNA	1
milR014-5p	XM_010327412.3	3	18.285	1	22	2732	2753	CGGCAGAUUAGUAGUCAGGUGG	:..:.: : :::::::::::.:	CUGCUUUAAUACUAAUCUGCUG	Cleavage	PREDICTED: Solanum lycopersicum protein transport Sec1a (LOC101251922), transcript variant X3, mRNA	1
milR014-5p	XM_019215835.2	3	18.285	1	22	2837	2858	CGGCAGAUUAGUAGUCAGGUGG	:..:.: : :::::::::::.:	CUGCUUUAAUACUAAUCUGCUG	Cleavage	PREDICTED: Solanum lycopersicum protein transport Sec1a (LOC101251922), transcript variant X2, mRNA	1
milR014-5p	XM_019215833.2	3	18.285	1	22	2841	2862	CGGCAGAUUAGUAGUCAGGUGG	:..:.: : :::::::::::.:	CUGCUUUAAUACUAAUCUGCUG	Cleavage	PREDICTED: Solanum lycopersicum protein transport Sec1a (LOC101251922), transcript variant X1, mRNA	1
milR015-3p	XR_003247190.1	3	18.787	1	20	285	304	ACGGCAAGUGCACUGACAUC	::::.: ::::.::::::	UAUGUUACUGCAUUUGCCGA	Cleavage	PREDICTED: Solanum lycopersicum uncharacterized LOC112941681 (LOC112941681), ncRNA	1
milR015-3p	XM_010327343.1	3	16.341	1	20	1408	1427	ACGGCAAGUGCACUGACAUC	:::: :: ::.:.:::::::	GAUGGCAAUGUAUUUGCCGU	Cleavage	PREDICTED: Solanum lycopersicum LRR receptor-like serine/threonine-protein kinase FEI 2 (LOC101257290), transcript variant X2, mRNA	1
milR015-3p	XM_004230693.3	3	14.826	1	20	1630	1649	ACGGCAAGUGCACUGACAUC	:::: ::::::.::::.::	GAUGGAAGUGCAUUUGCUGU	Cleavage	PREDICTED: Solanum lycopersicum probable LRR receptor-like serine/threonine-protein kinase At4g37250 (LOC101252632), mRNA	1
milR015-3p	XM_004245979.2	3	16.341	1	20	1425	1444	ACGGCAAGUGCACUGACAUC	:::: :: ::.:.:::::::	GAUGGCAAUGUAUUUGCCGU	Cleavage	PREDICTED: Solanum lycopersicum LRR receptor-like serine/threonine-protein kinase FEI 2 (LOC101257290), transcript variant X1, mRNA	1
milR015-3p	XR_003247858.1	3	20.616	1	20	84	103	ACGGCAAGUGCACUGACAUC	::::.: ::::.::::::	UAUGUUACUGCAUUUGCCGA	Cleavage	PREDICTED: Solanum lycopersicum uncharacterized LOC112942025 (LOC112942025), ncRNA	1
milR015-3p	XM_026029739.1	3	16.808	1	20	502	521	ACGGCAAGUGCACUGACAUC	::::.: ::::.::::::	UAUGUUACUGCAUUUGCCGA	Cleavage	PREDICTED: Solanum lycopersicum uncharacterized LOC112940962 (LOC112940962), mRNA	1
milR015-3p	XM_026030981.1	3	21.646	1	20	690	709	ACGGCAAGUGCACUGACAUC	::::.: ::::.::::::	UAUGUUACUGCAUUUGCCGA	Cleavage	PREDICTED: Solanum lycopersicum uncharacterized LOC112941499 (LOC112941499), mRNA	1
milR015-3p	XM_026032675.1	3	18.958	1	20	714	733	ACGGCAAGUGCACUGACAUC	::::.: ::::.::::::	UAUGUUACUGCAUUUGCCGA	Cleavage	PREDICTED: Solanum lycopersicum uncharacterized LOC104648894 (LOC104648894), mRNA	1
milR015-3p	XM_004230586.4	3	8.663	1	20	490	509	ACGGCAAGUGCACUGACAUC	:::.: ::.:::::::::	CUUGUUAUUGUACUUGCCGU	Cleavage	PREDICTED: Solanum lycopersicum uncharacterized LOC101244424 (LOC101244424), mRNA	1
milR015-3p	XM_026032970.1	3	18.01	1	20	1319	1338	ACGGCAAGUGCACUGACAUC	::::.: ::::.::::::	UAUGUUACUGCAUUUGCCGA	Cleavage	PREDICTED: Solanum lycopersicum uncharacterized LOC112942171 (LOC112942171), mRNA	1
milR015-3p	XM_026033157.1	3	18.787	1	20	1567	1586	ACGGCAAGUGCACUGACAUC	::::.: ::::.::::::	UAUGUUACUGCAUUUGCCGA	Cleavage	PREDICTED: Solanum lycopersicum uncharacterized LOC109121328 (LOC109121328), mRNA	1
milR015-3p	XM_026029009.1	3	19.509	1	20	1463	1482	ACGGCAAGUGCACUGACAUC	::::.: ::::.::::::	UAUGUUACUGCAUUUGCCGA	Cleavage	PREDICTED: Solanum lycopersicum uncharacterized LOC112940748 (LOC112940748), transcript variant X2, mRNA	1
milR015-3p	XM_026029008.1	3	19.509	1	20	1463	1482	ACGGCAAGUGCACUGACAUC	::::.: ::::.::::::	UAUGUUACUGCAUUUGCCGA	Cleavage	PREDICTED: Solanum lycopersicum uncharacterized LOC112940748 (LOC112940748), transcript variant X1, mRNA	1
milR015-3p	XM_026027875.1	3	18.443	1	20	1555	1574	ACGGCAAGUGCACUGACAUC	::::.: ::::.::::::	UAUGUUACUGCAUUUGCCGA	Cleavage	PREDICTED: Solanum lycopersicum uncharacterized LOC112940142 (LOC112940142), mRNA	1
milR015-3p	XM_026031581.1	3	19.472	1	20	1910	1929	ACGGCAAGUGCACUGACAUC	::::.: ::::.::::::	UAUGUUACUGCAUUUGCCGA	Cleavage	PREDICTED: Solanum lycopersicum uncharacterized LOC101250419 (LOC101250419), mRNA	1
milR015-3p	XM_026031700.1	3	19.605	1	20	2365	2384	ACGGCAAGUGCACUGACAUC	::::.: ::::.::::::	UAUGUUACUGCAUUUGCCGA	Cleavage	PREDICTED: Solanum lycopersicum uncharacterized LOC104648097 (LOC104648097), mRNA	1
milR015-3p	XM_026032623.1	3	19.47	1	20	2404	2423	ACGGCAAGUGCACUGACAUC	::::.: ::::.::::::	UAUGUUACUGCAUUUGCCGA	Cleavage	PREDICTED: Solanum lycopersicum uncharacterized LOC104648908 (LOC104648908), mRNA	1
milR015-3p	XM_019210936.2	3	16.75	1	20	2892	2911	ACGGCAAGUGCACUGACAUC	::::.: ::::.::::::	UAUGUUACUGCAUUUGCCGA	Cleavage	PREDICTED: Solanum lycopersicum uncharacterized LOC109118889 (LOC109118889), mRNA	1
milR015-3p	XM_026028741.1	3	20.492	1	20	3053	3072	ACGGCAAGUGCACUGACAUC	::::.: ::::.::::::	UAUGUUACUGCAUUUGCCGA	Cleavage	PREDICTED: Solanum lycopersicum uncharacterized LOC104644920 (LOC104644920), mRNA	1
milR015-3p	XM_010323899.3	3	19.314	1	20	3266	3285	ACGGCAAGUGCACUGACAUC	::::.: ::::.::::::	UAUGUUACUGCAUUUGCCGA	Cleavage	PREDICTED: Solanum lycopersicum uncharacterized LOC104647972 (LOC104647972), mRNA	1
milR015-3p	XM_010323862.3	3	19.314	1	20	3254	3273	ACGGCAAGUGCACUGACAUC	::::.: ::::.::::::	UAUGUUACUGCAUUUGCCGA	Cleavage	PREDICTED: Solanum lycopersicum uncharacterized LOC104647956 (LOC104647956), mRNA	1
milR015-3p	XM_026032961.1	3	19.481	1	20	3422	3441	ACGGCAAGUGCACUGACAUC	::::.: ::::.::::::	UAUGUUACUGCAUUUGCCGA	Cleavage	PREDICTED: Solanum lycopersicum uncharacterized LOC104645401 (LOC104645401), transcript variant X3, mRNA	1
milR015-3p	XM_026032960.1	3	19.481	1	20	3425	3444	ACGGCAAGUGCACUGACAUC	::::.: ::::.::::::	UAUGUUACUGCAUUUGCCGA	Cleavage	PREDICTED: Solanum lycopersicum uncharacterized LOC104645401 (LOC104645401), transcript variant X2, mRNA	1
milR015-3p	XM_026032959.1	3	19.481	1	20	3564	3583	ACGGCAAGUGCACUGACAUC	::::.: ::::.::::::	UAUGUUACUGCAUUUGCCGA	Cleavage	PREDICTED: Solanum lycopersicum uncharacterized LOC104645401 (LOC104645401), transcript variant X1, mRNA	1
milR015-3p	XM_010318296.3	3	16.722	1	20	1652	1671	ACGGCAAGUGCACUGACAUC	::::. :::::::::: ::	CAUGUUCGUGCACUUGCAGU	Cleavage	PREDICTED: Solanum lycopersicum abnormal spindle-like microcephaly-associated protein homolog (LOC101256940), transcript variant X2, mRNA	1
milR015-3p	XM_010318295.3	3	16.722	1	20	1651	1670	ACGGCAAGUGCACUGACAUC	::::. :::::::::: ::	CAUGUUCGUGCACUUGCAGU	Cleavage	PREDICTED: Solanum lycopersicum abnormal spindle-like microcephaly-associated protein homolog (LOC101256940), transcript variant X1, mRNA	1
milR016-5p	XM_004243539.4	3	16.003	1	22	820	841	CGACGUCGUGUGGAUGGAGCCU	: :.:.::::..::::::::	CAGAUUCGUCCAUGCGACGUCG	Cleavage	PREDICTED: Solanum lycopersicum uncharacterized LOC101264343 (LOC101264343), mRNA	1
milR017-3p	XM_010317391.2	3	24.679	1	24	955	978	ACGAGAUGGUUGGUGACAAGGACA	::. ::: :::::.::::::.:	GGUUGUUGCCACCAGCCAUCUUGA	Cleavage	PREDICTED: Solanum lycopersicum uncharacterized LOC101257617 (LOC101257617), transcript variant X2, mRNA	1
milR017-3p	XM_004231565.3	3	24.679	1	24	992	1015	ACGAGAUGGUUGGUGACAAGGACA	::. ::: :::::.::::::.:	GGUUGUUGCCACCAGCCAUCUUGA	Cleavage	PREDICTED: Solanum lycopersicum uncharacterized LOC101257617 (LOC101257617), transcript variant X1, mRNA	1
milR017-3p	XM_004246598.4	3	13.062	1	24	3522	3545	ACGAGAUGGUUGGUGACAAGGACA	:.::: :::::::.: :::::	AUCCUUUGGCACCAACUACCUCGU	Cleavage	PREDICTED: Solanum lycopersicum putative white-brown complex homolog protein 30 (LOC101268022), transcript variant X1, mRNA	1
milR017-3p	XM_026033031.1	3	13.062	1	24	3246	3269	ACGAGAUGGUUGGUGACAAGGACA	:.::: :::::::.: :::::	AUCCUUUGGCACCAACUACCUCGU	Cleavage	PREDICTED: Solanum lycopersicum putative white-brown complex homolog protein 30 (LOC101268022), transcript variant X2, mRNA	1
milR017-3p	XM_004231675.4	3	14.003	1	24	1232	1255	ACGAGAUGGUUGGUGACAAGGACA	::: :.:::::::::::.:	ACAACUUUUUACCAACCAUCUUGC	Cleavage	PREDICTED: Solanum lycopersicum protease 2 (LOC101243654), mRNA	1
milR017-3p	XM_026030030.1	3	18.867	1	24	513	536	ACGAGAUGGUUGGUGACAAGGACA	::::.:::::.:::.: ::	GGCAAUUGUUACCAAUCAUUUGGU	Cleavage	PREDICTED: Solanum lycopersicum uncharacterized LOC101258924 (LOC101258924), transcript variant X2, mRNA	1
milR017-3p	XM_010319254.3	3	18.867	1	24	439	462	ACGAGAUGGUUGGUGACAAGGACA	::::.:::::.:::.: ::	GGCAAUUGUUACCAAUCAUUUGGU	Cleavage	PREDICTED: Solanum lycopersicum uncharacterized LOC101258924 (LOC101258924), transcript variant X1, mRNA	1
milR018-5p	XM_026029111.1	3	24.993	1	22	1327	1348	UUGCCGGCUCUCCAACUCUCGA	::::: :::.::::: ::::	AAGAGAGCUGGGGAGCCAGCAA	Cleavage	PREDICTED: Solanum lycopersicum uncharacterized LOC101253557 (LOC101253557), mRNA	1
milR018-5p	XM_010328513.3	3	18.775	1	22	850	871	UUGCCGGCUCUCCAACUCUCGA	:: :: ::: :.::::.:::::	UCAAGUGUUAGGGAGCUGGCAA	Cleavage	PREDICTED: Solanum lycopersicum ubiquinone biosynthesis monooxygenase COQ6, mitochondrial (LOC101257707), transcript variant X2, mRNA	1
milR018-5p	XM_004247786.4	3	18.775	1	22	853	874	UUGCCGGCUCUCCAACUCUCGA	:: :: ::: :.::::.:::::	UCAAGUGUUAGGGAGCUGGCAA	Cleavage	PREDICTED: Solanum lycopersicum ubiquinone biosynthesis monooxygenase COQ6, mitochondrial (LOC101257707), transcript variant X1, mRNA	1
milR018-5p	XM_019215660.2	3	15.483	1	22	4168	4189	UUGCCGGCUCUCCAACUCUCGA	: :::::: :::::..::..:	GCUAGAGUUAGAGAGUUGGUGA	Cleavage	PREDICTED: Solanum lycopersicum protein MON2 homolog (LOC101244609), transcript variant X5, mRNA	1
milR018-5p	XM_010327445.3	3	15.483	1	22	5140	5161	UUGCCGGCUCUCCAACUCUCGA	: :::::: :::::..::..:	GCUAGAGUUAGAGAGUUGGUGA	Cleavage	PREDICTED: Solanum lycopersicum protein MON2 homolog (LOC101244609), transcript variant X4, mRNA	1
milR018-5p	XM_019215659.2	3	15.483	1	22	5143	5164	UUGCCGGCUCUCCAACUCUCGA	: :::::: :::::..::..:	GCUAGAGUUAGAGAGUUGGUGA	Cleavage	PREDICTED: Solanum lycopersicum protein MON2 homolog (LOC101244609), transcript variant X3, mRNA	1
milR018-5p	XM_010327444.3	3	15.483	1	22	5146	5167	UUGCCGGCUCUCCAACUCUCGA	: :::::: :::::..::..:	GCUAGAGUUAGAGAGUUGGUGA	Cleavage	PREDICTED: Solanum lycopersicum protein MON2 homolog (LOC101244609), transcript variant X2, mRNA	1
milR018-5p	XM_019215658.2	3	15.483	1	22	5150	5171	UUGCCGGCUCUCCAACUCUCGA	: :::::: :::::..::..:	GCUAGAGUUAGAGAGUUGGUGA	Cleavage	PREDICTED: Solanum lycopersicum protein MON2 homolog (LOC101244609), transcript variant X1, mRNA	1
milR018-5p	XM_010320979.3	3	16.299	1	22	597	618	UUGCCGGCUCUCCAACUCUCGA	: :::::::::::. ::::	GACAAAGUUGGAGAGCUAGCAA	Cleavage	PREDICTED: Solanum lycopersicum probable low-specificity L-threonine aldolase 1 (LOC101247807), transcript variant X2, mRNA	1
milR018-5p	XM_004236739.4	3	16.299	1	22	646	667	UUGCCGGCUCUCCAACUCUCGA	: :::::::::::. ::::	GACAAAGUUGGAGAGCUAGCAA	Cleavage	PREDICTED: Solanum lycopersicum probable low-specificity L-threonine aldolase 1 (LOC101247807), transcript variant X4, mRNA	1
milR018-5p	XM_004236740.3	3	16.299	1	22	724	745	UUGCCGGCUCUCCAACUCUCGA	: :::::::::::. ::::	GACAAAGUUGGAGAGCUAGCAA	Cleavage	PREDICTED: Solanum lycopersicum probable low-specificity L-threonine aldolase 1 (LOC101247807), transcript variant X5, mRNA	1
milR018-5p	XM_004236741.4	3	16.299	1	22	700	721	UUGCCGGCUCUCCAACUCUCGA	: :::::::::::. ::::	GACAAAGUUGGAGAGCUAGCAA	Cleavage	PREDICTED: Solanum lycopersicum probable low-specificity L-threonine aldolase 1 (LOC101247807), transcript variant X6, mRNA	1
milR018-5p	XM_010320980.3	3	16.299	1	22	686	707	UUGCCGGCUCUCCAACUCUCGA	: :::::::::::. ::::	GACAAAGUUGGAGAGCUAGCAA	Cleavage	PREDICTED: Solanum lycopersicum probable low-specificity L-threonine aldolase 1 (LOC101247807), transcript variant X1, mRNA	1
milR018-5p	XM_010320978.3	3	16.299	1	22	694	715	UUGCCGGCUCUCCAACUCUCGA	: :::::::::::. ::::	GACAAAGUUGGAGAGCUAGCAA	Cleavage	PREDICTED: Solanum lycopersicum probable low-specificity L-threonine aldolase 1 (LOC101247807), transcript variant X3, mRNA	1
milR019-3p	XM_010314495.3	3	16.074	1	24	96	119	CGGAACCGUCGGAAGAAACAUUCA	:::::::::::.::.::::..	CAAAUGUUUCUUCUGAUGGUUUUU	Cleavage	PREDICTED: Solanum lycopersicum E3 ubiquitin-protein ligase BRE1-like 1 (LOC101254859), transcript variant X1, mRNA	1
milR019-3p	XM_004244979.4	3	18.777	1	24	96	119	CGGAACCGUCGGAAGAAACAUUCA	: ::::.:::.::.::::: :	UCCAAGUUUUUUCUGAUGGUUCAG	Cleavage	PREDICTED: Solanum lycopersicum probable carboxylesterase 17 (LOC101258978), mRNA	1
milR019-3p	XM_019212197.2	3	20.746	1	24	179	202	CGGAACCGUCGGAAGAAACAUUCA	:::::::::::: :::.:	CGGCACUUUCUUCCGACGCUUCUG	Cleavage	PREDICTED: Solanum lycopersicum single myb histone 6 (LOC101248266), transcript variant X5, mRNA	1
milR019-3p	XM_019212193.2	3	20.943	1	24	256	279	CGGAACCGUCGGAAGAAACAUUCA	:::::::::::: :::.:	CGGCACUUUCUUCCGACGCUUCUG	Cleavage	PREDICTED: Solanum lycopersicum single myb histone 6 (LOC101248266), transcript variant X2, mRNA	1
milR019-3p	XM_026029250.1	3	20.943	1	24	257	280	CGGAACCGUCGGAAGAAACAUUCA	:::::::::::: :::.:	CGGCACUUUCUUCCGACGCUUCUG	Cleavage	PREDICTED: Solanum lycopersicum single myb histone 6 (LOC101248266), transcript variant X8, mRNA	1
milR019-3p	XM_004230360.4	3	22.771	1	24	1361	1384	CGGAACCGUCGGAAGAAACAUUCA	:::::::..:..::::..:	CACCGGUUUCUUUUGGUGGUUUUG	Cleavage	PREDICTED: Solanum lycopersicum uncharacterized LOC101254642 (LOC101254642), mRNA	1
milR020-3p	XM_010326887.1	3	20.907	1	21	763	783	UGUGAGAACCUGGGCAUGACU	.:::::::::::: :::::.	GGUCAUGCCCAGGAUCUCAUU	Cleavage	PREDICTED: Solanum lycopersicum pentatricopeptide repeat-containing protein At5g10690 (LOC101246457), transcript variant X4, mRNA	1
milR020-3p	XM_004245252.4	3	20.907	1	21	1055	1075	UGUGAGAACCUGGGCAUGACU	.:::::::::::: :::::.	GGUCAUGCCCAGGAUCUCAUU	Cleavage	PREDICTED: Solanum lycopersicum pentatricopeptide repeat-containing protein At5g10690 (LOC101246457), transcript variant X2, mRNA	1
milR020-3p	XM_010326886.3	3	20.907	1	21	1087	1107	UGUGAGAACCUGGGCAUGACU	.:::::::::::: :::::.	GGUCAUGCCCAGGAUCUCAUU	Cleavage	PREDICTED: Solanum lycopersicum pentatricopeptide repeat-containing protein At5g10690 (LOC101246457), transcript variant X3, mRNA	1
milR020-3p	XM_010326885.3	3	20.907	1	21	1084	1104	UGUGAGAACCUGGGCAUGACU	.:::::::::::: :::::.	GGUCAUGCCCAGGAUCUCAUU	Cleavage	PREDICTED: Solanum lycopersicum pentatricopeptide repeat-containing protein At5g10690 (LOC101246457), transcript variant X1, mRNA	1
milR020-3p	XM_019212081.2	3	10.964	1	21	5	25	UGUGAGAACCUGGGCAUGACU	:::.:::..:::::::.::	UGUCGUGCUUAGGUUCUUACC	Cleavage	PREDICTED: Solanum lycopersicum calcineurin B-like protein 3 (LOC101253842), mRNA	1
milR020-3p	XM_004250257.4	3	16.028	1	21	319	339	UGUGAGAACCUGGGCAUGACU	:::::.:::::::::: :	GAACAUGCUCAGGUUCUCAAA	Cleavage	PREDICTED: Solanum lycopersicum protein C2-DOMAIN ABA-RELATED 11 (LOC101267573), transcript variant X3, mRNA	1
milR020-3p	XM_004250256.4	3	16.028	1	21	340	360	UGUGAGAACCUGGGCAUGACU	:::::.:::::::::: :	GAACAUGCUCAGGUUCUCAAA	Cleavage	PREDICTED: Solanum lycopersicum protein C2-DOMAIN ABA-RELATED 11 (LOC101267573), transcript variant X2, mRNA	1
milR020-3p	XM_004250255.3	3	16.028	1	21	342	362	UGUGAGAACCUGGGCAUGACU	:::::.:::::::::: :	GAACAUGCUCAGGUUCUCAAA	Cleavage	PREDICTED: Solanum lycopersicum protein C2-DOMAIN ABA-RELATED 11 (LOC101267573), transcript variant X1, mRNA	1
milR020-3p	XM_010321738.3	3	15.544	1	21	1011	1031	UGUGAGAACCUGGGCAUGACU	:: :::::::::.:.:::	UUGCAAGCCCAGGUUUUUACA	Cleavage	PREDICTED: Solanum lycopersicum uncharacterized LOC101266329 (LOC101266329), transcript variant X2, mRNA	1
milR020-3p	XM_004237699.4	3	15.544	1	21	1072	1092	UGUGAGAACCUGGGCAUGACU	:: :::::::::.:.:::	UUGCAAGCCCAGGUUUUUACA	Cleavage	PREDICTED: Solanum lycopersicum uncharacterized LOC101266329 (LOC101266329), transcript variant X1, mRNA	1
milR020-3p	XR_003246587.1	3	15.544	1	21	1126	1146	UGUGAGAACCUGGGCAUGACU	:: :::::::::.:.:::	UUGCAAGCCCAGGUUUUUACA	Cleavage	PREDICTED: Solanum lycopersicum uncharacterized LOC101266329 (LOC101266329), transcript variant X3, misc_RNA	1
milR020-3p	XM_026032707.1	3	17.879	1	21	703	723	UGUGAGAACCUGGGCAUGACU	::: ::.:::::::.:::	CAACAUUCCUAGGUUCUUACA	Cleavage	PREDICTED: Solanum lycopersicum mRNA-capping enzyme-like (LOC101259365), transcript variant X6, mRNA	1
milR020-3p	XM_026032706.1	3	17.879	1	21	703	723	UGUGAGAACCUGGGCAUGACU	::: ::.:::::::.:::	CAACAUUCCUAGGUUCUUACA	Cleavage	PREDICTED: Solanum lycopersicum mRNA-capping enzyme-like (LOC101259365), transcript variant X5, mRNA	1
milR020-3p	XM_004240765.3	3	6.902	1	21	1263	1283	UGUGAGAACCUGGGCAUGACU	:::: ...:::::.:::::	UAUCAUUUUUAGGUUUUCACA	Cleavage	PREDICTED: Solanum lycopersicum receptor-like protein 43 (LOC101250701), mRNA	1
milR020-3p	XM_010319342.2	3	20.442	1	21	635	655	UGUGAGAACCUGGGCAUGACU	::: ::.:::::::: :::	UUUCAGGCUCAGGUUCUGACA	Cleavage	PREDICTED: Solanum lycopersicum uncharacterized LOC101247498 (LOC101247498), transcript variant X4, mRNA	1
milR020-3p	XM_004234416.4	3	18.01	1	21	636	656	UGUGAGAACCUGGGCAUGACU	::: ::.:::::::: :::	UUUCAGGCUCAGGUUCUGACA	Cleavage	PREDICTED: Solanum lycopersicum uncharacterized LOC101247498 (LOC101247498), transcript variant X2, mRNA	1
milR020-3p	XM_010319340.3	3	18.01	1	21	792	812	UGUGAGAACCUGGGCAUGACU	::: ::.:::::::: :::	UUUCAGGCUCAGGUUCUGACA	Cleavage	PREDICTED: Solanum lycopersicum uncharacterized LOC101247498 (LOC101247498), transcript variant X1, mRNA	1
milR020-3p	XM_010319341.2	3	20.442	1	21	1326	1346	UGUGAGAACCUGGGCAUGACU	::: ::.:::::::: :::	UUUCAGGCUCAGGUUCUGACA	Cleavage	PREDICTED: Solanum lycopersicum uncharacterized LOC101247498 (LOC101247498), transcript variant X3, mRNA	1
milR020-3p	XR_003244549.1	3	13.409	1	21	1239	1259	UGUGAGAACCUGGGCAUGACU	: :: ::.:::::::::.:	UAUAAUACCUAGGUUCUCAUA	Cleavage	PREDICTED: Solanum lycopersicum uncharacterized LOC112940419 (LOC112940419), ncRNA	1
milR020-3p	XM_010321374.3	3	20.888	1	21	1904	1924	UGUGAGAACCUGGGCAUGACU	: :: ::::::::::..::	GCUGAUCCCCAGGUUCUUGCA	Cleavage	PREDICTED: Solanum lycopersicum exportin-7-A (LOC101262148), transcript variant X6, mRNA	1
milR020-3p	XM_010321369.3	3	20.888	1	21	1904	1924	UGUGAGAACCUGGGCAUGACU	: :: ::::::::::..::	GCUGAUCCCCAGGUUCUUGCA	Cleavage	PREDICTED: Solanum lycopersicum exportin-7-A (LOC101262148), transcript variant X5, mRNA	1
milR020-3p	XM_026030219.1	3	20.888	1	21	1904	1924	UGUGAGAACCUGGGCAUGACU	: :: ::::::::::..::	GCUGAUCCCCAGGUUCUUGCA	Cleavage	PREDICTED: Solanum lycopersicum exportin-7-A (LOC101262148), transcript variant X4, mRNA	1
milR020-3p	XM_010321355.3	3	20.888	1	21	1904	1924	UGUGAGAACCUGGGCAUGACU	: :: ::::::::::..::	GCUGAUCCCCAGGUUCUUGCA	Cleavage	PREDICTED: Solanum lycopersicum exportin-7-A (LOC101262148), transcript variant X3, mRNA	1
milR020-3p	XM_026030213.1	3	20.888	1	21	1904	1924	UGUGAGAACCUGGGCAUGACU	: :: ::::::::::..::	GCUGAUCCCCAGGUUCUUGCA	Cleavage	PREDICTED: Solanum lycopersicum exportin-7-A (LOC101262148), transcript variant X1, mRNA	1
milR020-3p	XM_026030214.1	3	20.888	1	21	3579	3599	UGUGAGAACCUGGGCAUGACU	: :: ::::::::::..::	GCUGAUCCCCAGGUUCUUGCA	Cleavage	PREDICTED: Solanum lycopersicum exportin-7-A (LOC101262148), transcript variant X2, mRNA	1
milR020-3p	XM_004242467.3	3	12.808	1	21	4334	4354	UGUGAGAACCUGGGCAUGACU	::: :.::::::.:::::	GUUCAGACUCAGGUUUUCACA	Cleavage	PREDICTED: Solanum lycopersicum DExH-box ATP-dependent RNA helicase DExH12 (LOC101255504), mRNA	1
milR021-5p	NM_001321297.1	3	24.671	1	20	595	614	UCGGAUGUGUUGAGUUGAGC	:::.. : ::::::::::::	GCUUGCCCCAACACAUCCGA	Cleavage	Solanum lycopersicum 14-3-3 protein 1 (TFT1), mRNA	1
milR021-5p	XM_004245807.4	3	20.81	1	20	2008	2027	UCGGAUGUGUUGAGUUGAGC	::: ::..::::::::::	CGUCAUCUUGACACAUCCGA	Cleavage	PREDICTED: Solanum lycopersicum regulator of nonsense transcripts 1 homolog (LOC101257199), transcript variant X1, mRNA	1
milR021-5p	XM_010327236.3	3	20.81	1	20	2010	2029	UCGGAUGUGUUGAGUUGAGC	::: ::..::::::::::	CGUCAUCUUGACACAUCCGA	Cleavage	PREDICTED: Solanum lycopersicum regulator of nonsense transcripts 1 homolog (LOC101257199), transcript variant X2, mRNA	1
milR021-5p	XM_004253155.4	3	14.806	1	20	1215	1234	UCGGAUGUGUUGAGUUGAGC	.::: :::::::::::.:	AUUCACCUCAACACAUCUGU	Cleavage	PREDICTED: Solanum lycopersicum L-ascorbate oxidase homolog (LOC101249255), mRNA	1
milR021-5p	XM_010321023.3	3	18.011	1	20	1266	1285	UCGGAUGUGUUGAGUUGAGC	:: :.::.::::..:::::	CCUAAGCUUAACAUGUCCGA	Cleavage	PREDICTED: Solanum lycopersicum uncharacterized LOC101265224 (LOC101265224), transcript variant X1, mRNA	1
milR021-5p	XM_004236796.4	3	18.011	1	20	1266	1285	UCGGAUGUGUUGAGUUGAGC	:: :.::.::::..:::::	CCUAAGCUUAACAUGUCCGA	Cleavage	PREDICTED: Solanum lycopersicum uncharacterized LOC101265224 (LOC101265224), transcript variant X3, mRNA	1
milR021-5p	XM_010315476.3	3	13.357	1	20	959	978	UCGGAUGUGUUGAGUUGAGC	: ::..:::::::::..::	UCACAGUUCAACACAUUUGA	Cleavage	PREDICTED: Solanum lycopersicum receptor-like protein 54 (LOC104644834), mRNA	1
milR021-5p	XM_026030585.1	3	18.011	1	20	1266	1285	UCGGAUGUGUUGAGUUGAGC	:: :.::.::::..:::::	CCUAAGCUUAACAUGUCCGA	Cleavage	PREDICTED: Solanum lycopersicum uncharacterized LOC101265224 (LOC101265224), transcript variant X2, mRNA	1
milR021-5p	XM_004248990.4	3	5.779	1	20	39	58	UCGGAUGUGUUGAGUUGAGC	::.: :::::::::::: :	ACUUAUCUCAACACAUCCCA	Cleavage	PREDICTED: Solanum lycopersicum uncharacterized LOC101263359 (LOC101263359), mRNA	1
milR021-5p	XM_026032895.1	3	15.381	1	20	1598	1617	UCGGAUGUGUUGAGUUGAGC	:::: ::::::::::::	ACUCAUAUCAACACAUCCGC	Cleavage	PREDICTED: Solanum lycopersicum wall-associated receptor kinase-like 20 (LOC101251218), mRNA	1
miR166-x	XR_741000.3	3.5	12.277	1	21	1893	1913	GGAAUGUUGUCUGGCUCGAGG	:.:::::.. :::::.:::.:	CUUCGAGUUUGACAAUAUUUC	Cleavage	PREDICTED: Solanum lycopersicum uncharacterized LOC104646823 (LOC104646823), ncRNA	1
miR166-x	XM_004237116.4	3.5	15.223	1	21	3051	3071	GGAAUGUUGUCUGGCUCGAGG	:::: :::::: ::::.:::.	CCUCAAGCCAGCCAACGUUCU	Translation	PREDICTED: Solanum lycopersicum FLAGELLIN-SENSING 3 protein (LOC101248095), mRNA	1
miR166-x	XM_004245900.4	3.5	16.021	1	21	1384	1404	GGAAUGUUGUCUGGCUCGAGG	.::.:: :::::..::::::	UCUUGAACCAGAUGACAUUCA	Cleavage	PREDICTED: Solanum lycopersicum syntaxin-22 (LOC101259184), mRNA	1
miR166-x	XM_010321935.3	3.5	23.67	1	21	1746	1766	GGAAUGUUGUCUGGCUCGAGG	::::::.:::: .:::::..	GCUCGAGUCAGAAGACAUUUU	Translation	PREDICTED: Solanum lycopersicum serine hydroxymethyltransferase, mitochondrial (LOC101264818), transcript variant X1, mRNA	1
miR166-x	XR_002027669.2	3.5	21.5	1	21	1793	1813	GGAAUGUUGUCUGGCUCGAGG	::::::.:::: .:::::..	GCUCGAGUCAGAAGACAUUUU	Translation	PREDICTED: Solanum lycopersicum serine hydroxymethyltransferase, mitochondrial (LOC101264818), transcript variant X3, misc_RNA	1
miR166-x	XR_741270.3	3.5	20.74	1	21	1797	1817	GGAAUGUUGUCUGGCUCGAGG	::::::.:::: .:::::..	GCUCGAGUCAGAAGACAUUUU	Translation	PREDICTED: Solanum lycopersicum serine hydroxymethyltransferase, mitochondrial (LOC101264818), transcript variant X2, misc_RNA	1
miR166-x	XM_004239084.4	3.5	13.865	1	21	1757	1777	GGAAUGUUGUCUGGCUCGAGG	.::: ::...::.:::::::.	UCUCUAGUUGGAUAACAUUCU	Cleavage	PREDICTED: Solanum lycopersicum uncharacterized LOC101268683 (LOC101268683), mRNA	1
miR166-x	XM_026029802.1	3.5	17.36	1	21	1015	1035	GGAAUGUUGUCUGGCUCGAGG	.::. ::::::: :::::::.	UCUUAAGCCAGAGAACAUUCU	Translation	PREDICTED: Solanum lycopersicum calcium-dependent protein kinase 26 (LOC101261589), mRNA	1
miR166-x	XM_004237124.4	3.5	15.585	1	21	2562	2582	GGAAUGUUGUCUGGCUCGAGG	.::: ::::: .::::::::.	UCUCAAGCCAAGCAACAUUCU	Translation	PREDICTED: Solanum lycopersicum probable LRR receptor-like serine/threonine-protein kinase At3g47570 (LOC101251570), mRNA	1
miR166-x	XM_019215409.2	3.5	19.323	1	21	587	607	GGAAUGUUGUCUGGCUCGAGG	.::. : .:::::::::::.:	UCUUCAAUCAGACAACAUUUC	Cleavage	PREDICTED: Solanum lycopersicum 6-hydroxynicotinate 3-monooxygenase (LOC101245865), transcript variant X2, mRNA	1
miR166-x	XM_004245170.4	3.5	19.323	1	21	580	600	GGAAUGUUGUCUGGCUCGAGG	.::. : .:::::::::::.:	UCUUCAAUCAGACAACAUUUC	Cleavage	PREDICTED: Solanum lycopersicum 6-hydroxynicotinate 3-monooxygenase (LOC101245865), transcript variant X1, mRNA	1
miR166-x	XM_026032655.1	3.5	19.424	1	21	85	105	GGAAUGUUGUCUGGCUCGAGG	::::::: ::::..::::	UAGCGAGCCAAACAAUGUUCC	Translation	PREDICTED: Solanum lycopersicum nuclear mitotic apparatus protein 1 (LOC101253008), transcript variant X9, mRNA	1
miR166-x	XM_010326241.3	3.5	19.264	1	21	399	419	GGAAUGUUGUCUGGCUCGAGG	::::::: ::::..::::	UAGCGAGCCAAACAAUGUUCC	Translation	PREDICTED: Solanum lycopersicum nuclear mitotic apparatus protein 1 (LOC101253008), transcript variant X8, mRNA	1
miR166-x	XM_010326240.3	3.5	19.264	1	21	402	422	GGAAUGUUGUCUGGCUCGAGG	::::::: ::::..::::	UAGCGAGCCAAACAAUGUUCC	Translation	PREDICTED: Solanum lycopersicum nuclear mitotic apparatus protein 1 (LOC101253008), transcript variant X7, mRNA	1
miR166-x	XM_026032654.1	3.5	19.264	1	21	811	831	GGAAUGUUGUCUGGCUCGAGG	::::::: ::::..::::	UAGCGAGCCAAACAAUGUUCC	Translation	PREDICTED: Solanum lycopersicum nuclear mitotic apparatus protein 1 (LOC101253008), transcript variant X6, mRNA	1
miR166-x	XM_010326236.3	3.5	19.264	1	21	962	982	GGAAUGUUGUCUGGCUCGAGG	::::::: ::::..::::	UAGCGAGCCAAACAAUGUUCC	Translation	PREDICTED: Solanum lycopersicum nuclear mitotic apparatus protein 1 (LOC101253008), transcript variant X2, mRNA	1
miR166-x	XM_010326239.3	3.5	19.264	1	21	982	1002	GGAAUGUUGUCUGGCUCGAGG	::::::: ::::..::::	UAGCGAGCCAAACAAUGUUCC	Translation	PREDICTED: Solanum lycopersicum nuclear mitotic apparatus protein 1 (LOC101253008), transcript variant X5, mRNA	1
miR166-x	XM_010326238.3	3.5	19.264	1	21	991	1011	GGAAUGUUGUCUGGCUCGAGG	::::::: ::::..::::	UAGCGAGCCAAACAAUGUUCC	Translation	PREDICTED: Solanum lycopersicum nuclear mitotic apparatus protein 1 (LOC101253008), transcript variant X4, mRNA	1
miR166-x	XM_010326237.3	3.5	19.264	1	21	1006	1026	GGAAUGUUGUCUGGCUCGAGG	::::::: ::::..::::	UAGCGAGCCAAACAAUGUUCC	Translation	PREDICTED: Solanum lycopersicum nuclear mitotic apparatus protein 1 (LOC101253008), transcript variant X3, mRNA	1
miR166-x	XM_010326235.3	3.5	19.264	1	21	1021	1041	GGAAUGUUGUCUGGCUCGAGG	::::::: ::::..::::	UAGCGAGCCAAACAAUGUUCC	Translation	PREDICTED: Solanum lycopersicum nuclear mitotic apparatus protein 1 (LOC101253008), transcript variant X1, mRNA	1
miR166-x	XM_004245831.4	3.5	17.959	1	21	779	799	GGAAUGUUGUCUGGCUCGAGG	:.:::...::::::::: :	GGUUGAGUUGGACAACAUUAC	Cleavage	PREDICTED: Solanum lycopersicum pentatricopeptide repeat-containing protein At5g46580, chloroplastic (LOC101264145), mRNA	1
miR166-x	XM_010325157.3	3.5	14.822	1	21	1052	1072	GGAAUGUUGUCUGGCUCGAGG	: :. :::.:::.::::::..	CGUUCAGCUAGAUAACAUUUU	Cleavage	PREDICTED: Solanum lycopersicum uncharacterized LOC101254708 (LOC101254708), mRNA	1
miR166-x	XM_004233953.4	3.5	12.569	1	21	1029	1049	GGAAUGUUGUCUGGCUCGAGG	::: ..::.:::::::::	GUACGAUUUAGGCAACAUUCC	Cleavage	PREDICTED: Solanum lycopersicum triacylglycerol lipase 2 (LOC101250773), mRNA	1
miR166-x	XM_004237467.4	3.5	20.985	1	21	2585	2605	GGAAUGUUGUCUGGCUCGAGG	: :: ::.:: :::::::::.	CGUCAAGUCAAACAACAUUCU	Translation	PREDICTED: Solanum lycopersicum leucine-rich repeat receptor-like protein kinase PXL1 (LOC101249348), mRNA	1
miR166-x	XM_004244271.4	3.5	16.67	1	21	2388	2408	GGAAUGUUGUCUGGCUCGAGG	::.: ::::..:::::::	GACCGGGACAGAUGACAUUCC	Cleavage	PREDICTED: Solanum lycopersicum ubiquitin carboxyl-terminal hydrolase 15 (LOC101256108), transcript variant X2, mRNA	1
miR166-x	XM_019214824.2	3.5	16.67	1	21	2455	2475	GGAAUGUUGUCUGGCUCGAGG	::.: ::::..:::::::	GACCGGGACAGAUGACAUUCC	Cleavage	PREDICTED: Solanum lycopersicum ubiquitin carboxyl-terminal hydrolase 15 (LOC101256108), transcript variant X3, mRNA	1
miR166-x	XM_010326116.2	3.5	16.67	1	21	2490	2510	GGAAUGUUGUCUGGCUCGAGG	::.: ::::..:::::::	GACCGGGACAGAUGACAUUCC	Cleavage	PREDICTED: Solanum lycopersicum ubiquitin carboxyl-terminal hydrolase 15 (LOC101256108), transcript variant X1, mRNA	1
miR166-x	XM_004229939.4	3.5	20.844	1	21	1105	1125	GGAAUGUUGUCUGGCUCGAGG	: : ::::::::.::::: .:	CAUAGAGCCAGAUAACAUGUC	Cleavage	PREDICTED: Solanum lycopersicum COP1-interactive protein 1 (LOC101253533), mRNA	1
miR166-x	XR_003246961.1	3.5	10.658	1	21	9664	9684	GGAAUGUUGUCUGGCUCGAGG	:. ::..:::::::::::	UAUUUAGUUAGACAACAUUCA	Cleavage	PREDICTED: Solanum lycopersicum uncharacterized LOC101252397 (LOC101252397), transcript variant X4, ncRNA	1
miR166-x	XM_004247682.4	3.5	23.029	1	21	439	459	GGAAUGUUGUCUGGCUCGAGG	:: ::::.:: :::::::.	UAUCAAGCCGGAGAACAUUCU	Translation	PREDICTED: Solanum lycopersicum phosphoenolpyruvate carboxylase kinase 1 (LOC101251924), mRNA	1
miR166-x	NM_001346426.1	3.5	22.326	1	21	974	994	GGAAUGUUGUCUGGCUCGAGG	::: ::::::.::..::..	GAUCGUGCCAGAUAAUGUUUU	Cleavage	Solanum lycopersicum abscisic acid-insensitive RING protein 4-like (LOC101244445), mRNA	1
miR166-x	XM_026029034.1	3.5	22.326	1	21	1107	1127	GGAAUGUUGUCUGGCUCGAGG	::: ::::::.::..::..	GAUCGUGCCAGAUAAUGUUUU	Cleavage	PREDICTED: Solanum lycopersicum abscisic acid-insensitive RING protein 4-like (LOC101244445), transcript variant X1, mRNA	1
miR166-x	XM_004243700.4	3.5	18.224	1	21	627	647	GGAAUGUUGUCUGGCUCGAGG	:: ::::::::::. :::.	UAUCAAGCCAGACAAUUUUCU	Cleavage	PREDICTED: Solanum lycopersicum casein kinase 1-like protein 2 (LOC101265454), transcript variant X1, mRNA	1
miR166-x	XM_026031970.1	3.5	18.224	1	21	656	676	GGAAUGUUGUCUGGCUCGAGG	:: ::::::::::. :::.	UAUCAAGCCAGACAAUUUUCU	Cleavage	PREDICTED: Solanum lycopersicum casein kinase 1-like protein 2 (LOC101265454), transcript variant X2, mRNA	1
miR166-x	XM_026029681.1	3.5	17.763	1	21	2295	2315	GGAAUGUUGUCUGGCUCGAGG	:. :::: ::.::::::::	UGUUCAGCCUGAUAACAUUCC	Cleavage	PREDICTED: Solanum lycopersicum nuclear transcription factor Y subunit gamma-like (LOC101249705), transcript variant X50, mRNA	2
miR166-x	XM_026029681.1	3.5	18.199	1	21	3258	3278	GGAAUGUUGUCUGGCUCGAGG	:. :::: ::.::::::::	UGUUCAGCCUGAUAACAUUCC	Cleavage	PREDICTED: Solanum lycopersicum nuclear transcription factor Y subunit gamma-like (LOC101249705), transcript variant X50, mRNA	2
miR166-x	XM_026029634.1	3.5	17.763	1	21	2836	2856	GGAAUGUUGUCUGGCUCGAGG	:. :::: ::.::::::::	UGUUCAGCCUGAUAACAUUCC	Cleavage	PREDICTED: Solanum lycopersicum nuclear transcription factor Y subunit gamma-like (LOC101249705), transcript variant X2, mRNA	2
miR166-x	XM_026029634.1	3.5	18.199	1	21	3799	3819	GGAAUGUUGUCUGGCUCGAGG	:. :::: ::.::::::::	UGUUCAGCCUGAUAACAUUCC	Cleavage	PREDICTED: Solanum lycopersicum nuclear transcription factor Y subunit gamma-like (LOC101249705), transcript variant X2, mRNA	2
miR166-x	XM_026029633.1	3.5	17.763	1	21	3250	3270	GGAAUGUUGUCUGGCUCGAGG	:. :::: ::.::::::::	UGUUCAGCCUGAUAACAUUCC	Cleavage	PREDICTED: Solanum lycopersicum nuclear transcription factor Y subunit gamma-like (LOC101249705), transcript variant X1, mRNA	2
miR166-x	XM_026029633.1	3.5	18.199	1	21	4213	4233	GGAAUGUUGUCUGGCUCGAGG	:. :::: ::.::::::::	UGUUCAGCCUGAUAACAUUCC	Cleavage	PREDICTED: Solanum lycopersicum nuclear transcription factor Y subunit gamma-like (LOC101249705), transcript variant X1, mRNA	2
miR166-x	XM_026029678.1	3.5	17.763	1	21	3733	3753	GGAAUGUUGUCUGGCUCGAGG	:. :::: ::.::::::::	UGUUCAGCCUGAUAACAUUCC	Cleavage	PREDICTED: Solanum lycopersicum nuclear transcription factor Y subunit gamma-like (LOC101249705), transcript variant X47, mRNA	2
miR166-x	XM_026029678.1	3.5	18.199	1	21	4648	4668	GGAAUGUUGUCUGGCUCGAGG	:. :::: ::.::::::::	UGUUCAGCCUGAUAACAUUCC	Cleavage	PREDICTED: Solanum lycopersicum nuclear transcription factor Y subunit gamma-like (LOC101249705), transcript variant X47, mRNA	2
miR166-x	XM_026029679.1	3.5	17.763	1	21	3734	3754	GGAAUGUUGUCUGGCUCGAGG	:. :::: ::.::::::::	UGUUCAGCCUGAUAACAUUCC	Cleavage	PREDICTED: Solanum lycopersicum nuclear transcription factor Y subunit gamma-like (LOC101249705), transcript variant X48, mRNA	2
miR166-x	XM_026029679.1	3.5	18.199	1	21	4649	4669	GGAAUGUUGUCUGGCUCGAGG	:. :::: ::.::::::::	UGUUCAGCCUGAUAACAUUCC	Cleavage	PREDICTED: Solanum lycopersicum nuclear transcription factor Y subunit gamma-like (LOC101249705), transcript variant X48, mRNA	2
miR166-x	XM_026029680.1	3.5	17.763	1	21	3734	3754	GGAAUGUUGUCUGGCUCGAGG	:. :::: ::.::::::::	UGUUCAGCCUGAUAACAUUCC	Cleavage	PREDICTED: Solanum lycopersicum nuclear transcription factor Y subunit gamma-like (LOC101249705), transcript variant X49, mRNA	2
miR166-x	XM_026029680.1	3.5	18.199	1	21	4649	4669	GGAAUGUUGUCUGGCUCGAGG	:. :::: ::.::::::::	UGUUCAGCCUGAUAACAUUCC	Cleavage	PREDICTED: Solanum lycopersicum nuclear transcription factor Y subunit gamma-like (LOC101249705), transcript variant X49, mRNA	2
miR166-x	XM_026029677.1	3.5	17.763	1	21	3734	3754	GGAAUGUUGUCUGGCUCGAGG	:. :::: ::.::::::::	UGUUCAGCCUGAUAACAUUCC	Cleavage	PREDICTED: Solanum lycopersicum nuclear transcription factor Y subunit gamma-like (LOC101249705), transcript variant X46, mRNA	2
miR166-x	XM_026029677.1	3.5	18.199	1	21	4658	4678	GGAAUGUUGUCUGGCUCGAGG	:. :::: ::.::::::::	UGUUCAGCCUGAUAACAUUCC	Cleavage	PREDICTED: Solanum lycopersicum nuclear transcription factor Y subunit gamma-like (LOC101249705), transcript variant X46, mRNA	2
miR166-x	XM_026029674.1	3.5	17.763	1	21	3733	3753	GGAAUGUUGUCUGGCUCGAGG	:. :::: ::.::::::::	UGUUCAGCCUGAUAACAUUCC	Cleavage	PREDICTED: Solanum lycopersicum nuclear transcription factor Y subunit gamma-like (LOC101249705), transcript variant X43, mRNA	2
miR166-x	XM_026029674.1	3.5	18.199	1	21	4663	4683	GGAAUGUUGUCUGGCUCGAGG	:. :::: ::.::::::::	UGUUCAGCCUGAUAACAUUCC	Cleavage	PREDICTED: Solanum lycopersicum nuclear transcription factor Y subunit gamma-like (LOC101249705), transcript variant X43, mRNA	2
miR166-x	XM_026029673.1	3.5	17.763	1	21	3733	3753	GGAAUGUUGUCUGGCUCGAGG	:. :::: ::.::::::::	UGUUCAGCCUGAUAACAUUCC	Cleavage	PREDICTED: Solanum lycopersicum nuclear transcription factor Y subunit gamma-like (LOC101249705), transcript variant X42, mRNA	2
miR166-x	XM_026029673.1	3.5	18.199	1	21	4663	4683	GGAAUGUUGUCUGGCUCGAGG	:. :::: ::.::::::::	UGUUCAGCCUGAUAACAUUCC	Cleavage	PREDICTED: Solanum lycopersicum nuclear transcription factor Y subunit gamma-like (LOC101249705), transcript variant X42, mRNA	2
miR166-x	XM_026029675.1	3.5	17.763	1	21	3733	3753	GGAAUGUUGUCUGGCUCGAGG	:. :::: ::.::::::::	UGUUCAGCCUGAUAACAUUCC	Cleavage	PREDICTED: Solanum lycopersicum nuclear transcription factor Y subunit gamma-like (LOC101249705), transcript variant X44, mRNA	2
miR166-x	XM_026029675.1	3.5	18.199	1	21	4663	4683	GGAAUGUUGUCUGGCUCGAGG	:. :::: ::.::::::::	UGUUCAGCCUGAUAACAUUCC	Cleavage	PREDICTED: Solanum lycopersicum nuclear transcription factor Y subunit gamma-like (LOC101249705), transcript variant X44, mRNA	2
miR166-x	XM_026029676.1	3.5	17.763	1	21	3734	3754	GGAAUGUUGUCUGGCUCGAGG	:. :::: ::.::::::::	UGUUCAGCCUGAUAACAUUCC	Cleavage	PREDICTED: Solanum lycopersicum nuclear transcription factor Y subunit gamma-like (LOC101249705), transcript variant X45, mRNA	2
miR166-x	XM_026029676.1	3.5	18.199	1	21	4664	4684	GGAAUGUUGUCUGGCUCGAGG	:. :::: ::.::::::::	UGUUCAGCCUGAUAACAUUCC	Cleavage	PREDICTED: Solanum lycopersicum nuclear transcription factor Y subunit gamma-like (LOC101249705), transcript variant X45, mRNA	2
miR166-x	XM_026029665.1	3.5	17.763	1	21	3733	3753	GGAAUGUUGUCUGGCUCGAGG	:. :::: ::.::::::::	UGUUCAGCCUGAUAACAUUCC	Cleavage	PREDICTED: Solanum lycopersicum nuclear transcription factor Y subunit gamma-like (LOC101249705), transcript variant X34, mRNA	2
miR166-x	XM_026029665.1	3.5	18.199	1	21	4666	4686	GGAAUGUUGUCUGGCUCGAGG	:. :::: ::.::::::::	UGUUCAGCCUGAUAACAUUCC	Cleavage	PREDICTED: Solanum lycopersicum nuclear transcription factor Y subunit gamma-like (LOC101249705), transcript variant X34, mRNA	2
miR166-x	XM_026029670.1	3.5	17.763	1	21	3733	3753	GGAAUGUUGUCUGGCUCGAGG	:. :::: ::.::::::::	UGUUCAGCCUGAUAACAUUCC	Cleavage	PREDICTED: Solanum lycopersicum nuclear transcription factor Y subunit gamma-like (LOC101249705), transcript variant X39, mRNA	2
miR166-x	XM_026029670.1	3.5	18.199	1	21	4666	4686	GGAAUGUUGUCUGGCUCGAGG	:. :::: ::.::::::::	UGUUCAGCCUGAUAACAUUCC	Cleavage	PREDICTED: Solanum lycopersicum nuclear transcription factor Y subunit gamma-like (LOC101249705), transcript variant X39, mRNA	2
miR166-x	XM_026029672.1	3.5	17.763	1	21	3733	3753	GGAAUGUUGUCUGGCUCGAGG	:. :::: ::.::::::::	UGUUCAGCCUGAUAACAUUCC	Cleavage	PREDICTED: Solanum lycopersicum nuclear transcription factor Y subunit gamma-like (LOC101249705), transcript variant X41, mRNA	2
miR166-x	XM_026029672.1	3.5	14.881	1	21	4666	4686	GGAAUGUUGUCUGGCUCGAGG	:. :::: ::.::::::::	UGUUCAGCCUGAUAACAUUCC	Cleavage	PREDICTED: Solanum lycopersicum nuclear transcription factor Y subunit gamma-like (LOC101249705), transcript variant X41, mRNA	2
miR166-x	XM_026029666.1	3.5	17.763	1	21	3733	3753	GGAAUGUUGUCUGGCUCGAGG	:. :::: ::.::::::::	UGUUCAGCCUGAUAACAUUCC	Cleavage	PREDICTED: Solanum lycopersicum nuclear transcription factor Y subunit gamma-like (LOC101249705), transcript variant X35, mRNA	2
miR166-x	XM_026029666.1	3.5	18.199	1	21	4666	4686	GGAAUGUUGUCUGGCUCGAGG	:. :::: ::.::::::::	UGUUCAGCCUGAUAACAUUCC	Cleavage	PREDICTED: Solanum lycopersicum nuclear transcription factor Y subunit gamma-like (LOC101249705), transcript variant X35, mRNA	2
miR166-x	XM_026029667.1	3.5	15.805	1	21	3733	3753	GGAAUGUUGUCUGGCUCGAGG	:. :::: ::.::::::::	UGUUCAGCCUGAUAACAUUCC	Cleavage	PREDICTED: Solanum lycopersicum nuclear transcription factor Y subunit gamma-like (LOC101249705), transcript variant X36, mRNA	2
miR166-x	XM_026029667.1	3.5	18.199	1	21	4666	4686	GGAAUGUUGUCUGGCUCGAGG	:. :::: ::.::::::::	UGUUCAGCCUGAUAACAUUCC	Cleavage	PREDICTED: Solanum lycopersicum nuclear transcription factor Y subunit gamma-like (LOC101249705), transcript variant X36, mRNA	2
miR166-x	XM_026029669.1	3.5	17.763	1	21	3733	3753	GGAAUGUUGUCUGGCUCGAGG	:. :::: ::.::::::::	UGUUCAGCCUGAUAACAUUCC	Cleavage	PREDICTED: Solanum lycopersicum nuclear transcription factor Y subunit gamma-like (LOC101249705), transcript variant X38, mRNA	2
miR166-x	XM_026029669.1	3.5	18.199	1	21	4666	4686	GGAAUGUUGUCUGGCUCGAGG	:. :::: ::.::::::::	UGUUCAGCCUGAUAACAUUCC	Cleavage	PREDICTED: Solanum lycopersicum nuclear transcription factor Y subunit gamma-like (LOC101249705), transcript variant X38, mRNA	2
miR166-x	XM_019212518.2	3.5	17.763	1	21	3703	3723	GGAAUGUUGUCUGGCUCGAGG	:. :::: ::.::::::::	UGUUCAGCCUGAUAACAUUCC	Cleavage	PREDICTED: Solanum lycopersicum nuclear transcription factor Y subunit gamma-like (LOC101249705), transcript variant X32, mRNA	2
miR166-x	XM_019212518.2	3.5	18.199	1	21	4666	4686	GGAAUGUUGUCUGGCUCGAGG	:. :::: ::.::::::::	UGUUCAGCCUGAUAACAUUCC	Cleavage	PREDICTED: Solanum lycopersicum nuclear transcription factor Y subunit gamma-like (LOC101249705), transcript variant X32, mRNA	2
miR166-x	XM_026029668.1	3.5	17.763	1	21	3733	3753	GGAAUGUUGUCUGGCUCGAGG	:. :::: ::.::::::::	UGUUCAGCCUGAUAACAUUCC	Cleavage	PREDICTED: Solanum lycopersicum nuclear transcription factor Y subunit gamma-like (LOC101249705), transcript variant X37, mRNA	2
miR166-x	XM_026029668.1	3.5	18.199	1	21	4666	4686	GGAAUGUUGUCUGGCUCGAGG	:. :::: ::.::::::::	UGUUCAGCCUGAUAACAUUCC	Cleavage	PREDICTED: Solanum lycopersicum nuclear transcription factor Y subunit gamma-like (LOC101249705), transcript variant X37, mRNA	2
miR166-x	XM_026029664.1	3.5	17.763	1	21	3733	3753	GGAAUGUUGUCUGGCUCGAGG	:. :::: ::.::::::::	UGUUCAGCCUGAUAACAUUCC	Cleavage	PREDICTED: Solanum lycopersicum nuclear transcription factor Y subunit gamma-like (LOC101249705), transcript variant X33, mRNA	2
miR166-x	XM_026029664.1	3.5	18.199	1	21	4666	4686	GGAAUGUUGUCUGGCUCGAGG	:. :::: ::.::::::::	UGUUCAGCCUGAUAACAUUCC	Cleavage	PREDICTED: Solanum lycopersicum nuclear transcription factor Y subunit gamma-like (LOC101249705), transcript variant X33, mRNA	2
miR166-x	XM_026029671.1	3.5	17.763	1	21	3733	3753	GGAAUGUUGUCUGGCUCGAGG	:. :::: ::.::::::::	UGUUCAGCCUGAUAACAUUCC	Cleavage	PREDICTED: Solanum lycopersicum nuclear transcription factor Y subunit gamma-like (LOC101249705), transcript variant X40, mRNA	2
miR166-x	XM_026029671.1	3.5	18.199	1	21	4666	4686	GGAAUGUUGUCUGGCUCGAGG	:. :::: ::.::::::::	UGUUCAGCCUGAUAACAUUCC	Cleavage	PREDICTED: Solanum lycopersicum nuclear transcription factor Y subunit gamma-like (LOC101249705), transcript variant X40, mRNA	2
miR166-x	XM_026029663.1	3.5	17.763	1	21	3733	3753	GGAAUGUUGUCUGGCUCGAGG	:. :::: ::.::::::::	UGUUCAGCCUGAUAACAUUCC	Cleavage	PREDICTED: Solanum lycopersicum nuclear transcription factor Y subunit gamma-like (LOC101249705), transcript variant X31, mRNA	2
miR166-x	XM_026029663.1	3.5	18.199	1	21	4669	4689	GGAAUGUUGUCUGGCUCGAGG	:. :::: ::.::::::::	UGUUCAGCCUGAUAACAUUCC	Cleavage	PREDICTED: Solanum lycopersicum nuclear transcription factor Y subunit gamma-like (LOC101249705), transcript variant X31, mRNA	2
miR166-x	XM_026029660.1	3.5	17.763	1	21	3733	3753	GGAAUGUUGUCUGGCUCGAGG	:. :::: ::.::::::::	UGUUCAGCCUGAUAACAUUCC	Cleavage	PREDICTED: Solanum lycopersicum nuclear transcription factor Y subunit gamma-like (LOC101249705), transcript variant X28, mRNA	2
miR166-x	XM_026029660.1	3.5	18.199	1	21	4672	4692	GGAAUGUUGUCUGGCUCGAGG	:. :::: ::.::::::::	UGUUCAGCCUGAUAACAUUCC	Cleavage	PREDICTED: Solanum lycopersicum nuclear transcription factor Y subunit gamma-like (LOC101249705), transcript variant X28, mRNA	2
miR166-x	XM_026029659.1	3.5	17.763	1	21	3733	3753	GGAAUGUUGUCUGGCUCGAGG	:. :::: ::.::::::::	UGUUCAGCCUGAUAACAUUCC	Cleavage	PREDICTED: Solanum lycopersicum nuclear transcription factor Y subunit gamma-like (LOC101249705), transcript variant X27, mRNA	2
miR166-x	XM_026029659.1	3.5	18.199	1	21	4672	4692	GGAAUGUUGUCUGGCUCGAGG	:. :::: ::.::::::::	UGUUCAGCCUGAUAACAUUCC	Cleavage	PREDICTED: Solanum lycopersicum nuclear transcription factor Y subunit gamma-like (LOC101249705), transcript variant X27, mRNA	2
miR166-x	XM_026029657.1	3.5	17.763	1	21	3733	3753	GGAAUGUUGUCUGGCUCGAGG	:. :::: ::.::::::::	UGUUCAGCCUGAUAACAUUCC	Cleavage	PREDICTED: Solanum lycopersicum nuclear transcription factor Y subunit gamma-like (LOC101249705), transcript variant X25, mRNA	2
miR166-x	XM_026029657.1	3.5	18.199	1	21	4672	4692	GGAAUGUUGUCUGGCUCGAGG	:. :::: ::.::::::::	UGUUCAGCCUGAUAACAUUCC	Cleavage	PREDICTED: Solanum lycopersicum nuclear transcription factor Y subunit gamma-like (LOC101249705), transcript variant X25, mRNA	2
miR166-x	XM_026029658.1	3.5	17.763	1	21	3733	3753	GGAAUGUUGUCUGGCUCGAGG	:. :::: ::.::::::::	UGUUCAGCCUGAUAACAUUCC	Cleavage	PREDICTED: Solanum lycopersicum nuclear transcription factor Y subunit gamma-like (LOC101249705), transcript variant X26, mRNA	2
miR166-x	XM_026029658.1	3.5	18.199	1	21	4672	4692	GGAAUGUUGUCUGGCUCGAGG	:. :::: ::.::::::::	UGUUCAGCCUGAUAACAUUCC	Cleavage	PREDICTED: Solanum lycopersicum nuclear transcription factor Y subunit gamma-like (LOC101249705), transcript variant X26, mRNA	2
miR166-x	XM_026029662.1	3.5	17.763	1	21	3734	3754	GGAAUGUUGUCUGGCUCGAGG	:. :::: ::.::::::::	UGUUCAGCCUGAUAACAUUCC	Cleavage	PREDICTED: Solanum lycopersicum nuclear transcription factor Y subunit gamma-like (LOC101249705), transcript variant X30, mRNA	2
miR166-x	XM_026029662.1	3.5	18.199	1	21	4673	4693	GGAAUGUUGUCUGGCUCGAGG	:. :::: ::.::::::::	UGUUCAGCCUGAUAACAUUCC	Cleavage	PREDICTED: Solanum lycopersicum nuclear transcription factor Y subunit gamma-like (LOC101249705), transcript variant X30, mRNA	2
miR166-x	XM_026029661.1	3.5	17.763	1	21	3734	3754	GGAAUGUUGUCUGGCUCGAGG	:. :::: ::.::::::::	UGUUCAGCCUGAUAACAUUCC	Cleavage	PREDICTED: Solanum lycopersicum nuclear transcription factor Y subunit gamma-like (LOC101249705), transcript variant X29, mRNA	2
miR166-x	XM_026029661.1	3.5	18.199	1	21	4673	4693	GGAAUGUUGUCUGGCUCGAGG	:. :::: ::.::::::::	UGUUCAGCCUGAUAACAUUCC	Cleavage	PREDICTED: Solanum lycopersicum nuclear transcription factor Y subunit gamma-like (LOC101249705), transcript variant X29, mRNA	2
miR166-x	XM_026029656.1	3.5	17.763	1	21	3734	3754	GGAAUGUUGUCUGGCUCGAGG	:. :::: ::.::::::::	UGUUCAGCCUGAUAACAUUCC	Cleavage	PREDICTED: Solanum lycopersicum nuclear transcription factor Y subunit gamma-like (LOC101249705), transcript variant X24, mRNA	2
miR166-x	XM_026029656.1	3.5	18.199	1	21	4676	4696	GGAAUGUUGUCUGGCUCGAGG	:. :::: ::.::::::::	UGUUCAGCCUGAUAACAUUCC	Cleavage	PREDICTED: Solanum lycopersicum nuclear transcription factor Y subunit gamma-like (LOC101249705), transcript variant X24, mRNA	2
miR166-x	XM_026029652.1	3.5	17.763	1	21	3715	3735	GGAAUGUUGUCUGGCUCGAGG	:. :::: ::.::::::::	UGUUCAGCCUGAUAACAUUCC	Cleavage	PREDICTED: Solanum lycopersicum nuclear transcription factor Y subunit gamma-like (LOC101249705), transcript variant X20, mRNA	2
miR166-x	XM_026029652.1	3.5	18.199	1	21	4678	4698	GGAAUGUUGUCUGGCUCGAGG	:. :::: ::.::::::::	UGUUCAGCCUGAUAACAUUCC	Cleavage	PREDICTED: Solanum lycopersicum nuclear transcription factor Y subunit gamma-like (LOC101249705), transcript variant X20, mRNA	2
miR166-x	XM_026029653.1	3.5	17.763	1	21	3715	3735	GGAAUGUUGUCUGGCUCGAGG	:. :::: ::.::::::::	UGUUCAGCCUGAUAACAUUCC	Cleavage	PREDICTED: Solanum lycopersicum nuclear transcription factor Y subunit gamma-like (LOC101249705), transcript variant X21, mRNA	2
miR166-x	XM_026029653.1	3.5	18.199	1	21	4678	4698	GGAAUGUUGUCUGGCUCGAGG	:. :::: ::.::::::::	UGUUCAGCCUGAUAACAUUCC	Cleavage	PREDICTED: Solanum lycopersicum nuclear transcription factor Y subunit gamma-like (LOC101249705), transcript variant X21, mRNA	2
miR166-x	XM_026029655.1	3.5	17.763	1	21	3734	3754	GGAAUGUUGUCUGGCUCGAGG	:. :::: ::.::::::::	UGUUCAGCCUGAUAACAUUCC	Cleavage	PREDICTED: Solanum lycopersicum nuclear transcription factor Y subunit gamma-like (LOC101249705), transcript variant X23, mRNA	2
miR166-x	XM_026029655.1	3.5	18.199	1	21	4679	4699	GGAAUGUUGUCUGGCUCGAGG	:. :::: ::.::::::::	UGUUCAGCCUGAUAACAUUCC	Cleavage	PREDICTED: Solanum lycopersicum nuclear transcription factor Y subunit gamma-like (LOC101249705), transcript variant X23, mRNA	2
miR166-x	XM_026029654.1	3.5	17.763	1	21	3734	3754	GGAAUGUUGUCUGGCUCGAGG	:. :::: ::.::::::::	UGUUCAGCCUGAUAACAUUCC	Cleavage	PREDICTED: Solanum lycopersicum nuclear transcription factor Y subunit gamma-like (LOC101249705), transcript variant X22, mRNA	2
miR166-x	XM_026029654.1	3.5	18.199	1	21	4679	4699	GGAAUGUUGUCUGGCUCGAGG	:. :::: ::.::::::::	UGUUCAGCCUGAUAACAUUCC	Cleavage	PREDICTED: Solanum lycopersicum nuclear transcription factor Y subunit gamma-like (LOC101249705), transcript variant X22, mRNA	2
miR166-x	XM_026029650.1	3.5	15.805	1	21	3733	3753	GGAAUGUUGUCUGGCUCGAGG	:. :::: ::.::::::::	UGUUCAGCCUGAUAACAUUCC	Cleavage	PREDICTED: Solanum lycopersicum nuclear transcription factor Y subunit gamma-like (LOC101249705), transcript variant X18, mRNA	2
miR166-x	XM_026029650.1	3.5	18.199	1	21	4681	4701	GGAAUGUUGUCUGGCUCGAGG	:. :::: ::.::::::::	UGUUCAGCCUGAUAACAUUCC	Cleavage	PREDICTED: Solanum lycopersicum nuclear transcription factor Y subunit gamma-like (LOC101249705), transcript variant X18, mRNA	2
miR166-x	XM_026029651.1	3.5	17.763	1	21	3734	3754	GGAAUGUUGUCUGGCUCGAGG	:. :::: ::.::::::::	UGUUCAGCCUGAUAACAUUCC	Cleavage	PREDICTED: Solanum lycopersicum nuclear transcription factor Y subunit gamma-like (LOC101249705), transcript variant X19, mRNA	2
miR166-x	XM_026029651.1	3.5	18.199	1	21	4682	4702	GGAAUGUUGUCUGGCUCGAGG	:. :::: ::.::::::::	UGUUCAGCCUGAUAACAUUCC	Cleavage	PREDICTED: Solanum lycopersicum nuclear transcription factor Y subunit gamma-like (LOC101249705), transcript variant X19, mRNA	2
miR166-x	XM_026029646.1	3.5	17.763	1	21	3733	3753	GGAAUGUUGUCUGGCUCGAGG	:. :::: ::.::::::::	UGUUCAGCCUGAUAACAUUCC	Cleavage	PREDICTED: Solanum lycopersicum nuclear transcription factor Y subunit gamma-like (LOC101249705), transcript variant X14, mRNA	2
miR166-x	XM_026029646.1	3.5	12.574	1	21	4690	4710	GGAAUGUUGUCUGGCUCGAGG	:. :::: ::.::::::::	UGUUCAGCCUGAUAACAUUCC	Cleavage	PREDICTED: Solanum lycopersicum nuclear transcription factor Y subunit gamma-like (LOC101249705), transcript variant X14, mRNA	2
miR166-y	XM_004249300.4	3.5	10.44	1	21	1138	1158	UCGGACCAGGCUUCAUUCCCC	::::.:: ::::.::::..:.	GGGGGAUAAAGCUUGGUUUGG	Cleavage	PREDICTED: Solanum lycopersicum presenilin-like protein At1g08700 (LOC101256336), mRNA	1
miR166-y	XM_004233416.4	3.5	20.594	1	21	701	721	UCGGACCAGGCUUCAUUCCCC	:::::::::::.: :::::	AGGGAAUGAAGCUUCUUCCGA	Cleavage	PREDICTED: Solanum lycopersicum uncharacterized LOC101248544 (LOC101248544), mRNA	1
miR166-y	XM_026027853.1	3.5	24.199	1	21	217	237	UCGGACCAGGCUUCAUUCCCC	::::::::::.::: : ::	CUGGAAUGAAGCUUGGGCGGA	Cleavage	PREDICTED: Solanum lycopersicum G-type lectin S-receptor-like serine/threonine-protein kinase At4g27290 (LOC101244232), transcript variant X2, mRNA	1
miR166-y	XM_019215889.2	3.5	24.431	1	21	502	522	UCGGACCAGGCUUCAUUCCCC	::::::::::.::: : ::	CUGGAAUGAAGCUUGGGCGGA	Cleavage	PREDICTED: Solanum lycopersicum G-type lectin S-receptor-like serine/threonine-protein kinase At4g27290 (LOC101244232), transcript variant X1, mRNA	1
miR166-y	XM_026028073.1	3.5	20.943	1	21	182	202	UCGGACCAGGCUUCAUUCCCC	:::.: ::::.:::::: :	CUGGAGUUAAGCUUGGUCCAA	Cleavage	PREDICTED: Solanum lycopersicum elongator complex protein 4 (LOC101253042), transcript variant X2, mRNA	1
miR166-y	XM_010314364.3	3.5	20.943	1	21	210	230	UCGGACCAGGCUUCAUUCCCC	:::.: ::::.:::::: :	CUGGAGUUAAGCUUGGUCCAA	Cleavage	PREDICTED: Solanum lycopersicum elongator complex protein 4 (LOC101253042), transcript variant X4, mRNA	1
miR166-y	XM_010314362.2	3.5	20.943	1	21	244	264	UCGGACCAGGCUUCAUUCCCC	:::.: ::::.:::::: :	CUGGAGUUAAGCUUGGUCCAA	Cleavage	PREDICTED: Solanum lycopersicum elongator complex protein 4 (LOC101253042), transcript variant X1, mRNA	1
miR166-y	XM_019211223.2	3.5	20.943	1	21	272	292	UCGGACCAGGCUUCAUUCCCC	:::.: ::::.:::::: :	CUGGAGUUAAGCUUGGUCCAA	Cleavage	PREDICTED: Solanum lycopersicum elongator complex protein 4 (LOC101253042), transcript variant X3, mRNA	1
miR166-y	XM_004242744.4	3.5	15.65	1	21	832	852	UCGGACCAGGCUUCAUUCCCC	: ..::::::.:::::.:.	UUGUGGUGAAGCUUGGUCUGG	Cleavage	PREDICTED: Solanum lycopersicum protein DETOXIFICATION 29-like (LOC101251790), mRNA	1
miR166-y	XM_010323807.3	3.5	19.072	1	21	923	943	UCGGACCAGGCUUCAUUCCCC	: : ::.::.::::::.::	CAGAACUGGAGUCUGGUCUGA	Cleavage	PREDICTED: Solanum lycopersicum uncharacterized LOC101250440 (LOC101250440), mRNA	1
miR167-x	XM_004234162.4	3.5	21.107	1	22	747	768	UGAAGCUGCCAGCAUGAUCUGA	:.:::::: ::::: :::::..	UUAGAUCAAGCUGGAAGCUUUG	Cleavage	PREDICTED: Solanum lycopersicum G-type lectin S-receptor-like serine/threonine-protein kinase At5g24080 (LOC101261889), transcript variant X1, mRNA	1
miR167-x	XM_026030379.1	3.5	21.107	1	22	800	821	UGAAGCUGCCAGCAUGAUCUGA	:.:::::: ::::: :::::..	UUAGAUCAAGCUGGAAGCUUUG	Cleavage	PREDICTED: Solanum lycopersicum G-type lectin S-receptor-like serine/threonine-protein kinase At5g24080 (LOC101261889), transcript variant X2, mRNA	1
miR167-x	NM_001247623.1	3.5	19.564	1	22	2354	2375	UGAAGCUGCCAGCAUGAUCUGA	:::::: :::::::::::	AAAGAUCAGGCUGGCAGCUUGU	Cleavage	Solanum lycopersicum auxin response factor 8-1 (ARF8-1), mRNA	1
miR167-x	XM_019212582.2	3.5	19.564	1	22	2238	2259	UGAAGCUGCCAGCAUGAUCUGA	:::::: :::::::::::	AAAGAUCAGGCUGGCAGCUUGU	Cleavage	PREDICTED: Solanum lycopersicum auxin response factor 8-1 (ARF8-1), transcript variant X2, mRNA	1
miR167-x	XM_010319347.3	3.5	19.564	1	22	2247	2268	UGAAGCUGCCAGCAUGAUCUGA	:::::: :::::::::::	AAAGAUCAGGCUGGCAGCUUGU	Cleavage	PREDICTED: Solanum lycopersicum auxin response factor 8-1 (ARF8-1), transcript variant X1, mRNA	1
miR167-x	NM_001247734.1	3.5	21.148	1	22	2372	2393	UGAAGCUGCCAGCAUGAUCUGA	:::::: :::::::::::	AGAGAUCAGGCUGGCAGCUUGU	Cleavage	Solanum lycopersicum auxin response factor 6 (ARF6), mRNA	1
miR167-x	XM_019212166.2	3.5	24.702	1	22	2717	2738	UGAAGCUGCCAGCAUGAUCUGA	:::::: :::::::::::	AAAGAUCAGGCUGGCAGCUUGU	Cleavage	PREDICTED: Solanum lycopersicum auxin response factor 8 (LOC100301945), transcript variant X2, mRNA	1
miR167-x	XM_004231585.4	3.5	24.702	1	22	2723	2744	UGAAGCUGCCAGCAUGAUCUGA	:::::: :::::::::::	AAAGAUCAGGCUGGCAGCUUGU	Cleavage	PREDICTED: Solanum lycopersicum auxin response factor 8 (LOC100301945), transcript variant X1, mRNA	1
miR167-x	XM_010320506.2	3.5	18.576	1	22	404	425	UGAAGCUGCCAGCAUGAUCUGA	::.:.:::.:::..:::::	GGAGGUUAUGUUGGUGGCUUCC	Cleavage	PREDICTED: Solanum lycopersicum uncharacterized LOC101265765 (LOC101265765), mRNA	1
miR167-x	XM_004238007.4	3.5	18.991	1	22	319	340	UGAAGCUGCCAGCAUGAUCUGA	:::::::::: :.::.::..	AGAGAUCAUGCUAGUAGUUUUG	Translation	PREDICTED: Solanum lycopersicum homeobox-leucine zipper protein HAT22-like (LOC101248097), mRNA	1
miR167-x	XM_010324094.3	3.5	15.772	1	22	1618	1639	UGAAGCUGCCAGCAUGAUCUGA	::::::::::::.: .::..	AGAGAUCAUGCUGGUAAUUUUG	Cleavage	PREDICTED: Solanum lycopersicum uncharacterized LOC101255413 (LOC101255413), transcript variant X4, mRNA	1
miR167-x	XM_010324093.3	3.5	15.772	1	22	1619	1640	UGAAGCUGCCAGCAUGAUCUGA	::::::::::::.: .::..	AGAGAUCAUGCUGGUAAUUUUG	Cleavage	PREDICTED: Solanum lycopersicum uncharacterized LOC101255413 (LOC101255413), transcript variant X3, mRNA	1
miR167-x	XM_010324092.3	3.5	15.772	1	22	1619	1640	UGAAGCUGCCAGCAUGAUCUGA	::::::::::::.: .::..	AGAGAUCAUGCUGGUAAUUUUG	Cleavage	PREDICTED: Solanum lycopersicum uncharacterized LOC101255413 (LOC101255413), transcript variant X2, mRNA	1
miR167-x	XM_010324091.3	3.5	15.772	1	22	1619	1640	UGAAGCUGCCAGCAUGAUCUGA	::::::::::::.: .::..	AGAGAUCAUGCUGGUAAUUUUG	Cleavage	PREDICTED: Solanum lycopersicum uncharacterized LOC101255413 (LOC101255413), transcript variant X1, mRNA	1
miR167-x	NM_001247434.2	3.5	18.698	1	22	393	414	UGAAGCUGCCAGCAUGAUCUGA	:.:.::::: :.:::::.:	UGUGGUUAUGCUAGUAGCUUUA	Translation	Solanum lycopersicum gibberellin 20-oxidase 4 (GA20ox4), mRNA	1
miR167-x	NM_001247699.2	3.5	16.593	1	22	431	452	UGAAGCUGCCAGCAUGAUCUGA	:.:.::::: :.:::::.:	UGUGGUUAUGCUAGUAGCUUUA	Translation	Solanum lycopersicum gibberellin 20-oxidase-2 (20ox-2), mRNA	1
miR167-x	XM_026032285.1	3.5	15.083	1	22	497	518	UGAAGCUGCCAGCAUGAUCUGA	:: :::: ::::::::::	GUUAAUGAUGCGGGCAGCUUCA	Translation	PREDICTED: Solanum lycopersicum K(+) efflux antiporter 4 (LOC101261643), transcript variant X2, mRNA	1
miR167-x	XM_004245059.4	3.5	15.083	1	22	494	515	UGAAGCUGCCAGCAUGAUCUGA	:: :::: ::::::::::	GUUAAUGAUGCGGGCAGCUUCA	Translation	PREDICTED: Solanum lycopersicum K(+) efflux antiporter 4 (LOC101261643), transcript variant X1, mRNA	1
miR168-x	XM_010328544.2	3.5	15.971	1	21	7251	7271	UCGCUUGGUGCAGGUCGGGAA	:::::::.::::.. .::::	CUCCCGACUUGCAUUUGGCGA	Cleavage	PREDICTED: Solanum lycopersicum uncharacterized LOC101247370 (LOC101247370), mRNA	1
miR168-x	XM_010322529.3	3.5	23.651	1	21	1057	1077	UCGCUUGGUGCAGGUCGGGAA	: :.: ::::::::: .::::	UCCUCCACCUGCACCUGGCGA	Cleavage	PREDICTED: Solanum lycopersicum transcription factor BIM2-like (LOC101258066), transcript variant X2, mRNA	1
miR168-x	XM_010322528.3	3.5	23.651	1	21	1064	1084	UCGCUUGGUGCAGGUCGGGAA	: :.: ::::::::: .::::	UCCUCCACCUGCACCUGGCGA	Cleavage	PREDICTED: Solanum lycopersicum transcription factor BIM2-like (LOC101258066), transcript variant X1, mRNA	1
miR319-y	XR_739010.3	3.5	19.101	1	21	109	129	UUGGACUGAAGGGAGCUCCCU	:: :::::..:::.::::::	AGAGAGCUUUCUUUAGUCCAC	Cleavage	PREDICTED: Solanum lycopersicum uncharacterized LOC104645136 (LOC104645136), ncRNA	1
miR319-y	XR_742876.3	3.5	20.955	1	21	215	235	UUGGACUGAAGGGAGCUCCCU	:: :::::..:::.::::::	AGAGAGCUUUCUUUAGUCCAC	Cleavage	PREDICTED: Solanum lycopersicum microRNA miR319a/b precursor (LOC104648942), ncRNA	1
miR319-y	XR_002028421.2	3.5	16.773	1	21	445	465	UUGGACUGAAGGGAGCUCCCU	.::: :::::::: :::..::	GGGGUGCUCCCUUAAGUUUAA	Cleavage	PREDICTED: Solanum lycopersicum uncharacterized LOC101249388 (LOC101249388), misc_RNA	1
miR319-y	XM_019216078.2	3.5	14.451	1	21	934	954	UUGGACUGAAGGGAGCUCCCU	:::::: : ::::..::.:::	AGGGAGAUGCCUUUGGUUCAA	Cleavage	PREDICTED: Solanum lycopersicum kinetochore protein NUF2 homolog (LOC101265872), transcript variant X2, mRNA	1
miR319-y	XM_004248497.4	3.5	14.451	1	21	1139	1159	UUGGACUGAAGGGAGCUCCCU	:::::: : ::::..::.:::	AGGGAGAUGCCUUUGGUUCAA	Cleavage	PREDICTED: Solanum lycopersicum kinetochore protein NUF2 homolog (LOC101265872), transcript variant X1, mRNA	1
miR319-y	XM_004248965.4	3.5	15.524	1	21	1288	1308	UUGGACUGAAGGGAGCUCCCU	:::: .::.:::..::.:::	UGGGAUUUCUCUUUGGUUCAA	Cleavage	PREDICTED: Solanum lycopersicum uncharacterized LOC101255446 (LOC101255446), mRNA	1
miR319-y	XM_026032815.1	3.5	15.775	1	21	1063	1083	UUGGACUGAAGGGAGCUCCCU	:::::::::.:::.:.:	GUAAAGCUCCCUUUAGUUCGA	Cleavage	PREDICTED: Solanum lycopersicum double-strand break repair protein MRE11 (LOC101264663), transcript variant X5, mRNA	1
miR319-y	XR_743065.3	3.5	15.775	1	21	1260	1280	UUGGACUGAAGGGAGCUCCCU	:::::::::.:::.:.:	GUAAAGCUCCCUUUAGUUCGA	Cleavage	PREDICTED: Solanum lycopersicum double-strand break repair protein MRE11 (LOC101264663), transcript variant X2, misc_RNA	1
miR319-y	XM_004246500.4	3.5	15.775	1	21	1260	1280	UUGGACUGAAGGGAGCUCCCU	:::::::::.:::.:.:	GUAAAGCUCCCUUUAGUUCGA	Cleavage	PREDICTED: Solanum lycopersicum double-strand break repair protein MRE11 (LOC101264663), transcript variant X1, mRNA	1
miR319-y	XM_019215763.2	3.5	15.775	1	21	1280	1300	UUGGACUGAAGGGAGCUCCCU	:::::::::.:::.:.:	GUAAAGCUCCCUUUAGUUCGA	Cleavage	PREDICTED: Solanum lycopersicum double-strand break repair protein MRE11 (LOC101264663), transcript variant X3, mRNA	1
miR319-y	XM_026032814.1	3.5	15.775	1	21	1294	1314	UUGGACUGAAGGGAGCUCCCU	:::::::::.:::.:.:	GUAAAGCUCCCUUUAGUUCGA	Cleavage	PREDICTED: Solanum lycopersicum double-strand break repair protein MRE11 (LOC101264663), transcript variant X4, mRNA	1
miR319-y	XR_003246258.1	3.5	14.217	1	21	22	42	UUGGACUGAAGGGAGCUCCCU	::::::::.:::: ::::	UAGGAGCUCCUUUCAAGCCAA	Cleavage	PREDICTED: Solanum lycopersicum uncharacterized LOC112941197 (LOC112941197), transcript variant X2, ncRNA	1
miR319-y	XR_741991.3	3.5	21.445	1	21	957	977	UUGGACUGAAGGGAGCUCCCU	::.:::..:::: :::.::	UUGGGGCUUUCUUCUGUCUAA	Cleavage	PREDICTED: Solanum lycopersicum uncharacterized LOC101260650 (LOC101260650), transcript variant X4, misc_RNA	1
miR319-y	XR_741990.3	3.5	19.619	1	21	870	890	UUGGACUGAAGGGAGCUCCCU	::.:::..:::: :::.::	UUGGGGCUUUCUUCUGUCUAA	Cleavage	PREDICTED: Solanum lycopersicum uncharacterized LOC101260650 (LOC101260650), transcript variant X3, misc_RNA	1
miR319-y	XM_026027813.1	3.5	18.633	1	21	363	383	UUGGACUGAAGGGAGCUCCCU	:::::::: :::. :::::	UUGGAGCUCCAUUCGAUCCAA	Translation	PREDICTED: Solanum lycopersicum transcription factor DUO1-like (LOC101265076), mRNA	1
miR319-y	XM_004231104.4	3.5	17.694	1	21	701	721	UUGGACUGAAGGGAGCUCCCU	:::::::: :::. :::::	UUGGAGCUCCAUUCGAUCCAA	Translation	PREDICTED: Solanum lycopersicum transcription factor DUO1 (LOC101251043), mRNA	1
miR319-y	XM_004232746.4	3.5	14.912	1	21	529	549	UUGGACUGAAGGGAGCUCCCU	: :::::::::::: :::	CUGCAGCUCCCUUCAGGCCAU	Cleavage	PREDICTED: Solanum lycopersicum vacuolar protein 8 (LOC101252248), mRNA	1
miR319-y	XM_004235308.4	3.5	13.928	1	21	608	628	UUGGACUGAAGGGAGCUCCCU	:: :::::.::::: .:::	UUGGUGCUCCUUUCAGGUCAA	Cleavage	PREDICTED: Solanum lycopersicum 50S ribosomal protein L29, chloroplastic-like (LOC101244648), mRNA	1
miR319-y	XM_010326887.1	3.5	18.318	1	21	772	792	UUGGACUGAAGGGAGCUCCCU	::: ::: .::::::.:::	CAGGAUCUCAUUUCAGUUCAA	Cleavage	PREDICTED: Solanum lycopersicum pentatricopeptide repeat-containing protein At5g10690 (LOC101246457), transcript variant X4, mRNA	1
miR319-y	XM_004245252.4	3.5	18.318	1	21	1064	1084	UUGGACUGAAGGGAGCUCCCU	::: ::: .::::::.:::	CAGGAUCUCAUUUCAGUUCAA	Cleavage	PREDICTED: Solanum lycopersicum pentatricopeptide repeat-containing protein At5g10690 (LOC101246457), transcript variant X2, mRNA	1
miR319-y	XM_010326886.3	3.5	18.318	1	21	1096	1116	UUGGACUGAAGGGAGCUCCCU	::: ::: .::::::.:::	CAGGAUCUCAUUUCAGUUCAA	Cleavage	PREDICTED: Solanum lycopersicum pentatricopeptide repeat-containing protein At5g10690 (LOC101246457), transcript variant X3, mRNA	1
miR319-y	XM_010326885.3	3.5	18.318	1	21	1093	1113	UUGGACUGAAGGGAGCUCCCU	::: ::: .::::::.:::	CAGGAUCUCAUUUCAGUUCAA	Cleavage	PREDICTED: Solanum lycopersicum pentatricopeptide repeat-containing protein At5g10690 (LOC101246457), transcript variant X1, mRNA	1
miR396-x	XM_004233783.4	3.5	15.489	1	21	1290	1310	UUCCACAGCUUUCUUGAACUU	:::::..:::..:::::: ::	AAGUUUGAGAGGGCUGUGAAA	Cleavage	PREDICTED: Solanum lycopersicum pentatricopeptide repeat-containing protein At4g21705, mitochondrial (LOC101246213), mRNA	1
miR396-x	XM_010328291.3	3.5	12.415	1	21	601	621	UUCCACAGCUUUCUUGAACUU	::: :::::::::::::: :	AAGCUCAAGAAAGCUGUGCAU	Cleavage	PREDICTED: Solanum lycopersicum transcription factor bHLH125-like (LOC101254030), transcript variant X1, mRNA	1
miR396-x	XM_010328292.3	3.5	12.415	1	21	601	621	UUCCACAGCUUUCUUGAACUU	::: :::::::::::::: :	AAGCUCAAGAAAGCUGUGCAU	Cleavage	PREDICTED: Solanum lycopersicum transcription factor bHLH125-like (LOC101254030), transcript variant X2, mRNA	1
miR396-x	XM_026028230.1	3.5	17.341	1	21	798	818	UUCCACAGCUUUCUUGAACUU	.::::::.:::::. :::::	GAGUUCAGGAAAGUGGUGGAU	Cleavage	PREDICTED: Solanum lycopersicum threonylcarbamoyladenosine tRNA methylthiotransferase (LOC101256832), transcript variant X3, mRNA	1
miR396-x	XM_026028229.1	3.5	17.341	1	21	809	829	UUCCACAGCUUUCUUGAACUU	.::::::.:::::. :::::	GAGUUCAGGAAAGUGGUGGAU	Cleavage	PREDICTED: Solanum lycopersicum threonylcarbamoyladenosine tRNA methylthiotransferase (LOC101256832), transcript variant X2, mRNA	1
miR396-x	XM_004250381.4	3.5	17.341	1	21	1107	1127	UUCCACAGCUUUCUUGAACUU	.::::::.:::::. :::::	GAGUUCAGGAAAGUGGUGGAU	Cleavage	PREDICTED: Solanum lycopersicum threonylcarbamoyladenosine tRNA methylthiotransferase (LOC101256832), transcript variant X1, mRNA	1
miR396-x	XM_010320399.3	3.5	16.27	1	21	1937	1957	UUCCACAGCUUUCUUGAACUU	::: :..::::.::::::::	AAGAUUGAGAAGGCUGUGGAU	Cleavage	PREDICTED: Solanum lycopersicum heat shock 70 kDa protein 5 (LOC101255185), mRNA	1
miR396-x	XM_004230454.4	3.5	19.949	1	21	539	559	UUCCACAGCUUUCUUGAACUU	::: :..::..:::::::::.	AAGCUUGAGGGAGCUGUGGAG	Cleavage	PREDICTED: Solanum lycopersicum transmembrane emp24 domain-containing protein p24delta4 (LOC101256528), mRNA	1
miR396-x	XM_004241479.2	3.5	18.613	1	21	552	572	UUCCACAGCUUUCUUGAACUU	:: ::::::::::.:: :::.	AAUUUCAAGAAAGUUGAGGAG	Cleavage	PREDICTED: Solanum lycopersicum BTB/POZ and TAZ domain-containing protein 1-like (LOC101263123), mRNA	1
miR396-x	XM_004250384.4	3.5	18.864	1	21	450	470	UUCCACAGCUUUCUUGAACUU	:::::::: :.:: ::::::.	AAGUUCAAAAGAGAUGUGGAG	Cleavage	PREDICTED: Solanum lycopersicum transmembrane 9 superfamily member 1 (LOC101257725), mRNA	1
miR396-x	XM_004249065.4	3.5	16.549	1	21	1442	1462	UUCCACAGCUUUCUUGAACUU	::: :::.::::::::: ::.	AAGAUCAGGAAAGCUGUCGAG	Cleavage	PREDICTED: Solanum lycopersicum DNA (cytosine-5)-methyltransferase DRM1 (LOC101261277), mRNA	1
miR396-x	XM_004231512.4	3.5	15.766	1	21	431	451	UUCCACAGCUUUCUUGAACUU	.::::.::::::: ::: :::	GAGUUUAAGAAAGGUGUUGAA	Cleavage	PREDICTED: Solanum lycopersicum probable LRR receptor-like serine/threonine-protein kinase At4g20940 (LOC101265972), mRNA	1
miR396-x	XM_026031366.1	3.5	11.848	1	21	2339	2359	UUCCACAGCUUUCUUGAACUU	::: :.:::.: :::::::::	AAGGUUAAGGAUGCUGUGGAA	Translation	PREDICTED: Solanum lycopersicum pentatricopeptide repeat-containing protein At5g55840-like (LOC101263217), mRNA	1
miR396-x	XM_010315799.2	3.5	15.636	1	21	22	42	UUCCACAGCUUUCUUGAACUU	::::::.:::::: :::: :	CAGUUCAGGAAAGCAGUGGCA	Cleavage	PREDICTED: Solanum lycopersicum uncharacterized LOC101251656 (LOC101251656), mRNA	1
miR396-x	XM_010316711.1	3.5	22.266	1	21	609	629	UUCCACAGCUUUCUUGAACUU	::::::.:::::: :::: :	CAGUUCAGGAAAGCAGUGGCA	Cleavage	PREDICTED: Solanum lycopersicum uncharacterized LOC104645330 (LOC104645330), partial mRNA	1
miR396-x	XM_010325061.3	3.5	16.045	1	21	1441	1461	UUCCACAGCUUUCUUGAACUU	::::..::::.::: ::::.	CAGUUUGAGAAGGCUAUGGAG	Cleavage	PREDICTED: Solanum lycopersicum pentatricopeptide repeat-containing protein At5g27460 (LOC101258594), transcript variant X4, mRNA	1
miR396-x	XM_019215361.2	3.5	16.045	1	21	1441	1461	UUCCACAGCUUUCUUGAACUU	::::..::::.::: ::::.	CAGUUUGAGAAGGCUAUGGAG	Cleavage	PREDICTED: Solanum lycopersicum pentatricopeptide repeat-containing protein At5g27460 (LOC101258594), transcript variant X3, mRNA	1
miR396-x	XM_026031170.1	3.5	16.045	1	21	1441	1461	UUCCACAGCUUUCUUGAACUU	::::..::::.::: ::::.	CAGUUUGAGAAGGCUAUGGAG	Cleavage	PREDICTED: Solanum lycopersicum pentatricopeptide repeat-containing protein At5g27460 (LOC101258594), transcript variant X1, mRNA	1
miR396-x	XM_019215360.2	3.5	16.045	1	21	1441	1461	UUCCACAGCUUUCUUGAACUU	::::..::::.::: ::::.	CAGUUUGAGAAGGCUAUGGAG	Cleavage	PREDICTED: Solanum lycopersicum pentatricopeptide repeat-containing protein At5g27460 (LOC101258594), transcript variant X2, mRNA	1
miR396-x	XM_019215363.2	3.5	16.045	1	21	1558	1578	UUCCACAGCUUUCUUGAACUU	::::..::::.::: ::::.	CAGUUUGAGAAGGCUAUGGAG	Cleavage	PREDICTED: Solanum lycopersicum pentatricopeptide repeat-containing protein At5g27460 (LOC101258594), transcript variant X5, mRNA	1
miR396-x	XM_026027919.1	3.5	15.304	1	21	186	206	UUCCACAGCUUUCUUGAACUU	:: ::::: :.::.:::::.:	AACUUCAAUAGAGUUGUGGGA	Cleavage	PREDICTED: Solanum lycopersicum uncharacterized LOC112940161 (LOC112940161), mRNA	1
miR396-x	XM_010320681.3	3.5	16.221	1	21	990	1010	UUCCACAGCUUUCUUGAACUU	::: : :.:::.::::::::.	AAGCUAAGGAAGGCUGUGGAG	Cleavage	PREDICTED: Solanum lycopersicum BOI-related E3 ubiquitin-protein ligase 1 (LOC101252972), transcript variant X2, mRNA	1
miR396-x	XM_004236166.4	3.5	16.221	1	21	999	1019	UUCCACAGCUUUCUUGAACUU	::: : :.:::.::::::::.	AAGCUAAGGAAGGCUGUGGAG	Cleavage	PREDICTED: Solanum lycopersicum BOI-related E3 ubiquitin-protein ligase 1 (LOC101252972), transcript variant X1, mRNA	1
miR396-x	XM_004253348.4	3.5	20.57	1	21	1712	1732	UUCCACAGCUUUCUUGAACUU	: :::: ::::.:::::::	CACUUCAUAAAAGUUGUGGAA	Cleavage	PREDICTED: Solanum lycopersicum multicystatin (LOC543570), partial mRNA	3
miR396-x	XM_004245897.4	3.5	24.415	1	21	1659	1679	UUCCACAGCUUUCUUGAACUU	:.: :::::.::::: ::::.	AGGCUCAAGGAAGCUUUGGAG	Cleavage	PREDICTED: Solanum lycopersicum pentatricopeptide repeat-containing protein At1g31920 (LOC101257993), mRNA	1
miR396-x	NM_001247308.2	3.5	14.667	1	21	1099	1119	UUCCACAGCUUUCUUGAACUU	:.: :.:::: .:::::::::	AGGGUUAAGAUGGCUGUGGAA	Translation	Solanum lycopersicum auxin response factor 17 (ARF17), mRNA	1
miR396-x	XM_004250361.4	3.5	17.759	1	21	2588	2608	UUCCACAGCUUUCUUGAACUU	::: :::::::::: :::::	AAGAGCAAGAAAGCUUUGGAA	Cleavage	PREDICTED: Solanum lycopersicum putative late blight resistance protein homolog R1B-16 (LOC101249231), mRNA	1
miR396-x	XM_004236760.4	3.5	16.881	1	21	703	723	UUCCACAGCUUUCUUGAACUU	.: ::::::::.:.: :::::	GAUUUCAAGAAGGUUCUGGAA	Cleavage	PREDICTED: Solanum lycopersicum pentatricopeptide repeat-containing protein At5g04810, chloroplastic-like (LOC101253991), mRNA	1
miR396-x	XM_010317542.3	3.5	21.464	1	21	2671	2691	UUCCACAGCUUUCUUGAACUU	.:: :::::::.::::: ::.	GAGGUCAAGAAGGCUGUUGAG	Cleavage	PREDICTED: Solanum lycopersicum ribonuclease E (LOC100136876), transcript variant X3, mRNA	1
miR396-x	XM_010317540.2	3.5	21.464	1	21	2674	2694	UUCCACAGCUUUCUUGAACUU	.:: :::::::.::::: ::.	GAGGUCAAGAAGGCUGUUGAG	Cleavage	PREDICTED: Solanum lycopersicum ribonuclease E (LOC100136876), transcript variant X1, mRNA	1
miR396-x	XM_010317541.3	3.5	21.464	1	21	2679	2699	UUCCACAGCUUUCUUGAACUU	.:: :::::::.::::: ::.	GAGGUCAAGAAGGCUGUUGAG	Cleavage	PREDICTED: Solanum lycopersicum ribonuclease E (LOC100136876), transcript variant X2, mRNA	1
miR396-x	NM_001247551.2	3.5	21.464	1	21	2649	2669	UUCCACAGCUUUCUUGAACUU	.:: :::::::.::::: ::.	GAGGUCAAGAAGGCUGUUGAG	Cleavage	Solanum lycopersicum ribonuclease E (LOC100136876), mRNA	1
miR396-x	XM_004247008.4	3.5	13.869	1	21	1339	1359	UUCCACAGCUUUCUUGAACUU	:.:::.::::::::::.	GAUAUUAAGGAAGCUGUGGAG	Cleavage	PREDICTED: Solanum lycopersicum anthocyanidin 3-O-glucosyltransferase (LOC101244316), mRNA	1
miR396-x	XM_019213644.2	3.5	16.168	1	21	1601	1621	UUCCACAGCUUUCUUGAACUU	::::::: :::::::::	GUAAUCAAGAAUGCUGUGGAA	Translation	PREDICTED: Solanum lycopersicum cysteine--tRNA ligase, chloroplastic/mitochondrial (LOC101256769), transcript variant X2, mRNA	1
miR396-x	XM_004245698.4	3.5	15.71	1	21	837	857	UUCCACAGCUUUCUUGAACUU	.:::.:::::: .:::::..	CGGUUUAAGAAACUUGUGGGG	Translation	PREDICTED: Solanum lycopersicum protein NRT1/ PTR FAMILY 6.3 (LOC101249671), mRNA	1
miR396-x	XM_010325551.3	3.5	22.172	1	21	600	620	UUCCACAGCUUUCUUGAACUU	::::::::.: .::::::	UUGUUCAAGAGAAUUGUGGAU	Translation	PREDICTED: Solanum lycopersicum mitochondrial ubiquitin ligase activator of nfkb 1-like (LOC101267539), transcript variant X2, mRNA	1
miR396-x	XM_004243464.4	3.5	22.172	1	21	700	720	UUCCACAGCUUUCUUGAACUU	::::::::.: .::::::	UUGUUCAAGAGAAUUGUGGAU	Translation	PREDICTED: Solanum lycopersicum mitochondrial ubiquitin ligase activator of nfkb 1-like (LOC101267539), transcript variant X1, mRNA	1
miR396-x	XM_004234539.4	3.5	19.45	1	21	881	901	UUCCACAGCUUUCUUGAACUU	::::::::.:::: :::.	GUGUUCAAGAGAGCUUUGGGU	Cleavage	PREDICTED: Solanum lycopersicum uncharacterized LOC101265899 (LOC101265899), mRNA	1
miR396-x	XR_003245100.1	3.5	16.506	1	21	321	341	UUCCACAGCUUUCUUGAACUU	::: :: : ::::::::::.:	AAGGUCUAUAAAGCUGUGGGA	Cleavage	PREDICTED: Solanum lycopersicum urease accessory protein D (ureD), transcript variant X3, misc_RNA	1
miR396-x	NM_001306139.1	3.5	16.506	1	21	291	311	UUCCACAGCUUUCUUGAACUU	::: :: : ::::::::::.:	AAGGUCUAUAAAGCUGUGGGA	Cleavage	Solanum lycopersicum urease accessory protein D (ureD), transcript variant 1, mRNA	1
miR396-x	XM_019211979.2	3.5	16.506	1	21	321	341	UUCCACAGCUUUCUUGAACUU	::: :: : ::::::::::.:	AAGGUCUAUAAAGCUGUGGGA	Cleavage	PREDICTED: Solanum lycopersicum urease accessory protein D (ureD), transcript variant X1, mRNA	1
miR396-x	XM_019211980.2	3.5	16.506	1	21	322	342	UUCCACAGCUUUCUUGAACUU	::: :: : ::::::::::.:	AAGGUCUAUAAAGCUGUGGGA	Cleavage	PREDICTED: Solanum lycopersicum urease accessory protein D (ureD), transcript variant X2, mRNA	1
miR396-x	NR_131331.1	3.5	16.506	1	21	291	311	UUCCACAGCUUUCUUGAACUU	::: :: : ::::::::::.:	AAGGUCUAUAAAGCUGUGGGA	Cleavage	Solanum lycopersicum urease accessory protein D (ureD), transcript variant 2, non-coding RNA	1
miR396-x	XM_026032265.1	3.5	21.401	1	21	827	847	UUCCACAGCUUUCUUGAACUU	..::::: :.::::: ::::.	GGGUUCAUGGAAGCUCUGGAG	Cleavage	PREDICTED: Solanum lycopersicum cytosolic Fe-S cluster assembly factor nar1 (LOC101244212), transcript variant X1, mRNA	1
miR396-x	XM_004236626.4	3.5	20.46	1	21	620	640	UUCCACAGCUUUCUUGAACUU	:::.:::::::.:::: :	UCGUUUAAGAAAGUUGUGUAU	Cleavage	PREDICTED: Solanum lycopersicum uncharacterized membrane protein At1g16860-like (LOC101263804), mRNA	1
miR396-x	NM_001321657.1	3.5	21.401	1	21	1198	1218	UUCCACAGCUUUCUUGAACUU	..::::: :.::::: ::::.	GGGUUCAUGGAAGCUCUGGAG	Cleavage	Solanum lycopersicum cytosolic Fe-S cluster assembly factor nar1 (LOC101244212), mRNA	1
miR396-x	XM_010328511.3	3.5	20.759	1	21	979	999	UUCCACAGCUUUCUUGAACUU	.::::. ::.::::::::.:	GAGUUUCUGAGAGCUGUGGGA	Cleavage	PREDICTED: Solanum lycopersicum HCR1-like kinase (LOC101268228), mRNA	1
miR472-y	XM_010321024.2	3.5	18.119	1	22	678	699	UUUCCGACUCCGCCCAUGCCAU	:::::::::::::: : ::.::	AUGGCAUGGGCGGAUUAGGGAA	Cleavage	PREDICTED: Solanum lycopersicum disease resistance protein RPP13-like (LOC101250682), mRNA	1
miR472-y	XM_004237169.4	3.5	21.364	1	22	5190	5211	UUUCCGACUCCGCCCAUGCCAU	.:::.:::::.:: ::.::.::	GUGGUAUGGGUGGUGUUGGGAA	Translation	PREDICTED: Solanum lycopersicum uncharacterized LOC101267108 (LOC101267108), mRNA	2
miR472-y	XM_004237154.4	3.5	21.199	1	22	700	721	UUUCCGACUCCGCCCAUGCCAU	::: ::: :.:::::.::.::	UUGGAAUGAGUGGAGUUGGGAA	Cleavage	PREDICTED: Solanum lycopersicum TMV resistance protein N-like (LOC101262610), mRNA	1
miR472-y	XM_010325893.3	3.5	19.117	1	22	146	167	UUUCCGACUCCGCCCAUGCCAU	..::::.:::::.::.::	AGUCUGUGGGUGGAGUUGGGAA	Cleavage	PREDICTED: Solanum lycopersicum WRKY transcription factor 2 (SlWRKY2), transcript variant X1, mRNA	1
miR472-y	NM_001247717.2	3.5	19.117	1	22	110	131	UUUCCGACUCCGCCCAUGCCAU	..::::.:::::.::.::	AGUCUGUGGGUGGAGUUGGGAA	Cleavage	Solanum lycopersicum WRKY transcription factor 2 (SlWRKY2), transcript variant 2, mRNA	1
miR472-y	NM_001314016.1	3.5	18.711	1	22	110	131	UUUCCGACUCCGCCCAUGCCAU	..::::.:::::.::.::	AGUCUGUGGGUGGAGUUGGGAA	Cleavage	Solanum lycopersicum WRKY transcription factor 2 (SlWRKY2), transcript variant 1, mRNA	1
miR472-y	XM_026031386.1	3.5	17.67	1	22	2610	2631	UUUCCGACUCCGCCCAUGCCAU	.: :::::: . ::::.:::::	GUUGCAUGGUUUGAGUUGGAAA	Translation	PREDICTED: Solanum lycopersicum transcription factor PCL1 (LOC101257473), transcript variant X2, mRNA	1
miR472-y	XM_026031385.1	3.5	17.67	1	22	3506	3527	UUUCCGACUCCGCCCAUGCCAU	.: :::::: . ::::.:::::	GUUGCAUGGUUUGAGUUGGAAA	Translation	PREDICTED: Solanum lycopersicum transcription factor PCL1 (LOC101257473), transcript variant X1, mRNA	1
miR472-y	XM_004240565.3	3.5	17.67	1	22	4427	4448	UUUCCGACUCCGCCCAUGCCAU	.: :::::: . ::::.:::::	GUUGCAUGGUUUGAGUUGGAAA	Translation	PREDICTED: Solanum lycopersicum transcription factor PCL1 (LOC101257473), transcript variant X3, mRNA	1
miR472-y	XM_004229546.4	3.5	21.667	1	22	973	994	UUUCCGACUCCGCCCAUGCCAU	: .:: ::::::::.::.::	GGGAUAUCGGCGGAGUUGGGAA	Cleavage	PREDICTED: Solanum lycopersicum siroheme synthase (LOC101261158), mRNA	1
miR472-y	XM_026030918.1	3.5	20.158	1	22	750	771	UUUCCGACUCCGCCCAUGCCAU	:: :: ::::::::::: ::	GGGGAAUAGGCGGAGUCGGUAA	Cleavage	PREDICTED: Solanum lycopersicum bacterial spot disease resistance protein 4 (Bs4), transcript variant X3, mRNA	1
miR472-y	NM_001329525.1	3.5	20.158	1	22	683	704	UUUCCGACUCCGCCCAUGCCAU	:: :: ::::::::::: ::	GGGGAAUAGGCGGAGUCGGUAA	Cleavage	Solanum lycopersicum bacterial spot disease resistance protein 4 (Bs4), mRNA	1
miR472-y	XM_026030917.1	3.5	20.158	1	22	750	771	UUUCCGACUCCGCCCAUGCCAU	:: :: ::::::::::: ::	GGGGAAUAGGCGGAGUCGGUAA	Cleavage	PREDICTED: Solanum lycopersicum bacterial spot disease resistance protein 4 (Bs4), transcript variant X2, mRNA	1
miR472-y	XM_010322393.3	3.5	20.158	1	22	2469	2490	UUUCCGACUCCGCCCAUGCCAU	:: :: ::::::::::: ::	GGGGAAUAGGCGGAGUCGGUAA	Cleavage	PREDICTED: Solanum lycopersicum bacterial spot disease resistance protein 4 (Bs4), transcript variant X1, mRNA	1
miR472-y	XR_740636.3	3.5	16.565	1	22	477	498	UUUCCGACUCCGCCCAUGCCAU	:: : :: :.:::::::::::	AUUGGAUAUGUGGAGUCGGAAA	Cleavage	PREDICTED: Solanum lycopersicum mediator of RNA polymerase II transcription subunit 6 (LOC101250585), transcript variant X2, misc_RNA	1
miR472-y	XM_010320222.3	3.5	16.565	1	22	555	576	UUUCCGACUCCGCCCAUGCCAU	:: : :: :.:::::::::::	AUUGGAUAUGUGGAGUCGGAAA	Cleavage	PREDICTED: Solanum lycopersicum mediator of RNA polymerase II transcription subunit 6 (LOC101250585), transcript variant X1, mRNA	1
miR472-y	XM_004229199.4	3.5	22.974	1	22	2837	2858	UUUCCGACUCCGCCCAUGCCAU	:::::: .::.::: ::::	ACUGCAUGGCUGGGGUCUGAAA	Cleavage	PREDICTED: Solanum lycopersicum putative E3 ubiquitin-protein ligase LIN (LOC101256034), mRNA	1
miR535-x	XM_004242665.3	3.5	10.986	1	21	808	828	UGACAACGAGAGAGAGCACGC	:.: :.:::::.::::: :::	GUGAGUUCUCUUUCGUUUUCA	Cleavage	PREDICTED: Solanum lycopersicum uncharacterized LOC101252787 (LOC101252787), mRNA	1
miR535-x	XM_004235740.4	3.5	3.715	1	21	241	261	UGACAACGAGAGAGAGCACGC	.:::.::::::::::: :.	CUGUGUUCUCUCUCGUUCUUU	Cleavage	PREDICTED: Solanum lycopersicum protein ASPARTIC PROTEASE IN GUARD CELL 1 (LOC101249341), mRNA	1
miR535-x	XM_004236861.4	3.5	20.725	1	21	989	1009	UGACAACGAGAGAGAGCACGC	.:::::::.:::. ::::..	UUGUGCUCUUUCUUAUUGUUG	Cleavage	PREDICTED: Solanum lycopersicum IAA-alanine resistance protein 1 (LOC101258645), transcript variant X2, mRNA	1
miR535-x	XM_019213257.2	3.5	20.725	1	21	1001	1021	UGACAACGAGAGAGAGCACGC	.:::::::.:::. ::::..	UUGUGCUCUUUCUUAUUGUUG	Cleavage	PREDICTED: Solanum lycopersicum IAA-alanine resistance protein 1 (LOC101258645), transcript variant X1, mRNA	1
miR535-x	XM_004233738.4	3.5	16.738	1	21	282	302	UGACAACGAGAGAGAGCACGC	::.:::::::::: :::.	AUUUGUUCUCUCUCGUCGUCG	Cleavage	PREDICTED: Solanum lycopersicum uncharacterized LOC101255462 (LOC101255462), mRNA	1
miR535-x	XM_026029536.1	3.5	16.573	1	21	1495	1515	UGACAACGAGAGAGAGCACGC	: :::::.:.:. .:::::::	GAGUGCUUUUUUGUGUUGUCA	Translation	PREDICTED: Solanum lycopersicum uncharacterized LOC101248829 (LOC101248829), transcript variant X7, mRNA	1
miR535-x	XM_026029535.1	3.5	13.053	1	21	1575	1595	UGACAACGAGAGAGAGCACGC	: :::::.:.:. .:::::::	GAGUGCUUUUUUGUGUUGUCA	Translation	PREDICTED: Solanum lycopersicum uncharacterized LOC101248829 (LOC101248829), transcript variant X3, mRNA	1
miR535-x	XM_004232518.4	3.5	1.964	1	21	27	47	UGACAACGAGAGAGAGCACGC	::.::::::::::: ::.	UUUUGUUCUCUCUCGUUUUCG	Cleavage	PREDICTED: Solanum lycopersicum uncharacterized LOC101257625 (LOC101257625), transcript variant X2, mRNA	1
miR535-x	XM_010325073.3	3.5	16.355	1	21	1813	1833	UGACAACGAGAGAGAGCACGC	:::::::::::. ::::.	UGGUGCUCUCUCUUUUUGUUC	Cleavage	PREDICTED: Solanum lycopersicum GPI ethanolamine phosphate transferase 3 (LOC101250029), transcript variant X3, mRNA	1
miR535-x	XM_010325072.3	3.5	16.355	1	21	1822	1842	UGACAACGAGAGAGAGCACGC	:::::::::::. ::::.	UGGUGCUCUCUCUUUUUGUUC	Cleavage	PREDICTED: Solanum lycopersicum GPI ethanolamine phosphate transferase 3 (LOC101250029), transcript variant X2, mRNA	1
miR535-x	XM_004242821.4	3.5	16.355	1	21	1864	1884	UGACAACGAGAGAGAGCACGC	:::::::::::. ::::.	UGGUGCUCUCUCUUUUUGUUC	Cleavage	PREDICTED: Solanum lycopersicum GPI ethanolamine phosphate transferase 3 (LOC101250029), transcript variant X1, mRNA	1
miR535-x	XM_010318164.3	3.5	1.964	1	21	27	47	UGACAACGAGAGAGAGCACGC	::.::::::::::: ::.	UUUUGUUCUCUCUCGUUUUCG	Cleavage	PREDICTED: Solanum lycopersicum uncharacterized LOC101257625 (LOC101257625), transcript variant X1, mRNA	1
miR535-x	XM_019212482.2	3.5	20.492	1	21	2535	2555	UGACAACGAGAGAGAGCACGC	::::::: ::.:::::::	AGGUGCUCUGGCUUGUUGUCA	Translation	PREDICTED: Solanum lycopersicum mitogen-activated protein kinase kinase kinase 5 (LOC101249132), transcript variant X2, mRNA	1
miR535-x	XM_010317853.3	3.5	20.492	1	21	2608	2628	UGACAACGAGAGAGAGCACGC	::::::: ::.:::::::	AGGUGCUCUGGCUUGUUGUCA	Translation	PREDICTED: Solanum lycopersicum mitogen-activated protein kinase kinase kinase 5 (LOC101249132), transcript variant X3, mRNA	1
miR535-x	XM_004232001.4	3.5	20.492	1	21	2612	2632	UGACAACGAGAGAGAGCACGC	::::::: ::.:::::::	AGGUGCUCUGGCUUGUUGUCA	Translation	PREDICTED: Solanum lycopersicum mitogen-activated protein kinase kinase kinase 5 (LOC101249132), transcript variant X1, mRNA	1
miR535-x	XM_010323123.3	3.5	14.566	1	21	3179	3199	UGACAACGAGAGAGAGCACGC	:::::.:::.:.: :::.:	UGGUGCUUUCUUUUGGUGUUA	Cleavage	PREDICTED: Solanum lycopersicum protein GAMETE EXPRESSED 2 (LOC101259574), mRNA	1
miR535-x	XM_010328283.3	3.5	15.285	1	21	568	588	UGACAACGAGAGAGAGCACGC	.:: ::::::. ::::::.:	UUGUUCUCUCUUGCGUUGUUA	Translation	PREDICTED: Solanum lycopersicum cytochrome b-c1 complex subunit 6 (LOC101252923), transcript variant X2, mRNA	1
miR535-x	XM_004247393.4	3.5	15.285	1	21	603	623	UGACAACGAGAGAGAGCACGC	.:: ::::::. ::::::.:	UUGUUCUCUCUUGCGUUGUUA	Translation	PREDICTED: Solanum lycopersicum cytochrome b-c1 complex subunit 6 (LOC101252923), transcript variant X1, mRNA	1
miR535-x	XM_019212921.2	3.5	14.187	1	21	69	89	UGACAACGAGAGAGAGCACGC	.:: .:.:::.:.::::::.	CUGUAUUUUCUUUUGUUGUCG	Cleavage	PREDICTED: Solanum lycopersicum protein IQ-DOMAIN 1 (LOC101258925), transcript variant X2, mRNA	1
miR535-x	XM_004248589.3	3.5	11.962	1	21	209	229	UGACAACGAGAGAGAGCACGC	: .:::::::.:::::.:	CUUUUUUCUCUCUUGUUGUUA	Cleavage	PREDICTED: Solanum lycopersicum endochitinase 4 (LOC101267358), mRNA	1
miR535-x	XM_004250945.3	3.5	15.772	1	21	2649	2669	UGACAACGAGAGAGAGCACGC	::: .:::.:.:::::::	UAUUGCCUUCUUUUGUUGUCA	Cleavage	PREDICTED: Solanum lycopersicum vacuolar protein sorting-associated protein 41 homolog (LOC101265892), mRNA	1
miR535-x	NM_001247052.1	3.5	14.859	1	21	2662	2682	UGACAACGAGAGAGAGCACGC	::: .:::.:.:::::::	CAUUGCAUUCUUUUGUUGUCA	Cleavage	Solanum lycopersicum VPS41 (tVPS41), mRNA	1
miR535-x	XR_003247452.1	3.5	9.492	1	21	6893	6913	UGACAACGAGAGAGAGCACGC	:: ::::::.:.:::::.	UGGUCCUCUCUUUUGUUGUUC	Cleavage	PREDICTED: Solanum lycopersicum uncharacterized LOC109120651 (LOC109120651), ncRNA	1
miR6214-x	XM_004248040.4	3.5	8.863	1	20	287	306	ACGACGACGACGCGGACGAC	:::::: .::.:::::.::	GUCGUCGUUGUUGUCGUUGU	Cleavage	PREDICTED: Solanum lycopersicum probable serine/threonine-protein kinase WNK10 (LOC101265965), mRNA	1
miR6214-x	XM_004252141.4	3.5	16.747	1	20	284	303	ACGACGACGACGCGGACGAC	::::: :::: :::::::	CCCGUCCCCGUCCUCGUCGU	Cleavage	PREDICTED: Solanum lycopersicum protease Do-like 9 (LOC101257445), mRNA	1
miR6214-x	XM_004229703.4	3.5	17.048	1	20	650	669	ACGACGACGACGCGGACGAC	:::::: :::: ::::::	CUCGUCCUCGUCCUCGUCGG	Cleavage	PREDICTED: Solanum lycopersicum APETALA2/ethylene response factor (LOC101258696), mRNA	1
miR6214-x	XM_004251716.4	3.5	17.586	1	20	995	1014	ACGACGACGACGCGGACGAC	::::.: ::.::::::::	UUCGUUCUAGUUGUCGUCGU	Cleavage	PREDICTED: Solanum lycopersicum uncharacterized LOC101246218 (LOC101246218), mRNA	1
miR6214-x	XM_004233092.4	3.5	15.999	1	20	245	264	ACGACGACGACGCGGACGAC	:: :: :::::::.::::	CUCAUCGGCGUCGUUGUCGA	Cleavage	PREDICTED: Solanum lycopersicum protection of telomeres protein 1b-like (LOC101252841), transcript variant X1, mRNA	1
miR6214-x	XR_003247285.1	3.5	9.091	1	20	392	411	ACGACGACGACGCGGACGAC	: ::. ::::::::::::	AACUUCUUCGUCGUCGUCGU	Cleavage	PREDICTED: Solanum lycopersicum uncharacterized LOC104645453 (LOC104645453), ncRNA	1
miR6214-x	XM_010318638.3	3.5	15.999	1	20	246	265	ACGACGACGACGCGGACGAC	:: :: :::::::.::::	CUCAUCGGCGUCGUUGUCGA	Cleavage	PREDICTED: Solanum lycopersicum protection of telomeres protein 1b-like (LOC101252841), transcript variant X2, mRNA	1
miR6214-x	XM_019214851.2	3.5	18.435	1	20	322	341	ACGACGACGACGCGGACGAC	::::: :::.:::::::	AUCGUCGCCGUUGUCGUCGA	Cleavage	PREDICTED: Solanum lycopersicum F-box protein SKIP1 (LOC101247439), transcript variant X3, mRNA	1
miR6214-x	XM_010327235.3	3.5	22.949	1	20	3194	3213	ACGACGACGACGCGGACGAC	:. ::: .::.::::::::	AUUUUCCCUGUUGUCGUCGU	Cleavage	PREDICTED: Solanum lycopersicum uncharacterized LOC101256905 (LOC101256905), transcript variant X1, mRNA	1
miR6214-x	XM_004245806.4	3.5	22.949	1	20	3195	3214	ACGACGACGACGCGGACGAC	:. ::: .::.::::::::	AUUUUCCCUGUUGUCGUCGU	Cleavage	PREDICTED: Solanum lycopersicum uncharacterized LOC101256905 (LOC101256905), transcript variant X2, mRNA	1
miR6214-x	XM_026032395.1	3.5	22.949	1	20	3170	3189	ACGACGACGACGCGGACGAC	:. ::: .::.::::::::	AUUUUCCCUGUUGUCGUCGU	Cleavage	PREDICTED: Solanum lycopersicum uncharacterized LOC101256905 (LOC101256905), transcript variant X3, mRNA	1
miR6214-x	XM_004228846.4	3.5	10.875	1	20	1258	1277	ACGACGACGACGCGGACGAC	:.::: .:::::.:::::	AUUGUCAUUGUCGUUGUCGU	Cleavage	PREDICTED: Solanum lycopersicum UPF0664 stress-induced protein C29B12.11c-like (LOC101257001), mRNA	1
miR6214-x	XM_019213896.2	3.5	10.875	1	20	408	427	ACGACGACGACGCGGACGAC	:.::: .:::::.:::::	AUUGUCAUUGUCGUUGUCGU	Cleavage	PREDICTED: Solanum lycopersicum uncharacterized LOC109120249 (LOC109120249), mRNA	1
milR001-5p	XM_004238690.4	3.5	18.447	1	20	1857	1876	UGAAACCGCGAACAAACUUG	:: :::::: .:.:::::::	CAUGUUUGUGUGUGGUUUCA	Translation	PREDICTED: Solanum lycopersicum probable inactive receptor kinase At1g27190 (LOC101247820), mRNA	1
milR001-5p	XM_004246632.4	3.5	14.059	1	20	197	216	UGAAACCGCGAACAAACUUG	::::::: ::::: ::::.	AAAGUUUGCUCGCGAUUUCG	Cleavage	PREDICTED: Solanum lycopersicum DEAD-box ATP-dependent RNA helicase 57 (LOC101253617), mRNA	1
milR001-5p	XM_026029067.1	3.5	18.385	1	20	2328	2347	UGAAACCGCGAACAAACUUG	:::::::::::. :::::	AAAGUUUGUUCGUCUUUUCA	Cleavage	PREDICTED: Solanum lycopersicum uncharacterized LOC112940858 (LOC112940858), mRNA	1
milR001-5p	XM_004235747.3	3.5	19.297	1	20	61	80	UGAAACCGCGAACAAACUUG	:::::: ::: .:::::.:	GAAGUUUAUUCAUGGUUUUA	Translation	PREDICTED: Solanum lycopersicum peroxisome biogenesis protein 3-2 (LOC101251367), mRNA	1
milR001-5p	XM_010322698.3	3.5	14.132	1	20	578	597	UGAAACCGCGAACAAACUUG	.: :::: ::::::::: ::	UAUGUUUUUUCGCGGUUGCA	Cleavage	PREDICTED: Solanum lycopersicum vacuolar sorting protein 3 (LOC101266820), transcript variant X4, mRNA	1
milR001-5p	XR_002027824.2	3.5	14.132	1	20	577	596	UGAAACCGCGAACAAACUUG	.: :::: ::::::::: ::	UAUGUUUUUUCGCGGUUGCA	Cleavage	PREDICTED: Solanum lycopersicum vacuolar sorting protein 3 (LOC101266820), transcript variant X3, misc_RNA	1
milR001-5p	XR_741402.3	3.5	14.132	1	20	577	596	UGAAACCGCGAACAAACUUG	.: :::: ::::::::: ::	UAUGUUUUUUCGCGGUUGCA	Cleavage	PREDICTED: Solanum lycopersicum vacuolar sorting protein 3 (LOC101266820), transcript variant X2, misc_RNA	1
milR001-5p	XM_004239156.4	3.5	14.132	1	20	574	593	UGAAACCGCGAACAAACUUG	.: :::: ::::::::: ::	UAUGUUUUUUCGCGGUUGCA	Cleavage	PREDICTED: Solanum lycopersicum vacuolar sorting protein 3 (LOC101266820), transcript variant X1, mRNA	1
milR001-5p	XM_004231960.2	3.5	15.442	1	20	570	589	UGAAACCGCGAACAAACUUG	:. :: :::.:.:::::::	AAGCUUCGUUUGUGGUUUCA	Cleavage	PREDICTED: Solanum lycopersicum protein PIN-LIKES 2 (LOC101262162), mRNA	1
milR002-3p	NM_001308289.1	3.5	19.895	1	20	671	690	UCCACCGUCGCCAGCUGCAG	::::::::: .:: ::::::	CUGCAGCUGUUGAGGGUGGA	Translation	Solanum lycopersicum uncharacterized LOC101249904 (LOC101249904), mRNA	1
milR002-3p	XM_004235904.4	3.5	18.605	1	20	2135	2154	UCCACCGUCGCCAGCUGCAG	:::::: :: .::.::::::	CUGCAGAUGCUGAUGGUGGA	Translation	PREDICTED: Solanum lycopersicum topless-related protein 4 (LOC101250003), transcript variant X1, mRNA	1
milR002-3p	XM_010320456.3	3.5	18.605	1	20	2135	2154	UCCACCGUCGCCAGCUGCAG	:::::: :: .::.::::::	CUGCAGAUGCUGAUGGUGGA	Translation	PREDICTED: Solanum lycopersicum topless-related protein 4 (LOC101250003), transcript variant X3, mRNA	1
milR002-3p	XM_010320455.3	3.5	18.605	1	20	2072	2091	UCCACCGUCGCCAGCUGCAG	:::::: :: .::.::::::	CUGCAGAUGCUGAUGGUGGA	Translation	PREDICTED: Solanum lycopersicum topless-related protein 4 (LOC101250003), transcript variant X2, mRNA	1
milR002-3p	XM_010326868.3	3.5	16.748	1	20	1079	1098	UCCACCGUCGCCAGCUGCAG	.:::::.:: .:..::::::	UUGCAGUUGUUGGUGGUGGA	Translation	PREDICTED: Solanum lycopersicum peroxisomal fatty acid beta-oxidation multifunctional protein AIM1-like (LOC101261255), mRNA	1
milR002-3p	XM_004228477.4	3.5	19.578	1	20	911	930	UCCACCGUCGCCAGCUGCAG	:::::::.:..::::::	CAACAGCUGGUGGUGGUGGA	Cleavage	PREDICTED: Solanum lycopersicum biotin carboxylase 1, chloroplastic (LOC101267921), mRNA	1
milR002-3p	XM_004230334.4	3.5	20.892	1	20	2762	2781	UCCACCGUCGCCAGCUGCAG	::::.:::.:..:::::.	UGGCAGUUGGUGGUGGUGGG	Cleavage	PREDICTED: Solanum lycopersicum uncharacterized LOC101246184 (LOC101246184), transcript variant X1, mRNA	1
milR002-3p	XM_026033024.1	3.5	20.892	1	20	2369	2388	UCCACCGUCGCCAGCUGCAG	::::.:::.:..:::::.	UGGCAGUUGGUGGUGGUGGG	Cleavage	PREDICTED: Solanum lycopersicum uncharacterized LOC101246184 (LOC101246184), transcript variant X2, mRNA	1
milR002-3p	XM_019211767.2	3.5	20.892	1	20	2060	2079	UCCACCGUCGCCAGCUGCAG	::::.:::.:..:::::.	UGGCAGUUGGUGGUGGUGGG	Cleavage	PREDICTED: Solanum lycopersicum uncharacterized LOC101246184 (LOC101246184), transcript variant X3, mRNA	1
milR002-3p	XM_004240163.4	3.5	24.216	1	20	1632	1651	UCCACCGUCGCCAGCUGCAG	::::.::::::.::: ::	AGGCAGUUGGCGAUGGUUGA	Cleavage	PREDICTED: Solanum lycopersicum ubiquitin carboxyl-terminal hydrolase 2-like (LOC101245656), mRNA	1
milR002-3p	XM_010324449.3	3.5	20.115	1	20	4498	4517	UCCACCGUCGCCAGCUGCAG	:::::::::: :.:::: :	GUGCAGCUGGCAAUGGUGCA	Translation	PREDICTED: Solanum lycopersicum putative 1-phosphatidylinositol-3-phosphate 5-kinase FAB1D (LOC101252196), transcript variant X2, mRNA	1
milR002-3p	XM_010324448.3	3.5	20.115	1	20	4473	4492	UCCACCGUCGCCAGCUGCAG	:::::::::: :.:::: :	GUGCAGCUGGCAAUGGUGCA	Translation	PREDICTED: Solanum lycopersicum putative 1-phosphatidylinositol-3-phosphate 5-kinase FAB1D (LOC101252196), transcript variant X1, mRNA	1
milR002-3p	XM_004247259.4	3.5	17.507	1	20	511	530	UCCACCGUCGCCAGCUGCAG	::: : :::.:..::::::	AUGCUGGUGGUGGUGGUGGA	Cleavage	PREDICTED: Solanum lycopersicum FT-interacting protein 1 (LOC101253421), mRNA	1
milR002-3p	XM_026027829.1	3.5	23.766	1	20	1136	1155	UCCACCGUCGCCAGCUGCAG	.::. :::: :::.::::::	UUGUUGCUGUCGAUGGUGGA	Translation	PREDICTED: Solanum lycopersicum pentatricopeptide repeat-containing protein At2g32630-like (LOC112940124), transcript variant X2, mRNA	1
milR002-3p	XR_003244006.1	3.5	23.766	1	20	1136	1155	UCCACCGUCGCCAGCUGCAG	.::. :::: :::.::::::	UUGUUGCUGUCGAUGGUGGA	Translation	PREDICTED: Solanum lycopersicum pentatricopeptide repeat-containing protein At2g32630-like (LOC112940124), transcript variant X1, misc_RNA	1
milR002-3p	NM_001247834.2	3.5	15.598	1	20	1344	1363	UCCACCGUCGCCAGCUGCAG	.:: ::::::. :.::::::	UUGGAGCUGGUCAUGGUGGA	Translation	Solanum lycopersicum alkaline alpha-galactosidase seed imbibition protein (SIP), mRNA	1
milR002-3p	XM_010322008.3	3.5	19.872	1	20	595	614	UCCACCGUCGCCAGCUGCAG	:: :::::.:..::::::	UAGCUGCUGGUGGUGGUGGA	Cleavage	PREDICTED: Solanum lycopersicum pumilio homolog 12-like (LOC101256482), mRNA	1
milR002-3p	XM_026032390.1	3.5	13.973	1	20	1746	1765	UCCACCGUCGCCAGCUGCAG	: ::::::.:..::::::	GAGAAGCUGGUGGUGGUGGA	Cleavage	PREDICTED: Solanum lycopersicum glycine-rich cell wall structural protein 1.8-like (LOC101244606), mRNA	3
milR002-3p	XM_026032390.1	3.5	19.011	1	20	708	727	UCCACCGUCGCCAGCUGCAG	:: ::: ::.:..::::::	GUGGAGCCGGUGGUGGUGGA	Cleavage	PREDICTED: Solanum lycopersicum glycine-rich cell wall structural protein 1.8-like (LOC101244606), mRNA	3
milR002-3p	XM_010320702.3	3.5	23.211	1	20	1842	1861	UCCACCGUCGCCAGCUGCAG	: ::::::.:..::::::	UCGGAGCUGGUGGUGGUGGA	Cleavage	PREDICTED: Solanum lycopersicum LOB domain-containing protein 25-like (LOC101263693), mRNA	1
milR002-3p	XM_010322977.3	3.5	14.014	1	20	556	575	UCCACCGUCGCCAGCUGCAG	:: ::.:::.::.:::::	AUGAAGUUGGUGAUGGUGGU	Cleavage	PREDICTED: Solanum lycopersicum F-box/kelch-repeat protein At3g23880 (LOC101250624), mRNA	1
milR002-3p	XM_026032226.1	3.5	8.051	1	20	454	473	UCCACCGUCGCCAGCUGCAG	:::: :::.:..::::::	GAGCAGGUGGUGGUGGUGGA	Cleavage	PREDICTED: Solanum lycopersicum glycine-rich cell wall structural protein 1-like (LOC101250135), mRNA	4
milR002-3p	XM_026032226.1	3.5	8.298	1	20	817	836	UCCACCGUCGCCAGCUGCAG	:: ::::::.:. ::::::	GUGGAGCUGGUGGAGGUGGA	Cleavage	PREDICTED: Solanum lycopersicum glycine-rich cell wall structural protein 1-like (LOC101250135), mRNA	4
milR002-3p	XM_010318997.1	3.5	5.274	1	20	368	387	UCCACCGUCGCCAGCUGCAG	: ::::::.:..::::::	AAGGAGCUGGUGGUGGUGGA	Cleavage	PREDICTED: Solanum lycopersicum putative glycine-rich cell wall structural protein 1 (LOC104646014), mRNA	1
milR002-3p	XM_004238742.3	3.5	15.304	1	20	903	922	UCCACCGUCGCCAGCUGCAG	:::: ::: .::.::::::	AUGCACCUGAUGAUGGUGGA	Translation	PREDICTED: Solanum lycopersicum uncharacterized LOC101263705 (LOC101263705), mRNA	1
milR002-3p	XM_004234213.4	3.5	20.422	1	20	101	120	UCCACCGUCGCCAGCUGCAG	: ..:::::.:..::::::	AUAUGGCUGGUGGUGGUGGA	Cleavage	PREDICTED: Solanum lycopersicum sugar carrier protein C-like (LOC101251853), mRNA	1
milR002-3p	NM_001247881.1	3.5	13.359	1	20	516	535	UCCACCGUCGCCAGCUGCAG	::: ::::: :..::::::	AUGCUGCUGGAGGUGGUGGA	Translation	Solanum lycopersicum glycine-rich protein LeGRP1 (LeGRP1), mRNA	1
milR002-3p	XM_019215591.2	3.5	16.389	1	20	624	643	UCCACCGUCGCCAGCUGCAG	:: ::::::.:.::: :::	GUGGAGCUGGUGGCGGCGGA	Cleavage	PREDICTED: Solanum lycopersicum glycine-rich protein 23-like (LOC109121100), mRNA	1
milR002-3p	XM_010327295.3	3.5	17.233	1	20	2739	2758	UCCACCGUCGCCAGCUGCAG	:: : : ::::::.::::::	CUACUGAUGGCGAUGGUGGA	Cleavage	PREDICTED: Solanum lycopersicum protein TPR2-like (LOC101248902), transcript variant X1, mRNA	1
milR002-3p	XM_010327296.3	3.5	17.233	1	20	2733	2752	UCCACCGUCGCCAGCUGCAG	:: : : ::::::.::::::	CUACUGAUGGCGAUGGUGGA	Cleavage	PREDICTED: Solanum lycopersicum protein TPR2-like (LOC101248902), transcript variant X3, mRNA	1
milR002-3p	XM_004245865.4	3.5	17.233	1	20	2737	2756	UCCACCGUCGCCAGCUGCAG	:: : : ::::::.::::::	CUACUGAUGGCGAUGGUGGA	Cleavage	PREDICTED: Solanum lycopersicum protein TPR2-like (LOC101248902), transcript variant X2, mRNA	1
milR002-3p	XM_010319081.3	3.5	16.835	1	20	761	780	UCCACCGUCGCCAGCUGCAG	.:: .: :::.::.::::::	UUGGGGGUGGUGAUGGUGGA	Cleavage	PREDICTED: Solanum lycopersicum SPM1 protein (SPM1), transcript variant X1, mRNA	1
milR002-3p	XM_004239364.4	3.5	23.313	1	20	354	373	UCCACCGUCGCCAGCUGCAG	:::: : ::::.:::::::	CUGCCGGAGGCGGCGGUGGA	Cleavage	PREDICTED: Solanum lycopersicum uncharacterized LOC101244288 (LOC101244288), mRNA	1
milR002-3p	NM_001247478.1	3.5	16.835	1	20	438	457	UCCACCGUCGCCAGCUGCAG	.:: .: :::.::.::::::	UUGGGGGUGGUGAUGGUGGA	Cleavage	Solanum lycopersicum SPM1 protein (SPM1), mRNA	1
milR002-3p	XM_004246508.4	3.5	23.519	1	20	1945	1964	UCCACCGUCGCCAGCUGCAG	:: ::::::::.:::::	AUGGUGCUGGCGAUGGUGGU	Cleavage	PREDICTED: Solanum lycopersicum trihelix transcription factor PTL (LOC101267050), mRNA	1
milR002-3p	XM_010319009.1	3.5	12.859	1	20	611	630	UCCACCGUCGCCAGCUGCAG	: :: :::::.:::::::	GAGGAGGUGGCGGCGGUGGA	Cleavage	PREDICTED: Solanum lycopersicum glycine-rich cell wall structural protein 1-like (LOC104646022), mRNA	1
milR003-3p	XM_004246729.4	3.5	12.709	1	20	62	81	UCGUAAUACAGCUUGUCGGG	:::::::::.:::::: ::	CCCGACAAGUUGUAUUUGGA	Cleavage	PREDICTED: Solanum lycopersicum dnaJ protein ERDJ3A (LOC101256620), mRNA	1
milR003-3p	XM_010328243.3	3.5	18.944	1	20	432	451	UCGUAAUACAGCUUGUCGGG	:..:: :.::::::::..::	CUUGAGAGGCUGUAUUGUGA	Cleavage	PREDICTED: Solanum lycopersicum probable serine/threonine-protein kinase WNK9 (LOC101253529), transcript variant X2, mRNA	1
milR003-3p	XM_004247310.4	3.5	18.351	1	20	472	491	UCGUAAUACAGCUUGUCGGG	:..:: :.::::::::..::	CUUGAGAGGCUGUAUUGUGA	Cleavage	PREDICTED: Solanum lycopersicum probable serine/threonine-protein kinase WNK9 (LOC101253529), transcript variant X1, mRNA	1
milR003-3p	XM_010313899.3	3.5	16.219	1	20	2659	2678	UCGUAAUACAGCUUGUCGGG	.::::.: ::::::::.::	UCCGAUAUUCUGUAUUAUGA	Cleavage	PREDICTED: Solanum lycopersicum ubiquitin carboxyl-terminal hydrolase 12 (LOC101266987), transcript variant X2, mRNA	1
milR003-3p	XM_004249336.4	3.5	16.219	1	20	2799	2818	UCGUAAUACAGCUUGUCGGG	.::::.: ::::::::.::	UCCGAUAUUCUGUAUUAUGA	Cleavage	PREDICTED: Solanum lycopersicum ubiquitin carboxyl-terminal hydrolase 12 (LOC101266987), transcript variant X1, mRNA	1
milR003-3p	XM_010316839.3	3.5	19.656	1	20	669	688	UCGUAAUACAGCUUGUCGGG	.:. :::::::::::.::	GAUGGGAAGCUGUAUUAUGA	Cleavage	PREDICTED: Solanum lycopersicum psbP domain-containing protein 1, chloroplastic (LOC101264980), transcript variant X2, mRNA	1
milR003-3p	XM_004230570.4	3.5	19.656	1	20	736	755	UCGUAAUACAGCUUGUCGGG	.:. :::::::::::.::	GAUGGGAAGCUGUAUUAUGA	Cleavage	PREDICTED: Solanum lycopersicum psbP domain-containing protein 1, chloroplastic (LOC101264980), transcript variant X1, mRNA	1
milR003-3p	NM_001247704.1	3.5	13.009	1	20	178	197	UCGUAAUACAGCUUGUCGGG	:::: ::::: :.:::.::	ACCGAAAAGCUUUGUUAUGA	Translation	Solanum lycopersicum neryl diphosphate synthase 1 (NDPS1), mRNA	1
milR003-3p	XM_026032261.1	3.5	13.009	1	20	276	295	UCGUAAUACAGCUUGUCGGG	:::: ::::: :.:::.::	ACCGAAAAGCUUUGUUAUGA	Translation	PREDICTED: Solanum lycopersicum neryl diphosphate synthase 1 (NDPS1), transcript variant X1, mRNA	1
milR003-3p	NM_001319248.1	3.5	19.056	1	20	799	818	UCGUAAUACAGCUUGUCGGG	:.: ..::.:::::::.::	GCUGUUGAGUUGUAUUAUGA	Cleavage	Solanum lycopersicum tetratricopeptide repeat protein (LOC101244029), mRNA	1
milR003-3p	XM_010327499.3	3.5	23.155	1	20	58	77	UCGUAAUACAGCUUGUCGGG	::: ..::::::.::.::.	GCCGUUGAGCUGUGUUGCGG	Cleavage	PREDICTED: Solanum lycopersicum mitogen-activated protein kinase-binding protein 1 (LOC101244223), transcript variant X2, mRNA	1
milR003-3p	XM_010327498.3	3.5	23.033	1	20	305	324	UCGUAAUACAGCUUGUCGGG	::: ..::::::.::.::.	GCCGUUGAGCUGUGUUGCGG	Cleavage	PREDICTED: Solanum lycopersicum mitogen-activated protein kinase-binding protein 1 (LOC101244223), transcript variant X1, mRNA	1
milR004-5p	XR_002028765.2	3.5	16.72	1	21	576	596	UAGGAAGAGAGCCAUUUACGC	.:::.::::::.:: ::::	AUGUAGAUGGCUUUCAUCCUC	Cleavage	PREDICTED: Solanum lycopersicum bifunctional protein FolD 2 (LOC101249506), transcript variant X4, misc_RNA	1
milR004-5p	XM_010313861.3	3.5	16.72	1	21	540	560	UAGGAAGAGAGCCAUUUACGC	.:::.::::::.:: ::::	AUGUAGAUGGCUUUCAUCCUC	Cleavage	PREDICTED: Solanum lycopersicum bifunctional protein FolD 2 (LOC101249506), transcript variant X2, mRNA	1
milR004-5p	XM_004249277.4	3.5	16.72	1	21	576	596	UAGGAAGAGAGCCAUUUACGC	.:::.::::::.:: ::::	AUGUAGAUGGCUUUCAUCCUC	Cleavage	PREDICTED: Solanum lycopersicum bifunctional protein FolD 2 (LOC101249506), transcript variant X1, mRNA	1
milR004-5p	XM_010313862.3	3.5	16.72	1	21	650	670	UAGGAAGAGAGCCAUUUACGC	.:::.::::::.:: ::::	AUGUAGAUGGCUUUCAUCCUC	Cleavage	PREDICTED: Solanum lycopersicum bifunctional protein FolD 2 (LOC101249506), transcript variant X3, mRNA	1
milR004-5p	XR_003247185.1	3.5	16.187	1	21	421	441	UAGGAAGAGAGCCAUUUACGC	.:::.::: ::::.:::::	CUGUAGAUGACUCUUUUCCUC	Cleavage	PREDICTED: Solanum lycopersicum uncharacterized LOC112941679 (LOC112941679), transcript variant X2, ncRNA	1
milR004-5p	XR_003247184.1	3.5	16.187	1	21	421	441	UAGGAAGAGAGCCAUUUACGC	.:::.::: ::::.:::::	CUGUAGAUGACUCUUUUCCUC	Cleavage	PREDICTED: Solanum lycopersicum uncharacterized LOC112941679 (LOC112941679), transcript variant X1, ncRNA	1
milR004-5p	XM_004243544.4	3.5	18.235	1	21	1051	1071	UAGGAAGAGAGCCAUUUACGC	.::::::: ::: ::::::.	CUGUAAAUGACUCACUUCCUG	Cleavage	PREDICTED: Solanum lycopersicum uncharacterized LOC101266139 (LOC101266139), mRNA	1
milR004-5p	XM_026029561.1	3.5	5.97	1	21	374	394	UAGGAAGAGAGCCAUUUACGC	: :.::::::::: ::.:::	UCUUGAAUGGCUCUGUUUCUA	Cleavage	PREDICTED: Solanum lycopersicum F-box/LRR-repeat protein 4 (LOC101252555), transcript variant X15, mRNA	1
milR004-5p	XM_026029560.1	3.5	5.97	1	21	374	394	UAGGAAGAGAGCCAUUUACGC	: :.::::::::: ::.:::	UCUUGAAUGGCUCUGUUUCUA	Cleavage	PREDICTED: Solanum lycopersicum F-box/LRR-repeat protein 4 (LOC101252555), transcript variant X14, mRNA	1
milR004-5p	XM_026029559.1	3.5	5.97	1	21	374	394	UAGGAAGAGAGCCAUUUACGC	: :.::::::::: ::.:::	UCUUGAAUGGCUCUGUUUCUA	Cleavage	PREDICTED: Solanum lycopersicum F-box/LRR-repeat protein 4 (LOC101252555), transcript variant X13, mRNA	1
milR004-5p	XM_004230564.4	3.5	19.403	1	21	1756	1776	UAGGAAGAGAGCCAUUUACGC	:.:: :. ::::::::::::	GUGUUAGAGGCUCUCUUCCUU	Cleavage	PREDICTED: Solanum lycopersicum transcription factor bHLH143-like (LOC101263253), mRNA	1
milR004-5p	XM_026029558.1	3.5	5.97	1	21	374	394	UAGGAAGAGAGCCAUUUACGC	: :.::::::::: ::.:::	UCUUGAAUGGCUCUGUUUCUA	Cleavage	PREDICTED: Solanum lycopersicum F-box/LRR-repeat protein 4 (LOC101252555), transcript variant X12, mRNA	1
milR004-5p	XM_026029557.1	3.5	5.97	1	21	371	391	UAGGAAGAGAGCCAUUUACGC	: :.::::::::: ::.:::	UCUUGAAUGGCUCUGUUUCUA	Cleavage	PREDICTED: Solanum lycopersicum F-box/LRR-repeat protein 4 (LOC101252555), transcript variant X11, mRNA	1
milR004-5p	XM_026029550.1	3.5	5.97	1	21	371	391	UAGGAAGAGAGCCAUUUACGC	: :.::::::::: ::.:::	UCUUGAAUGGCUCUGUUUCUA	Cleavage	PREDICTED: Solanum lycopersicum F-box/LRR-repeat protein 4 (LOC101252555), transcript variant X3, mRNA	1
milR004-5p	XM_026029554.1	3.5	5.97	1	21	371	391	UAGGAAGAGAGCCAUUUACGC	: :.::::::::: ::.:::	UCUUGAAUGGCUCUGUUUCUA	Cleavage	PREDICTED: Solanum lycopersicum F-box/LRR-repeat protein 4 (LOC101252555), transcript variant X8, mRNA	1
milR004-5p	XM_026029549.1	3.5	5.97	1	21	371	391	UAGGAAGAGAGCCAUUUACGC	: :.::::::::: ::.:::	UCUUGAAUGGCUCUGUUUCUA	Cleavage	PREDICTED: Solanum lycopersicum F-box/LRR-repeat protein 4 (LOC101252555), transcript variant X2, mRNA	1
milR004-5p	XM_026029556.1	3.5	5.97	1	21	371	391	UAGGAAGAGAGCCAUUUACGC	: :.::::::::: ::.:::	UCUUGAAUGGCUCUGUUUCUA	Cleavage	PREDICTED: Solanum lycopersicum F-box/LRR-repeat protein 4 (LOC101252555), transcript variant X10, mRNA	1
milR004-5p	XM_026029553.1	3.5	5.97	1	21	371	391	UAGGAAGAGAGCCAUUUACGC	: :.::::::::: ::.:::	UCUUGAAUGGCUCUGUUUCUA	Cleavage	PREDICTED: Solanum lycopersicum F-box/LRR-repeat protein 4 (LOC101252555), transcript variant X7, mRNA	1
milR004-5p	XM_026029552.1	3.5	5.97	1	21	371	391	UAGGAAGAGAGCCAUUUACGC	: :.::::::::: ::.:::	UCUUGAAUGGCUCUGUUUCUA	Cleavage	PREDICTED: Solanum lycopersicum F-box/LRR-repeat protein 4 (LOC101252555), transcript variant X6, mRNA	1
milR004-5p	XM_019212432.2	3.5	5.97	1	21	371	391	UAGGAAGAGAGCCAUUUACGC	: :.::::::::: ::.:::	UCUUGAAUGGCUCUGUUUCUA	Cleavage	PREDICTED: Solanum lycopersicum F-box/LRR-repeat protein 4 (LOC101252555), transcript variant X5, mRNA	1
milR004-5p	XM_019212428.2	3.5	5.97	1	21	371	391	UAGGAAGAGAGCCAUUUACGC	: :.::::::::: ::.:::	UCUUGAAUGGCUCUGUUUCUA	Cleavage	PREDICTED: Solanum lycopersicum F-box/LRR-repeat protein 4 (LOC101252555), transcript variant X1, mRNA	1
milR004-5p	XM_026029555.1	3.5	5.97	1	21	371	391	UAGGAAGAGAGCCAUUUACGC	: :.::::::::: ::.:::	UCUUGAAUGGCUCUGUUUCUA	Cleavage	PREDICTED: Solanum lycopersicum F-box/LRR-repeat protein 4 (LOC101252555), transcript variant X9, mRNA	1
milR004-5p	XM_026029551.1	3.5	5.97	1	21	371	391	UAGGAAGAGAGCCAUUUACGC	: :.::::::::: ::.:::	UCUUGAAUGGCUCUGUUUCUA	Cleavage	PREDICTED: Solanum lycopersicum F-box/LRR-repeat protein 4 (LOC101252555), transcript variant X4, mRNA	1
milR004-5p	XM_010323522.3	3.5	14.951	1	21	554	574	UAGGAAGAGAGCCAUUUACGC	:::::::::.: :::::.	AUUUAAAUGGCUUUAUUCCUG	Cleavage	PREDICTED: Solanum lycopersicum disease resistance protein Cf-2.2-like (LOC101266520), mRNA	5
milR004-5p	XM_019211623.2	3.5	20.11	1	21	397	417	UAGGAAGAGAGCCAUUUACGC	::..::::.:::.::: ::	UGGUGGAUGGUUCUUUUCAUA	Cleavage	PREDICTED: Solanum lycopersicum protein FAM133 (LOC101267777), transcript variant X2, mRNA	1
milR004-5p	XM_004251949.4	3.5	20.11	1	21	391	411	UAGGAAGAGAGCCAUUUACGC	::..::::.:::.::: ::	UGGUGGAUGGUUCUUUUCAUA	Cleavage	PREDICTED: Solanum lycopersicum protein FAM133 (LOC101267777), transcript variant X1, mRNA	1
milR004-5p	XM_010314929.3	3.5	5.181	1	21	153	173	UAGGAAGAGAGCCAUUUACGC	:::: ::::::::.:::	UAACAAAUUGCUCUCUUUCUA	Cleavage	PREDICTED: Solanum lycopersicum pentatricopeptide repeat-containing protein At2g42920, chloroplastic (LOC101259507), transcript variant X2, mRNA	1
milR004-5p	XM_004250840.4	3.5	5.181	1	21	148	168	UAGGAAGAGAGCCAUUUACGC	:::: ::::::::.:::	UAACAAAUUGCUCUCUUUCUA	Cleavage	PREDICTED: Solanum lycopersicum pentatricopeptide repeat-containing protein At2g42920, chloroplastic (LOC101259507), transcript variant X1, mRNA	1
milR004-5p	XR_740919.3	3.5	21.417	1	21	421	441	UAGGAAGAGAGCCAUUUACGC	.:: .:::: :::::::.::	UUGUUGAUGGAUCUCUUCUUA	Translation	PREDICTED: Solanum lycopersicum uncharacterized LOC104646727 (LOC104646727), transcript variant X5, ncRNA	1
milR004-5p	XR_003246201.1	3.5	18.948	1	21	2177	2197	UAGGAAGAGAGCCAUUUACGC	.:: .:::: :::::::.::	UUGUUGAUGGAUCUCUUCUUA	Translation	PREDICTED: Solanum lycopersicum uncharacterized LOC104646727 (LOC104646727), transcript variant X3, ncRNA	1
milR004-5p	XR_003246200.1	3.5	19.811	1	21	2177	2197	UAGGAAGAGAGCCAUUUACGC	.:: .:::: :::::::.::	UUGUUGAUGGAUCUCUUCUUA	Translation	PREDICTED: Solanum lycopersicum uncharacterized LOC104646727 (LOC104646727), transcript variant X2, ncRNA	1
milR004-5p	XM_004244842.4	3.5	18.417	1	21	214	234	UAGGAAGAGAGCCAUUUACGC	.:: :::: ::::::::.:.	AUGUCAAUGCCUCUCUUCUUG	Cleavage	PREDICTED: Solanum lycopersicum probable linoleate 9S-lipoxygenase 5 (LOC101263535), mRNA	1
milR004-5p	XM_004250095.4	3.5	11.902	1	21	3328	3348	UAGGAAGAGAGCCAUUUACGC	.:::::: :.::: :::.::	UUGUAAAUUGUUCUGUUCUUA	Cleavage	PREDICTED: Solanum lycopersicum GPI ethanolamine phosphate transferase 2 (LOC101245312), transcript variant X1, mRNA	1
milR004-5p	XR_003246202.1	3.5	20.98	1	21	1643	1663	UAGGAAGAGAGCCAUUUACGC	.:: .:::: :::::::.::	UUGUUGAUGGAUCUCUUCUUA	Translation	PREDICTED: Solanum lycopersicum uncharacterized LOC104646727 (LOC104646727), transcript variant X4, ncRNA	1
milR004-5p	XR_003246199.1	3.5	19.215	1	21	2190	2210	UAGGAAGAGAGCCAUUUACGC	.:: .:::: :::::::.::	UUGUUGAUGGAUCUCUUCUUA	Translation	PREDICTED: Solanum lycopersicum uncharacterized LOC104646727 (LOC104646727), transcript variant X1, ncRNA	1
milR004-5p	XR_002026405.2	3.5	13.287	1	21	1965	1985	UAGGAAGAGAGCCAUUUACGC	.:: :::::: .:::::.::	UUGUUAAUGGCAUUCUUCUUA	Translation	PREDICTED: Solanum lycopersicum uncharacterized LOC104644842 (LOC104644842), transcript variant X21, ncRNA	1
milR004-5p	XR_002026395.2	3.5	13.287	1	21	1976	1996	UAGGAAGAGAGCCAUUUACGC	.:: :::::: .:::::.::	UUGUUAAUGGCAUUCUUCUUA	Translation	PREDICTED: Solanum lycopersicum uncharacterized LOC104644842 (LOC104644842), transcript variant X3, ncRNA	1
milR004-5p	XR_003244684.1	3.5	13.287	1	21	1270	1290	UAGGAAGAGAGCCAUUUACGC	.:: :::::: .:::::.::	UUGUUAAUGGCAUUCUUCUUA	Translation	PREDICTED: Solanum lycopersicum uncharacterized LOC104644842 (LOC104644842), transcript variant X16, ncRNA	1
milR004-5p	XR_002026404.2	3.5	13.287	1	21	1353	1373	UAGGAAGAGAGCCAUUUACGC	.:: :::::: .:::::.::	UUGUUAAUGGCAUUCUUCUUA	Translation	PREDICTED: Solanum lycopersicum uncharacterized LOC104644842 (LOC104644842), transcript variant X15, ncRNA	1
milR004-5p	XR_002026397.2	3.5	13.287	1	21	1982	2002	UAGGAAGAGAGCCAUUUACGC	.:: :::::: .:::::.::	UUGUUAAUGGCAUUCUUCUUA	Translation	PREDICTED: Solanum lycopersicum uncharacterized LOC104644842 (LOC104644842), transcript variant X11, ncRNA	1
milR004-5p	XR_003244683.1	3.5	13.287	1	21	1983	2003	UAGGAAGAGAGCCAUUUACGC	.:: :::::: .:::::.::	UUGUUAAUGGCAUUCUUCUUA	Translation	PREDICTED: Solanum lycopersicum uncharacterized LOC104644842 (LOC104644842), transcript variant X12, ncRNA	1
milR004-5p	XR_002026403.2	3.5	13.287	1	21	1545	1565	UAGGAAGAGAGCCAUUUACGC	.:: :::::: .:::::.::	UUGUUAAUGGCAUUCUUCUUA	Translation	PREDICTED: Solanum lycopersicum uncharacterized LOC104644842 (LOC104644842), transcript variant X14, ncRNA	1
milR004-5p	XR_002026399.2	3.5	13.287	1	21	1600	1620	UAGGAAGAGAGCCAUUUACGC	.:: :::::: .:::::.::	UUGUUAAUGGCAUUCUUCUUA	Translation	PREDICTED: Solanum lycopersicum uncharacterized LOC104644842 (LOC104644842), transcript variant X9, ncRNA	1
milR004-5p	XR_002026396.2	3.5	13.287	1	21	1983	2003	UAGGAAGAGAGCCAUUUACGC	.:: :::::: .:::::.::	UUGUUAAUGGCAUUCUUCUUA	Translation	PREDICTED: Solanum lycopersicum uncharacterized LOC104644842 (LOC104644842), transcript variant X10, ncRNA	1
milR004-5p	XR_002026400.2	3.5	13.287	1	21	1984	2004	UAGGAAGAGAGCCAUUUACGC	.:: :::::: .:::::.::	UUGUUAAUGGCAUUCUUCUUA	Translation	PREDICTED: Solanum lycopersicum uncharacterized LOC104644842 (LOC104644842), transcript variant X13, ncRNA	1
milR004-5p	XR_003244680.1	3.5	13.287	1	21	1983	2003	UAGGAAGAGAGCCAUUUACGC	.:: :::::: .:::::.::	UUGUUAAUGGCAUUCUUCUUA	Translation	PREDICTED: Solanum lycopersicum uncharacterized LOC104644842 (LOC104644842), transcript variant X6, ncRNA	1
milR004-5p	XR_003244679.1	3.5	13.287	1	21	1897	1917	UAGGAAGAGAGCCAUUUACGC	.:: :::::: .:::::.::	UUGUUAAUGGCAUUCUUCUUA	Translation	PREDICTED: Solanum lycopersicum uncharacterized LOC104644842 (LOC104644842), transcript variant X5, ncRNA	1
milR004-5p	XR_002026394.2	3.5	13.287	1	21	1900	1920	UAGGAAGAGAGCCAUUUACGC	.:: :::::: .:::::.::	UUGUUAAUGGCAUUCUUCUUA	Translation	PREDICTED: Solanum lycopersicum uncharacterized LOC104644842 (LOC104644842), transcript variant X4, ncRNA	1
milR004-5p	XR_003244678.1	3.5	13.287	1	21	1980	2000	UAGGAAGAGAGCCAUUUACGC	.:: :::::: .:::::.::	UUGUUAAUGGCAUUCUUCUUA	Translation	PREDICTED: Solanum lycopersicum uncharacterized LOC104644842 (LOC104644842), transcript variant X2, ncRNA	1
milR004-5p	XR_002026393.2	3.5	13.287	1	21	1983	2003	UAGGAAGAGAGCCAUUUACGC	.:: :::::: .:::::.::	UUGUUAAUGGCAUUCUUCUUA	Translation	PREDICTED: Solanum lycopersicum uncharacterized LOC104644842 (LOC104644842), transcript variant X1, ncRNA	1
milR004-5p	NM_001247748.2	3.5	15.768	1	21	996	1016	UAGGAAGAGAGCCAUUUACGC	:::. ::.:::::::.::	CAUUAAGAGGUUCUCUUCUUA	Cleavage	Solanum lycopersicum 14-3-3 protein homologue (TFT3), mRNA	1
milR004-5p	XM_004250642.4	3.5	24.076	1	21	156	176	UAGGAAGAGAGCCAUUUACGC	:::.: ::::.:::::.:	AGGUAGAAGGCUUUCUUCUUC	Cleavage	PREDICTED: Solanum lycopersicum cytochrome b-c1 complex subunit Rieske, mitochondrial (LOC101257727), mRNA	1
milR004-5p	XR_002028145.2	3.5	17.051	1	21	905	925	UAGGAAGAGAGCCAUUUACGC	: ::: .::: :::.::::::	GGGUAUGUGGGUCUUUUCCUA	Translation	PREDICTED: Solanum lycopersicum uncharacterized LOC109120734 (LOC109120734), ncRNA	1
milR004-5p	XR_002028515.2	3.5	18.801	1	21	1260	1280	UAGGAAGAGAGCCAUUUACGC	: :::. ::: :::.::::::	GGGUAGUUGGGUCUUUUCCUA	Translation	PREDICTED: Solanum lycopersicum uncharacterized LOC109121124 (LOC109121124), ncRNA	1
milR004-5p	XM_004249554.3	3.5	18.799	1	21	291	311	UAGGAAGAGAGCCAUUUACGC	: : ::::: .:::::::.::	GGGGAAAUGCUUCUCUUCUUA	Cleavage	PREDICTED: Solanum lycopersicum heparanase-like protein 3 (LOC101256537), mRNA	1
milR004-5p	XM_019214040.2	3.5	12.203	1	21	148	168	UAGGAAGAGAGCCAUUUACGC	::.::: :.:::: :::::	CAGUGAAUUGUUCUCCUCCUA	Cleavage	PREDICTED: Solanum lycopersicum cytosolic sulfotransferase 5 (LOC101257370), transcript variant X4, mRNA	1
milR004-5p	XM_004253146.3	3.5	20.505	1	21	86	106	UAGGAAGAGAGCCAUUUACGC	.::::: :::::::::.:	UUGUAAAAAGCUCUCUUCUUU	Cleavage	PREDICTED: Solanum lycopersicum UDP-glycosyltransferase 73B3-like (LOC101246612), mRNA	1
milR005-5p	XR_003246984.1	3.5	18.977	1	22	272	293	UGCUGACGGAGCUAAGGUACGC	:::.:::.::::: :::::	CAGUAUCUUGGCUCCUUCAGCU	Cleavage	PREDICTED: Solanum lycopersicum pentatricopeptide repeat-containing protein At3g42630 (LOC101250803), transcript variant X6, misc_RNA	1
milR005-5p	XR_003246983.1	3.5	18.977	1	22	273	294	UGCUGACGGAGCUAAGGUACGC	:::.:::.::::: :::::	CAGUAUCUUGGCUCCUUCAGCU	Cleavage	PREDICTED: Solanum lycopersicum pentatricopeptide repeat-containing protein At3g42630 (LOC101250803), transcript variant X5, misc_RNA	1
milR005-5p	XM_026031216.1	3.5	18.977	1	22	1434	1455	UGCUGACGGAGCUAAGGUACGC	:::.:::.::::: :::::	CAGUAUCUUGGCUCCUUCAGCU	Cleavage	PREDICTED: Solanum lycopersicum pentatricopeptide repeat-containing protein At3g42630 (LOC101250803), transcript variant X3, mRNA	1
milR005-5p	XM_004240234.4	3.5	18.977	1	22	1485	1506	UGCUGACGGAGCUAAGGUACGC	:::.:::.::::: :::::	CAGUAUCUUGGCUCCUUCAGCU	Cleavage	PREDICTED: Solanum lycopersicum pentatricopeptide repeat-containing protein At3g42630 (LOC101250803), transcript variant X1, mRNA	1
milR005-5p	XM_010323235.3	3.5	18.977	1	22	1579	1600	UGCUGACGGAGCUAAGGUACGC	:::.:::.::::: :::::	CAGUAUCUUGGCUCCUUCAGCU	Cleavage	PREDICTED: Solanum lycopersicum pentatricopeptide repeat-containing protein At3g42630 (LOC101250803), transcript variant X2, mRNA	1
milR005-5p	XR_003246982.1	3.5	18.977	1	22	272	293	UGCUGACGGAGCUAAGGUACGC	:::.:::.::::: :::::	CAGUAUCUUGGCUCCUUCAGCU	Cleavage	PREDICTED: Solanum lycopersicum pentatricopeptide repeat-containing protein At3g42630 (LOC101250803), transcript variant X4, misc_RNA	1
milR005-5p	XR_002027343.2	3.5	19.877	1	22	1003	1024	UGCUGACGGAGCUAAGGUACGC	:: :.::.::::: ::::::	UGGUCCUUUGGCUCCAUCAGCA	Cleavage	PREDICTED: Solanum lycopersicum uncharacterized LOC101264902 (LOC101264902), ncRNA	1
milR005-5p	XM_004247529.4	3.5	16.972	1	22	226	247	UGCUGACGGAGCUAAGGUACGC	: :.::::::::..:::: :.	UCAUGCCUUAGCUUUGUCACCG	Cleavage	PREDICTED: Solanum lycopersicum non-specific lipid-transfer protein-like protein At2g13820 (LOC101248516), transcript variant X2, mRNA	1
milR005-5p	XM_004247528.4	3.5	16.972	1	22	227	248	UGCUGACGGAGCUAAGGUACGC	: :.::::::::..:::: :.	UCAUGCCUUAGCUUUGUCACCG	Cleavage	PREDICTED: Solanum lycopersicum non-specific lipid-transfer protein-like protein At2g13820 (LOC101248516), transcript variant X1, mRNA	1
milR005-5p	XM_026031012.1	3.5	13.261	1	22	4532	4553	UGCUGACGGAGCUAAGGUACGC	: :...: .:.::::::::::	ACUUGUUUAGGUUCCGUCAGCA	Cleavage	PREDICTED: Solanum lycopersicum methyl-CpG-binding domain-containing protein 9 (LOC101248775), transcript variant X3, mRNA	1
milR005-5p	XM_010322291.3	3.5	13.261	1	22	4889	4910	UGCUGACGGAGCUAAGGUACGC	: :...: .:.::::::::::	ACUUGUUUAGGUUCCGUCAGCA	Cleavage	PREDICTED: Solanum lycopersicum methyl-CpG-binding domain-containing protein 9 (LOC101248775), transcript variant X2, mRNA	1
milR005-5p	XM_004239302.4	3.5	13.261	1	22	4970	4991	UGCUGACGGAGCUAAGGUACGC	: :...: .:.::::::::::	ACUUGUUUAGGUUCCGUCAGCA	Cleavage	PREDICTED: Solanum lycopersicum methyl-CpG-binding domain-containing protein 9 (LOC101248775), transcript variant X1, mRNA	1
milR005-5p	NM_001246840.1	3.5	13.509	1	22	51	72	UGCUGACGGAGCUAAGGUACGC	: ::::::::..:::: ::	UGUUCCCUUAGCUUUGUCAUCA	Cleavage	Solanum lycopersicum uncharacterized LOC544001 (LOC544001), mRNA	1
milR005-5p	XM_010319921.3	3.5	18.237	1	22	185	206	UGCUGACGGAGCUAAGGUACGC	::.::: :.:..:::::.:	UUCUAUCUUUGUUUUGUCAGUA	Cleavage	PREDICTED: Solanum lycopersicum probable inactive receptor kinase At5g58300 (LOC101252259), transcript variant X3, mRNA	1
milR005-5p	XM_004235170.4	3.5	18.237	1	22	185	206	UGCUGACGGAGCUAAGGUACGC	::.::: :.:..:::::.:	UUCUAUCUUUGUUUUGUCAGUA	Cleavage	PREDICTED: Solanum lycopersicum probable inactive receptor kinase At5g58300 (LOC101252259), transcript variant X1, mRNA	1
milR005-5p	XM_010315532.3	3.5	14.341	1	22	1394	1415	UGCUGACGGAGCUAAGGUACGC	: :: ::: :.:..:::::::	UCUUAGCUUUGUUUUGUCAGCA	Cleavage	PREDICTED: Solanum lycopersicum ABC transporter I family member 1 (LOC101245731), transcript variant X3, mRNA	1
milR005-5p	XM_004251714.4	3.5	14.341	1	22	1503	1524	UGCUGACGGAGCUAAGGUACGC	: :: ::: :.:..:::::::	UCUUAGCUUUGUUUUGUCAGCA	Cleavage	PREDICTED: Solanum lycopersicum ABC transporter I family member 1 (LOC101245731), transcript variant X1, mRNA	1
milR005-5p	XM_004251715.3	3.5	14.341	1	22	1529	1550	UGCUGACGGAGCUAAGGUACGC	: :: ::: :.:..:::::::	UCUUAGCUUUGUUUUGUCAGCA	Cleavage	PREDICTED: Solanum lycopersicum ABC transporter I family member 1 (LOC101245731), transcript variant X2, mRNA	1
milR006-3p	XM_026027687.1	3.5	5.16	1	21	212	232	AGGGAUAGGGAGAGGAAGGGA	:::::::::.::::: :.::	UCCCUUCCUUUCCCUCUUCCG	Cleavage	PREDICTED: Solanum lycopersicum probable magnesium transporter NIPA4 (LOC101261668), transcript variant X1, mRNA	1
milR006-3p	XM_026027688.1	3.5	5.16	1	21	212	232	AGGGAUAGGGAGAGGAAGGGA	:::::::::.::::: :.::	UCCCUUCCUUUCCCUCUUCCG	Cleavage	PREDICTED: Solanum lycopersicum probable magnesium transporter NIPA4 (LOC101261668), transcript variant X2, mRNA	1
milR006-3p	XM_004248797.4	3.5	5.16	1	21	208	228	AGGGAUAGGGAGAGGAAGGGA	:::::::::.::::: :.::	UCCCUUCCUUUCCCUCUUCCG	Cleavage	PREDICTED: Solanum lycopersicum probable magnesium transporter NIPA4 (LOC101261668), transcript variant X3, mRNA	1
milR006-3p	XM_010329225.3	3.5	5.16	1	21	209	229	AGGGAUAGGGAGAGGAAGGGA	:::::::::.::::: :.::	UCCCUUCCUUUCCCUCUUCCG	Cleavage	PREDICTED: Solanum lycopersicum probable magnesium transporter NIPA4 (LOC101261668), transcript variant X4, mRNA	1
milR006-3p	NM_001279332.2	3.5	10.8	1	21	47	67	AGGGAUAGGGAGAGGAAGGGA	:::.::.:::::.::: :.::	UCCUUUUCUCUCUCUAGCUCU	Cleavage	Solanum lycopersicum Argonaute1B (AGO1B), mRNA	1
milR006-3p	NM_001329159.1	3.5	10.804	1	21	70	90	AGGGAUAGGGAGAGGAAGGGA	:::.:::.::::: ::::::	UCCUUUCUUCUCCAUAUCCCC	Cleavage	Solanum lycopersicum Ribonuclease III (LOC101268172), mRNA	1
milR006-3p	XM_004243556.4	3.5	8.172	1	21	206	226	AGGGAUAGGGAGAGGAAGGGA	:::.:::.:::.:.:.:.:.:	UCCUUUCUUCUUCUUGUUCUU	Cleavage	PREDICTED: Solanum lycopersicum uncharacterized protein (LOC101243802), mRNA	1
milR006-3p	XM_004243287.4	3.5	14.515	1	21	691	711	AGGGAUAGGGAGAGGAAGGGA	::.:::.:::::.:: ::.::	UCUCUUUCUCUCUCUUUCUCU	Cleavage	PREDICTED: Solanum lycopersicum uncharacterized LOC101263727 (LOC101263727), mRNA	2
milR006-3p	XR_741467.3	3.5	8.048	1	21	168	188	AGGGAUAGGGAGAGGAAGGGA	::..:::.:::::.::::.:	UCUUUUCUUCUCCUUAUCUCC	Cleavage	PREDICTED: Solanum lycopersicum uncharacterized LOC104647374 (LOC104647374), ncRNA	2
milR006-3p	XR_741467.3	3.5	10.949	1	21	66	86	AGGGAUAGGGAGAGGAAGGGA	: :::::::::.:: ::.::	CCACUUCCUCUCUCUCUCUCU	Cleavage	PREDICTED: Solanum lycopersicum uncharacterized LOC104647374 (LOC104647374), ncRNA	2
milR006-3p	XM_004234894.4	3.5	1.251	1	21	145	165	AGGGAUAGGGAGAGGAAGGGA	:::.::.::.::.::.:..::	UCCUUUUCUUUCUCUGUUUCU	Cleavage	PREDICTED: Solanum lycopersicum UDP-glucuronate 4-epimerase 2-like (LOC101250671), mRNA	1
milR006-3p	XM_004250470.4	3.5	4.102	1	21	36	56	AGGGAUAGGGAGAGGAAGGGA	::.::::::: .:::.::.::	UCUCUUCCUCCUCCUGUCUCU	Translation	PREDICTED: Solanum lycopersicum cyclin-D4-1-like (LOC101261480), mRNA	1
milR006-3p	XM_004250229.4	3.5	3.349	1	21	60	80	AGGGAUAGGGAGAGGAAGGGA	::.:::.:::::.:: ::.::	UCUCUUUCUCUCUCUCUCUCU	Cleavage	PREDICTED: Solanum lycopersicum ras-related protein RABA5a (LOC101259801), transcript variant X1, mRNA	1
milR006-3p	XR_002026508.2	3.5	14.169	1	21	1509	1529	AGGGAUAGGGAGAGGAAGGGA	::.:::.:::::.:: ::.::	UCUCUUUCUCUCUCUUUCUCU	Cleavage	PREDICTED: Solanum lycopersicum uncharacterized LOC109119188 (LOC109119188), ncRNA	1
milR006-3p	XM_004240155.2	3.5	9.469	1	21	49	69	AGGGAUAGGGAGAGGAAGGGA	::.:::.:::::.:: ::.::	UCUCUUUCUCUCUCUCUCUCU	Cleavage	PREDICTED: Solanum lycopersicum protein SHOOT GRAVITROPISM 5-like (LOC101268284), mRNA	1
milR006-3p	NM_001279188.2	3.5	5.395	1	21	21	41	AGGGAUAGGGAGAGGAAGGGA	::.::::::.::.:: :::.:	UCUCUUCCUUUCUCUCUCCUU	Cleavage	Solanum lycopersicum GAGA-binding transcriptional activator (BBR/BPC1), mRNA	1
milR006-3p	XM_004245907.4	3.5	6.806	1	21	55	75	AGGGAUAGGGAGAGGAAGGGA	::..::..::::.::.:::.:	UCUUUUUUUCUCUCUGUCCUU	Cleavage	PREDICTED: Solanum lycopersicum protein LOW PSII ACCUMULATION 3, chloroplastic (LOC101261055), mRNA	1
milR006-3p	XR_739001.3	3.5	15.78	1	21	263	283	AGGGAUAGGGAGAGGAAGGGA	::::::.::::.:.: :.:::	UCCCUUUCUCUUCUUCUUCCU	Cleavage	PREDICTED: Solanum lycopersicum uncharacterized LOC101256750 (LOC101256750), ncRNA	1
milR006-3p	XM_004243755.4	3.5	7.451	1	21	6212	6232	AGGGAUAGGGAGAGGAAGGGA	:...::.:::::.::::.::	UUUUUUUCUCUCUCUAUUCCA	Cleavage	PREDICTED: Solanum lycopersicum pentatricopeptide repeat-containing protein At1g73710 (LOC101261836), mRNA	1
milR006-3p	XM_010320952.3	3.5	0.589	1	21	48	68	AGGGAUAGGGAGAGGAAGGGA	::.:: .::::::::::::.	UCUCUCUCUCUCCCUAUCCUA	Cleavage	PREDICTED: Solanum lycopersicum probable E3 ubiquitin-protein ligase RHC2A (LOC101256865), transcript variant X1, mRNA	1
milR006-3p	XM_004236686.4	3.5	0.589	1	21	48	68	AGGGAUAGGGAGAGGAAGGGA	::.:: .::::::::::::.	UCUCUCUCUCUCCCUAUCCUA	Cleavage	PREDICTED: Solanum lycopersicum probable E3 ubiquitin-protein ligase RHC2A (LOC101256865), transcript variant X2, mRNA	1
milR006-3p	NM_001347622.1	3.5	14.497	1	21	1098	1118	AGGGAUAGGGAGAGGAAGGGA	:.:::::.:::.::::: ::	UUCCUUCUUCUUCCUAUACCC	Cleavage	Solanum lycopersicum 15-cis-zeta-carotene isomerase (Z-ISO), mRNA	1
milR006-3p	XM_004237431.4	3.5	5.449	1	21	1	21	AGGGAUAGGGAGAGGAAGGGA	:..::::::.::..:.:.:.:	UUUCUUCCUUUCUUUGUUCUU	Cleavage	PREDICTED: Solanum lycopersicum crossover junction endonuclease EME1B (LOC101261911), transcript variant X1, mRNA	1
milR006-3p	XM_004243235.4	3.5	7.759	1	21	62	82	AGGGAUAGGGAGAGGAAGGGA	::.:: .:::::.::::..::	UCUCUCUCUCUCUCUAUUUCU	Cleavage	PREDICTED: Solanum lycopersicum probable serine/threonine-protein kinase SIS8 (LOC101246645), transcript variant X1, mRNA	1
milR006-3p	XM_019214877.2	3.5	7.759	1	21	62	82	AGGGAUAGGGAGAGGAAGGGA	::.:: .:::::.::::..::	UCUCUCUCUCUCUCUAUUUCU	Cleavage	PREDICTED: Solanum lycopersicum probable serine/threonine-protein kinase SIS8 (LOC101246645), transcript variant X2, mRNA	1
milR006-3p	XM_026029201.1	3.5	14.241	1	21	32	52	AGGGAUAGGGAGAGGAAGGGA	:::. :::::::.::.:..::	UCCUCUCCUCUCUCUGUUUCU	Cleavage	PREDICTED: Solanum lycopersicum U3 small nucleolar RNA-associated protein 6 homolog (LOC101257911), transcript variant X1, mRNA	1
milR006-3p	XM_004231566.4	3.5	14.245	1	21	30	50	AGGGAUAGGGAGAGGAAGGGA	:::. :::::::.::.:..::	UCCUCUCCUCUCUCUGUUUCU	Cleavage	PREDICTED: Solanum lycopersicum U3 small nucleolar RNA-associated protein 6 homolog (LOC101257911), transcript variant X2, mRNA	1
milR006-3p	XM_004247152.4	3.5	2.502	1	21	87	107	AGGGAUAGGGAGAGGAAGGGA	:..::::.:::..::::...:	UUUCUUCUUCUUUCUAUUUUU	Cleavage	PREDICTED: Solanum lycopersicum protein indeterminate-domain 9 (LOC101266449), mRNA	1
milR006-3p	NM_001309261.1	3.5	4.633	1	21	17	37	AGGGAUAGGGAGAGGAAGGGA	:: :::::::::.:: ::.::	UCACUUCCUCUCUCUCUCUCU	Cleavage	Solanum lycopersicum polygalacturonase non-catalytic subunit AroGP3 (AROGP3), mRNA	1
milR006-3p	NM_001279330.2	3.5	16.717	1	21	78	98	AGGGAUAGGGAGAGGAAGGGA	:...:::.:.:.:.:::.:::	UUUUUUCUUUUUCUUAUUCCU	Cleavage	Solanum lycopersicum cytochrome P450 90B3 (CYP90B3), mRNA	1
milR006-3p	XM_004250308.4	3.5	6.446	1	21	230	250	AGGGAUAGGGAGAGGAAGGGA	::.:::: ::::::: ::.::	UCUCUUCAUCUCCCUUUCUCU	Cleavage	PREDICTED: Solanum lycopersicum probable arabinosyltransferase ARAD1 (LOC101258813), mRNA	1
milR006-3p	XM_010314994.3	3.5	4.105	1	21	52	72	AGGGAUAGGGAGAGGAAGGGA	:.::::.::::..:: ::.::	UUCCUUUCUCUUUCUCUCUCU	Cleavage	PREDICTED: Solanum lycopersicum probable protein phosphatase 2C 5 (LOC101264465), transcript variant X1, mRNA	1
milR006-3p	XM_004230226.4	3.5	4.288	1	21	53	73	AGGGAUAGGGAGAGGAAGGGA	:.::::.::::..:: ::.::	UUCCUUUCUCUUUCUCUCUCU	Cleavage	PREDICTED: Solanum lycopersicum probable protein phosphatase 2C 5 (LOC101264465), transcript variant X2, mRNA	1
milR006-3p	XM_026027800.1	3.5	22.824	1	21	1486	1506	AGGGAUAGGGAGAGGAAGGGA	::.:: :::::::::: :.::	UCUCUACCUCUCCCUACCUCU	Cleavage	PREDICTED: Solanum lycopersicum homeobox-leucine zipper protein ROC2-like (LOC104649485), mRNA	1
milR006-3p	XM_010328801.3	3.5	16.847	1	21	1100	1120	AGGGAUAGGGAGAGGAAGGGA	:.::::::::::.:::: ::	UUCCUUCCUCUCUCUAUAGCU	Cleavage	PREDICTED: Solanum lycopersicum ultraviolet-B receptor UVR8 (LOC101253941), transcript variant X1, mRNA	1
milR006-3p	XM_004248170.4	3.5	16.847	1	21	1068	1088	AGGGAUAGGGAGAGGAAGGGA	:.::::::::::.:::: ::	UUCCUUCCUCUCUCUAUAGCU	Cleavage	PREDICTED: Solanum lycopersicum ultraviolet-B receptor UVR8 (LOC101253941), transcript variant X2, mRNA	1
milR006-3p	XM_004243276.4	3.5	7.451	1	21	139	159	AGGGAUAGGGAGAGGAAGGGA	:...::.:::::.::::.::	UUUUUUUCUCUCUCUAUUCCA	Cleavage	PREDICTED: Solanum lycopersicum uncharacterized LOC101259953 (LOC101259953), mRNA	1
milR006-3p	NM_001279348.2	3.5	12.464	1	21	315	335	AGGGAUAGGGAGAGGAAGGGA	::. :::::::.:::.:..::	UCUGUUCCUCUUCCUGUUUCU	Cleavage	Solanum lycopersicum NAC domain transcription factor (NAC3), mRNA	1
milR006-3p	XM_004230205.4	3.5	14.201	1	21	193	213	AGGGAUAGGGAGAGGAAGGGA	:..::::.:::.:.:.:..::	UUUCUUCUUCUUCUUGUUUCU	Cleavage	PREDICTED: Solanum lycopersicum serine/threonine-protein phosphatase PP1 (LOC101258308), mRNA	1
milR006-3p	XM_004238869.4	3.5	3.481	1	21	567	587	AGGGAUAGGGAGAGGAAGGGA	:.::::.:::::.:: :..::	UUCCUUUCUCUCUCUCUUUCU	Cleavage	PREDICTED: Solanum lycopersicum zinc finger protein GIS3-like (LOC101251087), mRNA	1
milR006-3p	XM_004240316.4	3.5	17.254	1	21	17	37	AGGGAUAGGGAGAGGAAGGGA	:.:.::..::::.::::...:	UUCUUUUUUCUCUCUAUUUUU	Cleavage	PREDICTED: Solanum lycopersicum RHOMBOID-like protein 1 (LOC101254801), mRNA	1
milR006-3p	XM_004233863.4	3.5	9.631	1	21	367	387	AGGGAUAGGGAGAGGAAGGGA	:.:::.:::::.:: ::.::	ACUCUUUCUCUCUCUCUCUCU	Cleavage	PREDICTED: Solanum lycopersicum protein CHROMATIN REMODELING 4 (LOC101248171), mRNA	1
milR006-3p	XM_004248976.4	3.5	12.316	1	21	238	258	AGGGAUAGGGAGAGGAAGGGA	:..::::::::.::: :.:.:	UUUCUUCCUCUUCCUCUUCUU	Cleavage	PREDICTED: Solanum lycopersicum uncharacterized LOC101258800 (LOC101258800), mRNA	1
milR006-3p	XM_004228632.4	3.5	0.212	1	21	31	51	AGGGAUAGGGAGAGGAAGGGA	::::::.::::.:: ::::	CCCCUUCUUCUCUCUUUCCCC	Cleavage	PREDICTED: Solanum lycopersicum fasciclin-like arabinogalactan protein 17 (LOC101263740), mRNA	1
milR007-5p	XM_010326013.3	3.5	18.45	1	21	523	543	UGUGAGAACCUGGGCAUGACU	.::: ::::::::::.:.:.	GGUCUUGCCCAGGUUUUUAUC	Cleavage	PREDICTED: Solanum lycopersicum pentatricopeptide repeat-containing protein At4g28010 (LOC101247237), transcript variant X3, mRNA	1
milR007-5p	XM_010326012.3	3.5	18.45	1	21	523	543	UGUGAGAACCUGGGCAUGACU	.::: ::::::::::.:.:.	GGUCUUGCCCAGGUUUUUAUC	Cleavage	PREDICTED: Solanum lycopersicum pentatricopeptide repeat-containing protein At4g28010 (LOC101247237), transcript variant X2, mRNA	1
milR007-5p	XM_004244067.4	3.5	18.45	1	21	523	543	UGUGAGAACCUGGGCAUGACU	.::: ::::::::::.:.:.	GGUCUUGCCCAGGUUUUUAUC	Cleavage	PREDICTED: Solanum lycopersicum pentatricopeptide repeat-containing protein At4g28010 (LOC101247237), transcript variant X1, mRNA	1
milR007-5p	XR_742336.3	3.5	18.688	1	21	505	525	UGUGAGAACCUGGGCAUGACU	.::.:: :::: :::::.:::	GGUUAUUCCCAAGUUCUUACA	Translation	PREDICTED: Solanum lycopersicum uncharacterized LOC104648235 (LOC104648235), transcript variant X3, ncRNA	1
milR007-5p	XM_010322466.2	3.5	14.137	1	21	1587	1607	UGUGAGAACCUGGGCAUGACU	::.:::. :: :::::::::	UGUUAUGUGCAUGUUCUCACA	Translation	PREDICTED: Solanum lycopersicum pentatricopeptide repeat-containing protein (LOC101246348), mRNA	1
milR007-5p	XR_739320.3	3.5	11.087	1	21	1075	1095	UGUGAGAACCUGGGCAUGACU	.::::::: :::::.:::	GACUAUGCCCAAGUUCUUACA	Translation	PREDICTED: Solanum lycopersicum uncharacterized LOC101248626 (LOC101248626), ncRNA	1
milR007-5p	XM_004250894.4	3.5	11.289	1	21	1891	1911	UGUGAGAACCUGGGCAUGACU	: :.:::.::: :::.:.:::	AAUUAUGUCCAAGUUUUUACA	Translation	PREDICTED: Solanum lycopersicum armadillo repeat-containing protein 8 (LOC101250078), mRNA	1
milR007-5p	XR_003248146.1	3.5	14.105	1	21	3467	3487	UGUGAGAACCUGGGCAUGACU	:..:::::. :::::.:::	UAUUGUGCCCGAGUUCUUACA	Translation	PREDICTED: Solanum lycopersicum uncharacterized LOC112942146 (LOC112942146), ncRNA	1
milR007-5p	XM_004229082.4	3.5	11.62	1	21	321	341	UGUGAGAACCUGGGCAUGACU	: : ::::.::: ::::.:::	AUUGAUGCUCAGUUUCUUACA	Translation	PREDICTED: Solanum lycopersicum ethylene-responsive transcription factor ERF020-like (LOC101257505), mRNA	1
milR007-5p	XR_738827.3	3.5	15.18	1	21	122	142	UGUGAGAACCUGGGCAUGACU	: :::: .:::::::::.: :	AAUCAUUUCCAGGUUCUUAAA	Cleavage	PREDICTED: Solanum lycopersicum uncharacterized LOC104644976 (LOC104644976), ncRNA	1
milR007-5p	XM_010321118.3	3.5	18.631	1	21	1245	1265	UGUGAGAACCUGGGCAUGACU	: : .::.:::::::::.:..	AAUAGUGUCCAGGUUCUUAUG	Cleavage	PREDICTED: Solanum lycopersicum uncharacterized LOC101250495 (LOC101250495), transcript variant X2, mRNA	1
milR007-5p	XM_004236921.4	3.5	18.631	1	21	1439	1459	UGUGAGAACCUGGGCAUGACU	: : .::.:::::::::.:..	AAUAGUGUCCAGGUUCUUAUG	Cleavage	PREDICTED: Solanum lycopersicum uncharacterized LOC101250495 (LOC101250495), transcript variant X1, mRNA	1
milR008-3p	XM_019215112.2	3.5	15.636	1	22	105	126	UCCCCGUUGCGAUGGUACUCCG	:: : ::.::::::::.:: ::	CGUAUUAUCAUCGCAAUGGCGA	Cleavage	PREDICTED: Solanum lycopersicum F-box protein At5g03100-like (LOC101251703), mRNA	1
milR008-3p	XM_004244366.4	3.5	15.824	1	22	199	220	UCCCCGUUGCGAUGGUACUCCG	:: : ::.::::::::.::: :	CGUAUUAUCAUCGCAAUGGGUA	Cleavage	PREDICTED: Solanum lycopersicum F-box/LRR-repeat protein At3g03360 (LOC101267828), mRNA	1
milR008-3p	XM_010326171.3	3.5	16.609	1	22	395	416	UCCCCGUUGCGAUGGUACUCCG	:: : ::.::::::::.:: ::	CGUAUUAUCAUCGCAAUGGCGA	Cleavage	PREDICTED: Solanum lycopersicum putative F-box/LRR-repeat protein At5g02930 (LOC101244508), mRNA	1
milR008-3p	XM_004230652.4	3.5	22.811	1	22	1864	1885	UCCCCGUUGCGAUGGUACUCCG	::::.: .:.:::..:::::	AUGAGUGCAGUUGCAGUGGGGA	Cleavage	PREDICTED: Solanum lycopersicum vacuolar-sorting receptor 3 (LOC101266168), mRNA	1
milR008-3p	XM_004244619.2	3.5	14.455	1	22	102	123	UCCCCGUUGCGAUGGUACUCCG	.: : ::.::::::::.:: ::	UGUAUUAUCAUCGCAAUGGCGA	Cleavage	PREDICTED: Solanum lycopersicum F-box/LRR-repeat protein 25-like (LOC101244209), mRNA	1
milR008-3p	XM_004232017.4	3.5	22.762	1	22	712	733	UCCCCGUUGCGAUGGUACUCCG	::::. :.::::.:::::	CAAUGUACUUUUGCAAUGGGGA	Cleavage	PREDICTED: Solanum lycopersicum pentatricopeptide repeat-containing protein At3g50420 (LOC101256553), transcript variant X2, mRNA	1
milR008-3p	XM_004233594.4	3.5	22.762	1	22	1520	1541	UCCCCGUUGCGAUGGUACUCCG	::::. :.::::.:::::	CAAUGUACUUUUGCAAUGGGGA	Cleavage	PREDICTED: Solanum lycopersicum pentatricopeptide repeat-containing protein At3g50420 (LOC101256553), transcript variant X1, mRNA	1
milR008-3p	XM_004242265.4	3.5	20.057	1	22	146	167	UCCCCGUUGCGAUGGUACUCCG	:::.. ::::.::.::::.	CAAAGUGUAAUCGUAAUGGGGG	Cleavage	PREDICTED: Solanum lycopersicum universal stress protein PHOS34 (LOC101246641), mRNA	1
milR008-3p	XM_010315291.3	3.5	24.627	1	22	55	76	UCCCCGUUGCGAUGGUACUCCG	: ::::.::::::.:: ::	AACAAUACCGUCGCAAUGGAGA	Cleavage	PREDICTED: Solanum lycopersicum high mobility group B protein 10-like (LOC101247378), transcript variant X5, mRNA	1
milR008-3p	XM_010315290.3	3.5	24.627	1	22	55	76	UCCCCGUUGCGAUGGUACUCCG	: ::::.::::::.:: ::	AACAAUACCGUCGCAAUGGAGA	Cleavage	PREDICTED: Solanum lycopersicum high mobility group B protein 10-like (LOC101247378), transcript variant X4, mRNA	1
milR008-3p	XM_010315287.3	3.5	24.627	1	22	55	76	UCCCCGUUGCGAUGGUACUCCG	: ::::.::::::.:: ::	AACAAUACCGUCGCAAUGGAGA	Cleavage	PREDICTED: Solanum lycopersicum high mobility group B protein 10-like (LOC101247378), transcript variant X3, mRNA	1
milR008-3p	XM_010315284.3	3.5	24.497	1	22	56	77	UCCCCGUUGCGAUGGUACUCCG	: ::::.::::::.:: ::	AACAAUACCGUCGCAAUGGAGA	Cleavage	PREDICTED: Solanum lycopersicum high mobility group B protein 10-like (LOC101247378), transcript variant X2, mRNA	1
milR008-3p	XM_010315280.3	3.5	24.627	1	22	55	76	UCCCCGUUGCGAUGGUACUCCG	: ::::.::::::.:: ::	AACAAUACCGUCGCAAUGGAGA	Cleavage	PREDICTED: Solanum lycopersicum high mobility group B protein 10-like (LOC101247378), transcript variant X1, mRNA	1
milR008-3p	XM_004233865.3	3.5	24.503	1	22	1273	1294	UCCCCGUUGCGAUGGUACUCCG	:::. :::.:.::.::::.	GCUAGUGACAUUGUAAUGGGGG	Cleavage	PREDICTED: Solanum lycopersicum receptor-like protein EIX2 (LOC101248746), mRNA	1
milR009-3p	XM_004246729.4	3.5	12.709	1	20	62	81	UCGUAAUACAGCUUGUCGGG	:::::::::.:::::: ::	CCCGACAAGUUGUAUUUGGA	Cleavage	PREDICTED: Solanum lycopersicum dnaJ protein ERDJ3A (LOC101256620), mRNA	1
milR009-3p	XM_010328243.3	3.5	18.944	1	20	432	451	UCGUAAUACAGCUUGUCGGG	:..:: :.::::::::..::	CUUGAGAGGCUGUAUUGUGA	Cleavage	PREDICTED: Solanum lycopersicum probable serine/threonine-protein kinase WNK9 (LOC101253529), transcript variant X2, mRNA	1
milR009-3p	XM_004247310.4	3.5	18.351	1	20	472	491	UCGUAAUACAGCUUGUCGGG	:..:: :.::::::::..::	CUUGAGAGGCUGUAUUGUGA	Cleavage	PREDICTED: Solanum lycopersicum probable serine/threonine-protein kinase WNK9 (LOC101253529), transcript variant X1, mRNA	1
milR009-3p	XM_010313899.3	3.5	16.219	1	20	2659	2678	UCGUAAUACAGCUUGUCGGG	.::::.: ::::::::.::	UCCGAUAUUCUGUAUUAUGA	Cleavage	PREDICTED: Solanum lycopersicum ubiquitin carboxyl-terminal hydrolase 12 (LOC101266987), transcript variant X2, mRNA	1
milR009-3p	XM_004249336.4	3.5	16.219	1	20	2799	2818	UCGUAAUACAGCUUGUCGGG	.::::.: ::::::::.::	UCCGAUAUUCUGUAUUAUGA	Cleavage	PREDICTED: Solanum lycopersicum ubiquitin carboxyl-terminal hydrolase 12 (LOC101266987), transcript variant X1, mRNA	1
milR009-3p	XM_010316839.3	3.5	19.656	1	20	669	688	UCGUAAUACAGCUUGUCGGG	.:. :::::::::::.::	GAUGGGAAGCUGUAUUAUGA	Cleavage	PREDICTED: Solanum lycopersicum psbP domain-containing protein 1, chloroplastic (LOC101264980), transcript variant X2, mRNA	1
milR009-3p	XM_004230570.4	3.5	19.656	1	20	736	755	UCGUAAUACAGCUUGUCGGG	.:. :::::::::::.::	GAUGGGAAGCUGUAUUAUGA	Cleavage	PREDICTED: Solanum lycopersicum psbP domain-containing protein 1, chloroplastic (LOC101264980), transcript variant X1, mRNA	1
milR009-3p	NM_001247704.1	3.5	13.009	1	20	178	197	UCGUAAUACAGCUUGUCGGG	:::: ::::: :.:::.::	ACCGAAAAGCUUUGUUAUGA	Translation	Solanum lycopersicum neryl diphosphate synthase 1 (NDPS1), mRNA	1
milR009-3p	XM_026032261.1	3.5	13.009	1	20	276	295	UCGUAAUACAGCUUGUCGGG	:::: ::::: :.:::.::	ACCGAAAAGCUUUGUUAUGA	Translation	PREDICTED: Solanum lycopersicum neryl diphosphate synthase 1 (NDPS1), transcript variant X1, mRNA	1
milR009-3p	NM_001319248.1	3.5	19.056	1	20	799	818	UCGUAAUACAGCUUGUCGGG	:.: ..::.:::::::.::	GCUGUUGAGUUGUAUUAUGA	Cleavage	Solanum lycopersicum tetratricopeptide repeat protein (LOC101244029), mRNA	1
milR009-3p	XM_010327499.3	3.5	23.155	1	20	58	77	UCGUAAUACAGCUUGUCGGG	::: ..::::::.::.::.	GCCGUUGAGCUGUGUUGCGG	Cleavage	PREDICTED: Solanum lycopersicum mitogen-activated protein kinase-binding protein 1 (LOC101244223), transcript variant X2, mRNA	1
milR009-3p	XM_010327498.3	3.5	23.033	1	20	305	324	UCGUAAUACAGCUUGUCGGG	::: ..::::::.::.::.	GCCGUUGAGCUGUGUUGCGG	Cleavage	PREDICTED: Solanum lycopersicum mitogen-activated protein kinase-binding protein 1 (LOC101244223), transcript variant X1, mRNA	1
milR010-3p	XM_004245813.3	3.5	12.871	1	20	76	95	AGCCAAAUGUGGAGCUCGAU	::::::.:.:::::::::	AUCGAGUUUCACAUUUGGAC	Cleavage	PREDICTED: Solanum lycopersicum SUPPRESSOR OF ABI3-5 (LOC101259183), transcript variant X8, mRNA	1
milR010-3p	XM_019215243.2	3.5	12.871	1	20	76	95	AGCCAAAUGUGGAGCUCGAU	::::::.:.:::::::::	AUCGAGUUUCACAUUUGGAC	Cleavage	PREDICTED: Solanum lycopersicum SUPPRESSOR OF ABI3-5 (LOC101259183), transcript variant X6, mRNA	1
milR010-3p	XM_019215242.2	3.5	12.871	1	20	76	95	AGCCAAAUGUGGAGCUCGAU	::::::.:.:::::::::	AUCGAGUUUCACAUUUGGAC	Cleavage	PREDICTED: Solanum lycopersicum SUPPRESSOR OF ABI3-5 (LOC101259183), transcript variant X4, mRNA	1
milR010-3p	XM_019215241.2	3.5	12.871	1	20	76	95	AGCCAAAUGUGGAGCUCGAU	::::::.:.:::::::::	AUCGAGUUUCACAUUUGGAC	Cleavage	PREDICTED: Solanum lycopersicum SUPPRESSOR OF ABI3-5 (LOC101259183), transcript variant X3, mRNA	1
milR010-3p	XM_010327239.3	3.5	12.871	1	20	76	95	AGCCAAAUGUGGAGCUCGAU	::::::.:.:::::::::	AUCGAGUUUCACAUUUGGAC	Cleavage	PREDICTED: Solanum lycopersicum SUPPRESSOR OF ABI3-5 (LOC101259183), transcript variant X1, mRNA	1
milR010-3p	XM_019215240.2	3.5	13.067	1	20	44	63	AGCCAAAUGUGGAGCUCGAU	::::::.:.:::::::::	AUCGAGUUUCACAUUUGGAC	Cleavage	PREDICTED: Solanum lycopersicum SUPPRESSOR OF ABI3-5 (LOC101259183), transcript variant X2, mRNA	1
milR010-3p	XM_010327243.3	3.5	13.067	1	20	44	63	AGCCAAAUGUGGAGCUCGAU	::::::.:.:::::::::	AUCGAGUUUCACAUUUGGAC	Cleavage	PREDICTED: Solanum lycopersicum SUPPRESSOR OF ABI3-5 (LOC101259183), transcript variant X5, mRNA	1
milR010-3p	XM_019211069.1	3.5	18.412	1	20	148	167	AGCCAAAUGUGGAGCUCGAU	::.:::::::: ::: ::::	AUUGAGCUCCAGAUUGGGCU	Translation	PREDICTED: Solanum lycopersicum 60S ribosomal protein L10a-1 (LOC101258620), transcript variant X2, mRNA	1
milR010-3p	XM_004251005.4	3.5	18.412	1	20	228	247	AGCCAAAUGUGGAGCUCGAU	::.:::::::: ::: ::::	AUUGAGCUCCAGAUUGGGCU	Translation	PREDICTED: Solanum lycopersicum 60S ribosomal protein L10a-1 (LOC101258620), transcript variant X1, mRNA	1
milR010-3p	XR_002028592.2	3.5	18.958	1	20	824	843	AGCCAAAUGUGGAGCUCGAU	::::.: ::.::::::::.	AUCGGGGUCUACAUUUGGUC	Cleavage	PREDICTED: Solanum lycopersicum phospholipid--sterol O-acyltransferase (LOC101247958), transcript variant X3, misc_RNA	1
milR010-3p	XM_004247457.4	3.5	18.958	1	20	824	843	AGCCAAAUGUGGAGCUCGAU	::::.: ::.::::::::.	AUCGGGGUCUACAUUUGGUC	Cleavage	PREDICTED: Solanum lycopersicum phospholipid--sterol O-acyltransferase (LOC101247958), transcript variant X2, mRNA	1
milR010-3p	XM_010328343.3	3.5	18.958	1	20	881	900	AGCCAAAUGUGGAGCUCGAU	::::.: ::.::::::::.	AUCGGGGUCUACAUUUGGUC	Cleavage	PREDICTED: Solanum lycopersicum phospholipid--sterol O-acyltransferase (LOC101247958), transcript variant X1, mRNA	1
milR010-3p	XM_004247306.4	3.5	17.468	1	20	1150	1169	AGCCAAAUGUGGAGCUCGAU	.::::::: :.::::: :::	GUCGAGCUGCGCAUUUUGCU	Cleavage	PREDICTED: Solanum lycopersicum FRIGIDA-like protein 4a (LOC101252327), mRNA	1
milR010-3p	XR_003246782.1	3.5	21.608	1	20	1679	1698	AGCCAAAUGUGGAGCUCGAU	::::. ::::::.::: :::	AUCGGACUCCACGUUUAGCU	Cleavage	PREDICTED: Solanum lycopersicum uncharacterized LOC112941527 (LOC112941527), ncRNA	1
milR010-3p	XM_004243409.4	3.5	18.003	1	20	1410	1429	AGCCAAAUGUGGAGCUCGAU	::::::::...: ::::.:	CUCGAGCUCUGUACUUGGUU	Cleavage	PREDICTED: Solanum lycopersicum peroxisome biogenesis protein 22 (LOC101249659), mRNA	1
milR010-3p	NM_001347935.1	3.5	15.774	1	20	931	950	AGCCAAAUGUGGAGCUCGAU	:::::::.::: :::: ::	CUCGAGCUUCACCUUUGACU	Cleavage	Solanum lycopersicum rab3 GTPase-activating protein non-catalytic subunit (LOC101244685), mRNA	1
milR010-3p	XM_004250916.4	3.5	14.437	1	20	806	825	AGCCAAAUGUGGAGCUCGAU	:.:::.:....::::::.:	UUUGAGUUUUGUAUUUGGUU	Cleavage	PREDICTED: Solanum lycopersicum uncharacterized LOC101256552 (LOC101256552), mRNA	1
milR010-3p	XM_004251047.4	3.5	20.049	1	20	1052	1071	AGCCAAAUGUGGAGCUCGAU	: :.:.:.::::::::::	UUAGGGUUUCACAUUUGGCA	Cleavage	PREDICTED: Solanum lycopersicum E3 ubiquitin-protein ligase PUB23-like (LOC101246503), mRNA	1
milR010-3p	XM_004250659.4	3.5	16.741	1	20	1313	1332	AGCCAAAUGUGGAGCUCGAU	: :.:::.: :::::::::	UUGGGGCUUCCCAUUUGGCU	Translation	PREDICTED: Solanum lycopersicum anti-sigma-I factor RsgI6 (LOC101263970), transcript variant X1, mRNA	1
milR010-3p	XM_010314753.3	3.5	16.741	1	20	1413	1432	AGCCAAAUGUGGAGCUCGAU	: :.:::.: :::::::::	UUGGGGCUUCCCAUUUGGCU	Translation	PREDICTED: Solanum lycopersicum anti-sigma-I factor RsgI6 (LOC101263970), transcript variant X2, mRNA	1
milR010-3p	XM_004246476.4	3.5	20.655	1	20	1437	1456	AGCCAAAUGUGGAGCUCGAU	::: : . ::::::::::::	AUCUAUUACCACAUUUGGCU	Cleavage	PREDICTED: Solanum lycopersicum transcription initiation factor TFIID subunit 12 (LOC101257205), mRNA	1
milR010-3p	XM_010326328.3	3.5	11.475	1	20	129	148	AGCCAAAUGUGGAGCUCGAU	.: :: ::::::: ::::::	GUAGAUCUCCACACUUGGCU	Cleavage	PREDICTED: Solanum lycopersicum FT-interacting protein 1 (LOC101252905), transcript variant X2, mRNA	1
milR010-3p	XM_004244564.4	3.5	11.475	1	20	129	148	AGCCAAAUGUGGAGCUCGAU	.: :: ::::::: ::::::	GUAGAUCUCCACACUUGGCU	Cleavage	PREDICTED: Solanum lycopersicum FT-interacting protein 1 (LOC101252905), transcript variant X3, mRNA	1
milR010-3p	XM_004239891.4	3.5	12.374	1	20	1417	1436	AGCCAAAUGUGGAGCUCGAU	: :: ::::::::::: ::	UUGGAACUCCACAUUUGCCU	Cleavage	PREDICTED: Solanum lycopersicum uncharacterized LOC101257080 (LOC101257080), mRNA	1
milR010-3p	XM_004248469.3	3.5	18.592	1	20	624	643	AGCCAAAUGUGGAGCUCGAU	::: :::::::::::: :	CUCGCUCUCCACAUUUGGGU	Cleavage	PREDICTED: Solanum lycopersicum putative pentatricopeptide repeat-containing protein At5g08490 (LOC101247759), mRNA	1
milR010-3p	XM_004247598.4	3.5	18.862	1	20	1583	1602	AGCCAAAUGUGGAGCUCGAU	:: : :::::::::: :::	UUCUACCUCCACAUUUUGCU	Cleavage	PREDICTED: Solanum lycopersicum CRM-domain containing factor CFM3A, chloroplastic/mitochondrial-like (LOC101244612), mRNA	1
milR010-3p	XM_004228914.4	3.5	16.567	1	20	2341	2360	AGCCAAAUGUGGAGCUCGAU	: :: :::::::: :::::	CUAGAACUCCACAUGUGGCU	Cleavage	PREDICTED: Solanum lycopersicum probable E3 ubiquitin-protein ligase ARI7 (LOC101262146), mRNA	1
milR010-3p	XM_010319086.3	3.5	17.041	1	20	117	136	AGCCAAAUGUGGAGCUCGAU	:: :: :::::::::: ::	CUCCAGGUCCACAUUUGUCU	Cleavage	PREDICTED: Solanum lycopersicum uncharacterized LOC101267486 (LOC101267486), transcript variant X2, mRNA	1
milR010-3p	XM_004234181.4	3.5	17.041	1	20	116	135	AGCCAAAUGUGGAGCUCGAU	:: :: :::::::::: ::	CUCCAGGUCCACAUUUGUCU	Cleavage	PREDICTED: Solanum lycopersicum uncharacterized LOC101267486 (LOC101267486), transcript variant X1, mRNA	1
milR011-3p	XR_003248203.1	3.5	20.907	1	21	1165	1185	AGUUGGUUAGAGCUUCGUACU	:: :::::::.:.:::.:::	AGGCCGAAGCUUUGACCGACU	Cleavage	PREDICTED: Solanum lycopersicum uncharacterized LOC104649039 (LOC104649039), transcript variant X5, ncRNA	1
milR011-3p	XR_003248202.1	3.5	20.907	1	21	1165	1185	AGUUGGUUAGAGCUUCGUACU	:: :::::::.:.:::.:::	AGGCCGAAGCUUUGACCGACU	Cleavage	PREDICTED: Solanum lycopersicum uncharacterized LOC104649039 (LOC104649039), transcript variant X4, ncRNA	1
milR011-3p	XR_003248201.1	3.5	20.907	1	21	1165	1185	AGUUGGUUAGAGCUUCGUACU	:: :::::::.:.:::.:::	AGGCCGAAGCUUUGACCGACU	Cleavage	PREDICTED: Solanum lycopersicum uncharacterized LOC104649039 (LOC104649039), transcript variant X3, ncRNA	1
milR011-3p	XR_003248200.1	3.5	20.907	1	21	1165	1185	AGUUGGUUAGAGCUUCGUACU	:: :::::::.:.:::.:::	AGGCCGAAGCUUUGACCGACU	Cleavage	PREDICTED: Solanum lycopersicum uncharacterized LOC104649039 (LOC104649039), transcript variant X2, ncRNA	1
milR011-3p	XR_003248199.1	3.5	20.907	1	21	1165	1185	AGUUGGUUAGAGCUUCGUACU	:: :::::::.:.:::.:::	AGGCCGAAGCUUUGACCGACU	Cleavage	PREDICTED: Solanum lycopersicum uncharacterized LOC104649039 (LOC104649039), transcript variant X1, ncRNA	1
milR011-3p	XM_004242520.4	3.5	16.828	1	21	605	625	AGUUGGUUAGAGCUUCGUACU	: :.:::::::::.:::: :	UGAAUGAAGCUCUAGCCAAAU	Cleavage	PREDICTED: Solanum lycopersicum VAMP-like protein YKT61 (LOC101259553), mRNA	1
milR011-3p	NM_001247490.2	3.5	11.196	1	21	288	308	AGUUGGUUAGAGCUUCGUACU	:: .::::.::::::::: :	UGUCUGAAGUUCUAACCAAGU	Cleavage	Solanum lycopersicum anthocyanin acyltransferase (LOC100191129), mRNA	1
milR011-3p	XR_182324.4	3.5	9.476	1	21	677	697	AGUUGGUUAGAGCUUCGUACU	: :..::::::.::.:::: :	AAUGUGAAGCUUUAGCCAAAU	Cleavage	PREDICTED: Solanum lycopersicum uncharacterized LOC101267156 (LOC101267156), ncRNA	1
milR011-3p	XR_003246595.1	3.5	9.967	1	21	1003	1023	AGUUGGUUAGAGCUUCGUACU	: :..::::::.::.:::: :	AAUGUGAAGCUUUAGCCAAAU	Cleavage	PREDICTED: Solanum lycopersicum uncharacterized LOC112941382 (LOC112941382), ncRNA	1
milR011-3p	XM_004251338.4	3.5	11.372	1	21	908	928	AGUUGGUUAGAGCUUCGUACU	::::.::.:.:..:::::	CAUACGGAGUUUUGGCCAACA	Cleavage	PREDICTED: Solanum lycopersicum pentatricopeptide repeat-containing protein At4g01400, mitochondrial (LOC101245328), transcript variant X2, mRNA	1
milR011-3p	XM_010315064.3	3.5	11.372	1	21	913	933	AGUUGGUUAGAGCUUCGUACU	::::.::.:.:..:::::	CAUACGGAGUUUUGGCCAACA	Cleavage	PREDICTED: Solanum lycopersicum pentatricopeptide repeat-containing protein At4g01400, mitochondrial (LOC101245328), transcript variant X1, mRNA	1
milR011-3p	XR_003244747.1	3.5	12.358	1	21	661	681	AGUUGGUUAGAGCUUCGUACU	:: ::::::::.:::::	UUCACAAAGCUCUAGCCAACG	Cleavage	PREDICTED: Solanum lycopersicum chaperone protein dnaJ 49 (LOC101261306), transcript variant X9, misc_RNA	1
milR011-3p	XR_739060.3	3.5	12.358	1	21	1702	1722	AGUUGGUUAGAGCUUCGUACU	:: ::::::::.:::::	UUCACAAAGCUCUAGCCAACG	Cleavage	PREDICTED: Solanum lycopersicum chaperone protein dnaJ 49 (LOC101261306), transcript variant X6, misc_RNA	1
milR011-3p	XM_019211562.2	3.5	12.358	1	21	1704	1724	AGUUGGUUAGAGCUUCGUACU	:: ::::::::.:::::	UUCACAAAGCUCUAGCCAACG	Cleavage	PREDICTED: Solanum lycopersicum chaperone protein dnaJ 49 (LOC101261306), transcript variant X5, mRNA	1
milR011-3p	XM_010316405.3	3.5	12.358	1	21	1778	1798	AGUUGGUUAGAGCUUCGUACU	:: ::::::::.:::::	UUCACAAAGCUCUAGCCAACG	Cleavage	PREDICTED: Solanum lycopersicum chaperone protein dnaJ 49 (LOC101261306), transcript variant X2, mRNA	1
milR011-3p	XM_010316404.3	3.5	12.358	1	21	1849	1869	AGUUGGUUAGAGCUUCGUACU	:: ::::::::.:::::	UUCACAAAGCUCUAGCCAACG	Cleavage	PREDICTED: Solanum lycopersicum chaperone protein dnaJ 49 (LOC101261306), transcript variant X1, mRNA	1
milR011-3p	XR_003244746.1	3.5	12.358	1	21	1951	1971	AGUUGGUUAGAGCUUCGUACU	:: ::::::::.:::::	UUCACAAAGCUCUAGCCAACG	Cleavage	PREDICTED: Solanum lycopersicum chaperone protein dnaJ 49 (LOC101261306), transcript variant X4, misc_RNA	1
milR011-3p	XR_003244745.1	3.5	12.358	1	21	2028	2048	AGUUGGUUAGAGCUUCGUACU	:: ::::::::.:::::	UUCACAAAGCUCUAGCCAACG	Cleavage	PREDICTED: Solanum lycopersicum chaperone protein dnaJ 49 (LOC101261306), transcript variant X3, misc_RNA	1
milR011-3p	XM_004229128.4	3.5	9.758	1	21	1606	1626	AGUUGGUUAGAGCUUCGUACU	:.:: ::::::::.::.:	AUGAUGAUGCUCUAACUAAUU	Cleavage	PREDICTED: Solanum lycopersicum acyl transferase 4 (LOC101259192), transcript variant X2, mRNA	1
milR011-3p	XM_010322576.3	3.5	9.758	1	21	1611	1631	AGUUGGUUAGAGCUUCGUACU	:.:: ::::::::.::.:	AUGAUGAUGCUCUAACUAAUU	Cleavage	PREDICTED: Solanum lycopersicum acyl transferase 4 (LOC101259192), transcript variant X3, mRNA	1
milR011-3p	XM_010322570.3	3.5	9.758	1	21	1929	1949	AGUUGGUUAGAGCUUCGUACU	:.:: ::::::::.::.:	AUGAUGAUGCUCUAACUAAUU	Cleavage	PREDICTED: Solanum lycopersicum acyl transferase 4 (LOC101259192), transcript variant X1, mRNA	1
milR011-3p	XM_004251027.4	3.5	20.22	1	21	930	950	AGUUGGUUAGAGCUUCGUACU	: :::::.:.:.::::::	GCUUCGAAGUUUUGACCAACG	Cleavage	PREDICTED: Solanum lycopersicum nicalin-1 (LOC101265307), mRNA	1
milR011-3p	XM_004228289.4	3.5	12.943	1	21	1001	1021	AGUUGGUUAGAGCUUCGUACU	::.::. .::::::.::.:	UAUAUGAGCUUCUAACUAAUU	Cleavage	PREDICTED: Solanum lycopersicum replication factor C subunit 3 (LOC101253010), mRNA	1
milR011-3p	XM_004248758.3	3.5	21.466	1	21	840	860	AGUUGGUUAGAGCUUCGUACU	:: ::::::.: .::::::	GAUAGGAAGCUUUUGCCAACU	Cleavage	PREDICTED: Solanum lycopersicum tRNA (guanine(10)-N2)-methyltransferase homolog (LOC101246388), mRNA	1
milR012-3p	XM_010316526.2	3.5	18.123	1	22	139	160	CUUGGUGUUGGUGCAGUAGACA	::::..::::::: ::::::	AGUCUGUUGCACCACCACCAAA	Cleavage	PREDICTED: Solanum lycopersicum nuclear poly(A) polymerase 4 (LOC101268462), transcript variant X1, mRNA	1
milR012-3p	XM_010316527.3	3.5	17.564	1	22	162	183	CUUGGUGUUGGUGCAGUAGACA	::::..::::::: ::::::	AGUCUGUUGCACCACCACCAAA	Cleavage	PREDICTED: Solanum lycopersicum nuclear poly(A) polymerase 4 (LOC101268462), transcript variant X2, mRNA	1
milR012-3p	XM_010316528.3	3.5	18.123	1	22	296	317	CUUGGUGUUGGUGCAGUAGACA	::::..::::::: ::::::	AGUCUGUUGCACCACCACCAAA	Cleavage	PREDICTED: Solanum lycopersicum nuclear poly(A) polymerase 4 (LOC101268462), transcript variant X4, mRNA	1
milR012-3p	XM_026028788.1	3.5	21.241	1	22	312	333	CUUGGUGUUGGUGCAGUAGACA	::::..::::::: ::::::	AGUCUGUUGCACCACCACCAAA	Cleavage	PREDICTED: Solanum lycopersicum nuclear poly(A) polymerase 4 (LOC101268462), transcript variant X3, mRNA	1
milR012-3p	XM_010316862.3	3.5	20.18	1	22	1309	1330	CUUGGUGUUGGUGCAGUAGACA	:: ::::::: ::.::.::::	GGUGUACUGCAACAGCAUCAAG	Translation	PREDICTED: Solanum lycopersicum protein DETOXIFICATION 42-like (LOC101266441), mRNA	1
milR012-3p	XM_026029491.1	3.5	18.349	1	22	2706	2727	CUUGGUGUUGGUGCAGUAGACA	: :::::::::.::::: ::.	UAUCUACUGCAUCAACAGCAGA	Cleavage	PREDICTED: Solanum lycopersicum uncharacterized LOC101267481 (LOC101267481), mRNA	1
milR012-3p	XM_004235915.4	3.5	6.843	1	22	297	318	CUUGGUGUUGGUGCAGUAGACA	:::..::::::::: ::::	AAUCUGUUGCACCAACUCCAAA	Cleavage	PREDICTED: Solanum lycopersicum uncharacterized LOC101253674 (LOC101253674), mRNA	1
milR012-3p	XM_019215357.2	3.5	12.939	1	22	850	871	CUUGGUGUUGGUGCAGUAGACA	: :.:::: .:::::::.:::	UCUUUACUCUACCAACAUCAAA	Cleavage	PREDICTED: Solanum lycopersicum YTH domain-containing protein 1 (LOC101247143), transcript variant X4, mRNA	1
milR012-3p	XM_010326316.2	3.5	12.939	1	22	864	885	CUUGGUGUUGGUGCAGUAGACA	: :.:::: .:::::::.:::	UCUUUACUCUACCAACAUCAAA	Cleavage	PREDICTED: Solanum lycopersicum YTH domain-containing protein 1 (LOC101247143), transcript variant X2, mRNA	1
milR012-3p	XM_010326317.2	3.5	12.939	1	22	926	947	CUUGGUGUUGGUGCAGUAGACA	: :.:::: .:::::::.:::	UCUUUACUCUACCAACAUCAAA	Cleavage	PREDICTED: Solanum lycopersicum YTH domain-containing protein 1 (LOC101247143), transcript variant X3, mRNA	1
milR012-3p	XM_010326315.2	3.5	12.939	1	22	926	947	CUUGGUGUUGGUGCAGUAGACA	: :.:::: .:::::::.:::	UCUUUACUCUACCAACAUCAAA	Cleavage	PREDICTED: Solanum lycopersicum YTH domain-containing protein 1 (LOC101247143), transcript variant X1, mRNA	1
milR012-3p	XM_026032531.1	3.5	10.302	1	22	956	977	CUUGGUGUUGGUGCAGUAGACA	: :.:::: .:::::::.:::	UCUUUACUCUACCAACAUCAAA	Cleavage	PREDICTED: Solanum lycopersicum uncharacterized LOC101246845 (LOC101246845), transcript variant X5, mRNA	1
milR012-3p	XM_004244545.4	3.5	10.302	1	22	953	974	CUUGGUGUUGGUGCAGUAGACA	: :.:::: .:::::::.:::	UCUUUACUCUACCAACAUCAAA	Cleavage	PREDICTED: Solanum lycopersicum uncharacterized LOC101246845 (LOC101246845), transcript variant X2, mRNA	1
milR012-3p	XM_010326308.3	3.5	10.302	1	22	956	977	CUUGGUGUUGGUGCAGUAGACA	: :.:::: .:::::::.:::	UCUUUACUCUACCAACAUCAAA	Cleavage	PREDICTED: Solanum lycopersicum uncharacterized LOC101246845 (LOC101246845), transcript variant X1, mRNA	1
milR012-3p	XM_010326310.3	3.5	10.302	1	22	1166	1187	CUUGGUGUUGGUGCAGUAGACA	: :.:::: .:::::::.:::	UCUUUACUCUACCAACAUCAAA	Cleavage	PREDICTED: Solanum lycopersicum uncharacterized LOC101246845 (LOC101246845), transcript variant X4, mRNA	1
milR012-3p	XM_010326309.3	3.5	10.302	1	22	1169	1190	CUUGGUGUUGGUGCAGUAGACA	: :.:::: .:::::::.:::	UCUUUACUCUACCAACAUCAAA	Cleavage	PREDICTED: Solanum lycopersicum uncharacterized LOC101246845 (LOC101246845), transcript variant X3, mRNA	1
milR012-3p	XM_010316399.3	3.5	19.048	1	22	2768	2789	CUUGGUGUUGGUGCAGUAGACA	:::::: ::::::: ::::	GUUCUACUACACCAACUCCAAC	Cleavage	PREDICTED: Solanum lycopersicum PH, RCC1 and FYVE domains-containing protein 1 (LOC101256573), transcript variant X1, mRNA	1
milR012-3p	XM_004250861.3	3.5	16.753	1	22	3123	3144	CUUGGUGUUGGUGCAGUAGACA	:::::: ::::::: ::::	GUUCUACUACACCAACUCCAAC	Cleavage	PREDICTED: Solanum lycopersicum PH, RCC1 and FYVE domains-containing protein 1 (LOC101265608), mRNA	1
milR012-3p	XM_004252842.3	3.5	19.048	1	22	3282	3303	CUUGGUGUUGGUGCAGUAGACA	:::::: ::::::: ::::	GUUCUACUACACCAACUCCAAC	Cleavage	PREDICTED: Solanum lycopersicum PH, RCC1 and FYVE domains-containing protein 1 (LOC101256573), transcript variant X2, mRNA	1
milR012-3p	XM_010316400.2	3.5	19.048	1	22	3339	3360	CUUGGUGUUGGUGCAGUAGACA	:::::: ::::::: ::::	GUUCUACUACACCAACUCCAAC	Cleavage	PREDICTED: Solanum lycopersicum PH, RCC1 and FYVE domains-containing protein 1 (LOC101256573), transcript variant X3, mRNA	1
milR012-3p	XM_004249444.3	3.5	11.283	1	22	1024	1045	CUUGGUGUUGGUGCAGUAGACA	:.::.:: ::::::: ::::	ACUUUAUUGAACCAACAACAAG	Cleavage	PREDICTED: Solanum lycopersicum zinc finger protein JACKDAW (LOC101248731), mRNA	1
milR012-3p	XM_004237169.4	3.5	15.602	1	22	6684	6705	CUUGGUGUUGGUGCAGUAGACA	:. :::::::..:::..:::	GAUUGACUGCACUGACAUUAAG	Cleavage	PREDICTED: Solanum lycopersicum uncharacterized LOC101267108 (LOC101267108), mRNA	1
milR012-3p	XM_010318151.3	3.5	14.6	1	22	320	341	CUUGGUGUUGGUGCAGUAGACA	.:..::::::::::.::.	CAGUUGUUGCACCAACAUCAGA	Cleavage	PREDICTED: Solanum lycopersicum uncharacterized LOC104645768 (LOC104645768), mRNA	1
milR012-3p	XM_004233471.4	3.5	20.502	1	22	1083	1104	CUUGGUGUUGGUGCAGUAGACA	:::.:::: ::.::::::	CAACUAUUGCAGCAGCACCAAU	Translation	PREDICTED: Solanum lycopersicum probable DNA-3-methyladenine glycosylase 2 (LOC101266297), mRNA	1
milR012-3p	NM_001329468.1	3.5	10.152	1	22	782	803	CUUGGUGUUGGUGCAGUAGACA	: :: ::: :::::::::.::	UAUCAACUCCACCAACACUAAC	Cleavage	Solanum lycopersicum dolichyl-diphosphooligosaccharide--protein glycosyltransferase subunit (LOC101245405), mRNA	1
milR012-3p	XM_026033058.1	3.5	12.22	1	22	1562	1583	CUUGGUGUUGGUGCAGUAGACA	.:::::::.:: ::::::	CAGUUACUGCAUCAUCACCAAC	Cleavage	PREDICTED: Solanum lycopersicum putative uncharacterized protein DDB_G0282499 (LOC112942217), mRNA	1
milR012-3p	XM_004250073.4	3.5	17.555	1	22	1176	1197	CUUGGUGUUGGUGCAGUAGACA	::.::::::: :.:::::	CUGCUGCUGCACCUAUACCAAC	Translation	PREDICTED: Solanum lycopersicum bifunctional riboflavin biosynthesis protein RIBA 1, chloroplastic-like (LOC101263963), mRNA	1
milR012-3p	XM_004247762.4	3.5	11.376	1	22	2062	2083	CUUGGUGUUGGUGCAGUAGACA	: :::.::.:.:::.: ::::	CGCCUAUUGUAUCAAUAGCAAG	Cleavage	PREDICTED: Solanum lycopersicum chaperonin CPN60-2, mitochondrial (LOC101250927), mRNA	1
milR012-3p	XM_019216130.2	3.5	21.187	1	22	1362	1383	CUUGGUGUUGGUGCAGUAGACA	: .:.:::: :.:::::::.:	GGCUUGCUGCUCUAACACCAGG	Cleavage	PREDICTED: Solanum lycopersicum ATP-dependent zinc metalloprotease FTSH 8, mitochondrial-like (LOC101254253), mRNA	1
milR012-3p	NM_001310317.1	3.5	21.335	1	22	120	141	CUUGGUGUUGGUGCAGUAGACA	:: : :::: ::::::: ::::	UGGCCACUGGACCAACAACAAG	Cleavage	Solanum lycopersicum defensin-like protein (LOC101262930), mRNA	1
milR012-3p	XR_003247128.1	3.5	12.345	1	22	141	162	CUUGGUGUUGGUGCAGUAGACA	::::::: :.: :::::::	GACCUACUGCCCUACCACCAAG	Cleavage	PREDICTED: Solanum lycopersicum uncharacterized LOC112941668 (LOC112941668), ncRNA	1
milR012-3p	NM_001279171.1	3.5	14.666	1	22	574	595	CUUGGUGUUGGUGCAGUAGACA	::::::.::::: :: :::	ACACUACUGUACCAAGACAAAG	Cleavage	Solanum lycopersicum IAA36 (LOC101055556), mRNA	1
milR013-3p	XM_004242028.1	3.5	17.955	1	22	1770	1791	AGGACUGGUGCCUGGCGCCUCG	:: ::: :::::: :::::	UUUGGAGCCUGGCACCCGUCCU	Cleavage	PREDICTED: Solanum lycopersicum uncharacterized LOC101251787 (LOC101251787), mRNA	1
milR014-5p	XM_026032634.1	3.5	10.263	1	22	183	204	CGGCAGAUUAGUAGUCAGGUGG	.: :.::::::.:::::: ::	UCCCUUGACUAUUAAUCUUCCU	Cleavage	PREDICTED: Solanum lycopersicum uncharacterized LOC112940063 (LOC112940063), mRNA	1
milR014-5p	XM_004238622.4	3.5	12.023	1	22	1438	1459	CGGCAGAUUAGUAGUCAGGUGG	: ..::::::.: ::::::::	CAGUCUGACUGCAAAUCUGCCU	Translation	PREDICTED: Solanum lycopersicum uncharacterized LOC101252685 (LOC101252685), mRNA	1
milR014-5p	XM_026031191.1	3.5	21.961	1	22	2395	2416	CGGCAGAUUAGUAGUCAGGUGG	:. :::::::::::::. :::	CUUCCUGACUACUAAUUCUCCG	Cleavage	PREDICTED: Solanum lycopersicum sister-chromatid cohesion protein 3 (LOC101267707), transcript variant X3, mRNA	1
milR014-5p	XR_003246944.1	3.5	21.961	1	22	2269	2290	CGGCAGAUUAGUAGUCAGGUGG	:. :::::::::::::. :::	CUUCCUGACUACUAAUUCUCCG	Cleavage	PREDICTED: Solanum lycopersicum sister-chromatid cohesion protein 3 (LOC101267707), transcript variant X4, misc_RNA	1
milR014-5p	XR_003246942.1	3.5	21.961	1	22	2395	2416	CGGCAGAUUAGUAGUCAGGUGG	:. :::::::::::::. :::	CUUCCUGACUACUAAUUCUCCG	Cleavage	PREDICTED: Solanum lycopersicum sister-chromatid cohesion protein 3 (LOC101267707), transcript variant X1, misc_RNA	1
milR014-5p	XR_003246943.1	3.5	21.961	1	22	2395	2416	CGGCAGAUUAGUAGUCAGGUGG	:. :::::::::::::. :::	CUUCCUGACUACUAAUUCUCCG	Cleavage	PREDICTED: Solanum lycopersicum sister-chromatid cohesion protein 3 (LOC101267707), transcript variant X2, misc_RNA	1
milR014-5p	XR_003246945.1	3.5	21.961	1	22	2397	2418	CGGCAGAUUAGUAGUCAGGUGG	:. :::::::::::::. :::	CUUCCUGACUACUAAUUCUCCG	Cleavage	PREDICTED: Solanum lycopersicum sister-chromatid cohesion protein 3 (LOC101267707), transcript variant X5, misc_RNA	1
milR014-5p	XR_738465.2	3.5	21.477	1	22	1798	1819	CGGCAGAUUAGUAGUCAGGUGG	:. :::::::::::: .: :::	CUUCCUGACUACUAACUUUCCG	Cleavage	PREDICTED: Solanum lycopersicum uncharacterized LOC101263867 (LOC101263867), transcript variant X6, ncRNA	1
milR014-5p	XR_003244335.1	3.5	21.477	1	22	2256	2277	CGGCAGAUUAGUAGUCAGGUGG	:. :::::::::::: .: :::	CUUCCUGACUACUAACUUUCCG	Cleavage	PREDICTED: Solanum lycopersicum uncharacterized LOC101263867 (LOC101263867), transcript variant X3, ncRNA	1
milR014-5p	XR_003244338.1	3.5	21.477	1	22	3526	3547	CGGCAGAUUAGUAGUCAGGUGG	:. :::::::::::: .: :::	CUUCCUGACUACUAACUUUCCG	Cleavage	PREDICTED: Solanum lycopersicum uncharacterized LOC101263867 (LOC101263867), transcript variant X7, ncRNA	1
milR014-5p	XR_003244342.1	3.5	21.477	1	22	3529	3550	CGGCAGAUUAGUAGUCAGGUGG	:. :::::::::::: .: :::	CUUCCUGACUACUAACUUUCCG	Cleavage	PREDICTED: Solanum lycopersicum uncharacterized LOC101263867 (LOC101263867), transcript variant X11, ncRNA	1
milR014-5p	XR_003244337.1	3.5	21.477	1	22	3529	3550	CGGCAGAUUAGUAGUCAGGUGG	:. :::::::::::: .: :::	CUUCCUGACUACUAACUUUCCG	Cleavage	PREDICTED: Solanum lycopersicum uncharacterized LOC101263867 (LOC101263867), transcript variant X5, ncRNA	1
milR014-5p	XR_003244339.1	3.5	21.477	1	22	3530	3551	CGGCAGAUUAGUAGUCAGGUGG	:. :::::::::::: .: :::	CUUCCUGACUACUAACUUUCCG	Cleavage	PREDICTED: Solanum lycopersicum uncharacterized LOC101263867 (LOC101263867), transcript variant X8, ncRNA	1
milR014-5p	XR_003244336.1	3.5	21.477	1	22	3531	3552	CGGCAGAUUAGUAGUCAGGUGG	:. :::::::::::: .: :::	CUUCCUGACUACUAACUUUCCG	Cleavage	PREDICTED: Solanum lycopersicum uncharacterized LOC101263867 (LOC101263867), transcript variant X4, ncRNA	1
milR014-5p	XR_003244341.1	3.5	21.477	1	22	3531	3552	CGGCAGAUUAGUAGUCAGGUGG	:. :::::::::::: .: :::	CUUCCUGACUACUAACUUUCCG	Cleavage	PREDICTED: Solanum lycopersicum uncharacterized LOC101263867 (LOC101263867), transcript variant X10, ncRNA	1
milR014-5p	XR_738451.2	3.5	21.477	1	22	3416	3437	CGGCAGAUUAGUAGUCAGGUGG	:. :::::::::::: .: :::	CUUCCUGACUACUAACUUUCCG	Cleavage	PREDICTED: Solanum lycopersicum uncharacterized LOC101263867 (LOC101263867), transcript variant X2, ncRNA	1
milR014-5p	XR_003244340.1	3.5	21.477	1	22	3452	3473	CGGCAGAUUAGUAGUCAGGUGG	:. :::::::::::: .: :::	CUUCCUGACUACUAACUUUCCG	Cleavage	PREDICTED: Solanum lycopersicum uncharacterized LOC101263867 (LOC101263867), transcript variant X9, ncRNA	1
milR014-5p	XR_003244343.1	3.5	21.477	1	22	3527	3548	CGGCAGAUUAGUAGUCAGGUGG	:. :::::::::::: .: :::	CUUCCUGACUACUAACUUUCCG	Cleavage	PREDICTED: Solanum lycopersicum uncharacterized LOC101263867 (LOC101263867), transcript variant X12, ncRNA	1
milR014-5p	XR_003244334.1	3.5	21.477	1	22	3531	3552	CGGCAGAUUAGUAGUCAGGUGG	:. :::::::::::: .: :::	CUUCCUGACUACUAACUUUCCG	Cleavage	PREDICTED: Solanum lycopersicum uncharacterized LOC101263867 (LOC101263867), transcript variant X1, ncRNA	1
milR014-5p	XM_004239157.3	3.5	20.572	1	22	714	735	CGGCAGAUUAGUAGUCAGGUGG	:.:::::::::.:.: :.:	GACCUUGACUACUAGUUUUCUG	Cleavage	PREDICTED: Solanum lycopersicum mannosyl-oligosaccharide glucosidase GCS1 (LOC101267114), mRNA	1
milR014-5p	XM_004250137.3	3.5	17.347	1	22	792	813	CGGCAGAUUAGUAGUCAGGUGG	.:. ::::::: ::::::.:	AAGCUAGACUACUCAUCUGCUG	Translation	PREDICTED: Solanum lycopersicum post-GPI attachment to proteins factor 3-like (LOC101258216), mRNA	1
milR015-3p	XM_010316795.3	3.5	19.894	1	20	1624	1643	ACGGCAAGUGCACUGACAUC	:: ::..:::: ::::::::	GACGUUGGUGCCCUUGCCGU	Translation	PREDICTED: Solanum lycopersicum DNA repair protein XRCC2 homolog (LOC101255234), transcript variant X2, mRNA	1
milR015-3p	XM_010316788.3	3.5	19.894	1	20	1633	1652	ACGGCAAGUGCACUGACAUC	:: ::..:::: ::::::::	GACGUUGGUGCCCUUGCCGU	Translation	PREDICTED: Solanum lycopersicum DNA repair protein XRCC2 homolog (LOC101255234), transcript variant X1, mRNA	1
milR015-3p	XM_010322226.3	3.5	15.145	1	20	829	848	ACGGCAAGUGCACUGACAUC	.:::.::::::.:::. ::	AGUGUUAGUGCAUUUGUAGU	Cleavage	PREDICTED: Solanum lycopersicum cyclin-D2-2-like (LOC104647239), mRNA	1
milR015-3p	XM_010325722.3	3.5	20.059	1	20	959	978	ACGGCAAGUGCACUGACAUC	::::.: ::::.::::.:	UAUGUUACUGCAUUUGCUGA	Cleavage	PREDICTED: Solanum lycopersicum uncharacterized LOC101250234 (LOC101250234), transcript variant X2, mRNA	1
milR015-3p	XM_019214719.2	3.5	20.059	1	20	1260	1279	ACGGCAAGUGCACUGACAUC	::::.: ::::.::::.:	UAUGUUACUGCAUUUGCUGA	Cleavage	PREDICTED: Solanum lycopersicum uncharacterized LOC101250234 (LOC101250234), transcript variant X3, mRNA	1
milR015-3p	XR_742214.3	3.5	14.552	1	20	265	284	ACGGCAAGUGCACUGACAUC	:::::: ::::::::.. :	UAUGUCAUUGCACUUGUUCU	Cleavage	PREDICTED: Solanum lycopersicum uncharacterized LOC104648159 (LOC104648159), ncRNA	1
milR015-3p	XM_010314343.3	3.5	20.015	1	20	455	474	ACGGCAAGUGCACUGACAUC	:: ::.:::.::::::.:	UAUCUCGGUGUACUUGCUGA	Cleavage	PREDICTED: Solanum lycopersicum kinesin-like protein KIN-14B (LOC101245606), mRNA	1
milR015-3p	XM_010325734.3	3.5	17.435	1	20	1644	1663	ACGGCAAGUGCACUGACAUC	:::: :::: .:::::.::	UAUGUGAGUGAGCUUGCUGU	Translation	PREDICTED: Solanum lycopersicum probable protein phosphatase 2C 6 (LOC101261835), transcript variant X6, mRNA	1
milR015-3p	XM_004243690.4	3.5	17.435	1	20	1894	1913	ACGGCAAGUGCACUGACAUC	:::: :::: .:::::.::	UAUGUGAGUGAGCUUGCUGU	Translation	PREDICTED: Solanum lycopersicum probable protein phosphatase 2C 6 (LOC101261835), transcript variant X4, mRNA	1
milR015-3p	XM_010325730.3	3.5	17.435	1	20	1926	1945	ACGGCAAGUGCACUGACAUC	:::: :::: .:::::.::	UAUGUGAGUGAGCUUGCUGU	Translation	PREDICTED: Solanum lycopersicum probable protein phosphatase 2C 6 (LOC101261835), transcript variant X3, mRNA	1
milR015-3p	XM_004247743.4	3.5	17.514	1	20	1694	1713	ACGGCAAGUGCACUGACAUC	:::::: ::::.:::. ::	AAUGUCAAUGCAUUUGUGGU	Cleavage	PREDICTED: Solanum lycopersicum uncharacterized LOC101245204 (LOC101245204), mRNA	1
milR015-3p	XM_010325732.3	3.5	17.435	1	20	2023	2042	ACGGCAAGUGCACUGACAUC	:::: :::: .:::::.::	UAUGUGAGUGAGCUUGCUGU	Translation	PREDICTED: Solanum lycopersicum probable protein phosphatase 2C 6 (LOC101261835), transcript variant X5, mRNA	1
milR015-3p	XM_010325729.3	3.5	17.435	1	20	2254	2273	ACGGCAAGUGCACUGACAUC	:::: :::: .:::::.::	UAUGUGAGUGAGCUUGCUGU	Translation	PREDICTED: Solanum lycopersicum probable protein phosphatase 2C 6 (LOC101261835), transcript variant X1, mRNA	1
milR015-3p	XM_004243689.4	3.5	17.435	1	20	2585	2604	ACGGCAAGUGCACUGACAUC	:::: :::: .:::::.::	UAUGUGAGUGAGCUUGCUGU	Translation	PREDICTED: Solanum lycopersicum probable protein phosphatase 2C 6 (LOC101261835), transcript variant X2, mRNA	1
milR015-3p	XR_740763.3	3.5	18.851	1	20	1471	1490	ACGGCAAGUGCACUGACAUC	::::: :::::::::: :	AAUGUCCCUGCACUUGCCAU	Cleavage	PREDICTED: Solanum lycopersicum U3 small nucleolar ribonucleoprotein protein MPP10 (LOC101253879), transcript variant X2, misc_RNA	1
milR015-3p	XM_010320686.3	3.5	18.851	1	20	1469	1488	ACGGCAAGUGCACUGACAUC	::::: :::::::::: :	AAUGUCCCUGCACUUGCCAU	Cleavage	PREDICTED: Solanum lycopersicum U3 small nucleolar ribonucleoprotein protein MPP10 (LOC101253879), transcript variant X3, mRNA	1
milR015-3p	XM_004236169.4	3.5	18.851	1	20	1471	1490	ACGGCAAGUGCACUGACAUC	::::: :::::::::: :	AAUGUCCCUGCACUUGCCAU	Cleavage	PREDICTED: Solanum lycopersicum U3 small nucleolar ribonucleoprotein protein MPP10 (LOC101253879), transcript variant X1, mRNA	1
milR015-3p	XR_003244170.1	3.5	18.85	1	20	899	918	ACGGCAAGUGCACUGACAUC	.:: . ::::.::::::::	AGUGGUCGUGCGCUUGCCGU	Cleavage	PREDICTED: Solanum lycopersicum copper-transporting ATPase PAA1, chloroplastic (LOC101265776), transcript variant X3, misc_RNA	1
milR016-5p	XM_004233723.3	3.5	16.106	1	22	1897	1918	CGACGUCGUGUGGAUGGAGCCU	:::::::..: :::.::.:	UUUCUCCAUCUGCCCGAUGUUG	Translation	PREDICTED: Solanum lycopersicum protein ROOT PRIMORDIUM DEFECTIVE 1 (LOC101250659), transcript variant X1, mRNA	1
milR016-5p	XM_026029447.1	3.5	16.106	1	22	1963	1984	CGACGUCGUGUGGAUGGAGCCU	:::::::..: :::.::.:	UUUCUCCAUCUGCCCGAUGUUG	Translation	PREDICTED: Solanum lycopersicum protein ROOT PRIMORDIUM DEFECTIVE 1 (LOC101250659), transcript variant X3, mRNA	1
milR016-5p	XM_010318235.2	3.5	16.106	1	22	2511	2532	CGACGUCGUGUGGAUGGAGCCU	:::::::..: :::.::.:	UUUCUCCAUCUGCCCGAUGUUG	Translation	PREDICTED: Solanum lycopersicum protein ROOT PRIMORDIUM DEFECTIVE 1 (LOC101250659), transcript variant X2, mRNA	1
milR016-5p	XM_026031848.1	3.5	17.525	1	22	1923	1944	CGACGUCGUGUGGAUGGAGCCU	::::.::::::.::.: .:	UCCCUCCGUCCACAUGAUGCUG	Cleavage	PREDICTED: Solanum lycopersicum autophagy-related protein 11 (LOC101251393), transcript variant X2, mRNA	1
milR016-5p	XM_004242573.4	3.5	17.525	1	22	1913	1934	CGACGUCGUGUGGAUGGAGCCU	::::.::::::.::.: .:	UCCCUCCGUCCACAUGAUGCUG	Cleavage	PREDICTED: Solanum lycopersicum autophagy-related protein 11 (LOC101251393), transcript variant X1, mRNA	1
milR016-5p	XM_010318625.3	3.5	11.711	1	22	130	151	CGACGUCGUGUGGAUGGAGCCU	::::: : :::::..::::	UUUCUCCAACAACACGGUGUCG	Cleavage	PREDICTED: Solanum lycopersicum uncharacterized LOC104645889 (LOC104645889), transcript variant X2, mRNA	1
milR016-5p	XM_010318624.3	3.5	11.711	1	22	128	149	CGACGUCGUGUGGAUGGAGCCU	::::: : :::::..::::	UUUCUCCAACAACACGGUGUCG	Cleavage	PREDICTED: Solanum lycopersicum uncharacterized LOC104645889 (LOC104645889), transcript variant X1, mRNA	1
milR016-5p	XM_010315860.3	3.5	17.903	1	22	1445	1466	CGACGUCGUGUGGAUGGAGCCU	.:::: :.:::.::.::.:	UAAUUCCACCUACAUGAUGUUG	Cleavage	PREDICTED: Solanum lycopersicum zinc finger BED domain-containing protein RICESLEEPER 1-like (LOC104644967), transcript variant X20, mRNA	1
milR016-5p	XR_003244674.1	3.5	17.903	1	22	1445	1466	CGACGUCGUGUGGAUGGAGCCU	.:::: :.:::.::.::.:	UAAUUCCACCUACAUGAUGUUG	Cleavage	PREDICTED: Solanum lycopersicum zinc finger BED domain-containing protein RICESLEEPER 1-like (LOC104644967), transcript variant X19, misc_RNA	1
milR016-5p	XM_010315859.3	3.5	17.903	1	22	1445	1466	CGACGUCGUGUGGAUGGAGCCU	.:::: :.:::.::.::.:	UAAUUCCACCUACAUGAUGUUG	Cleavage	PREDICTED: Solanum lycopersicum zinc finger BED domain-containing protein RICESLEEPER 1-like (LOC104644967), transcript variant X7, mRNA	1
milR016-5p	XR_003244670.1	3.5	17.903	1	22	1445	1466	CGACGUCGUGUGGAUGGAGCCU	.:::: :.:::.::.::.:	UAAUUCCACCUACAUGAUGUUG	Cleavage	PREDICTED: Solanum lycopersicum zinc finger BED domain-containing protein RICESLEEPER 1-like (LOC104644967), transcript variant X15, misc_RNA	1
milR016-5p	XR_003244671.1	3.5	17.903	1	22	1445	1466	CGACGUCGUGUGGAUGGAGCCU	.:::: :.:::.::.::.:	UAAUUCCACCUACAUGAUGUUG	Cleavage	PREDICTED: Solanum lycopersicum zinc finger BED domain-containing protein RICESLEEPER 1-like (LOC104644967), transcript variant X16, misc_RNA	1
milR016-5p	XR_003244669.1	3.5	17.903	1	22	1445	1466	CGACGUCGUGUGGAUGGAGCCU	.:::: :.:::.::.::.:	UAAUUCCACCUACAUGAUGUUG	Cleavage	PREDICTED: Solanum lycopersicum zinc finger BED domain-containing protein RICESLEEPER 1-like (LOC104644967), transcript variant X14, misc_RNA	1
milR016-5p	XR_003244665.1	3.5	17.903	1	22	1445	1466	CGACGUCGUGUGGAUGGAGCCU	.:::: :.:::.::.::.:	UAAUUCCACCUACAUGAUGUUG	Cleavage	PREDICTED: Solanum lycopersicum zinc finger BED domain-containing protein RICESLEEPER 1-like (LOC104644967), transcript variant X10, misc_RNA	1
milR016-5p	XR_003244662.1	3.5	17.903	1	22	1445	1466	CGACGUCGUGUGGAUGGAGCCU	.:::: :.:::.::.::.:	UAAUUCCACCUACAUGAUGUUG	Cleavage	PREDICTED: Solanum lycopersicum zinc finger BED domain-containing protein RICESLEEPER 1-like (LOC104644967), transcript variant X6, misc_RNA	1
milR016-5p	XR_003244668.1	3.5	17.903	1	22	1445	1466	CGACGUCGUGUGGAUGGAGCCU	.:::: :.:::.::.::.:	UAAUUCCACCUACAUGAUGUUG	Cleavage	PREDICTED: Solanum lycopersicum zinc finger BED domain-containing protein RICESLEEPER 1-like (LOC104644967), transcript variant X13, misc_RNA	1
milR016-5p	XR_003244664.1	3.5	17.903	1	22	1445	1466	CGACGUCGUGUGGAUGGAGCCU	.:::: :.:::.::.::.:	UAAUUCCACCUACAUGAUGUUG	Cleavage	PREDICTED: Solanum lycopersicum zinc finger BED domain-containing protein RICESLEEPER 1-like (LOC104644967), transcript variant X9, misc_RNA	1
milR016-5p	XR_003244660.1	3.5	17.903	1	22	1445	1466	CGACGUCGUGUGGAUGGAGCCU	.:::: :.:::.::.::.:	UAAUUCCACCUACAUGAUGUUG	Cleavage	PREDICTED: Solanum lycopersicum zinc finger BED domain-containing protein RICESLEEPER 1-like (LOC104644967), transcript variant X4, misc_RNA	1
milR016-5p	XR_003244672.1	3.5	17.903	1	22	1445	1466	CGACGUCGUGUGGAUGGAGCCU	.:::: :.:::.::.::.:	UAAUUCCACCUACAUGAUGUUG	Cleavage	PREDICTED: Solanum lycopersicum zinc finger BED domain-containing protein RICESLEEPER 1-like (LOC104644967), transcript variant X17, misc_RNA	1
milR016-5p	XR_003244659.1	3.5	17.903	1	22	1445	1466	CGACGUCGUGUGGAUGGAGCCU	.:::: :.:::.::.::.:	UAAUUCCACCUACAUGAUGUUG	Cleavage	PREDICTED: Solanum lycopersicum zinc finger BED domain-containing protein RICESLEEPER 1-like (LOC104644967), transcript variant X3, misc_RNA	1
milR016-5p	XR_003244666.1	3.5	17.903	1	22	1445	1466	CGACGUCGUGUGGAUGGAGCCU	.:::: :.:::.::.::.:	UAAUUCCACCUACAUGAUGUUG	Cleavage	PREDICTED: Solanum lycopersicum zinc finger BED domain-containing protein RICESLEEPER 1-like (LOC104644967), transcript variant X11, misc_RNA	1
milR016-5p	XR_003244658.1	3.5	17.903	1	22	1445	1466	CGACGUCGUGUGGAUGGAGCCU	.:::: :.:::.::.::.:	UAAUUCCACCUACAUGAUGUUG	Cleavage	PREDICTED: Solanum lycopersicum zinc finger BED domain-containing protein RICESLEEPER 1-like (LOC104644967), transcript variant X2, misc_RNA	1
milR016-5p	XR_003244673.1	3.5	17.903	1	22	1445	1466	CGACGUCGUGUGGAUGGAGCCU	.:::: :.:::.::.::.:	UAAUUCCACCUACAUGAUGUUG	Cleavage	PREDICTED: Solanum lycopersicum zinc finger BED domain-containing protein RICESLEEPER 1-like (LOC104644967), transcript variant X18, misc_RNA	1
milR016-5p	XR_003244663.1	3.5	17.903	1	22	1445	1466	CGACGUCGUGUGGAUGGAGCCU	.:::: :.:::.::.::.:	UAAUUCCACCUACAUGAUGUUG	Cleavage	PREDICTED: Solanum lycopersicum zinc finger BED domain-containing protein RICESLEEPER 1-like (LOC104644967), transcript variant X8, misc_RNA	1
milR016-5p	XR_003244657.1	3.5	17.903	1	22	1445	1466	CGACGUCGUGUGGAUGGAGCCU	.:::: :.:::.::.::.:	UAAUUCCACCUACAUGAUGUUG	Cleavage	PREDICTED: Solanum lycopersicum zinc finger BED domain-containing protein RICESLEEPER 1-like (LOC104644967), transcript variant X1, misc_RNA	1
milR016-5p	XR_003244667.1	3.5	17.903	1	22	1445	1466	CGACGUCGUGUGGAUGGAGCCU	.:::: :.:::.::.::.:	UAAUUCCACCUACAUGAUGUUG	Cleavage	PREDICTED: Solanum lycopersicum zinc finger BED domain-containing protein RICESLEEPER 1-like (LOC104644967), transcript variant X12, misc_RNA	1
milR016-5p	XR_003244661.1	3.5	17.903	1	22	1445	1466	CGACGUCGUGUGGAUGGAGCCU	.:::: :.:::.::.::.:	UAAUUCCACCUACAUGAUGUUG	Cleavage	PREDICTED: Solanum lycopersicum zinc finger BED domain-containing protein RICESLEEPER 1-like (LOC104644967), transcript variant X5, misc_RNA	1
milR017-3p	XM_004249414.4	3.5	9.718	1	24	23	46	ACGAGAUGGUUGGUGACAAGGACA	:::..:: :: .:::.:::::.::	UGUUUUUUUCUUCAAUCAUCUUGU	Cleavage	PREDICTED: Solanum lycopersicum cytochrome P450 76A2-like (LOC101264574), mRNA	1
milR017-3p	XM_004240950.4	3.5	8.062	1	24	1785	1808	ACGAGAUGGUUGGUGACAAGGACA	: : ::::::::::::::::	GUUACAUGUCACCAACCAUCUCAG	Cleavage	PREDICTED: Solanum lycopersicum protein IQ-DOMAIN 14 (LOC101245954), mRNA	1
milR017-3p	XM_004241878.4	3.5	7.022	1	24	742	765	ACGAGAUGGUUGGUGACAAGGACA	:..::::: :.: :.:::::::	CAUUUUUGUCUCUAUCUAUCUCGU	Translation	PREDICTED: Solanum lycopersicum uncharacterized LOC101255007 (LOC101255007), mRNA	1
milR017-3p	XM_010314055.3	3.5	10.391	1	24	2553	2576	ACGAGAUGGUUGGUGACAAGGACA	: :..:: :: .::::.::::.::	UUUUUUUUUCCUCAACUAUCUUGU	Cleavage	PREDICTED: Solanum lycopersicum probable protein S-acyltransferase 16 (LOC104644405), transcript variant X1, mRNA	1
milR017-3p	XM_010314056.3	3.5	10.391	1	24	2526	2549	ACGAGAUGGUUGGUGACAAGGACA	: :..:: :: .::::.::::.::	UUUUUUUUUCCUCAACUAUCUUGU	Cleavage	PREDICTED: Solanum lycopersicum probable protein S-acyltransferase 16 (LOC104644405), transcript variant X2, mRNA	1
milR017-3p	XM_010316337.3	3.5	12.657	1	24	424	447	ACGAGAUGGUUGGUGACAAGGACA	:: : :.:::::.:::::.::	CACCCCUCUUACCAAUCAUCUUGU	Cleavage	PREDICTED: Solanum lycopersicum uncharacterized protein At1g01500 (LOC101245741), transcript variant X3, mRNA	1
milR017-3p	XM_004252741.4	3.5	12.657	1	24	370	393	ACGAGAUGGUUGGUGACAAGGACA	:: : :.:::::.:::::.::	CACCCCUCUUACCAAUCAUCUUGU	Cleavage	PREDICTED: Solanum lycopersicum uncharacterized protein At1g01500 (LOC101245741), transcript variant X1, mRNA	1
milR017-3p	XM_010316336.3	3.5	12.657	1	24	298	321	ACGAGAUGGUUGGUGACAAGGACA	:: : :.:::::.:::::.::	CACCCCUCUUACCAAUCAUCUUGU	Cleavage	PREDICTED: Solanum lycopersicum uncharacterized protein At1g01500 (LOC101245741), transcript variant X4, mRNA	1
milR017-3p	XM_026028652.1	3.5	12.657	1	24	235	258	ACGAGAUGGUUGGUGACAAGGACA	:: : :.:::::.:::::.::	CACCCCUCUUACCAAUCAUCUUGU	Cleavage	PREDICTED: Solanum lycopersicum uncharacterized protein At1g01500 (LOC101245741), transcript variant X2, mRNA	1
milR017-3p	XM_010318657.3	3.5	15.719	1	24	2955	2978	ACGAGAUGGUUGGUGACAAGGACA	:: ::.::.:.::::.:.::	UCGACUCGUUACUAGCCAUUUUGU	Cleavage	PREDICTED: Solanum lycopersicum homeobox-leucine zipper protein ATHB-14 (LOC101261876), transcript variant X1, mRNA	1
milR017-3p	XM_004233122.3	3.5	15.719	1	24	2952	2975	ACGAGAUGGUUGGUGACAAGGACA	:: ::.::.:.::::.:.::	UCGACUCGUUACUAGCCAUUUUGU	Cleavage	PREDICTED: Solanum lycopersicum homeobox-leucine zipper protein ATHB-14 (LOC101261876), transcript variant X3, mRNA	1
milR017-3p	XM_010318658.3	3.5	15.719	1	24	2718	2741	ACGAGAUGGUUGGUGACAAGGACA	:: ::.::.:.::::.:.::	UCGACUCGUUACUAGCCAUUUUGU	Cleavage	PREDICTED: Solanum lycopersicum homeobox-leucine zipper protein ATHB-14 (LOC101261876), transcript variant X2, mRNA	1
milR018-5p	XM_004238808.4	3.5	13.363	1	22	1155	1176	UUGCCGGCUCUCCAACUCUCGA	.::::::: :::::..:: ::	AUGAGAGUUUGAGAGUUGGAAA	Cleavage	PREDICTED: Solanum lycopersicum G-type lectin S-receptor-like serine/threonine-protein kinase At4g27290 (LOC101258749), mRNA	1
milR018-5p	XM_010327630.3	3.5	18.882	1	22	1986	2007	UUGCCGGCUCUCCAACUCUCGA	.:::. ::::::::..::..:	AUGAGGAUUGGAGAGUUGGUGA	Cleavage	PREDICTED: Solanum lycopersicum 1,4-alpha-glucan-branching enzyme 1, chloroplastic/amyloplastic (LOC101268420), transcript variant X2, mRNA	1
milR018-5p	XM_004246513.4	3.5	18.882	1	22	1992	2013	UUGCCGGCUCUCCAACUCUCGA	.:::. ::::::::..::..:	AUGAGGAUUGGAGAGUUGGUGA	Cleavage	PREDICTED: Solanum lycopersicum 1,4-alpha-glucan-branching enzyme 1, chloroplastic/amyloplastic (LOC101268420), transcript variant X1, mRNA	1
milR018-5p	XM_019211703.2	3.5	19.522	1	22	1787	1808	UUGCCGGCUCUCCAACUCUCGA	:::::: :::::.::.::	UAUUGAGUUGCAGAGCUGGUAA	Cleavage	PREDICTED: Solanum lycopersicum putative pentatricopeptide repeat-containing protein At3g15200 (LOC101263382), mRNA	1
milR018-5p	XM_026029577.1	3.5	15.691	1	22	1855	1876	UUGCCGGCUCUCCAACUCUCGA	::::::: :: ::.:::::	GAAAGAGUUGUAGUGCUGGCAA	Translation	PREDICTED: Solanum lycopersicum pentatricopeptide repeat-containing protein At5g15300 (LOC101250759), mRNA	1
milR018-5p	XM_004244669.4	3.5	20.81	1	22	176	197	UUGCCGGCUCUCCAACUCUCGA	.:: :::::::::.::.:	AAUGGAUUUGGAGAGCUGGUAC	Cleavage	PREDICTED: Solanum lycopersicum subtilisin-like protease SBT1.7 (LOC101259863), mRNA	1
milR018-5p	NM_001279128.1	3.5	18.214	1	22	1253	1274	UUGCCGGCUCUCCAACUCUCGA	::. :::::::::.:::.	UGAAGGUUUGGAGAGCUGGCGU	Cleavage	Solanum lycopersicum protein argonaute 1A-like (LOC101247032), mRNA	1
milR018-5p	XM_010324410.3	3.5	15.531	1	22	465	486	UUGCCGGCUCUCCAACUCUCGA	::: ::::: :::.:::.:	UAUAGACUUGGACAGCUGGCGA	Translation	PREDICTED: Solanum lycopersicum myb family transcription factor PHL11 (LOC101259259), mRNA	1
milR018-5p	XM_004232509.4	3.5	21.628	1	22	1483	1504	UUGCCGGCUCUCCAACUCUCGA	:::::: :::::.::::.	GAAAGAGUUACAGAGCUGGCAG	Cleavage	PREDICTED: Solanum lycopersicum uncharacterized LOC101254858 (LOC101254858), mRNA	1
milR019-3p	XM_010323333.1	3.5	14.669	1	24	580	603	CGGAACCGUCGGAAGAAACAUUCA	:::::::: ::: ::::::::	GAAAUGUUUCCUCCAACGGUUCCA	Translation	PREDICTED: Solanum lycopersicum MADS-box transcription factor PHERES 2-like (LOC104647698), mRNA	1
milR019-3p	XM_004250671.4	3.5	19.113	1	24	1409	1432	CGGAACCGUCGGAAGAAACAUUCA	::: ::::::: :.:::::.:	CCCAUGAUUCUUCCCAUGGUUCUG	Translation	PREDICTED: Solanum lycopersicum SCY1-like protein 2 (LOC101268059), mRNA	1
milR019-3p	XM_004252980.4	3.5	17.687	1	24	688	711	CGGAACCGUCGGAAGAAACAUUCA	:: :::::::..::.:: ::.:	CCAAAGUUUCUUUUGAUGGCUCUG	Cleavage	PREDICTED: Solanum lycopersicum UDP-glycosyltransferase 74E2-like (LOC101246701), mRNA	1
milR019-3p	XR_003245810.1	3.5	23.186	1	24	157	180	CGGAACCGUCGGAAGAAACAUUCA	::: :: ::..::.:::::::	CAUAUGGUUGUUUUGAUGGUUCCG	Cleavage	PREDICTED: Solanum lycopersicum uncharacterized LOC104645529 (LOC104645529), ncRNA	1
milR019-3p	XM_004248751.4	3.5	20.143	1	24	1225	1248	CGGAACCGUCGGAAGAAACAUUCA	: :: :::::::::::::: :	AUAUUGGUUCUUCCGACGGUUGCA	Cleavage	PREDICTED: Solanum lycopersicum outer envelope protein 64, mitochondrial (LOC101244043), mRNA	1
milR019-3p	XM_026032542.1	3.5	15.257	1	24	419	442	CGGAACCGUCGGAAGAAACAUUCA	:: ::::::.::.:: ::::	GUUUUGCUUCUUCUGAUGGAUCCG	Cleavage	PREDICTED: Solanum lycopersicum uncharacterized LOC101266541 (LOC101266541), mRNA	1
milR019-3p	XM_004235284.4	3.5	23.799	1	24	807	830	CGGAACCGUCGGAAGAAACAUUCA	::::::: :.::.:: ::::	CGUCUGUUUCUGCUGAUGGAUCCG	Cleavage	PREDICTED: Solanum lycopersicum protein TRANSPARENT TESTA GLABRA 1 (LOC101262902), mRNA	1
milR020-3p	XM_010326013.3	3.5	18.45	1	21	523	543	UGUGAGAACCUGGGCAUGACU	.::: ::::::::::.:.:.	GGUCUUGCCCAGGUUUUUAUC	Cleavage	PREDICTED: Solanum lycopersicum pentatricopeptide repeat-containing protein At4g28010 (LOC101247237), transcript variant X3, mRNA	1
milR020-3p	XM_010326012.3	3.5	18.45	1	21	523	543	UGUGAGAACCUGGGCAUGACU	.::: ::::::::::.:.:.	GGUCUUGCCCAGGUUUUUAUC	Cleavage	PREDICTED: Solanum lycopersicum pentatricopeptide repeat-containing protein At4g28010 (LOC101247237), transcript variant X2, mRNA	1
milR020-3p	XM_004244067.4	3.5	18.45	1	21	523	543	UGUGAGAACCUGGGCAUGACU	.::: ::::::::::.:.:.	GGUCUUGCCCAGGUUUUUAUC	Cleavage	PREDICTED: Solanum lycopersicum pentatricopeptide repeat-containing protein At4g28010 (LOC101247237), transcript variant X1, mRNA	1
milR020-3p	XR_742336.3	3.5	18.688	1	21	505	525	UGUGAGAACCUGGGCAUGACU	.::.:: :::: :::::.:::	GGUUAUUCCCAAGUUCUUACA	Translation	PREDICTED: Solanum lycopersicum uncharacterized LOC104648235 (LOC104648235), transcript variant X3, ncRNA	1
milR020-3p	XM_010322466.2	3.5	14.137	1	21	1587	1607	UGUGAGAACCUGGGCAUGACU	::.:::. :: :::::::::	UGUUAUGUGCAUGUUCUCACA	Translation	PREDICTED: Solanum lycopersicum pentatricopeptide repeat-containing protein (LOC101246348), mRNA	1
milR020-3p	XR_739320.3	3.5	11.087	1	21	1075	1095	UGUGAGAACCUGGGCAUGACU	.::::::: :::::.:::	GACUAUGCCCAAGUUCUUACA	Translation	PREDICTED: Solanum lycopersicum uncharacterized LOC101248626 (LOC101248626), ncRNA	1
milR020-3p	XM_004250894.4	3.5	11.289	1	21	1891	1911	UGUGAGAACCUGGGCAUGACU	: :.:::.::: :::.:.:::	AAUUAUGUCCAAGUUUUUACA	Translation	PREDICTED: Solanum lycopersicum armadillo repeat-containing protein 8 (LOC101250078), mRNA	1
milR020-3p	XR_003248146.1	3.5	14.105	1	21	3467	3487	UGUGAGAACCUGGGCAUGACU	:..:::::. :::::.:::	UAUUGUGCCCGAGUUCUUACA	Translation	PREDICTED: Solanum lycopersicum uncharacterized LOC112942146 (LOC112942146), ncRNA	1
milR020-3p	XM_004229082.4	3.5	11.62	1	21	321	341	UGUGAGAACCUGGGCAUGACU	: : ::::.::: ::::.:::	AUUGAUGCUCAGUUUCUUACA	Translation	PREDICTED: Solanum lycopersicum ethylene-responsive transcription factor ERF020-like (LOC101257505), mRNA	1
milR020-3p	XR_738827.3	3.5	15.18	1	21	122	142	UGUGAGAACCUGGGCAUGACU	: :::: .:::::::::.: :	AAUCAUUUCCAGGUUCUUAAA	Cleavage	PREDICTED: Solanum lycopersicum uncharacterized LOC104644976 (LOC104644976), ncRNA	1
milR020-3p	XM_010321118.3	3.5	18.631	1	21	1245	1265	UGUGAGAACCUGGGCAUGACU	: : .::.:::::::::.:..	AAUAGUGUCCAGGUUCUUAUG	Cleavage	PREDICTED: Solanum lycopersicum uncharacterized LOC101250495 (LOC101250495), transcript variant X2, mRNA	1
milR020-3p	XM_004236921.4	3.5	18.631	1	21	1439	1459	UGUGAGAACCUGGGCAUGACU	: : .::.:::::::::.:..	AAUAGUGUCCAGGUUCUUAUG	Cleavage	PREDICTED: Solanum lycopersicum uncharacterized LOC101250495 (LOC101250495), transcript variant X1, mRNA	1
milR021-5p	XM_004248202.4	3.5	22.491	1	20	845	864	UCGGAUGUGUUGAGUUGAGC	:::::..::::....::.::	GCUCAGUUCAAUGUGUCUGA	Cleavage	PREDICTED: Solanum lycopersicum apoptosis inhibitor 5-like protein API5 (LOC101263471), mRNA	1
milR021-5p	XM_004229309.4	3.5	14.275	1	20	2371	2390	UCGGAUGUGUUGAGUUGAGC	::: ::::.:..::.::::.	GCUAAACUUAGUACGUCCGG	Cleavage	PREDICTED: Solanum lycopersicum probable serine/threonine-protein kinase DDB_G0280111 (LOC101253526), mRNA	1
milR021-5p	XM_010320196.3	3.5	17.946	1	20	174	193	UCGGAUGUGUUGAGUUGAGC	: :::..::.:::..:::::	GAUCAGUUCGACAUGUCCGA	Cleavage	PREDICTED: Solanum lycopersicum nucleosome assembly protein 1;4 (LOC101263686), transcript variant X1, mRNA	1
milR021-5p	XM_026030226.1	3.5	17.946	1	20	173	192	UCGGAUGUGUUGAGUUGAGC	: :::..::.:::..:::::	GAUCAGUUCGACAUGUCCGA	Cleavage	PREDICTED: Solanum lycopersicum nucleosome assembly protein 1;4 (LOC101263686), transcript variant X3, mRNA	1
milR021-5p	XM_004235539.4	3.5	17.946	1	20	173	192	UCGGAUGUGUUGAGUUGAGC	: :::..::.:::..:::::	GAUCAGUUCGACAUGUCCGA	Cleavage	PREDICTED: Solanum lycopersicum nucleosome assembly protein 1;4 (LOC101263686), transcript variant X2, mRNA	1
milR021-5p	XM_004240043.4	3.5	16.186	1	20	1095	1114	UCGGAUGUGUUGAGUUGAGC	: :::.::::::..:::.:.	GAUCAGCUCAACGUAUCUGG	Cleavage	PREDICTED: Solanum lycopersicum uncharacterized LOC101254096 (LOC101254096), mRNA	1
milR021-5p	XM_004239734.4	3.5	16.332	1	20	1356	1375	UCGGAUGUGUUGAGUUGAGC	:::::.::::.:: ::::	CCUCAAUUCAAUACCUCCGU	Cleavage	PREDICTED: Solanum lycopersicum phosphatidylinositol/phosphatidylcholine transfer protein SFH12 (LOC101261818), transcript variant X1, mRNA	1
milR021-5p	XM_010323074.3	3.5	16.332	1	20	1323	1342	UCGGAUGUGUUGAGUUGAGC	:::::.::::.:: ::::	CCUCAAUUCAAUACCUCCGU	Cleavage	PREDICTED: Solanum lycopersicum phosphatidylinositol/phosphatidylcholine transfer protein SFH12 (LOC101261818), transcript variant X2, mRNA	1
milR021-5p	XM_010326958.1	3.5	11.333	1	20	774	793	UCGGAUGUGUUGAGUUGAGC	::::::.::::.:::: :	UGUCAACUUAACAUAUCCAA	Cleavage	PREDICTED: Solanum lycopersicum vacuolar-processing enzyme-like (LOC101265263), mRNA	1
milR021-5p	XM_026028658.1	3.5	16.411	1	20	2025	2044	UCGGAUGUGUUGAGUUGAGC	::::::::.: .::::.:.	ACUCAACUCGAAGCAUCUGG	Translation	PREDICTED: Solanum lycopersicum disease resistance protein RPS5-like (LOC109119058), mRNA	1
milR021-5p	NM_001346008.1	3.5	19.903	1	20	940	959	UCGGAUGUGUUGAGUUGAGC	:::.:.:::..:: :::::	ACUCGAUUCAGUACCUCCGA	Cleavage	Solanum lycopersicum NAD(P)-binding Rossmann-fold superfamily protein (LOC101244694), mRNA	1
milR021-5p	XM_010325961.3	3.5	15.407	1	20	2226	2245	UCGGAUGUGUUGAGUUGAGC	: :::::::::::.:::	UUCCCACUCAACACAUUCGA	Cleavage	PREDICTED: Solanum lycopersicum FT-interacting protein 1 (LOC101262047), mRNA	1
milR021-5p	NM_001330098.1	3.5	18.269	1	20	1545	1564	UCGGAUGUGUUGAGUUGAGC	: : ::::.:::::.::.::	GGUGAACUUAACACGUCUGA	Cleavage	Solanum lycopersicum terpene synthase (TPS28), mRNA	1
milR021-5p	XM_004242815.4	3.5	20.235	1	20	1239	1258	UCGGAUGUGUUGAGUUGAGC	: :: ::::::.:.::.:::	GAUCCACUCAAUAUAUUCGA	Cleavage	PREDICTED: Solanum lycopersicum probable inactive purple acid phosphatase 28 (LOC101247731), mRNA	1
milR021-5p	XM_019213425.2	3.5	17.226	1	20	2019	2038	UCGGAUGUGUUGAGUUGAGC	: ::::.:::::.::.::	CGUGAACUUAACACGUCUGA	Cleavage	PREDICTED: Solanum lycopersicum vetispiradiene synthase 3-like (LOC101245838), mRNA	1
milR021-5p	XM_004251785.4	3.5	15.815	1	20	1599	1618	UCGGAUGUGUUGAGUUGAGC	::.: :::::...::.:::	UCUUAUCUCAAUGUAUUCGA	Cleavage	PREDICTED: Solanum lycopersicum pentatricopeptide repeat-containing protein At1g53600, mitochondrial (LOC101267683), mRNA	1
milR021-5p	XM_004236253.3	3.5	18.975	1	20	374	393	UCGGAUGUGUUGAGUUGAGC	.:::: ::: ::::::::.	AUUCAAAUCAUCACAUCCGG	Translation	PREDICTED: Solanum lycopersicum BTB/POZ and TAZ domain-containing protein 1 (LOC101253881), mRNA	1
miR166-x	XM_004228989.4	4	17.523	1	21	2716	2736	GGAAUGUUGUCUGGCUCGAGG	:::.: :.:::.::.::::..	CCUUGUGUCAGGCAGCAUUUU	Cleavage	PREDICTED: Solanum lycopersicum importin beta-like SAD2 homolog (LOC101250250), mRNA	1
miR166-x	XM_004243552.4	4	10.287	1	21	376	396	GGAAUGUUGUCUGGCUCGAGG	..:.::::::::..:..::.	UUUUGAGCCAGAUGAUGUUUA	Cleavage	PREDICTED: Solanum lycopersicum ATP-dependent 6-phosphofructokinase 6 (LOC101268121), transcript variant X1, mRNA	1
miR166-x	XM_004243554.4	4	10.287	1	21	478	498	GGAAUGUUGUCUGGCUCGAGG	..:.::::::::..:..::.	UUUUGAGCCAGAUGAUGUUUA	Cleavage	PREDICTED: Solanum lycopersicum ATP-dependent 6-phosphofructokinase 6 (LOC101268121), transcript variant X2, mRNA	1
miR166-x	XM_004230735.4	4	16.095	1	21	1195	1215	GGAAUGUUGUCUGGCUCGAGG	.::: :::::::. ::.:::.	UCUCAAGCCAGAUCACGUUCU	Cleavage	PREDICTED: Solanum lycopersicum probable quinone oxidoreductase (LOC101265286), mRNA	1
miR166-x	XM_004239000.4	4	20.446	1	21	1411	1431	GGAAUGUUGUCUGGCUCGAGG	.::.:. .:::::::..:::.	UCUUGGCUCAGACAAUGUUCU	Cleavage	PREDICTED: Solanum lycopersicum probable inactive purple acid phosphatase 1 (LOC101267604), mRNA	1
miR166-x	XM_004242015.3	4	14.055	1	21	2778	2798	GGAAUGUUGUCUGGCUCGAGG	.::. ::::: .::::::::.	UCUUAAGCCAAGCAACAUUCU	Translation	PREDICTED: Solanum lycopersicum putative receptor-like protein kinase At3g47110 (LOC101246542), mRNA	1
miR166-x	XM_004233211.4	4	17.196	1	21	1810	1830	GGAAUGUUGUCUGGCUCGAGG	..:.:::.::::.::.:: .:	UUUUGAGUCAGAUAAUAUCUC	Cleavage	PREDICTED: Solanum lycopersicum copper-transporting ATPase RAN1 (LOC101263483), mRNA	1
miR166-x	XR_743426.3	4	21.925	1	21	2102	2122	GGAAUGUUGUCUGGCUCGAGG	::.: ::.:::::::.::.	GCUUGUGCUAGACAACGUUUA	Cleavage	PREDICTED: Solanum lycopersicum serine/arginine repetitive matrix protein 1 (LOC101254949), transcript variant X6, misc_RNA	1
miR166-x	XR_743425.3	4	21.925	1	21	2108	2128	GGAAUGUUGUCUGGCUCGAGG	::.: ::.:::::::.::.	GCUUGUGCUAGACAACGUUUA	Cleavage	PREDICTED: Solanum lycopersicum serine/arginine repetitive matrix protein 1 (LOC101254949), transcript variant X5, misc_RNA	1
miR166-x	XR_743424.3	4	21.925	1	21	2132	2152	GGAAUGUUGUCUGGCUCGAGG	::.: ::.:::::::.::.	GCUUGUGCUAGACAACGUUUA	Cleavage	PREDICTED: Solanum lycopersicum serine/arginine repetitive matrix protein 1 (LOC101254949), transcript variant X2, misc_RNA	1
miR166-x	XR_743423.3	4	21.925	1	21	2137	2157	GGAAUGUUGUCUGGCUCGAGG	::.: ::.:::::::.::.	GCUUGUGCUAGACAACGUUUA	Cleavage	PREDICTED: Solanum lycopersicum serine/arginine repetitive matrix protein 1 (LOC101254949), transcript variant X3, misc_RNA	1
miR166-x	XM_010326009.3	4	24.311	1	21	393	413	GGAAUGUUGUCUGGCUCGAGG	.:::.::::::... ::::.	GUUCGGGCCAGAUGGGAUUCU	Cleavage	PREDICTED: Solanum lycopersicum heterodimeric geranylgeranyl pyrophosphate synthase small subunit, chloroplastic-like (LOC101266434), mRNA	1
miR166-x	XM_026033138.1	4	15.62	1	21	1363	1383	GGAAUGUUGUCUGGCUCGAGG	.:.:::::::::: :.:: :	AUUUGAGCCAGACAUCGUUAC	Cleavage	PREDICTED: Solanum lycopersicum trafficking protein particle complex subunit 13 (LOC101249022), transcript variant X2, mRNA	1
miR166-x	XM_004248068.4	4	15.62	1	21	1406	1426	GGAAUGUUGUCUGGCUCGAGG	.:.:::::::::: :.:: :	AUUUGAGCCAGACAUCGUUAC	Cleavage	PREDICTED: Solanum lycopersicum trafficking protein particle complex subunit 13 (LOC101249022), transcript variant X1, mRNA	1
miR166-x	XR_742105.3	4	15.939	1	21	1738	1758	GGAAUGUUGUCUGGCUCGAGG	.:::::: :::::::::	UGAUGAGCCAAACAACAUUCG	Translation	PREDICTED: Solanum lycopersicum uncharacterized LOC104648084 (LOC104648084), ncRNA	1
miR166-x	XM_004243975.4	4	11.467	1	21	3142	3162	GGAAUGUUGUCUGGCUCGAGG	::::: ::: :..::::::.	GCUCGAUCCAAAUGACAUUCU	Translation	PREDICTED: Solanum lycopersicum leucine-rich repeat receptor kinase RGFR3-like protein (LOC101244788), mRNA	1
miR166-x	XM_010325947.3	4	20.196	1	21	1745	1765	GGAAUGUUGUCUGGCUCGAGG	:::::::::::.::: :	UUCCGAGCCAGACAGCAUGCA	Cleavage	PREDICTED: Solanum lycopersicum E3 ubiquitin-protein ligase UPL1 (LOC101249744), mRNA	1
miR166-x	XM_010314165.3	4	10.947	1	21	496	516	GGAAUGUUGUCUGGCUCGAGG	:.: ::::::: :::::::.	CUUGAAGCCAGAGAACAUUCU	Translation	PREDICTED: Solanum lycopersicum serine/threonine-protein kinase ATG1t (LOC101268335), transcript variant X2, mRNA	1
miR166-x	XR_182383.4	4	17.753	1	21	115	135	GGAAUGUUGUCUGGCUCGAGG	::.:.:::.: :::::::	AUCCGGGUCAGGCUACAUUCC	Cleavage	PREDICTED: Solanum lycopersicum uncharacterized LOC101249866 (LOC101249866), transcript variant X2, ncRNA	1
miR166-x	XM_004239617.4	4	22.942	1	21	351	371	GGAAUGUUGUCUGGCUCGAGG	.::::.: ::: ::::::::	UCUCGGGAAAGAAAACAUUCC	Translation	PREDICTED: Solanum lycopersicum GATA transcription factor 8-like (LOC101251289), transcript variant X2, mRNA	1
miR166-x	XM_004239618.4	4	22.942	1	21	530	550	GGAAUGUUGUCUGGCUCGAGG	.::::.: ::: ::::::::	UCUCGGGAAAGAAAACAUUCC	Translation	PREDICTED: Solanum lycopersicum GATA transcription factor 8-like (LOC101251289), transcript variant X3, mRNA	1
miR166-x	XM_004239619.4	4	22.942	1	21	558	578	GGAAUGUUGUCUGGCUCGAGG	.::::.: ::: ::::::::	UCUCGGGAAAGAAAACAUUCC	Translation	PREDICTED: Solanum lycopersicum GATA transcription factor 8-like (LOC101251289), transcript variant X1, mRNA	1
miR166-x	XR_003244212.1	4	17.753	1	21	123	143	GGAAUGUUGUCUGGCUCGAGG	::.:.:::.: :::::::	AUCCGGGUCAGGCUACAUUCC	Cleavage	PREDICTED: Solanum lycopersicum uncharacterized LOC101249866 (LOC101249866), transcript variant X3, ncRNA	1
miR166-x	XM_026030619.1	4	16.061	1	21	1373	1393	GGAAUGUUGUCUGGCUCGAGG	:.: :::::: ::::::::.	CUUAAAGCCAGCCAACAUUCU	Translation	PREDICTED: Solanum lycopersicum receptor kinase-like protein Xa21 (LOC101257064), transcript variant X2, mRNA	1
miR166-x	XM_004249838.4	4	10.947	1	21	496	516	GGAAUGUUGUCUGGCUCGAGG	:.: ::::::: :::::::.	CUUGAAGCCAGAGAACAUUCU	Translation	PREDICTED: Solanum lycopersicum serine/threonine-protein kinase ATG1t (LOC101268335), transcript variant X1, mRNA	1
miR166-x	XR_003244213.1	4	17.753	1	21	129	149	GGAAUGUUGUCUGGCUCGAGG	::.:.:::.: :::::::	AUCCGGGUCAGGCUACAUUCC	Cleavage	PREDICTED: Solanum lycopersicum uncharacterized LOC101249866 (LOC101249866), transcript variant X4, ncRNA	1
miR166-x	XR_003244210.1	4	17.753	1	21	129	149	GGAAUGUUGUCUGGCUCGAGG	::.:.:::.: :::::::	AUCCGGGUCAGGCUACAUUCC	Cleavage	PREDICTED: Solanum lycopersicum uncharacterized LOC101249866 (LOC101249866), transcript variant X1, ncRNA	1
miR166-x	XM_019215364.2	4	20.528	1	21	2710	2730	GGAAUGUUGUCUGGCUCGAGG	.:: ::::.:.:::::::..	UCUAAAGCCGGGCAACAUUUU	Cleavage	PREDICTED: Solanum lycopersicum U-box domain-containing protein 52-like (LOC101250909), mRNA	1
miR166-x	XM_004233572.4	4	11.913	1	21	1107	1127	GGAAUGUUGUCUGGCUCGAGG	::::::.:::. :.:::..	UAUCGAGCUAGAUUAUAUUUU	Cleavage	PREDICTED: Solanum lycopersicum transcription factor bHLH83-like (LOC101248268), mRNA	1
miR166-y	XM_026031931.1	4	18.831	1	21	1251	1271	UCGGACCAGGCUUCAUUCCCC	:::::::::::::::	UUAUUUUGAAGCCUGGUCCGA	Cleavage	PREDICTED: Solanum lycopersicum uncharacterized LOC101249582 (LOC101249582), transcript variant X6, mRNA	1
miR166-y	XM_026031932.1	4	18.831	1	21	1291	1311	UCGGACCAGGCUUCAUUCCCC	:::::::::::::::	UUAUUUUGAAGCCUGGUCCGA	Cleavage	PREDICTED: Solanum lycopersicum uncharacterized LOC101249582 (LOC101249582), transcript variant X7, mRNA	1
miR166-y	XM_026031924.1	4	18.831	1	21	1357	1377	UCGGACCAGGCUUCAUUCCCC	:::::::::::::::	UUAUUUUGAAGCCUGGUCCGA	Cleavage	PREDICTED: Solanum lycopersicum uncharacterized LOC101249582 (LOC101249582), transcript variant X4, mRNA	1
miR166-y	XM_026031929.1	4	18.831	1	21	1429	1449	UCGGACCAGGCUUCAUUCCCC	:::::::::::::::	UUAUUUUGAAGCCUGGUCCGA	Cleavage	PREDICTED: Solanum lycopersicum uncharacterized LOC101249582 (LOC101249582), transcript variant X5, mRNA	1
miR166-y	XM_026031916.1	4	18.831	1	21	1433	1453	UCGGACCAGGCUUCAUUCCCC	:::::::::::::::	UUAUUUUGAAGCCUGGUCCGA	Cleavage	PREDICTED: Solanum lycopersicum uncharacterized LOC101249582 (LOC101249582), transcript variant X2, mRNA	1
miR166-y	XM_026031935.1	4	18.831	1	21	1479	1499	UCGGACCAGGCUUCAUUCCCC	:::::::::::::::	UUAUUUUGAAGCCUGGUCCGA	Cleavage	PREDICTED: Solanum lycopersicum uncharacterized LOC101249582 (LOC101249582), transcript variant X10, mRNA	1
miR166-y	XM_010328151.3	4	18.831	1	21	1469	1489	UCGGACCAGGCUUCAUUCCCC	:::::::::::::::	UUAUUUUGAAGCCUGGUCCGA	Cleavage	PREDICTED: Solanum lycopersicum uncharacterized LOC101249582 (LOC101249582), transcript variant X11, mRNA	1
miR166-y	XM_010328148.3	4	18.831	1	21	1471	1491	UCGGACCAGGCUUCAUUCCCC	:::::::::::::::	UUAUUUUGAAGCCUGGUCCGA	Cleavage	PREDICTED: Solanum lycopersicum uncharacterized LOC101249582 (LOC101249582), transcript variant X9, mRNA	1
miR166-y	XM_026031920.1	4	18.831	1	21	1481	1501	UCGGACCAGGCUUCAUUCCCC	:::::::::::::::	UUAUUUUGAAGCCUGGUCCGA	Cleavage	PREDICTED: Solanum lycopersicum uncharacterized LOC101249582 (LOC101249582), transcript variant X3, mRNA	1
miR166-y	XM_010328123.3	4	18.831	1	21	1482	1502	UCGGACCAGGCUUCAUUCCCC	:::::::::::::::	UUAUUUUGAAGCCUGGUCCGA	Cleavage	PREDICTED: Solanum lycopersicum uncharacterized LOC101249582 (LOC101249582), transcript variant X8, mRNA	1
miR166-y	XM_026031915.1	4	18.831	1	21	1485	1505	UCGGACCAGGCUUCAUUCCCC	:::::::::::::::	UUAUUUUGAAGCCUGGUCCGA	Cleavage	PREDICTED: Solanum lycopersicum uncharacterized LOC101249582 (LOC101249582), transcript variant X1, mRNA	1
miR166-y	XM_010327616.3	4	16.061	1	21	624	644	UCGGACCAGGCUUCAUUCCCC	: :.::::::..::::: ::	UGUGGAUGAAGUUUGGUCAGA	Cleavage	PREDICTED: Solanum lycopersicum protein ABSCISIC ACID-INSENSITIVE 5 (LOC104649075), transcript variant X1, mRNA	1
miR166-y	XM_010327618.3	4	16.061	1	21	624	644	UCGGACCAGGCUUCAUUCCCC	: :.::::::..::::: ::	UGUGGAUGAAGUUUGGUCAGA	Cleavage	PREDICTED: Solanum lycopersicum protein ABSCISIC ACID-INSENSITIVE 5 (LOC104649075), transcript variant X3, mRNA	1
miR166-y	XM_010327617.3	4	16.061	1	21	681	701	UCGGACCAGGCUUCAUUCCCC	: :.::::::..::::: ::	UGUGGAUGAAGUUUGGUCAGA	Cleavage	PREDICTED: Solanum lycopersicum protein ABSCISIC ACID-INSENSITIVE 5 (LOC104649075), transcript variant X2, mRNA	1
miR166-y	XM_004235489.4	4	14.074	1	21	1998	2018	UCGGACCAGGCUUCAUUCCCC	:: ::::.: ::::::..::	AGGCAAUGGACCCUGGUUUGA	Translation	PREDICTED: Solanum lycopersicum subtilisin-like protease SBT1.5 (LOC101249160), mRNA	1
miR166-y	XM_019212441.2	4	17.823	1	21	1844	1864	UCGGACCAGGCUUCAUUCCCC	: :.::::::..: ::::::	UGUGGAUGAAGUUUUGUCCGA	Cleavage	PREDICTED: Solanum lycopersicum uncharacterized LOC101252451 (LOC101252451), transcript variant X2, mRNA	1
miR166-y	XM_004232253.4	4	17.823	1	21	1927	1947	UCGGACCAGGCUUCAUUCCCC	: :.::::::..: ::::::	UGUGGAUGAAGUUUUGUCCGA	Cleavage	PREDICTED: Solanum lycopersicum uncharacterized LOC101252451 (LOC101252451), transcript variant X1, mRNA	1
miR166-y	XM_019212256.2	4	17.755	1	21	5210	5230	UCGGACCAGGCUUCAUUCCCC	:: ..:::::::::::.: :	AGGUGGUGAAGCCUGGUUCUA	Cleavage	PREDICTED: Solanum lycopersicum 187-kDa microtubule-associated protein AIR9 (LOC101253746), transcript variant X2, mRNA	1
miR166-y	XM_004233095.4	4	17.755	1	21	5253	5273	UCGGACCAGGCUUCAUUCCCC	:: ..:::::::::::.: :	AGGUGGUGAAGCCUGGUUCUA	Cleavage	PREDICTED: Solanum lycopersicum 187-kDa microtubule-associated protein AIR9 (LOC101253746), transcript variant X3, mRNA	1
miR166-y	XM_019212255.2	4	17.755	1	21	5266	5286	UCGGACCAGGCUUCAUUCCCC	:: ..:::::::::::.: :	AGGUGGUGAAGCCUGGUUCUA	Cleavage	PREDICTED: Solanum lycopersicum 187-kDa microtubule-associated protein AIR9 (LOC101253746), transcript variant X1, mRNA	1
miR166-y	XM_026028446.1	4	24.54	1	21	1543	1563	UCGGACCAGGCUUCAUUCCCC	::::::::::: ::.::	AGCAAAUGAAGCCUGAUCUGA	Cleavage	PREDICTED: Solanum lycopersicum chromatin structure-remodeling complex protein SYD (LOC101247785), transcript variant X2, mRNA	1
miR166-y	XM_010314909.3	4	24.54	1	21	1543	1563	UCGGACCAGGCUUCAUUCCCC	::::::::::: ::.::	AGCAAAUGAAGCCUGAUCUGA	Cleavage	PREDICTED: Solanum lycopersicum chromatin structure-remodeling complex protein SYD (LOC101247785), transcript variant X1, mRNA	1
miR166-y	XM_010314912.2	4	24.54	1	21	1543	1563	UCGGACCAGGCUUCAUUCCCC	::::::::::: ::.::	AGCAAAUGAAGCCUGAUCUGA	Cleavage	PREDICTED: Solanum lycopersicum chromatin structure-remodeling complex protein SYD (LOC101247785), transcript variant X6, mRNA	1
miR166-y	XM_010314911.2	4	24.54	1	21	1543	1563	UCGGACCAGGCUUCAUUCCCC	::::::::::: ::.::	AGCAAAUGAAGCCUGAUCUGA	Cleavage	PREDICTED: Solanum lycopersicum chromatin structure-remodeling complex protein SYD (LOC101247785), transcript variant X4, mRNA	1
miR166-y	XM_019210967.2	4	24.54	1	21	1543	1563	UCGGACCAGGCUUCAUUCCCC	::::::::::: ::.::	AGCAAAUGAAGCCUGAUCUGA	Cleavage	PREDICTED: Solanum lycopersicum chromatin structure-remodeling complex protein SYD (LOC101247785), transcript variant X5, mRNA	1
miR166-y	XM_010314910.3	4	24.54	1	21	1543	1563	UCGGACCAGGCUUCAUUCCCC	::::::::::: ::.::	AGCAAAUGAAGCCUGAUCUGA	Cleavage	PREDICTED: Solanum lycopersicum chromatin structure-remodeling complex protein SYD (LOC101247785), transcript variant X3, mRNA	1
miR166-y	XM_004232004.4	4	21.321	1	21	195	215	UCGGACCAGGCUUCAUUCCCC	::::::. :.::::::.:	UAGGAAUGGUGUCUGGUCUGC	Cleavage	PREDICTED: Solanum lycopersicum peroxidase 10 (LOC101249975), mRNA	1
miR166-y	NM_001309897.1	4	20.401	1	21	1547	1567	UCGGACCAGGCUUCAUUCCCC	:::::::::..::: ..:.	AUGGAAUGAAGUUUGGGUUGG	Cleavage	Solanum lycopersicum uncharacterized LOC101243914 (LOC101243914), mRNA	1
miR166-y	XM_004237832.4	4	18.704	1	21	385	405	UCGGACCAGGCUUCAUUCCCC	: :: ::::::.::::.::	AGAGACUGAAGCUUGGUUCGC	Cleavage	PREDICTED: Solanum lycopersicum aspartic proteinase-like protein 1 (LOC101245643), mRNA	1
miR166-y	NM_001246879.1	4	24.224	1	21	74	94	UCGGACCAGGCUUCAUUCCCC	:: :: :::::.::::: ::	AGGAAAGGAAGCUUGGUCAGA	Cleavage	Solanum lycopersicum dihydroneopterin aldolase (LOC544263), mRNA	1
miR166-y	XM_010329387.3	4	23.019	1	21	235	255	UCGGACCAGGCUUCAUUCCCC	:: :: :::::.::::: ::	AGGAAAGGAAGCUUGGUCAGA	Cleavage	PREDICTED: Solanum lycopersicum dihydroneopterin aldolase (LOC544263), transcript variant X1, mRNA	1
miR166-y	XM_026033124.1	4	23.019	1	21	235	255	UCGGACCAGGCUUCAUUCCCC	:: :: :::::.::::: ::	AGGAAAGGAAGCUUGGUCAGA	Cleavage	PREDICTED: Solanum lycopersicum dihydroneopterin aldolase (LOC544263), transcript variant X2, mRNA	1
miR166-y	XM_004238333.4	4	16.016	1	21	990	1010	UCGGACCAGGCUUCAUUCCCC	: ::::::.:::::.::	GUUAAUUGAAGCUUGGUCUGA	Cleavage	PREDICTED: Solanum lycopersicum peroxidase 64-like (LOC101244951), mRNA	1
miR166-y	XM_019214592.2	4	17.71	1	21	2616	2636	UCGGACCAGGCUUCAUUCCCC	: ::: :.::::::: ::::	UGAGAAAGGAGCCUGGACCGA	Cleavage	PREDICTED: Solanum lycopersicum DExH-box ATP-dependent RNA helicase DExH12-like (LOC101254105), mRNA	1
miR166-y	NM_001247625.2	4	24.198	1	21	809	829	UCGGACCAGGCUUCAUUCCCC	::::: ::: ::::::.:	UAGGAAUCAAGACUGGUCUGC	Translation	Solanum lycopersicum UDP-glucose:protein transglucosylase-like protein SlUPTG1 (LOC543938), mRNA	1
miR166-y	XM_004245344.3	4	15.625	1	21	534	554	UCGGACCAGGCUUCAUUCCCC	: :::: ::::::: :: :::	GAGGAAGGAAGCCUUGUACGA	Cleavage	PREDICTED: Solanum lycopersicum casein kinase 1-like protein HD16 (LOC101249392), mRNA	1
miR166-y	XM_004238563.4	4	20.724	1	21	889	909	UCGGACCAGGCUUCAUUCCCC	: ::: ::::::.::: :.:.	GUGGACUGAAGCUUGGACUGG	Cleavage	PREDICTED: Solanum lycopersicum beta-galactosidase 5 (LOC101245759), mRNA	1
miR166-y	NM_001247374.2	4	18.542	1	21	867	887	UCGGACCAGGCUUCAUUCCCC	::: :::::::::: :.:	AUGGACUGAAGCCUGGACUGC	Cleavage	Solanum lycopersicum beta-galactosidase (TBG3), mRNA	1
miR166-y	XM_004241801.4	4	19.221	1	21	1055	1075	UCGGACCAGGCUUCAUUCCCC	::: :::::::::: :.:	AUGGACUGAAGCCUGGACUGC	Cleavage	PREDICTED: Solanum lycopersicum beta-galactosidase-like (LOC101258163), mRNA	1
miR166-y	NM_001247812.1	4	23.641	1	21	840	860	UCGGACCAGGCUUCAUUCCCC	::: ::.:::. :::.:::	CUGGACUGGAGCUGGGUUCGA	Cleavage	Solanum lycopersicum ACI13 protein (ACI13), mRNA	1
miR166-y	XM_004247368.4	4	15.195	1	21	989	1009	UCGGACCAGGCUUCAUUCCCC	:::::: .:: ::::..::	CAGGAAUGUGGCAUGGUUUGA	Translation	PREDICTED: Solanum lycopersicum caffeoylshikimate esterase (LOC101246087), transcript variant X2, mRNA	1
miR166-y	XM_010328274.3	4	15.195	1	21	1007	1027	UCGGACCAGGCUUCAUUCCCC	:::::: .:: ::::..::	CAGGAAUGUGGCAUGGUUUGA	Translation	PREDICTED: Solanum lycopersicum caffeoylshikimate esterase (LOC101246087), transcript variant X1, mRNA	1
miR166-y	NM_001247648.1	4	15.563	1	21	1864	1884	UCGGACCAGGCUUCAUUCCCC	::::: .:::.::::.: :	CUGGAAUUGAGCUUGGUUCCA	Cleavage	Solanum lycopersicum cryptochrome 1b (Cry1b), mRNA	1
miR167-x	NM_001247941.2	4	15.68	1	22	679	700	UGAAGCUGCCAGCAUGAUCUGA	::::::..::.:::.::.: ::	UCAGAUUGUGUUGGUAGUUACA	Cleavage	Solanum lycopersicum inositol-1,4,5-triphosphate-5-phosphatase (5PT4), mRNA	1
miR167-x	XM_004243268.3	4	22.056	1	22	1624	1645	UGAAGCUGCCAGCAUGAUCUGA	::: ::: ::::::: ::::.:	UCAUAUCUUGCUGGCUGCUUUA	Cleavage	PREDICTED: Solanum lycopersicum external alternative NAD(P)H-ubiquinone oxidoreductase B1, mitochondrial-like (LOC101257386), mRNA	1
miR167-x	XM_004236684.4	4	18.451	1	22	1707	1728	UGAAGCUGCCAGCAUGAUCUGA	: :::.:::::: ::.::::	GCUGAUUAUGCUGAGAGUUUCA	Translation	PREDICTED: Solanum lycopersicum scarecrow-like protein 14 (LOC101256274), mRNA	1
miR167-x	XM_004236513.4	4	15.58	1	22	1019	1040	UGAAGCUGCCAGCAUGAUCUGA	:::: :::::::..:.:::.	GCAGAAGAUGCUGGUGGUUUCG	Cleavage	PREDICTED: Solanum lycopersicum calmodulin binding protein PICBP-like (LOC101252576), mRNA	1
miR167-x	XM_010317259.3	4	16.081	1	22	2016	2037	UGAAGCUGCCAGCAUGAUCUGA	.:.:::::.::: : :::::	CAGGGUCAUGUUGGGACCUUCA	Cleavage	PREDICTED: Solanum lycopersicum uncharacterized LOC101261558 (LOC101261558), transcript variant X5, mRNA	1
miR167-x	XM_019212125.2	4	16.081	1	22	2176	2197	UGAAGCUGCCAGCAUGAUCUGA	.:.:::::.::: : :::::	CAGGGUCAUGUUGGGACCUUCA	Cleavage	PREDICTED: Solanum lycopersicum uncharacterized LOC101261558 (LOC101261558), transcript variant X4, mRNA	1
miR167-x	XM_026029159.1	4	16.081	1	22	2276	2297	UGAAGCUGCCAGCAUGAUCUGA	.:.:::::.::: : :::::	CAGGGUCAUGUUGGGACCUUCA	Cleavage	PREDICTED: Solanum lycopersicum uncharacterized LOC101261558 (LOC101261558), transcript variant X3, mRNA	1
miR167-x	XM_026029158.1	4	16.081	1	22	2309	2330	UGAAGCUGCCAGCAUGAUCUGA	.:.:::::.::: : :::::	CAGGGUCAUGUUGGGACCUUCA	Cleavage	PREDICTED: Solanum lycopersicum uncharacterized LOC101261558 (LOC101261558), transcript variant X2, mRNA	1
miR167-x	XM_004231440.4	4	16.081	1	22	2506	2527	UGAAGCUGCCAGCAUGAUCUGA	.:.:::::.::: : :::::	CAGGGUCAUGUUGGGACCUUCA	Cleavage	PREDICTED: Solanum lycopersicum uncharacterized LOC101261558 (LOC101261558), transcript variant X1, mRNA	1
miR167-x	XR_003247243.1	4	13.813	1	22	678	699	UGAAGCUGCCAGCAUGAUCUGA	::.:::::: .:::::.:	CGUUAUUAUGCUGUUAGCUUUA	Translation	PREDICTED: Solanum lycopersicum uncharacterized LOC101258466 (LOC101258466), transcript variant X10, misc_RNA	1
miR167-x	XM_004231576.3	4	17.342	1	22	1807	1828	UGAAGCUGCCAGCAUGAUCUGA	: :::.:::.: :.::.::.:	CCCGAUUAUGUUUGUAGUUUUA	Translation	PREDICTED: Solanum lycopersicum protein REVEILLE 1 (LOC101261079), mRNA	1
miR167-x	XM_019214618.2	4	13.813	1	22	1133	1154	UGAAGCUGCCAGCAUGAUCUGA	::.:::::: .:::::.:	CGUUAUUAUGCUGUUAGCUUUA	Translation	PREDICTED: Solanum lycopersicum uncharacterized LOC101258466 (LOC101258466), transcript variant X2, mRNA	1
miR168-x	XM_026032940.1	4	18.031	1	21	3119	3139	UCGCUUGGUGCAGGUCGGGAA	::...:::.:: ::::::.::	UUUUUGACUUGAACCAAGUGA	Translation	PREDICTED: Solanum lycopersicum probable LRR receptor-like serine/threonine-protein kinase At1g67720 (LOC101258688), transcript variant X2, mRNA	1
miR168-x	XM_004246651.4	4	18.031	1	21	3187	3207	UCGCUUGGUGCAGGUCGGGAA	::...:::.:: ::::::.::	UUUUUGACUUGAACCAAGUGA	Translation	PREDICTED: Solanum lycopersicum probable LRR receptor-like serine/threonine-protein kinase At1g67720 (LOC101258688), transcript variant X1, mRNA	1
miR168-x	XM_004244852.4	4	17.526	1	21	1834	1854	UCGCUUGGUGCAGGUCGGGAA	:::. ::::: ::.::::.::	UUCUGGACCUCCAUCAAGUGA	Translation	PREDICTED: Solanum lycopersicum uncharacterized LOC101266847 (LOC101266847), transcript variant X1, mRNA	1
miR168-x	XM_004244853.3	4	17.526	1	21	1841	1861	UCGCUUGGUGCAGGUCGGGAA	:::. ::::: ::.::::.::	UUCUGGACCUCCAUCAAGUGA	Translation	PREDICTED: Solanum lycopersicum uncharacterized LOC101266847 (LOC101266847), transcript variant X2, mRNA	1
miR168-x	XM_026030785.1	4	21.071	1	21	941	961	UCGCUUGGUGCAGGUCGGGAA	:.:::.:.:::::..::: :	CUUCCGGCUUGCACUGAGCCA	Cleavage	PREDICTED: Solanum lycopersicum sterol 3-beta-glucosyltransferase UGT80B1 (LOC101245355), transcript variant X5, mRNA	1
miR168-x	XM_010321792.3	4	21.071	1	21	1174	1194	UCGCUUGGUGCAGGUCGGGAA	:.:::.:.:::::..::: :	CUUCCGGCUUGCACUGAGCCA	Cleavage	PREDICTED: Solanum lycopersicum sterol 3-beta-glucosyltransferase UGT80B1 (LOC101245355), transcript variant X4, mRNA	1
miR168-x	XM_010321791.3	4	21.071	1	21	1175	1195	UCGCUUGGUGCAGGUCGGGAA	:.:::.:.:::::..::: :	CUUCCGGCUUGCACUGAGCCA	Cleavage	PREDICTED: Solanum lycopersicum sterol 3-beta-glucosyltransferase UGT80B1 (LOC101245355), transcript variant X2, mRNA	1
miR168-x	XM_004237751.4	4	21.071	1	21	1184	1204	UCGCUUGGUGCAGGUCGGGAA	:.:::.:.:::::..::: :	CUUCCGGCUUGCACUGAGCCA	Cleavage	PREDICTED: Solanum lycopersicum sterol 3-beta-glucosyltransferase UGT80B1 (LOC101245355), transcript variant X1, mRNA	1
miR168-x	XM_004237752.4	4	21.071	1	21	1199	1219	UCGCUUGGUGCAGGUCGGGAA	:.:::.:.:::::..::: :	CUUCCGGCUUGCACUGAGCCA	Cleavage	PREDICTED: Solanum lycopersicum sterol 3-beta-glucosyltransferase UGT80B1 (LOC101245355), transcript variant X3, mRNA	1
miR168-x	XM_026030122.1	4	18.175	1	21	225	245	UCGCUUGGUGCAGGUCGGGAA	: :.:::.::.::::::.:	GUACUGACUUGUACCAAGUGC	Cleavage	PREDICTED: Solanum lycopersicum zinc finger protein 385D-like (LOC104646589), transcript variant X2, mRNA	1
miR168-x	XM_010320523.3	4	18.175	1	21	225	245	UCGCUUGGUGCAGGUCGGGAA	: :.:::.::.::::::.:	GUACUGACUUGUACCAAGUGC	Cleavage	PREDICTED: Solanum lycopersicum zinc finger protein 385D-like (LOC104646589), transcript variant X1, mRNA	1
miR168-x	NR_108019.1	4	24.466	1	21	131	151	UCGCUUGGUGCAGGUCGGGAA	::::: :.::::.::: .::	GUCCCGCCUUGCAUCAACUGA	Cleavage	Solanum lycopersicum microRNA MIR168b (MIR168b), microRNA	1
miR168-x	XM_004243114.4	4	22.643	1	21	2095	2115	UCGCUUGGUGCAGGUCGGGAA	::::.:::.:::: :.::	AAGCCGAUCUGUACCAUGUGA	Cleavage	PREDICTED: Solanum lycopersicum V-type proton ATPase subunit a2-like (LOC101245671), mRNA	1
miR168-x	XM_004229411.4	4	18.607	1	21	889	909	UCGCUUGGUGCAGGUCGGGAA	.:.::..:::::::::. :	AAUCUGAUUUGCACCAAGUCA	Cleavage	PREDICTED: Solanum lycopersicum mitogen-activated protein kinase 13 (LOC100736538), transcript variant X4, mRNA	1
miR168-x	XM_010324466.3	4	18.607	1	21	890	910	UCGCUUGGUGCAGGUCGGGAA	.:.::..:::::::::. :	AAUCUGAUUUGCACCAAGUCA	Cleavage	PREDICTED: Solanum lycopersicum mitogen-activated protein kinase 13 (LOC100736538), transcript variant X3, mRNA	1
miR168-x	XM_010324462.3	4	18.607	1	21	890	910	UCGCUUGGUGCAGGUCGGGAA	.:.::..:::::::::. :	AAUCUGAUUUGCACCAAGUCA	Cleavage	PREDICTED: Solanum lycopersicum mitogen-activated protein kinase 13 (LOC100736538), transcript variant X2, mRNA	1
miR168-x	XM_010324458.3	4	18.607	1	21	890	910	UCGCUUGGUGCAGGUCGGGAA	.:.::..:::::::::. :	AAUCUGAUUUGCACCAAGUCA	Cleavage	PREDICTED: Solanum lycopersicum mitogen-activated protein kinase 13 (LOC100736538), transcript variant X1, mRNA	1
miR168-x	XM_026030961.1	4	18.607	1	21	939	959	UCGCUUGGUGCAGGUCGGGAA	.:.::..:::::::::. :	AAUCUGAUUUGCACCAAGUCA	Cleavage	PREDICTED: Solanum lycopersicum mitogen-activated protein kinase 13 (LOC100736538), transcript variant X5, mRNA	1
miR168-x	XM_004228465.4	4	17.889	1	21	1404	1424	UCGCUUGGUGCAGGUCGGGAA	:.:: ::::: :::::::	AAGCUGAACUGCAGCAAGCGA	Cleavage	PREDICTED: Solanum lycopersicum zinc finger CCCH domain-containing protein 46-like (LOC101263345), transcript variant X3, mRNA	1
miR168-x	XM_010316773.3	4	17.889	1	21	1406	1426	UCGCUUGGUGCAGGUCGGGAA	:.:: ::::: :::::::	AAGCUGAACUGCAGCAAGCGA	Cleavage	PREDICTED: Solanum lycopersicum zinc finger CCCH domain-containing protein 46-like (LOC101263345), transcript variant X2, mRNA	1
miR168-x	XM_010316748.3	4	17.889	1	21	1406	1426	UCGCUUGGUGCAGGUCGGGAA	:.:: ::::: :::::::	AAGCUGAACUGCAGCAAGCGA	Cleavage	PREDICTED: Solanum lycopersicum zinc finger CCCH domain-containing protein 46-like (LOC101263345), transcript variant X1, mRNA	1
miR168-x	XM_004239648.4	4	14.207	1	21	2627	2647	UCGCUUGGUGCAGGUCGGGAA	:..: :.:::::::.:::	AACUUGCCUUGCACCAGGCGC	Cleavage	PREDICTED: Solanum lycopersicum probable protein phosphatase 2C 33 (LOC101260535), mRNA	1
miR319-y	NR_130078.1	4	22.913	1	21	12	32	UUGGACUGAAGGGAGCUCCCU	:: :::::.::::::: :::	AGAGAGCUUCCUUCAGCCCAC	Cleavage	Solanum lycopersicum microRNA MIR319c (MIR319c), microRNA	1
miR319-y	XM_004235957.4	4	19.216	1	21	1090	1110	UUGGACUGAAGGGAGCUCCCU	::::: .::.:::::: :::.	AGGGAAUUCUCUUCAGACCAG	Cleavage	PREDICTED: Solanum lycopersicum activating signal cointegrator 1 (LOC101266012), mRNA	1
miR319-y	XM_010313846.3	4	15.724	1	21	48	68	UUGGACUGAAGGGAGCUCCCU	.:: .:.:.:: :::::::::	GGGUGGUUUCCCUCAGUCCAA	Translation	PREDICTED: Solanum lycopersicum bZIP transcription factor TGA10-like (LOC101260286), mRNA	1
miR319-y	XM_004233370.4	4	19.54	1	21	896	916	UUGGACUGAAGGGAGCUCCCU	::.::.:::::::..::	CAUCAGUUCUCUUCAGUUUAA	Cleavage	PREDICTED: Solanum lycopersicum protein root UVB sensitive 4-like (LOC101260105), mRNA	1
miR319-y	XM_026032133.1	4	13.018	1	21	1255	1275	UUGGACUGAAGGGAGCUCCCU	:::.:::.::.: :::::	UUAGAGUUCCUUUUAAUCCAA	Cleavage	PREDICTED: Solanum lycopersicum uncharacterized exonuclease domain-containing protein At3g15140 (LOC101262330), transcript variant X2, mRNA	1
miR319-y	XM_004233515.4	4	16.027	1	21	270	290	UUGGACUGAAGGGAGCUCCCU	: ::::.::::::::: .::	AUGGAGUUCCCUUCAGAAUAA	Cleavage	PREDICTED: Solanum lycopersicum NEP1-interacting protein-like 1 (LOC101253750), mRNA	1
miR319-y	XM_004244205.4	4	13.018	1	21	1410	1430	UUGGACUGAAGGGAGCUCCCU	:::.:::.::.: :::::	UUAGAGUUCCUUUUAAUCCAA	Cleavage	PREDICTED: Solanum lycopersicum uncharacterized exonuclease domain-containing protein At3g15140 (LOC101262330), transcript variant X1, mRNA	1
miR319-y	XM_010325333.1	4	19.693	1	21	356	376	UUGGACUGAAGGGAGCUCCCU	:.:.:.: ::::::::::	CAUGGGUUUCAUUCAGUCCAA	Translation	PREDICTED: Solanum lycopersicum GDP-mannose 3',5'-epimerase (GME1), transcript variant X1, mRNA	1
miR319-y	NM_001247805.2	4	19.693	1	21	376	396	UUGGACUGAAGGGAGCUCCCU	:.:.:.: ::::::::::	CAUGGGUUUCAUUCAGUCCAA	Translation	Solanum lycopersicum GDP-mannose 3',5'-epimerase (GME1), mRNA	1
miR319-y	XM_004249976.4	4	13.682	1	21	1481	1501	UUGGACUGAAGGGAGCUCCCU	: ::::::.: :::::.:::	AAGGAGCUUCAGUCAGUUCAA	Translation	PREDICTED: Solanum lycopersicum acyl-CoA-binding domain-containing protein 4 (LOC101260594), mRNA	1
miR319-y	XM_010320192.3	4	11.259	1	21	224	244	UUGGACUGAAGGGAGCUCCCU	:::::::.::.:: :.::	AAAGAGCUCCUUUUAGCCUAA	Cleavage	PREDICTED: Solanum lycopersicum formin-like protein 20 (LOC104646528), mRNA	1
miR319-y	XM_004229230.4	4	24.237	1	21	1264	1284	UUGGACUGAAGGGAGCUCCCU	: ::::::.:.:::.: .::.	AAGGAGCUUCUUUCGGAUCAG	Cleavage	PREDICTED: Solanum lycopersicum pumilio homolog 24 (LOC101266558), mRNA	1
miR319-y	XM_010324726.3	4	16.243	1	21	3331	3351	UUGGACUGAAGGGAGCUCCCU	:::.:::::::: ::..:	AUAGAGUUCCCUUCACUCUGA	Cleavage	PREDICTED: Solanum lycopersicum pentatricopeptide repeat-containing protein At3g06920 (LOC101248045), transcript variant X2, mRNA	2
miR319-y	XM_010324726.3	4	24.992	1	21	3423	3443	UUGGACUGAAGGGAGCUCCCU	:::.:::::::: ::..:	GUAGAGUUCCCUUCAUUCUGA	Cleavage	PREDICTED: Solanum lycopersicum pentatricopeptide repeat-containing protein At3g06920 (LOC101248045), transcript variant X2, mRNA	2
miR319-y	XR_003246779.1	4	16.243	1	21	3374	3394	UUGGACUGAAGGGAGCUCCCU	:::.:::::::: ::..:	AUAGAGUUCCCUUCACUCUGA	Cleavage	PREDICTED: Solanum lycopersicum pentatricopeptide repeat-containing protein At3g06920 (LOC101248045), transcript variant X1, misc_RNA	2
miR319-y	XR_003246779.1	4	24.992	1	21	3466	3486	UUGGACUGAAGGGAGCUCCCU	:::.:::::::: ::..:	GUAGAGUUCCCUUCAUUCUGA	Cleavage	PREDICTED: Solanum lycopersicum pentatricopeptide repeat-containing protein At3g06920 (LOC101248045), transcript variant X1, misc_RNA	2
miR319-y	XM_026028134.1	4	24.03	1	21	370	390	UUGGACUGAAGGGAGCUCCCU	::::.:..:::.:: .:::	GUGGAGUUUUCUUUAGGUCAA	Cleavage	PREDICTED: Solanum lycopersicum zinc finger protein ZAT11-like (LOC101261885), transcript variant X2, mRNA	1
miR319-y	XM_010315247.3	4	24.03	1	21	369	389	UUGGACUGAAGGGAGCUCCCU	::::.:..:::.:: .:::	GUGGAGUUUUCUUUAGGUCAA	Cleavage	PREDICTED: Solanum lycopersicum zinc finger protein ZAT11-like (LOC101261885), transcript variant X1, mRNA	1
miR319-y	NM_001345845.1	4	19.679	1	21	1260	1280	UUGGACUGAAGGGAGCUCCCU	:::::::::: ::: .::.	CCGGAGCUCCCUGCAGAUCAG	Translation	Solanum lycopersicum enolase (LOC101247482), mRNA	1
miR319-y	XM_010320588.3	4	22.265	1	21	799	819	UUGGACUGAAGGGAGCUCCCU	::.:.:::.::::::. .:	UUGGGGUUCCUUUCAGUUGGA	Cleavage	PREDICTED: Solanum lycopersicum E3 ubiquitin ligase BIG BROTHER-related (LOC101264712), mRNA	1
miR319-y	XR_739841.3	4	22.52	1	21	258	278	UUGGACUGAAGGGAGCUCCCU	:::::::. :::.:::...	CCGGAGCUCUGUUCGGUCUGG	Translation	PREDICTED: Solanum lycopersicum transmembrane and coiled-coil domain-containing protein 4-like (LOC101261195), transcript variant X3, misc_RNA	1
miR319-y	XR_739840.3	4	22.52	1	21	262	282	UUGGACUGAAGGGAGCUCCCU	:::::::. :::.:::...	CCGGAGCUCUGUUCGGUCUGG	Translation	PREDICTED: Solanum lycopersicum transmembrane and coiled-coil domain-containing protein 4-like (LOC101261195), transcript variant X2, misc_RNA	1
miR319-y	XM_010318097.3	4	22.52	1	21	248	268	UUGGACUGAAGGGAGCUCCCU	:::::::. :::.:::...	CCGGAGCUCUGUUCGGUCUGG	Translation	PREDICTED: Solanum lycopersicum transmembrane and coiled-coil domain-containing protein 4-like (LOC101261195), transcript variant X1, mRNA	1
miR319-y	XM_019214224.2	4	14.549	1	21	1880	1900	UUGGACUGAAGGGAGCUCCCU	::::.::::::.: :: ::	CUGGAGUUCCCUUUAAUCGAA	Cleavage	PREDICTED: Solanum lycopersicum putative late blight resistance protein homolog R1C-3 (LOC101259645), transcript variant X2, mRNA	2
miR319-y	XM_019214224.2	4	14.938	1	21	2087	2107	UUGGACUGAAGGGAGCUCCCU	::::.:.:::::: :: ::	GUGGAGUUUCCUUCACUCAAA	Cleavage	PREDICTED: Solanum lycopersicum putative late blight resistance protein homolog R1C-3 (LOC101259645), transcript variant X2, mRNA	2
miR319-y	XM_026031571.1	4	14.549	1	21	1919	1939	UUGGACUGAAGGGAGCUCCCU	::::.::::::.: :: ::	CUGGAGUUCCCUUUAAUCGAA	Cleavage	PREDICTED: Solanum lycopersicum putative late blight resistance protein homolog R1C-3 (LOC101259645), transcript variant X1, mRNA	2
miR319-y	XM_026031571.1	4	14.938	1	21	2126	2146	UUGGACUGAAGGGAGCUCCCU	::::.:.:::::: :: ::	GUGGAGUUUCCUUCACUCAAA	Cleavage	PREDICTED: Solanum lycopersicum putative late blight resistance protein homolog R1C-3 (LOC101259645), transcript variant X1, mRNA	2
miR319-y	XR_003245409.1	4	21.431	1	21	16788	16808	UUGGACUGAAGGGAGCUCCCU	::::::...::..::..:.	CUGGAGCUUUUUUUGGUUUAG	Cleavage	PREDICTED: Solanum lycopersicum uncharacterized LOC101262381 (LOC101262381), ncRNA	1
miR319-y	XM_010324968.3	4	18.58	1	21	551	571	UUGGACUGAAGGGAGCUCCCU	:: .::: ::: ::::::::	CGGCGGCUACCUACAGUCCAA	Translation	PREDICTED: Solanum lycopersicum uncharacterized LOC101254911 (LOC101254911), mRNA	1
miR319-y	XM_026027996.1	4	10.93	1	21	621	641	UUGGACUGAAGGGAGCUCCCU	: ::.::::::::.:::	CCUUACCUUCCUUCAGUUCAA	Cleavage	PREDICTED: Solanum lycopersicum E3 ubiquitin-protein ligase RHF2A (LOC101243755), transcript variant X3, mRNA	1
miR319-y	XM_004236749.4	4	13.776	1	21	924	944	UUGGACUGAAGGGAGCUCCCU	: ::::: .:.:::.::.::	AUGGAGCGUCUUUCGGUUCAC	Cleavage	PREDICTED: Solanum lycopersicum SWR1 complex subunit 2 (LOC101250882), transcript variant X1, mRNA	1
miR319-y	XM_019216082.2	4	10.93	1	21	682	702	UUGGACUGAAGGGAGCUCCCU	: ::.::::::::.:::	CCUUACCUUCCUUCAGUUCAA	Cleavage	PREDICTED: Solanum lycopersicum E3 ubiquitin-protein ligase RHF2A (LOC101243755), transcript variant X4, mRNA	1
miR319-y	XM_026027997.1	4	10.93	1	21	692	712	UUGGACUGAAGGGAGCUCCCU	: ::.::::::::.:::	CCUUACCUUCCUUCAGUUCAA	Cleavage	PREDICTED: Solanum lycopersicum E3 ubiquitin-protein ligase RHF2A (LOC101243755), transcript variant X5, mRNA	1
miR319-y	XR_002027502.2	4	11.194	1	21	925	945	UUGGACUGAAGGGAGCUCCCU	: ::::: .:.:::.::.::	AUGGAGCGUCUUUCGGUUCAC	Cleavage	PREDICTED: Solanum lycopersicum SWR1 complex subunit 2 (LOC101250882), transcript variant X2, misc_RNA	1
miR319-y	NM_001328584.1	4	20.734	1	21	851	871	UUGGACUGAAGGGAGCUCCCU	:: .:: .:.:::::::::.	UGGAGGCAUCUUUCAGUCCAG	Cleavage	Solanum lycopersicum ubiquitin ligase complex subunit 1-like (LOC101258611), mRNA	1
miR319-y	XM_010313904.3	4	12.668	1	21	895	915	UUGGACUGAAGGGAGCUCCCU	: ::.::::::::.:::	CCUUACCUUCCUUCAGUUCAA	Cleavage	PREDICTED: Solanum lycopersicum E3 ubiquitin-protein ligase RHF2A (LOC101243755), transcript variant X2, mRNA	1
miR319-y	XM_004249342.4	4	10.93	1	21	894	914	UUGGACUGAAGGGAGCUCCCU	: ::.::::::::.:::	CCUUACCUUCCUUCAGUUCAA	Cleavage	PREDICTED: Solanum lycopersicum E3 ubiquitin-protein ligase RHF2A (LOC101243755), transcript variant X1, mRNA	1
miR319-y	XM_026029050.1	4	20.734	1	21	985	1005	UUGGACUGAAGGGAGCUCCCU	:: .:: .:.:::::::::.	UGGAGGCAUCUUUCAGUCCAG	Cleavage	PREDICTED: Solanum lycopersicum ubiquitin ligase complex subunit 1-like (LOC101258611), transcript variant X1, mRNA	1
miR319-y	XM_026030675.1	4	16.684	1	21	84	104	UUGGACUGAAGGGAGCUCCCU	:::.: :::::: :::::	GUUGAGUUACCUUCAUUCCAA	Cleavage	PREDICTED: Solanum lycopersicum serine/threonine-protein kinase STY8-like (LOC104646881), mRNA	1
miR319-y	NM_001247162.2	4	15.769	1	21	583	603	UUGGACUGAAGGGAGCUCCCU	: ::.:::::::: ::::	GAGAAGUUCCCUUCACUCCAU	Cleavage	Solanum lycopersicum putative glutathione S-transferase T4 (GST-T4), mRNA	1
miR319-y	NM_001247078.1	4	17.097	1	21	371	391	UUGGACUGAAGGGAGCUCCCU	:::: .:::: :::::::	UUUGAGCCUCCUUGAGUCCAA	Cleavage	Solanum lycopersicum 14-3-3 protein (tft4), mRNA	1
miR319-y	XM_026027900.1	4	14.324	1	21	523	543	UUGGACUGAAGGGAGCUCCCU	: ::::: ::::::: ::::	AUGGAGCCCCCUUCAAACCAA	Cleavage	PREDICTED: Solanum lycopersicum uncharacterized LOC112940151 (LOC112940151), mRNA	1
miR319-y	XM_010328428.1	4	12.49	1	21	158	178	UUGGACUGAAGGGAGCUCCCU	: :::::: ::: :: :::::	AUGGAGCUGCCUACAAUCCAA	Translation	PREDICTED: Solanum lycopersicum putative calcium-transporting ATPase 13, plasma membrane-type (LOC101255243), mRNA	1
miR396-x	XM_010320660.3	4	13.105	1	21	1668	1688	UUCCACAGCUUUCUUGAACUU	:::::.:.::::: : :::::	AAGUUUAGGAAAGAUUUGGAA	Cleavage	PREDICTED: Solanum lycopersicum zinc finger protein BRUTUS-like At1g74770 (LOC101268855), transcript variant X1, mRNA	1
miR396-x	XM_026030068.1	4	13.105	1	21	1720	1740	UUCCACAGCUUUCUUGAACUU	:::::.:.::::: : :::::	AAGUUUAGGAAAGAUUUGGAA	Cleavage	PREDICTED: Solanum lycopersicum zinc finger protein BRUTUS-like At1g74770 (LOC101268855), transcript variant X2, mRNA	1
miR396-x	XM_004251043.3	4	21.255	1	21	795	815	UUCCACAGCUUUCUUGAACUU	:::: ::::::.:::::: :	AAGUCCAAGAAGGCUGUGAAU	Cleavage	PREDICTED: Solanum lycopersicum nuclear speckle splicing regulatory protein 1 (LOC101245227), transcript variant X2, mRNA	1
miR396-x	XM_004251044.4	4	21.255	1	21	795	815	UUCCACAGCUUUCUUGAACUU	:::: ::::::.:::::: :	AAGUCCAAGAAGGCUGUGAAU	Cleavage	PREDICTED: Solanum lycopersicum nuclear speckle splicing regulatory protein 1 (LOC101245227), transcript variant X1, mRNA	1
miR396-x	XR_003244226.1	4	21.255	1	21	841	861	UUCCACAGCUUUCUUGAACUU	:::: ::::::.:::::: :	AAGUCCAAGAAGGCUGUGAAU	Cleavage	PREDICTED: Solanum lycopersicum nuclear speckle splicing regulatory protein 1 (LOC101245227), transcript variant X5, misc_RNA	1
miR396-x	XR_002026169.2	4	21.255	1	21	841	861	UUCCACAGCUUUCUUGAACUU	:::: ::::::.:::::: :	AAGUCCAAGAAGGCUGUGAAU	Cleavage	PREDICTED: Solanum lycopersicum nuclear speckle splicing regulatory protein 1 (LOC101245227), transcript variant X3, misc_RNA	1
miR396-x	XR_002026168.2	4	21.255	1	21	841	861	UUCCACAGCUUUCUUGAACUU	:::: ::::::.:::::: :	AAGUCCAAGAAGGCUGUGAAU	Cleavage	PREDICTED: Solanum lycopersicum nuclear speckle splicing regulatory protein 1 (LOC101245227), transcript variant X4, misc_RNA	1
miR396-x	XM_010315681.3	4	10.614	1	21	200	220	UUCCACAGCUUUCUUGAACUU	::::: .::::.:.:::: ::	AAGUUAGAGAAGGUUGUGAAA	Cleavage	PREDICTED: Solanum lycopersicum Golgi to ER traffic protein 4 homolog (LOC101255862), mRNA	1
miR396-x	XM_004253348.4	4	24.557	1	21	302	322	UUCCACAGCUUUCUUGAACUU	:: ::::::::::.::: :..	AACUUCAAGAAAGUUGUAGGG	Cleavage	PREDICTED: Solanum lycopersicum multicystatin (LOC543570), partial mRNA	3
miR396-x	XM_004253348.4	4	17.791	1	21	584	604	UUCCACAGCUUUCUUGAACUU	:: ::::: ::::.::: :::	AACUUCAAAAAAGUUGUAGAA	Cleavage	PREDICTED: Solanum lycopersicum multicystatin (LOC543570), partial mRNA	3
miR396-x	XM_010325600.3	4	21.177	1	21	1778	1798	UUCCACAGCUUUCUUGAACUU	::::: :.:...:.::::::.	AAGUUGAGGGGGGUUGUGGAG	Cleavage	PREDICTED: Solanum lycopersicum pentatricopeptide repeat-containing protein At5g61990, mitochondrial-like (LOC101265045), transcript variant X2, mRNA	1
miR396-x	XM_004243829.4	4	21.177	1	21	1778	1798	UUCCACAGCUUUCUUGAACUU	::::: :.:...:.::::::.	AAGUUGAGGGGGGUUGUGGAG	Cleavage	PREDICTED: Solanum lycopersicum pentatricopeptide repeat-containing protein At5g61990, mitochondrial-like (LOC101265045), transcript variant X1, mRNA	1
miR396-x	XM_004241172.4	4	21.742	1	21	977	997	UUCCACAGCUUUCUUGAACUU	:::::::::.:: :::::.	CAGUUCAAGAGAGGGGUGGAG	Cleavage	PREDICTED: Solanum lycopersicum scarecrow-like protein 14 (LOC101246637), mRNA	1
miR396-x	XM_004239856.4	4	18.318	1	21	839	859	UUCCACAGCUUUCUUGAACUU	::::.::::::: :::::.	CAGUUUAAGAAAGGGGUGGAG	Cleavage	PREDICTED: Solanum lycopersicum scarecrow-like protein 14 (LOC101246721), transcript variant X1, mRNA	1
miR396-x	XM_004236684.4	4	10.451	1	21	783	803	UUCCACAGCUUUCUUGAACUU	::::.::::::: ::: ::.	CAGUUUAAGAAAGGUGUCGAG	Cleavage	PREDICTED: Solanum lycopersicum scarecrow-like protein 14 (LOC101256274), mRNA	1
miR396-x	XM_010323128.3	4	18.318	1	21	1195	1215	UUCCACAGCUUUCUUGAACUU	::::.::::::: :::::.	CAGUUUAAGAAAGGGGUGGAG	Cleavage	PREDICTED: Solanum lycopersicum scarecrow-like protein 14 (LOC101246721), transcript variant X2, mRNA	1
miR396-x	XM_004244952.1	4	16.357	1	21	227	247	UUCCACAGCUUUCUUGAACUU	::::::.:.::::: : :::	UAGUUCAGGGAAGCUCUAGAA	Cleavage	PREDICTED: Solanum lycopersicum uncharacterized LOC101262439 (LOC101262439), mRNA	1
miR396-x	XM_026030445.1	4	20.037	1	21	904	924	UUCCACAGCUUUCUUGAACUU	::::::.:::::. :::: :	CAGUUCAGGAAAGUAGUGGCA	Cleavage	PREDICTED: Solanum lycopersicum uncharacterized LOC104646776 (LOC104646776), mRNA	1
miR396-x	XM_010326646.1	4	12.615	1	21	31	51	UUCCACAGCUUUCUUGAACUU	::: :..: .:::.:::::::	AAGAUUGAUGAAGUUGUGGAA	Cleavage	PREDICTED: Solanum lycopersicum putative GATA zinc finger domain-containing protein 25 (LOC104648783), mRNA	1
miR396-x	XM_004248767.3	4	16.049	1	21	695	715	UUCCACAGCUUUCUUGAACUU	::: :..: ..::::::::::	AAGCUUGAAGGAGCUGUGGAA	Cleavage	PREDICTED: Solanum lycopersicum transmembrane emp24 domain-containing protein p24delta3 (LOC101249593), mRNA	1
miR396-x	XM_004228298.2	4	15.111	1	21	379	399	UUCCACAGCUUUCUUGAACUU	:: :.::::::::::: :::	AAUAUUAAGAAAGCUGUUGAA	Cleavage	PREDICTED: Solanum lycopersicum peroxidase N (LOC101260463), mRNA	1
miR396-x	NM_001348446.1	4	22.388	1	21	957	977	UUCCACAGCUUUCUUGAACUU	.: ::::::::::.::: :..	GAUUUCAAGAAAGUUGUUGGG	Cleavage	Solanum lycopersicum MLO family protein 2 (MLO2), mRNA	1
miR396-x	XM_026032227.1	4	13.72	1	21	2105	2125	UUCCACAGCUUUCUUGAACUU	:: ::: ::::: :::::::.	AAUUUCCAGAAAUCUGUGGAG	Translation	PREDICTED: Solanum lycopersicum TMV resistance protein N (LOC104648396), mRNA	1
miR396-x	XR_739070.3	4	16.587	1	21	2450	2470	UUCCACAGCUUUCUUGAACUU	:: ::: ::::: :::::::.	AAUUUCCAGAAAUCUGUGGAG	Translation	PREDICTED: Solanum lycopersicum TMV resistance protein N-like (LOC101266010), misc_RNA	1
miR396-x	XM_010324836.3	4	17.212	1	21	291	311	UUCCACAGCUUUCUUGAACUU	:: ::: ::::.::::: :::	AACUUCCAGAAGGCUGUAGAA	Cleavage	PREDICTED: Solanum lycopersicum zinc finger CCCH domain-containing protein 66 (LOC101257277), transcript variant X4, mRNA	1
miR472-y	XM_026030422.1	4	24.631	1	22	704	725	UUUCCGACUCCGCCCAUGCCAU	.:::.:::::.:::::.: ::	GUGGUAUGGGUGGAGUUGAAAU	Cleavage	PREDICTED: Solanum lycopersicum ARM-repeat/Tetratricopeptide repeat (TPR)-containing protein (LOC101261016), transcript variant X1, mRNA	1
miR472-y	NM_001324427.1	4	24.631	1	22	784	805	UUUCCGACUCCGCCCAUGCCAU	.:::.:::::.:::::.: ::	GUGGUAUGGGUGGAGUUGAAAU	Cleavage	Solanum lycopersicum ARM-repeat/Tetratricopeptide repeat (TPR)-containing protein (LOC101261016), mRNA	1
miR472-y	XM_026028965.1	4	14.713	1	22	523	544	UUUCCGACUCCGCCCAUGCCAU	.:::.:: ::.::: :.:::::	GUGGUAUUGGUGGAAUUGGAAA	Cleavage	PREDICTED: Solanum lycopersicum TMV resistance protein N (LOC101255934), mRNA	1
miR472-y	XM_004243735.4	4	21	1	22	673	694	UUUCCGACUCCGCCCAUGCCAU	::: ::: ::::::: ::.::	UUGGAAUGAGCGGAGUGGGGAA	Cleavage	PREDICTED: Solanum lycopersicum TMV resistance protein N-like (LOC101254709), mRNA	1
miR472-y	XM_010314909.3	4	19.78	1	22	9813	9834	UUUCCGACUCCGCCCAUGCCAU	:: :.::: : :::::.::.::	AUAGUAUGUGAGGAGUUGGGAA	Cleavage	PREDICTED: Solanum lycopersicum chromatin structure-remodeling complex protein SYD (LOC101247785), transcript variant X1, mRNA	1
miR472-y	XM_026028446.1	4	19.78	1	22	9813	9834	UUUCCGACUCCGCCCAUGCCAU	:: :.::: : :::::.::.::	AUAGUAUGUGAGGAGUUGGGAA	Cleavage	PREDICTED: Solanum lycopersicum chromatin structure-remodeling complex protein SYD (LOC101247785), transcript variant X2, mRNA	1
miR472-y	XM_010314910.3	4	19.78	1	22	9744	9765	UUUCCGACUCCGCCCAUGCCAU	:: :.::: : :::::.::.::	AUAGUAUGUGAGGAGUUGGGAA	Cleavage	PREDICTED: Solanum lycopersicum chromatin structure-remodeling complex protein SYD (LOC101247785), transcript variant X3, mRNA	1
miR472-y	XM_010314911.2	4	19.78	1	22	9669	9690	UUUCCGACUCCGCCCAUGCCAU	:: :.::: : :::::.::.::	AUAGUAUGUGAGGAGUUGGGAA	Cleavage	PREDICTED: Solanum lycopersicum chromatin structure-remodeling complex protein SYD (LOC101247785), transcript variant X4, mRNA	1
miR472-y	XM_019210967.2	4	19.78	1	22	9669	9690	UUUCCGACUCCGCCCAUGCCAU	:: :.::: : :::::.::.::	AUAGUAUGUGAGGAGUUGGGAA	Cleavage	PREDICTED: Solanum lycopersicum chromatin structure-remodeling complex protein SYD (LOC101247785), transcript variant X5, mRNA	1
miR472-y	XM_010314912.2	4	19.78	1	22	9639	9660	UUUCCGACUCCGCCCAUGCCAU	:: :.::: : :::::.::.::	AUAGUAUGUGAGGAGUUGGGAA	Cleavage	PREDICTED: Solanum lycopersicum chromatin structure-remodeling complex protein SYD (LOC101247785), transcript variant X6, mRNA	1
miR472-y	NM_001247021.1	4	22.947	1	22	215	236	UUUCCGACUCCGCCCAUGCCAU	:::.: ::.:::: .:::::	UCGGCGUCGGUGGAGGUGGAAA	Cleavage	Solanum lycopersicum plastid-dividing ring protein (FtsZ1), mRNA	1
miR472-y	XM_004247793.4	4	19.066	1	22	2009	2030	UUUCCGACUCCGCCCAUGCCAU	::::::.: :::.::::.	GAUUCAUGGGUGCAGUUGGAAG	Translation	PREDICTED: Solanum lycopersicum pleiotropic drug resistance protein 1 (LOC101259884), mRNA	1
miR472-y	XR_003248199.1	4	20.929	1	22	1107	1128	UUUCCGACUCCGCCCAUGCCAU	:::. :: ::::::.::::	UGGGCGAGGACGGAGUUGGAAC	Cleavage	PREDICTED: Solanum lycopersicum uncharacterized LOC104649039 (LOC104649039), transcript variant X1, ncRNA	1
miR472-y	XR_003248200.1	4	20.929	1	22	1107	1128	UUUCCGACUCCGCCCAUGCCAU	:::. :: ::::::.::::	UGGGCGAGGACGGAGUUGGAAC	Cleavage	PREDICTED: Solanum lycopersicum uncharacterized LOC104649039 (LOC104649039), transcript variant X2, ncRNA	1
miR472-y	XR_003248201.1	4	20.929	1	22	1107	1128	UUUCCGACUCCGCCCAUGCCAU	:::. :: ::::::.::::	UGGGCGAGGACGGAGUUGGAAC	Cleavage	PREDICTED: Solanum lycopersicum uncharacterized LOC104649039 (LOC104649039), transcript variant X3, ncRNA	1
miR472-y	XR_003248202.1	4	20.929	1	22	1107	1128	UUUCCGACUCCGCCCAUGCCAU	:::. :: ::::::.::::	UGGGCGAGGACGGAGUUGGAAC	Cleavage	PREDICTED: Solanum lycopersicum uncharacterized LOC104649039 (LOC104649039), transcript variant X4, ncRNA	1
miR472-y	XR_003248203.1	4	20.929	1	22	1107	1128	UUUCCGACUCCGCCCAUGCCAU	:::. :: ::::::.::::	UGGGCGAGGACGGAGUUGGAAC	Cleavage	PREDICTED: Solanum lycopersicum uncharacterized LOC104649039 (LOC104649039), transcript variant X5, ncRNA	1
miR472-y	XM_019213194.2	4	21.329	1	22	2459	2480	UUUCCGACUCCGCCCAUGCCAU	::::: :::::: .:::::	UGGGCAUCAGCGGAGGUGGAAA	Cleavage	PREDICTED: Solanum lycopersicum ABC transporter B family member 19-like (LOC101252273), transcript variant X1, mRNA	1
miR472-y	XM_026030233.1	4	21.329	1	22	2456	2477	UUUCCGACUCCGCCCAUGCCAU	::::: :::::: .:::::	UGGGCAUCAGCGGAGGUGGAAA	Cleavage	PREDICTED: Solanum lycopersicum ABC transporter B family member 19-like (LOC101252273), transcript variant X2, mRNA	1
miR472-y	XM_004230354.4	4	16.773	1	22	837	858	UUUCCGACUCCGCCCAUGCCAU	:: ::: ::::: ::::.::	GCGGGAUGAGCGGAAUCGGGAA	Cleavage	PREDICTED: Solanum lycopersicum TMV resistance protein N-like (LOC101252824), mRNA	1
miR472-y	XM_010319206.3	4	23.543	1	22	410	431	UUUCCGACUCCGCCCAUGCCAU	:::: ::::: :::::.::	CCGGCAAAGGCGGCGUCGGGAA	Translation	PREDICTED: Solanum lycopersicum putative septum site-determining protein minD homolog, chloroplastic (LOC101266303), mRNA	1
miR535-x	XM_004248953.4	4	13.007	1	21	52	72	UGACAACGAGAGAGAGCACGC	:.:::::.:.:::: ::: ::	GUGUGCUUUUUCUCUUUGGCA	Cleavage	PREDICTED: Solanum lycopersicum nitrate regulatory gene2 protein-like (LOC101251428), mRNA	1
miR535-x	XR_002028135.2	4	11.346	1	21	816	836	UGACAACGAGAGAGAGCACGC	:.:: ::.:.:.:.::::::	GUGUUCUUUUUUUUGUUGUCU	Cleavage	PREDICTED: Solanum lycopersicum uncharacterized LOC109120665 (LOC109120665), ncRNA	1
miR535-x	XR_003245099.1	4	8.467	1	21	12	32	UGACAACGAGAGAGAGCACGC	::::.:.:.:.:. ::::::	UCGUGUUUUUUUUUAUUGUCA	Cleavage	PREDICTED: Solanum lycopersicum squalene epoxidase 3-like (bc2.1), transcript variant X2, misc_RNA	1
miR535-x	XR_003245222.1	4	8.467	1	21	12	32	UGACAACGAGAGAGAGCACGC	::::.:.:.:.:. ::::::	UCGUGUUUUUUUUUAUUGUCA	Cleavage	PREDICTED: Solanum lycopersicum squalene epoxidase 3-like (LOC112940012), transcript variant X3, misc_RNA	1
miR535-x	XR_003245221.1	4	8.467	1	21	12	32	UGACAACGAGAGAGAGCACGC	::::.:.:.:.:. ::::::	UCGUGUUUUUUUUUAUUGUCA	Cleavage	PREDICTED: Solanum lycopersicum squalene epoxidase 3-like (LOC112940012), transcript variant X2, misc_RNA	1
miR535-x	XR_003245098.1	4	8.467	1	21	12	32	UGACAACGAGAGAGAGCACGC	::::.:.:.:.:. ::::::	UCGUGUUUUUUUUUAUUGUCA	Cleavage	PREDICTED: Solanum lycopersicum squalene epoxidase 3-like (bc2.1), transcript variant X1, misc_RNA	1
miR535-x	XM_026029244.1	4	8.467	1	21	12	32	UGACAACGAGAGAGAGCACGC	::::.:.:.:.:. ::::::	UCGUGUUUUUUUUUAUUGUCA	Cleavage	PREDICTED: Solanum lycopersicum squalene epoxidase 3-like (LOC112940012), transcript variant X1, mRNA	1
miR535-x	XM_026028258.1	4	10.715	1	21	177	197	UGACAACGAGAGAGAGCACGC	:. ::.:::::.:.:::::.	GUUUGUUCUCUUUUGUUGUUU	Cleavage	PREDICTED: Solanum lycopersicum uncharacterized LOC101252053 (LOC101252053), transcript variant X2, mRNA	1
miR535-x	XM_004228558.4	4	17.256	1	21	363	383	UGACAACGAGAGAGAGCACGC	:.:: .:::.:.:.:::::..	GUGUUUUCUUUUUUGUUGUUG	Cleavage	PREDICTED: Solanum lycopersicum receptor-like kinase TMK3 (LOC101267730), mRNA	1
miR535-x	XM_004251541.4	4	17.563	1	21	1146	1166	UGACAACGAGAGAGAGCACGC	.:::::::.:::::::	GCAGUUUCUCUCUUGUUGUCA	Cleavage	PREDICTED: Solanum lycopersicum uncharacterized LOC101244344 (LOC101244344), mRNA	1
miR535-x	XM_004250992.4	4	19.513	1	21	1152	1172	UGACAACGAGAGAGAGCACGC	.:::.:.:::::.::: :..	CUGUGUUUUCUCUUGUUCUUG	Cleavage	PREDICTED: Solanum lycopersicum flagellar radial spoke protein 5 (LOC101254562), transcript variant X1, mRNA	1
miR535-x	XM_004237939.4	4	10.112	1	21	1227	1247	UGACAACGAGAGAGAGCACGC	.:::::::::. .: :::::	CUGUGCUCUCUUAUGCUGUCA	Translation	PREDICTED: Solanum lycopersicum AT-hook motif nuclear-localized protein 17 (LOC101252483), mRNA	1
miR535-x	XM_010315038.3	4	19.513	1	21	1172	1192	UGACAACGAGAGAGAGCACGC	.:::.:.:::::.::: :..	CUGUGUUUUCUCUUGUUCUUG	Cleavage	PREDICTED: Solanum lycopersicum flagellar radial spoke protein 5 (LOC101254562), transcript variant X2, mRNA	1
miR535-x	XM_004251772.4	4	12.811	1	21	1482	1502	UGACAACGAGAGAGAGCACGC	.:::.:::::::.::: ::	UUGUGUUCUCUCUUGUUUACA	Cleavage	PREDICTED: Solanum lycopersicum 3-hydroxyisobutyryl-CoA hydrolase-like protein 5 (LOC101263879), mRNA	1
miR535-x	XM_004245052.3	4	11.571	1	21	205	225	UGACAACGAGAGAGAGCACGC	.:::::.::::: ::::.:	UUGUGCUUUCUCUGUUUGUUA	Cleavage	PREDICTED: Solanum lycopersicum zinc transporter 4, chloroplastic (LOC101259773), mRNA	1
miR535-x	XM_026031274.1	4	19.643	1	21	1115	1135	UGACAACGAGAGAGAGCACGC	: ::::::::: .:::::..	UCAUGCUCUCUCCUGUUGUUG	Translation	PREDICTED: Solanum lycopersicum bifunctional TH2 protein, mitochondrial-like (LOC101259938), mRNA	1
miR535-x	XM_004246024.4	4	13.843	1	21	1218	1238	UGACAACGAGAGAGAGCACGC	::.:::.:::.:::::.	UUCUGUUCUUUCUUGUUGUUC	Cleavage	PREDICTED: Solanum lycopersicum glucan endo-1,3-beta-glucosidase 6 (LOC101246556), mRNA	2
miR535-x	XM_004246024.4	4	11.456	1	21	1106	1126	UGACAACGAGAGAGAGCACGC	: .:::.:::.:::::.:	UUCUUUUCUUUCUUGUUGUUA	Cleavage	PREDICTED: Solanum lycopersicum glucan endo-1,3-beta-glucosidase 6 (LOC101246556), mRNA	2
miR535-x	XM_004229914.4	4	17.346	1	21	575	595	UGACAACGAGAGAGAGCACGC	.:::.:::.:.:: ::::..	CUGUGUUCUUUUUCUUUGUUG	Cleavage	PREDICTED: Solanum lycopersicum uncharacterized LOC101246380 (LOC101246380), mRNA	1
miR535-x	XM_004242173.4	4	17.546	1	21	723	743	UGACAACGAGAGAGAGCACGC	::::.:::.:. ::::::	AGUUGCUUUCUUUUCUUGUCA	Cleavage	PREDICTED: Solanum lycopersicum probable sugar phosphate/phosphate translocator At4g32390 (LOC101248984), mRNA	1
miR535-x	XM_004229865.4	4	18.726	1	21	813	833	UGACAACGAGAGAGAGCACGC	: :::::::.:::. :: :::	GGGUGCUCUUUCUUUUUAUCA	Cleavage	PREDICTED: Solanum lycopersicum protein DETOXIFICATION 34 (LOC101256521), mRNA	1
miR535-x	XR_003247689.1	4	8.806	1	21	2258	2278	UGACAACGAGAGAGAGCACGC	:.:: :.:::.:.:::::.:	GUGUUGUUUCUUUUGUUGUUA	Cleavage	PREDICTED: Solanum lycopersicum uncharacterized LOC104648990 (LOC104648990), ncRNA	1
miR535-x	XM_004229986.4	4	17.062	1	21	925	945	UGACAACGAGAGAGAGCACGC	:::::::.:::.::: :.	CGGUGCUCUUUCUUGUUUUUU	Cleavage	PREDICTED: Solanum lycopersicum sphingoid long-chain bases kinase 1 (LOC101267846), mRNA	1
miR535-x	XM_004238578.4	4	19.765	1	21	2888	2908	UGACAACGAGAGAGAGCACGC	:. ::::: ::::.: :::::	GUAUGCUCCCUCUUGAUGUCA	Cleavage	PREDICTED: Solanum lycopersicum mechanosensitive ion channel protein 8-like (LOC101251284), mRNA	1
miR535-x	XM_004236822.4	4	23.231	1	21	214	234	UGACAACGAGAGAGAGCACGC	:::::.:. :::::::: :	AAGUGCUUUUGCUCGUUGUGA	Translation	PREDICTED: Solanum lycopersicum high mobility group B protein 7 (LOC101247008), mRNA	1
miR535-x	XR_742662.3	4	13.952	1	21	500	520	UGACAACGAGAGAGAGCACGC	:::::.:.:.:. :::::.	CAGUGCUUUUUUUUUUUGUCG	Cleavage	PREDICTED: Solanum lycopersicum uncharacterized LOC104648685 (LOC104648685), ncRNA	1
miR535-x	XM_010314440.3	4	22.516	1	21	2792	2812	UGACAACGAGAGAGAGCACGC	.::: :::.:.:.:::::.	UUGUGGUCUUUUUUGUUGUUU	Cleavage	PREDICTED: Solanum lycopersicum acyl-CoA--sterol O-acyltransferase 1-like (LOC104644486), mRNA	1
miR535-x	XM_004248522.4	4	23.982	1	21	691	711	UGACAACGAGAGAGAGCACGC	::::: : :::::::::.:	ACGUGCCAUAUCUCGUUGUUA	Cleavage	PREDICTED: Solanum lycopersicum F-box protein PP2-A13 (LOC101248523), mRNA	1
miR535-x	XR_002026453.2	4	11.569	1	21	4	24	UGACAACGAGAGAGAGCACGC	: ::.:::::.::::::	UAUUUCUUUCUCUUGUUGUCU	Cleavage	PREDICTED: Solanum lycopersicum uncharacterized LOC109119183 (LOC109119183), ncRNA	1
miR535-x	XM_026031374.1	4	17.592	1	21	1128	1148	UGACAACGAGAGAGAGCACGC	.:::. ::::.:::::: .:	CUGUGUCCUCUUUCGUUGAUA	Cleavage	PREDICTED: Solanum lycopersicum F-box/FBD/LRR-repeat protein At1g13570-like (LOC101245461), transcript variant X6, mRNA	1
miR535-x	XM_010323402.3	4	17.592	1	21	1182	1202	UGACAACGAGAGAGAGCACGC	.:::. ::::.:::::: .:	CUGUGUCCUCUUUCGUUGAUA	Cleavage	PREDICTED: Solanum lycopersicum F-box/FBD/LRR-repeat protein At1g13570-like (LOC101245461), transcript variant X4, mRNA	1
miR535-x	XM_026031372.1	4	17.592	1	21	1253	1273	UGACAACGAGAGAGAGCACGC	.:::. ::::.:::::: .:	CUGUGUCCUCUUUCGUUGAUA	Cleavage	PREDICTED: Solanum lycopersicum F-box/FBD/LRR-repeat protein At1g13570-like (LOC101245461), transcript variant X3, mRNA	1
miR535-x	XM_026031373.1	4	17.592	1	21	1280	1300	UGACAACGAGAGAGAGCACGC	.:::. ::::.:::::: .:	CUGUGUCCUCUUUCGUUGAUA	Cleavage	PREDICTED: Solanum lycopersicum F-box/FBD/LRR-repeat protein At1g13570-like (LOC101245461), transcript variant X5, mRNA	1
miR535-x	XM_004244186.3	4	21.127	1	21	404	424	UGACAACGAGAGAGAGCACGC	.:::. .:.:.:::::::..	UUGUGUGUUUUUUCGUUGUUG	Cleavage	PREDICTED: Solanum lycopersicum beta-glucuronosyltransferase GlcAT14B (LOC101256691), mRNA	1
miR535-x	XM_010323400.3	4	17.592	1	21	1511	1531	UGACAACGAGAGAGAGCACGC	.:::. ::::.:::::: .:	CUGUGUCCUCUUUCGUUGAUA	Cleavage	PREDICTED: Solanum lycopersicum F-box/FBD/LRR-repeat protein At1g13570-like (LOC101245461), transcript variant X2, mRNA	1
miR535-x	XM_004240290.4	4	17.592	1	21	1579	1599	UGACAACGAGAGAGAGCACGC	.:::. ::::.:::::: .:	CUGUGUCCUCUUUCGUUGAUA	Cleavage	PREDICTED: Solanum lycopersicum F-box/FBD/LRR-repeat protein At1g13570-like (LOC101245461), transcript variant X1, mRNA	1
miR535-x	XM_004247344.4	4	24.736	1	21	32	52	UGACAACGAGAGAGAGCACGC	: : ::::::.:.:::::..	UCUUUCUCUCUUUUGUUGUUG	Cleavage	PREDICTED: Solanum lycopersicum kinesin-like protein KIN-14I (LOC101264370), mRNA	1
miR535-x	XR_003244036.1	4	17.157	1	21	2174	2194	UGACAACGAGAGAGAGCACGC	.::: :.:.:::.:::: ::	AUGUGGUUUUUCUUGUUGGCA	Cleavage	PREDICTED: Solanum lycopersicum uncharacterized LOC109121312 (LOC109121312), transcript variant X1, ncRNA	1
miR535-x	XR_002028714.2	4	17.157	1	21	2174	2194	UGACAACGAGAGAGAGCACGC	.::: :.:.:::.:::: ::	AUGUGGUUUUUCUUGUUGGCA	Cleavage	PREDICTED: Solanum lycopersicum uncharacterized LOC109121312 (LOC109121312), transcript variant X2, ncRNA	1
miR535-x	XR_002028713.2	4	17.157	1	21	2174	2194	UGACAACGAGAGAGAGCACGC	.::: :.:.:::.:::: ::	AUGUGGUUUUUCUUGUUGGCA	Cleavage	PREDICTED: Solanum lycopersicum uncharacterized LOC109121312 (LOC109121312), transcript variant X3, ncRNA	1
miR535-x	XR_740719.3	4	4.191	1	21	49	69	UGACAACGAGAGAGAGCACGC	: .:::::::: ::::::	CAAUUUUCUCUCUCCUUGUCA	Cleavage	PREDICTED: Solanum lycopersicum uncharacterized LOC104646596 (LOC104646596), ncRNA	1
miR535-x	XR_002028253.2	4	10.077	1	21	8268	8288	UGACAACGAGAGAGAGCACGC	:: .:::::.:.:::::.	UGGUCUUCUCUUUUGUUGUUC	Cleavage	PREDICTED: Solanum lycopersicum uncharacterized LOC101246153 (LOC101246153), transcript variant X8, ncRNA	1
miR535-x	XR_002028252.2	4	10.077	1	21	8274	8294	UGACAACGAGAGAGAGCACGC	:: .:::::.:.:::::.	UGGUCUUCUCUUUUGUUGUUC	Cleavage	PREDICTED: Solanum lycopersicum uncharacterized LOC101246153 (LOC101246153), transcript variant X10, ncRNA	1
miR535-x	XR_002028250.2	4	10.077	1	21	7406	7426	UGACAACGAGAGAGAGCACGC	:: .:::::.:.:::::.	UGGUCUUCUCUUUUGUUGUUC	Cleavage	PREDICTED: Solanum lycopersicum uncharacterized LOC101246153 (LOC101246153), transcript variant X5, ncRNA	1
miR535-x	XR_002028249.2	4	10.077	1	21	7326	7346	UGACAACGAGAGAGAGCACGC	:: .:::::.:.:::::.	UGGUCUUCUCUUUUGUUGUUC	Cleavage	PREDICTED: Solanum lycopersicum uncharacterized LOC101246153 (LOC101246153), transcript variant X1, ncRNA	1
miR535-x	XR_002028254.2	4	10.077	1	21	7231	7251	UGACAACGAGAGAGAGCACGC	:: .:::::.:.:::::.	UGGUCUUCUCUUUUGUUGUUC	Cleavage	PREDICTED: Solanum lycopersicum uncharacterized LOC101246153 (LOC101246153), transcript variant X3, ncRNA	1
miR535-x	XR_002028258.2	4	10.077	1	21	7210	7230	UGACAACGAGAGAGAGCACGC	:: .:::::.:.:::::.	UGGUCUUCUCUUUUGUUGUUC	Cleavage	PREDICTED: Solanum lycopersicum uncharacterized LOC101246153 (LOC101246153), transcript variant X11, ncRNA	1
miR535-x	XR_003247418.1	4	10.077	1	21	7292	7312	UGACAACGAGAGAGAGCACGC	:: .:::::.:.:::::.	UGGUCUUCUCUUUUGUUGUUC	Cleavage	PREDICTED: Solanum lycopersicum uncharacterized LOC101246153 (LOC101246153), transcript variant X19, ncRNA	1
miR535-x	XR_003247414.1	4	10.077	1	21	7193	7213	UGACAACGAGAGAGAGCACGC	:: .:::::.:.:::::.	UGGUCUUCUCUUUUGUUGUUC	Cleavage	PREDICTED: Solanum lycopersicum uncharacterized LOC101246153 (LOC101246153), transcript variant X6, ncRNA	1
miR535-x	XR_003247413.1	4	10.077	1	21	7239	7259	UGACAACGAGAGAGAGCACGC	:: .:::::.:.:::::.	UGGUCUUCUCUUUUGUUGUUC	Cleavage	PREDICTED: Solanum lycopersicum uncharacterized LOC101246153 (LOC101246153), transcript variant X4, ncRNA	1
miR535-x	XR_003247415.1	4	10.077	1	21	7235	7255	UGACAACGAGAGAGAGCACGC	:: .:::::.:.:::::.	UGGUCUUCUCUUUUGUUGUUC	Cleavage	PREDICTED: Solanum lycopersicum uncharacterized LOC101246153 (LOC101246153), transcript variant X14, ncRNA	1
miR535-x	XR_002028255.2	4	10.077	1	21	7228	7248	UGACAACGAGAGAGAGCACGC	:: .:::::.:.:::::.	UGGUCUUCUCUUUUGUUGUUC	Cleavage	PREDICTED: Solanum lycopersicum uncharacterized LOC101246153 (LOC101246153), transcript variant X13, ncRNA	1
miR535-x	XR_003247412.1	4	10.077	1	21	7217	7237	UGACAACGAGAGAGAGCACGC	:: .:::::.:.:::::.	UGGUCUUCUCUUUUGUUGUUC	Cleavage	PREDICTED: Solanum lycopersicum uncharacterized LOC101246153 (LOC101246153), transcript variant X2, ncRNA	1
miR535-x	XR_002028251.2	4	10.077	1	21	7212	7232	UGACAACGAGAGAGAGCACGC	:: .:::::.:.:::::.	UGGUCUUCUCUUUUGUUGUUC	Cleavage	PREDICTED: Solanum lycopersicum uncharacterized LOC101246153 (LOC101246153), transcript variant X9, ncRNA	1
miR6214-x	XM_004252247.4	4	19.753	1	20	1372	1391	ACGACGACGACGCGGACGAC	::.:::::: :.:::::.:	GUUGUCCGCCUUGUCGUUGC	Translation	PREDICTED: Solanum lycopersicum cytochrome P450 CYP736A12-like (LOC101254668), mRNA	1
miR6214-x	XM_004247743.4	4	21.432	1	20	487	506	ACGACGACGACGCGGACGAC	:::.:::::: ::::::	UCCGUUCGCGUCCUCGUCGG	Cleavage	PREDICTED: Solanum lycopersicum uncharacterized LOC101245204 (LOC101245204), mRNA	1
miR6214-x	XM_010325677.3	4	22.424	1	20	227	246	ACGACGACGACGCGGACGAC	:: :::::::::::::	GGAAUCAGCGUCGUCGUCGU	Cleavage	PREDICTED: Solanum lycopersicum uncharacterized LOC101258082 (LOC101258082), transcript variant X1, mRNA	1
miR6214-x	XM_004229531.4	4	22.276	1	20	498	517	ACGACGACGACGCGGACGAC	::.::: :::.::.::.::	GUUGUCGUCGUUGUUGUUGU	Cleavage	PREDICTED: Solanum lycopersicum transcription factor bHLH91-like (LOC101250925), mRNA	1
miR6214-x	XM_004238163.4	4	24.994	1	20	127	146	ACGACGACGACGCGGACGAC	:::::: :::::::: .::	GUCGUCAUCGUCGUCGAUGU	Cleavage	PREDICTED: Solanum lycopersicum uncharacterized LOC101245644 (LOC101245644), mRNA	1
miR6214-x	XM_004246533.4	4	12.897	1	20	1174	1193	ACGACGACGACGCGGACGAC	::.::. .::.::::::::	GUUGUUGUUGUUGUCGUCGU	Cleavage	PREDICTED: Solanum lycopersicum F-box protein PP2-A15 (LOC101248811), mRNA	1
miR6214-x	XM_004230475.4	4	18.566	1	20	250	269	ACGACGACGACGCGGACGAC	::::. :: :::::::::	UCCGUCUUCGCCGUCGUCGU	Translation	PREDICTED: Solanum lycopersicum mitogen-activated protein kinase kinase kinase 1-like (LOC101263165), mRNA	1
miR6214-x	NM_001247763.2	4	16.145	1	20	1304	1323	ACGACGACGACGCGGACGAC	.::. ::::.:::::.::	AAUGUUAGCGUUGUCGUUGU	Cleavage	Solanum lycopersicum protein phosphatase 2C AHG3 homolog (PP2C-2), mRNA	1
miR6214-x	XM_004235279.4	4	18.765	1	20	580	599	ACGACGACGACGCGGACGAC	:::::. ::::::: :::	AUCGUCUUCGUCGUCAUCGG	Cleavage	PREDICTED: Solanum lycopersicum palmitoyl-acyl carrier protein thioesterase, chloroplastic-like (LOC101261397), mRNA	1
miR6214-x	XM_010326450.3	4	12.016	1	20	1490	1509	ACGACGACGACGCGGACGAC	:.::.: .::.::.::.::	UUUGUUCUUGUUGUUGUUGU	Cleavage	PREDICTED: Solanum lycopersicum uncharacterized LOC104648659 (LOC104648659), transcript variant X1, mRNA	1
miR6214-x	XM_026032496.1	4	12.016	1	20	1490	1509	ACGACGACGACGCGGACGAC	:.::.: .::.::.::.::	UUUGUUCUUGUUGUUGUUGU	Cleavage	PREDICTED: Solanum lycopersicum uncharacterized LOC104648659 (LOC104648659), transcript variant X2, mRNA	1
miR6214-x	XM_026032497.1	4	12.016	1	20	1490	1509	ACGACGACGACGCGGACGAC	:.::.: .::.::.::.::	UUUGUUCUUGUUGUUGUUGU	Cleavage	PREDICTED: Solanum lycopersicum uncharacterized LOC104648659 (LOC104648659), transcript variant X3, mRNA	1
miR6214-x	XM_026032498.1	4	12.016	1	20	1490	1509	ACGACGACGACGCGGACGAC	:.::.: .::.::.::.::	UUUGUUCUUGUUGUUGUUGU	Cleavage	PREDICTED: Solanum lycopersicum uncharacterized LOC104648659 (LOC104648659), transcript variant X4, mRNA	1
miR6214-x	XM_010326878.3	4	9.866	1	20	885	904	ACGACGACGACGCGGACGAC	:.::.: .::.::.::.::	CUUGUUCUUGUUGUUGUUGU	Cleavage	PREDICTED: Solanum lycopersicum proline-rich receptor-like protein kinase PERK9 (LOC101266360), transcript variant X2, mRNA	1
miR6214-x	XM_004228803.4	4	9.866	1	20	885	904	ACGACGACGACGCGGACGAC	:.::.: .::.::.::.::	CUUGUUCUUGUUGUUGUUGU	Cleavage	PREDICTED: Solanum lycopersicum proline-rich receptor-like protein kinase PERK9 (LOC101266360), transcript variant X1, mRNA	1
miR6214-x	XM_010321787.3	4	20.172	1	20	320	339	ACGACGACGACGCGGACGAC	::::: ::: : :::::::	AUCGUCGGCGGCUUCGUCGU	Translation	PREDICTED: Solanum lycopersicum G-box-binding factor 4 (LOC101244482), transcript variant X2, mRNA	1
miR6214-x	XM_004237748.4	4	20.172	1	20	318	337	ACGACGACGACGCGGACGAC	::::: ::: : :::::::	AUCGUCGGCGGCUUCGUCGU	Translation	PREDICTED: Solanum lycopersicum G-box-binding factor 4 (LOC101244482), transcript variant X1, mRNA	1
miR6214-x	XM_004234453.4	4	10.223	1	20	24	43	ACGACGACGACGCGGACGAC	: :::: :::::::::::	GCCGUCGCCGUCGUCGUCGC	Cleavage	PREDICTED: Solanum lycopersicum thioredoxin reductase 2 (LOC101260797), mRNA	1
miR6214-x	XM_004253382.4	4	8.024	1	20	136	155	ACGACGACGACGCGGACGAC	:::::: :::: ::::: :	UUCGUCCUCGUCCUCGUCCU	Cleavage	PREDICTED: Solanum lycopersicum protein LURP-one-related 11-like (LOC101260034), mRNA	1
miR6214-x	XM_004240393.4	4	20.426	1	20	139	158	ACGACGACGACGCGGACGAC	:: ::::: :: :::::::	AUCUUCCGCUUCAUCGUCGU	Translation	PREDICTED: Solanum lycopersicum rhodocoxin (LOC101252187), mRNA	1
miR6214-x	XM_004249340.4	4	7.053	1	20	191	210	ACGACGACGACGCGGACGAC	:::::: :::: ::::: :	CUCGUCCUCGUCCUCGUCCU	Cleavage	PREDICTED: Solanum lycopersicum uncharacterized LOC101268155 (LOC101268155), mRNA	1
miR6214-x	XM_004232396.4	4	18.667	1	20	141	160	ACGACGACGACGCGGACGAC	::. :: :::.::::::::	GUUCUCAUCGUUGUCGUCGU	Cleavage	PREDICTED: Solanum lycopersicum probable ubiquitin-conjugating enzyme E2 18 (LOC101245015), mRNA	1
miR6214-x	XM_004243573.4	4	13.686	1	20	70	89	ACGACGACGACGCGGACGAC	: ::. .:::::::::::	UGCAUCUUUGUCGUCGUCGU	Cleavage	PREDICTED: Solanum lycopersicum endoplasmic reticulum-Golgi intermediate compartment protein 3 (LOC101249102), mRNA	1
miR6214-x	XM_019214221.2	4	12.86	1	20	2110	2129	ACGACGACGACGCGGACGAC	:.::. .::.::::::::	AUUGUUAUUGUUGUCGUCGU	Cleavage	PREDICTED: Solanum lycopersicum beta-glucosidase BoGH3B-like (LOC101265834), transcript variant X1, mRNA	1
miR6214-x	XM_019214222.2	4	12.86	1	20	2104	2123	ACGACGACGACGCGGACGAC	:.::. .::.::::::::	AUUGUUAUUGUUGUCGUCGU	Cleavage	PREDICTED: Solanum lycopersicum beta-glucosidase BoGH3B-like (LOC101265834), transcript variant X2, mRNA	1
miR6214-x	XM_019214223.2	4	12.86	1	20	2101	2120	ACGACGACGACGCGGACGAC	:.::. .::.::::::::	AUUGUUAUUGUUGUCGUCGU	Cleavage	PREDICTED: Solanum lycopersicum beta-glucosidase BoGH3B-like (LOC101265834), transcript variant X3, mRNA	1
miR6214-x	XM_004238930.4	4	15.35	1	20	598	617	ACGACGACGACGCGGACGAC	:: ::. ::::::: ::::	UUCUUCUUCGUCGUCUUCGU	Cleavage	PREDICTED: Solanum lycopersicum probable isoprenylcysteine alpha-carbonyl methylesterase ICMEL1 (LOC101244664), mRNA	1
milR001-5p	XM_019213975.2	4	17.742	1	20	818	837	UGAAACCGCGAACAAACUUG	:.::::::::.:. :::::	CGAGUUUGUUUGUAGUUUCU	Cleavage	PREDICTED: Solanum lycopersicum high-affinity nitrate transporter 2.1-like (LOC104647677), mRNA	1
milR001-5p	XM_004239941.4	4	17.742	1	20	970	989	UGAAACCGCGAACAAACUUG	:.::::::::.:. :::::	CGAGUUUGUUUGUAGUUUCU	Cleavage	PREDICTED: Solanum lycopersicum thiamine pathway transporter THI73-like (LOC101246722), mRNA	1
milR001-5p	XM_004237541.3	4	13.782	1	20	517	536	UGAAACCGCGAACAAACUUG	.::::::::: .::::::.	UAAGUUUGUUGAUGGUUUCG	Translation	PREDICTED: Solanum lycopersicum seipin-1 (LOC101250011), mRNA	1
milR001-5p	XM_004252514.4	4	21.134	1	20	914	933	UGAAACCGCGAACAAACUUG	:: ::::: :::.:::::..	CAUGUUUGAUCGUGGUUUUG	Cleavage	PREDICTED: Solanum lycopersicum DEAD-box ATP-dependent RNA helicase 39 (LOC101257152), mRNA	1
milR001-5p	XM_004243381.3	4	15.916	1	20	867	886	UGAAACCGCGAACAAACUUG	::::: ::::: :: :::::	CAAGUGUGUUCACGCUUUCA	Translation	PREDICTED: Solanum lycopersicum disease resistance RPP13-like protein 4 (LOC101267136), mRNA	1
milR001-5p	XM_004250209.4	4	22.987	1	20	3047	3066	UGAAACCGCGAACAAACUUG	:::: ::::: : :::::::	CAAGAUUGUUAGGGGUUUCA	Translation	PREDICTED: Solanum lycopersicum isoleucine--tRNA ligase, cytoplasmic (LOC101253854), mRNA	1
milR001-5p	XR_003244099.1	4	16.257	1	20	3066	3085	UGAAACCGCGAACAAACUUG	::: :::::: :: ::::::	CAACUUUGUUGGCUGUUUCA	Translation	PREDICTED: Solanum lycopersicum uncharacterized LOC112940165 (LOC112940165), ncRNA	1
milR001-5p	XM_004251641.4	4	19.464	1	20	137	156	UGAAACCGCGAACAAACUUG	:::::::: . .:::::::	GAAGUUUGUGUUUGGUUUCA	Translation	PREDICTED: Solanum lycopersicum acetylserotonin O-methyltransferase (LOC101249609), mRNA	1
milR001-5p	XM_004228623.4	4	9.999	1	20	80	99	UGAAACCGCGAACAAACUUG	::: ::: ::: .:::::::	CAAUUUUCUUCUUGGUUUCA	Translation	PREDICTED: Solanum lycopersicum lignin-forming anionic peroxidase (LOC101261260), mRNA	1
milR001-5p	XM_019211090.2	4	23.508	1	20	516	535	UGAAACCGCGAACAAACUUG	... ::::::::.::: :::	UGGUUUUGUUCGUGGUGUCA	Cleavage	PREDICTED: Solanum lycopersicum protein HESO1 (LOC101254056), transcript variant X4, mRNA	1
milR001-5p	XM_010314788.3	4	23.508	1	20	622	641	UGAAACCGCGAACAAACUUG	... ::::::::.::: :::	UGGUUUUGUUCGUGGUGUCA	Cleavage	PREDICTED: Solanum lycopersicum protein HESO1 (LOC101254056), transcript variant X1, mRNA	1
milR001-5p	XM_004250708.4	4	23.508	1	20	635	654	UGAAACCGCGAACAAACUUG	... ::::::::.::: :::	UGGUUUUGUUCGUGGUGUCA	Cleavage	PREDICTED: Solanum lycopersicum protein HESO1 (LOC101254056), transcript variant X3, mRNA	1
milR001-5p	XM_010314787.3	4	23.508	1	20	700	719	UGAAACCGCGAACAAACUUG	... ::::::::.::: :::	UGGUUUUGUUCGUGGUGUCA	Cleavage	PREDICTED: Solanum lycopersicum protein HESO1 (LOC101254056), transcript variant X2, mRNA	1
milR001-5p	XM_004250464.3	4	18.11	1	20	1968	1987	UGAAACCGCGAACAAACUUG	...:::: ::: .:::::::	UGGGUUUUUUCAUGGUUUCA	Translation	PREDICTED: Solanum lycopersicum disease resistance protein RPM1-like (LOC101259700), mRNA	1
milR001-5p	XM_026029134.1	4	15.154	1	20	2980	2999	UGAAACCGCGAACAAACUUG	.:: :::::.::: :::.:	AGAGCUUGUUUGCGCUUUUA	Cleavage	PREDICTED: Solanum lycopersicum high mobility group B protein 14 (LOC101247480), transcript variant X11, mRNA	1
milR001-5p	XM_010318300.3	4	15.268	1	20	108	127	UGAAACCGCGAACAAACUUG	:: ::: ::.:.:::::::	CAUGUUGUUUUGUGGUUUCA	Cleavage	PREDICTED: Solanum lycopersicum beta-glucosidase 18 (LOC104645804), mRNA	1
milR001-5p	XM_010318304.3	4	14.588	1	20	118	137	UGAAACCGCGAACAAACUUG	:: ::: ::.:.:::::::	CAUGUUGUUUUGUGGUUUCA	Cleavage	PREDICTED: Solanum lycopersicum beta-glucosidase 18 (LOC101257526), transcript variant X2, mRNA	1
milR001-5p	XM_010318303.3	4	14.588	1	20	156	175	UGAAACCGCGAACAAACUUG	:: ::: ::.:.:::::::	CAUGUUGUUUUGUGGUUUCA	Cleavage	PREDICTED: Solanum lycopersicum beta-glucosidase 18 (LOC101257526), transcript variant X1, mRNA	1
milR001-5p	XM_004244669.4	4	17.716	1	20	2324	2343	UGAAACCGCGAACAAACUUG	: : ::::.:.:::::::	ACACUAUGUUUGUGGUUUCA	Cleavage	PREDICTED: Solanum lycopersicum subtilisin-like protease SBT1.7 (LOC101259863), mRNA	1
milR002-3p	XM_004234297.4	4	20.069	1	20	669	688	UCCACCGUCGCCAGCUGCAG	::::.:::::::. :::: :	CUGCGGCUGGCGGAGGUGCA	Cleavage	PREDICTED: Solanum lycopersicum zinc finger CCCH domain-containing protein 48 (LOC101261301), mRNA	1
milR002-3p	XM_004232534.3	4	21.095	1	20	1229	1248	UCCACCGUCGCCAGCUGCAG	:::::::.::.:::::	UGCCAGCUGGUGAUGGUGGU	Cleavage	PREDICTED: Solanum lycopersicum exosome complex exonuclease RRP44 homolog A (LOC101263664), transcript variant X1, mRNA	1
milR002-3p	XR_739970.3	4	21.095	1	20	1230	1249	UCCACCGUCGCCAGCUGCAG	:::::::.::.:::::	UGCCAGCUGGUGAUGGUGGU	Cleavage	PREDICTED: Solanum lycopersicum exosome complex exonuclease RRP44 homolog A (LOC101263664), transcript variant X2, misc_RNA	1
milR002-3p	XM_026029470.1	4	21.095	1	20	1230	1249	UCCACCGUCGCCAGCUGCAG	:::::::.::.:::::	UGCCAGCUGGUGAUGGUGGU	Cleavage	PREDICTED: Solanum lycopersicum exosome complex exonuclease RRP44 homolog A (LOC101263664), transcript variant X3, mRNA	1
milR002-3p	XM_004243661.4	4	24.509	1	20	2567	2586	UCCACCGUCGCCAGCUGCAG	::: ::::: :: :::::::	CUGAAGCUGUCGUCGGUGGA	Translation	PREDICTED: Solanum lycopersicum tubulin--tyrosine ligase-like protein 12 (LOC101252792), mRNA	1
milR002-3p	XM_010322427.3	4	13.908	1	20	890	909	UCCACCGUCGCCAGCUGCAG	::::.:::::..: ::::	UAGCAGUUGGCGGUGAUGGA	Cleavage	PREDICTED: Solanum lycopersicum ceramide kinase (LOC101267524), transcript variant X1, mRNA	1
milR002-3p	XM_010322428.3	4	13.908	1	20	891	910	UCCACCGUCGCCAGCUGCAG	::::.:::::..: ::::	UAGCAGUUGGCGGUGAUGGA	Cleavage	PREDICTED: Solanum lycopersicum ceramide kinase (LOC101267524), transcript variant X3, mRNA	1
milR002-3p	XR_741344.3	4	13.908	1	20	890	909	UCCACCGUCGCCAGCUGCAG	::::.:::::..: ::::	UAGCAGUUGGCGGUGAUGGA	Cleavage	PREDICTED: Solanum lycopersicum ceramide kinase (LOC101267524), transcript variant X2, misc_RNA	1
milR002-3p	XM_010322429.3	4	13.908	1	20	750	769	UCCACCGUCGCCAGCUGCAG	::::.:::::..: ::::	UAGCAGUUGGCGGUGAUGGA	Cleavage	PREDICTED: Solanum lycopersicum ceramide kinase (LOC101267524), transcript variant X4, mRNA	1
milR002-3p	XM_026032226.1	4	11.218	1	20	655	674	UCCACCGUCGCCAGCUGCAG	:: ::::::.:..:::: :	GUGGAGCUGGUGGUGGUGUA	Cleavage	PREDICTED: Solanum lycopersicum glycine-rich cell wall structural protein 1-like (LOC101250135), mRNA	4
milR002-3p	XM_026032226.1	4	3.387	1	20	709	728	UCCACCGUCGCCAGCUGCAG	:: : .:::.:..::::::	GUGGAUUUGGUGGUGGUGGA	Cleavage	PREDICTED: Solanum lycopersicum glycine-rich cell wall structural protein 1-like (LOC101250135), mRNA	4
milR002-3p	XM_004228347.4	4	24.57	1	20	683	702	UCCACCGUCGCCAGCUGCAG	::::::::.:..: ::::	AAGCAGCUGGUGGUGAUGGA	Cleavage	PREDICTED: Solanum lycopersicum 40S ribosomal protein S9-2 (LOC101253011), mRNA	1
milR002-3p	XM_004237966.4	4	23.134	1	20	4545	4564	UCCACCGUCGCCAGCUGCAG	:::::::::: ..:::: :	AUGCAGCUGGCUGUGGUGCA	Translation	PREDICTED: Solanum lycopersicum protein SABRE (LOC101260131), transcript variant X1, mRNA	1
milR002-3p	XM_026030826.1	4	23.134	1	20	3814	3833	UCCACCGUCGCCAGCUGCAG	:::::::::: ..:::: :	AUGCAGCUGGCUGUGGUGCA	Translation	PREDICTED: Solanum lycopersicum protein SABRE (LOC101260131), transcript variant X2, mRNA	1
milR002-3p	XM_010321924.2	4	23.134	1	20	3353	3372	UCCACCGUCGCCAGCUGCAG	:::::::::: ..:::: :	AUGCAGCUGGCUGUGGUGCA	Translation	PREDICTED: Solanum lycopersicum protein SABRE (LOC101260131), transcript variant X3, mRNA	1
milR002-3p	XM_019213648.2	4	23.134	1	20	4550	4569	UCCACCGUCGCCAGCUGCAG	:::::::::: ..:::: :	AUGCAGCUGGCUGUGGUGCA	Translation	PREDICTED: Solanum lycopersicum protein SABRE (LOC101260131), transcript variant X4, mRNA	1
milR002-3p	XM_004235759.4	4	17.24	1	20	577	596	UCCACCGUCGCCAGCUGCAG	::.::.:::.::.: :::.	GUGUAGUUGGUGAUGUUGGG	Cleavage	PREDICTED: Solanum lycopersicum nudix hydrolase 18, mitochondrial (LOC101254676), transcript variant X1, mRNA	1
milR002-3p	XM_010320357.3	4	17.24	1	20	577	596	UCCACCGUCGCCAGCUGCAG	::.::.:::.::.: :::.	GUGUAGUUGGUGAUGUUGGG	Cleavage	PREDICTED: Solanum lycopersicum nudix hydrolase 18, mitochondrial (LOC101254676), transcript variant X2, mRNA	1
milR002-3p	XM_010328916.3	4	18.416	1	20	348	367	UCCACCGUCGCCAGCUGCAG	.::: :::: .:..::::::	UUGCUGCUGCUGGUGGUGGA	Translation	PREDICTED: Solanum lycopersicum phosphatidylinositol/phosphatidylcholine transfer protein SFH13-like (LOC101244530), transcript variant X3, mRNA	1
milR002-3p	XM_010328914.3	4	18.416	1	20	346	365	UCCACCGUCGCCAGCUGCAG	.::: :::: .:..::::::	UUGCUGCUGCUGGUGGUGGA	Translation	PREDICTED: Solanum lycopersicum phosphatidylinositol/phosphatidylcholine transfer protein SFH13-like (LOC101244530), transcript variant X1, mRNA	1
milR002-3p	XM_004244657.4	4	24.364	1	20	1282	1301	UCCACCGUCGCCAGCUGCAG	:: :::: :::::.:::: :	CUACAGCAGGCGAUGGUGAA	Cleavage	PREDICTED: Solanum lycopersicum probable BOI-related E3 ubiquitin-protein ligase 2 (LOC101256019), mRNA	1
milR002-3p	XM_010322136.3	4	23.763	1	20	460	479	UCCACCGUCGCCAGCUGCAG	.:::: ::::.:.. :::::	UUGCAUCUGGUGGUUGUGGA	Cleavage	PREDICTED: Solanum lycopersicum GDSL esterase/lipase EXL3 (LOC101250113), mRNA	1
milR002-3p	XM_019213462.1	4	23.804	1	20	302	321	UCCACCGUCGCCAGCUGCAG	.:::: ::::.:.. :::::	UUGCAUCUGGUGGUUGUGGA	Cleavage	PREDICTED: Solanum lycopersicum GDSL esterase/lipase EXL3 (LOC109120085), mRNA	1
milR002-3p	XM_004247356.4	4	14.588	1	20	102	121	UCCACCGUCGCCAGCUGCAG	: ::::: ::::.::: :::	CAGCAGCAGGCGGCGGCGGA	Cleavage	PREDICTED: Solanum lycopersicum 60S ribosomal protein L18-2 (LOC101267842), mRNA	1
milR002-3p	XM_004253335.1	4	24.594	1	20	367	386	UCCACCGUCGCCAGCUGCAG	::: : ::::::.:: ::::	CUGGAACUGGCGGCGCUGGA	Cleavage	PREDICTED: Solanum lycopersicum magnesium and cobalt efflux protein CorC-like (LOC101265420), partial mRNA	1
milR002-3p	XM_004243370.4	4	22.416	1	20	770	789	UCCACCGUCGCCAGCUGCAG	::.:: :::.:..:::::	AUGUAGGUGGUGGUGGUGGU	Cleavage	PREDICTED: Solanum lycopersicum uncharacterized LOC101263728 (LOC101263728), transcript variant X1, mRNA	1
milR002-3p	XM_010325473.3	4	22.416	1	20	770	789	UCCACCGUCGCCAGCUGCAG	::.:: :::.:..:::::	AUGUAGGUGGUGGUGGUGGU	Cleavage	PREDICTED: Solanum lycopersicum uncharacterized LOC101263728 (LOC101263728), transcript variant X2, mRNA	1
milR002-3p	XM_010325474.3	4	22.416	1	20	770	789	UCCACCGUCGCCAGCUGCAG	::.:: :::.:..:::::	AUGUAGGUGGUGGUGGUGGU	Cleavage	PREDICTED: Solanum lycopersicum uncharacterized LOC101263728 (LOC101263728), transcript variant X3, mRNA	1
milR002-3p	NM_001353772.1	4	16.485	1	20	267	286	UCCACCGUCGCCAGCUGCAG	::.:: :::.:..:::::	GUGUAGGUGGUGGUGGUGGU	Cleavage	Solanum lycopersicum aluminum-activated malate transporter protein ALMT4 (SlALMT4), mRNA	1
milR002-3p	XM_004243784.3	4	11.567	1	20	759	778	UCCACCGUCGCCAGCUGCAG	::: .:::.:..::::::	UGGCAUUUGGUGGUGGUGGA	Cleavage	PREDICTED: Solanum lycopersicum uncharacterized LOC101247236 (LOC101247236), mRNA	1
milR002-3p	XR_002027385.2	4	23.757	1	20	1077	1096	UCCACCGUCGCCAGCUGCAG	::: .:::.:.::::::.	AGGCAUUUGGUGGCGGUGGG	Cleavage	PREDICTED: Solanum lycopersicum uncharacterized LOC101252965 (LOC101252965), transcript variant X2, misc_RNA	1
milR002-3p	XM_004235332.4	4	23.757	1	20	1015	1034	UCCACCGUCGCCAGCUGCAG	::: .:::.:.::::::.	AGGCAUUUGGUGGCGGUGGG	Cleavage	PREDICTED: Solanum lycopersicum uncharacterized LOC101252965 (LOC101252965), transcript variant X1, mRNA	1
milR002-3p	XM_004249853.4	4	17.42	1	20	326	345	UCCACCGUCGCCAGCUGCAG	::.:: :::.:..:::::	GUGUAGAUGGUGGUGGUGGU	Cleavage	PREDICTED: Solanum lycopersicum NADH dehydrogenase [ubiquinone] iron-sulfur protein 5-B (LOC101247776), mRNA	1
milR003-3p	NM_001257984.1	4	19.099	1	20	932	951	UCGUAAUACAGCUUGUCGGG	::::::.:::::::: :	AAAGACAAGUUGUAUUACCA	Cleavage	Solanum lycopersicum adenylate isopentenyltransferase (SlIPT1), mRNA	1
milR003-3p	XM_019214602.2	4	17.393	1	20	1058	1077	UCGUAAUACAGCUUGUCGGG	:: ::::::.:::.:::. :	CCAGACAAGUUGUGUUAUCA	Cleavage	PREDICTED: Solanum lycopersicum N-alpha-acetyltransferase 40 (LOC101267815), transcript variant X1, mRNA	1
milR003-3p	XM_010324207.3	4	17.393	1	20	1058	1077	UCGUAAUACAGCUUGUCGGG	:: ::::::.:::.:::. :	CCAGACAAGUUGUGUUAUCA	Cleavage	PREDICTED: Solanum lycopersicum N-alpha-acetyltransferase 40 (LOC101267815), transcript variant X2, mRNA	1
milR003-3p	NM_001246909.2	4	12.459	1	20	672	691	UCGUAAUACAGCUUGUCGGG	:..:.:: :::: :::::::	CUUGGCAUGCUGGAUUACGA	Cleavage	Solanum lycopersicum carotenoid cleavage dioxygenase 1B (LeCCD1B), transcript variant 1, mRNA	1
milR003-3p	NM_001323583.1	4	12.459	1	20	678	697	UCGUAAUACAGCUUGUCGGG	:..:.:: :::: :::::::	CUUGGCAUGCUGGAUUACGA	Cleavage	Solanum lycopersicum carotenoid cleavage dioxygenase 1B (LeCCD1B), transcript variant 2, mRNA	1
milR003-3p	XM_004243310.4	4	18.367	1	20	1714	1733	UCGUAAUACAGCUUGUCGGG	...::::::: ::.::..::	UUUGACAAGCCGUGUUGUGA	Translation	PREDICTED: Solanum lycopersicum probable serine/threonine-protein kinase At1g54610 (LOC101245672), mRNA	1
milR003-3p	XM_026027971.1	4	14.143	1	20	1743	1762	UCGUAAUACAGCUUGUCGGG	.:::: :::.::: ::..::	UCCGAGAAGUUGUCUUGUGA	Cleavage	PREDICTED: Solanum lycopersicum beta-amyrin 11-oxidase-like (LOC101263254), transcript variant X2, mRNA	1
milR003-3p	XM_004238890.4	4	11.027	1	20	1912	1931	UCGUAAUACAGCUUGUCGGG	...::: : .::::::::::	UUUGACUAUUUGUAUUACGA	Cleavage	PREDICTED: Solanum lycopersicum protein NRT1/ PTR FAMILY 3.1 (LOC101257261), mRNA	1
milR003-3p	XM_010328955.3	4	19.315	1	20	1892	1911	UCGUAAUACAGCUUGUCGGG	.:::: :::.::: ::..::	UCCGAGAAGUUGUCUUGUGA	Cleavage	PREDICTED: Solanum lycopersicum beta-amyrin 11-oxidase-like (LOC101263254), transcript variant X1, mRNA	1
milR004-5p	XM_004247948.3	4	20.178	1	21	841	861	UAGGAAGAGAGCCAUUUACGC	:: :..::::.:::.:::.:.	GCCUGGAUGGUUCUUUUCUUG	Cleavage	PREDICTED: Solanum lycopersicum importin beta-like SAD2 (LOC101260377), mRNA	1
milR004-5p	XM_004242487.3	4	20.027	1	21	1208	1228	UAGGAAGAGAGCCAUUUACGC	:: :::. ::::::::::: :	GCUUAAGAGGCUCUCUUCCAA	Cleavage	PREDICTED: Solanum lycopersicum subtilisin-like protease SBT1.2 (LOC101261631), mRNA	1
milR004-5p	XM_010321877.3	4	16.543	1	21	711	731	UAGGAAGAGAGCCAUUUACGC	:.: ::::::::. :::.::.	GUGAAAAUGGCUUACUUUCUG	Cleavage	PREDICTED: Solanum lycopersicum probable pectin methyltransferase QUA2 (LOC101257558), mRNA	1
milR004-5p	XM_010323538.3	4	17.387	1	21	1149	1169	UAGGAAGAGAGCCAUUUACGC	:.: ::::::.:::.::.: :	GUGCAAAUGGUUCUUUUUCAA	Cleavage	PREDICTED: Solanum lycopersicum uncharacterized LOC101267999 (LOC101267999), mRNA	1
milR004-5p	XM_010323522.3	4	18.404	1	21	914	934	UAGGAAGAGAGCCAUUUACGC	: ::::::::: :::::.	CUCUUAAUGGCUCUAUUCCUG	Cleavage	PREDICTED: Solanum lycopersicum disease resistance protein Cf-2.2-like (LOC101266520), mRNA	5
milR004-5p	XM_010323522.3	4	18.047	1	21	1058	1078	UAGGAAGAGAGCCAUUUACGC	: ::::::::: :::::.	CUCUUAAUGGCUCUAUUCCUG	Cleavage	PREDICTED: Solanum lycopersicum disease resistance protein Cf-2.2-like (LOC101266520), mRNA	5
milR004-5p	XM_010323522.3	4	17.257	1	21	1202	1222	UAGGAAGAGAGCCAUUUACGC	: ::::::::: :::::.	CUCUUAAUGGCUCUAUUCCUG	Cleavage	PREDICTED: Solanum lycopersicum disease resistance protein Cf-2.2-like (LOC101266520), mRNA	5
milR004-5p	XM_010323522.3	4	17.341	1	21	1346	1366	UAGGAAGAGAGCCAUUUACGC	: ::::::::: :::::.	CUCUUAAUGGCUCUAUUCCUG	Cleavage	PREDICTED: Solanum lycopersicum disease resistance protein Cf-2.2-like (LOC101266520), mRNA	5
milR004-5p	XM_004242736.4	4	17.953	1	21	766	786	UAGGAAGAGAGCCAUUUACGC	::::::: :::.:.::..:	ACGUAAAUAGCUUUUUUUUUU	Cleavage	PREDICTED: Solanum lycopersicum uncharacterized LOC101249561 (LOC101249561), mRNA	1
milR004-5p	XM_004229744.4	4	20.148	1	21	1305	1325	UAGGAAGAGAGCCAUUUACGC	::::::::.::::.::	GUAGAAAUGGCUUUCUUUCUC	Cleavage	PREDICTED: Solanum lycopersicum uncharacterized LOC101246472 (LOC101246472), mRNA	1
milR004-5p	XM_026030249.1	4	11.489	1	21	186	206	UAGGAAGAGAGCCAUUUACGC	::::::.::::::.::	CCCCAAAUGGUUCUCUUUCUC	Cleavage	PREDICTED: Solanum lycopersicum mediator of RNA polymerase II transcription subunit 8 (LOC101263389), transcript variant X5, mRNA	1
milR004-5p	XM_004241540.4	4	19.066	1	21	830	850	UAGGAAGAGAGCCAUUUACGC	: :::.::::::::: :::	ACUUAAGUGGCUCUCUGCCUU	Cleavage	PREDICTED: Solanum lycopersicum probable LRR receptor-like serine/threonine-protein kinase At1g74360 (LOC101256297), mRNA	1
milR004-5p	XM_026027905.1	4	15.124	1	21	278	298	UAGGAAGAGAGCCAUUUACGC	.:::.::::::. .::..::	CUGUAGAUGGCUUGUUUUUUA	Cleavage	PREDICTED: Solanum lycopersicum F-box protein At3g08750-like (LOC101253138), mRNA	1
milR004-5p	XM_004235833.3	4	15.894	1	21	34	54	UAGGAAGAGAGCCAUUUACGC	.:.:::::::::::.:.	AAACGAGUGGCUCUCUUCUUG	Cleavage	PREDICTED: Solanum lycopersicum uncharacterized LOC101253367 (LOC101253367), transcript variant X1, mRNA	1
milR004-5p	XM_004251816.4	4	15.124	1	21	700	720	UAGGAAGAGAGCCAUUUACGC	::::::::::::::. :	GUUCAAAUGGCUCUCUUCUCA	Cleavage	PREDICTED: Solanum lycopersicum PRA1 family protein H (LOC101251955), mRNA	1
milR004-5p	XM_010316914.3	4	15.141	1	21	449	469	UAGGAAGAGAGCCAUUUACGC	.:::::::::::: :::	UGAAGAAUGGCUCUCUUGCUA	Cleavage	PREDICTED: Solanum lycopersicum cyclase-like protein 2 (LOC101253534), transcript variant X2, mRNA	1
milR004-5p	XM_026030805.1	4	20.622	1	21	924	944	UAGGAAGAGAGCCAUUUACGC	:.:: : :::.:::.:::::	GUGUUACUGGUUCUUUUCCUU	Cleavage	PREDICTED: Solanum lycopersicum thiamine pathway transporter THI73 (LOC101251177), transcript variant X3, mRNA	1
milR004-5p	XM_019213625.2	4	20.622	1	21	637	657	UAGGAAGAGAGCCAUUUACGC	:.:: : :::.:::.:::::	GUGUUACUGGUUCUUUUCCUU	Cleavage	PREDICTED: Solanum lycopersicum thiamine pathway transporter THI73 (LOC101251177), transcript variant X2, mRNA	1
milR004-5p	XM_026027838.1	4	13.335	1	21	827	847	UAGGAAGAGAGCCAUUUACGC	.:::.::::::. .::..::	CUGUAGAUGGCUUGUUUUUUA	Cleavage	PREDICTED: Solanum lycopersicum F-box protein CPR1-like (LOC104649453), mRNA	1
milR004-5p	XM_004237852.4	4	20.622	1	21	914	934	UAGGAAGAGAGCCAUUUACGC	:.:: : :::.:::.:::::	GUGUUACUGGUUCUUUUCCUU	Cleavage	PREDICTED: Solanum lycopersicum thiamine pathway transporter THI73 (LOC101251177), transcript variant X1, mRNA	1
milR004-5p	XM_004251498.4	4	23.128	1	21	965	985	UAGGAAGAGAGCCAUUUACGC	.::.:::: ::: ::::::.	CUGUGAAUGACUCACUUCCUG	Cleavage	PREDICTED: Solanum lycopersicum uncharacterized LOC101257044 (LOC101257044), mRNA	1
milR004-5p	NM_001310018.1	4	16.839	1	21	2021	2041	UAGGAAGAGAGCCAUUUACGC	:: ::: ::::::::::::	GCUGAAAGGGCUCUCUUCCUU	Cleavage	Solanum lycopersicum serine/threonine protein phosphatase 2A 57 kDa regulatory subunit B' iota isoform (LOC101243899), mRNA	1
milR004-5p	XM_004252392.3	4	20.738	1	21	910	930	UAGGAAGAGAGCCAUUUACGC	::::::.:::.:::.:.	GGUGAAAUGGUUCUUUUCUUG	Cleavage	PREDICTED: Solanum lycopersicum uncharacterized LOC101266611 (LOC101266611), mRNA	1
milR004-5p	XM_010319087.3	4	15.909	1	21	241	261	UAGGAAGAGAGCCAUUUACGC	:::::: ::::::.:::	ACCGAAAUGGAUCUCUUUCUA	Translation	PREDICTED: Solanum lycopersicum uncharacterized LOC101267486 (LOC101267486), transcript variant X3, mRNA	1
milR004-5p	XM_010319086.3	4	15.909	1	21	1176	1196	UAGGAAGAGAGCCAUUUACGC	:::::: ::::::.:::	ACCGAAAUGGAUCUCUUUCUA	Translation	PREDICTED: Solanum lycopersicum uncharacterized LOC101267486 (LOC101267486), transcript variant X2, mRNA	1
milR004-5p	XM_004234181.4	4	15.909	1	21	1289	1309	UAGGAAGAGAGCCAUUUACGC	:::::: ::::::.:::	ACCGAAAUGGAUCUCUUUCUA	Translation	PREDICTED: Solanum lycopersicum uncharacterized LOC101267486 (LOC101267486), transcript variant X1, mRNA	1
milR004-5p	XM_019214017.2	4	17.274	1	21	5137	5157	UAGGAAGAGAGCCAUUUACGC	: ::..:::: ::.::::::	ACAUAGGUGGCACUUUUCCUA	Translation	PREDICTED: Solanum lycopersicum putative late blight resistance protein homolog R1A-4 (LOC101244666), mRNA	1
milR004-5p	XM_004231532.4	4	6.855	1	21	804	824	UAGGAAGAGAGCCAUUUACGC	:::::: .::::::.::.	UAAUAAAUGUUUCUCUUUCUG	Cleavage	PREDICTED: Solanum lycopersicum protein PHLOEM PROTEIN 2-LIKE A9 (LOC101246577), mRNA	1
milR004-5p	NM_001247625.2	4	18.414	1	21	1138	1158	UAGGAAGAGAGCCAUUUACGC	:::.::::::.:.:: ::	AAGUAGAUGGCUUUUUUGCUC	Cleavage	Solanum lycopersicum UDP-glucose:protein transglucosylase-like protein SlUPTG1 (LOC543938), mRNA	1
milR004-5p	XM_004237729.3	4	15.633	1	21	576	596	UAGGAAGAGAGCCAUUUACGC	:..::::.:::.::.::.	CGAUGGAUGGUUCUUUUUCUG	Cleavage	PREDICTED: Solanum lycopersicum transcription factor VIP1 (LOC101263700), mRNA	1
milR004-5p	XM_010324455.3	4	17.258	1	21	1086	1106	UAGGAAGAGAGCCAUUUACGC	:::::::::.: :::.:.	AGAUAAAUGGCUUUGUUCUUG	Cleavage	PREDICTED: Solanum lycopersicum protein SENSITIVE TO PROTON RHIZOTOXICITY 1-like (LOC101249737), mRNA	1
milR004-5p	XM_004250324.4	4	17.962	1	21	1279	1299	UAGGAAGAGAGCCAUUUACGC	:::.:::::.: :::::.	GGAUAAGUGGCUUUGUUCCUG	Cleavage	PREDICTED: Solanum lycopersicum protein SENSITIVE TO PROTON RHIZOTOXICITY 1 (LOC101263267), mRNA	1
milR004-5p	XM_004230275.4	4	11.665	1	21	2021	2041	UAGGAAGAGAGCCAUUUACGC	:. ::: :::::.:.::.::.	GUAUAAUUGGCUUUUUUUCUG	Cleavage	PREDICTED: Solanum lycopersicum rhodanese-like domain-containing protein 6 (LOC101254037), mRNA	1
milR004-5p	XM_004231551.3	4	18.985	1	21	702	722	UAGGAAGAGAGCCAUUUACGC	.:: .::::::.::::..:	UUGUUGAUGGCUUUCUUUUUU	Cleavage	PREDICTED: Solanum lycopersicum dirigent protein 22-like (LOC101252033), mRNA	1
milR004-5p	XM_026030968.1	4	12.081	1	21	1589	1609	UAGGAAGAGAGCCAUUUACGC	.: ::.:::.:.:.:::::	AUGAAAGUGGUUUUUUUCCUU	Cleavage	PREDICTED: Solanum lycopersicum uncharacterized LOC112941468 (LOC112941468), mRNA	1
milR004-5p	XM_004230128.4	4	13.773	1	21	1528	1548	UAGGAAGAGAGCCAUUUACGC	.:::::: :.:::.::..:	AUGUAAAUUGUUCUUUUUUUU	Cleavage	PREDICTED: Solanum lycopersicum heavy metal-associated isoprenylated plant protein 32 (LOC101260479), mRNA	1
milR005-5p	XM_004238143.4	4	12.568	1	22	1443	1464	UGCUGACGGAGCUAAGGUACGC	::::.::: :.:::: .::::	UCGUAUCUUUGUUCCGAUAGCA	Cleavage	PREDICTED: Solanum lycopersicum protein NRT1/ PTR FAMILY 4.5 (LOC101265021), mRNA	1
milR005-5p	XM_004251322.4	4	14.379	1	22	669	690	UGCUGACGGAGCUAAGGUACGC	::.:.::::::.: :::::	UGGUGCUUUAGCUUCAUCAGCU	Cleavage	PREDICTED: Solanum lycopersicum lysosomal Pro-X carboxypeptidase-like (LOC101265613), mRNA	1
milR005-5p	XM_004250946.3	4	14.38	1	22	683	704	UGCUGACGGAGCUAAGGUACGC	::.:.::::::.: :::::	UGGUGCUUUAGCUUCAUCAGCU	Cleavage	PREDICTED: Solanum lycopersicum lysosomal Pro-X carboxypeptidase (LOC101266188), mRNA	1
milR005-5p	XM_004240147.3	4	18.617	1	22	1843	1864	UGCUGACGGAGCUAAGGUACGC	:::::::.:::.::::	GGACUACUUAGCUUCGUUAGCA	Cleavage	PREDICTED: Solanum lycopersicum exocyst complex component EXO70H1 (LOC101265644), mRNA	1
milR005-5p	XR_003247275.1	4	21.671	1	22	541	562	UGCUGACGGAGCUAAGGUACGC	::.::::::..: :::::	CAAGACUUUAGCUUUGCCAGCA	Cleavage	PREDICTED: Solanum lycopersicum uncharacterized LOC101250225 (LOC101250225), transcript variant X2, ncRNA	1
milR005-5p	XM_026028489.1	4	17.613	1	22	28	49	UGCUGACGGAGCUAAGGUACGC	:::::::::: ::..:.:	ACCGACCUUAGCUCAGUUGGUA	Cleavage	PREDICTED: Solanum lycopersicum actin-related protein 2/3 complex subunit 4 (LOC101260916), transcript variant X5, mRNA	1
milR005-5p	XM_019215555.2	4	14.765	1	22	1129	1150	UGCUGACGGAGCUAAGGUACGC	::::::: .::.:::::.	UACUACCUUAAUUCUGUCAGUC	Cleavage	PREDICTED: Solanum lycopersicum transcription factor MYB119-like (LOC101261063), mRNA	1
milR005-5p	XM_004246001.4	4	14.375	1	22	58	79	UGCUGACGGAGCUAAGGUACGC	::..::::::..::..::	AUCUAUUUUAGCUUUGUUGGCU	Cleavage	PREDICTED: Solanum lycopersicum aspartic proteinase CDR1-like (LOC101263929), mRNA	1
milR005-5p	XM_004237872.4	4	24.439	1	22	3	24	UGCUGACGGAGCUAAGGUACGC	:::::::::: ::..:.:	ACCGACCUUAGCUCAGUUGGUA	Cleavage	PREDICTED: Solanum lycopersicum protein WHAT'S THIS FACTOR 1 homolog (LOC101257259), mRNA	1
milR005-5p	XM_004249114.4	4	11.289	1	22	68	89	UGCUGACGGAGCUAAGGUACGC	.:: ..:: :::.:::.::::	UUGUCUUUUUGCUUCGUUAGCA	Cleavage	PREDICTED: Solanum lycopersicum bZIP transcription factor TGA10-like (LOC101250172), mRNA	1
milR005-5p	XM_004229986.4	4	22.405	1	22	1586	1607	UGCUGACGGAGCUAAGGUACGC	: :::.::.:::..:: :::.	ACCUACUUUGGCUUUGUGAGCG	Cleavage	PREDICTED: Solanum lycopersicum sphingoid long-chain bases kinase 1 (LOC101267846), mRNA	1
milR005-5p	XM_004231512.4	4	14.596	1	22	374	395	UGCUGACGGAGCUAAGGUACGC	::..::.::::.:::: :.	CUUUAUUUUGGCUCUGUCAUCG	Cleavage	PREDICTED: Solanum lycopersicum probable LRR receptor-like serine/threonine-protein kinase At4g20940 (LOC101265972), mRNA	1
milR005-5p	XM_019212045.1	4	17.414	1	22	770	791	UGCUGACGGAGCUAAGGUACGC	:::: ::::..::::::	UUCCACCUAAGCUUUGUCAGCU	Cleavage	PREDICTED: Solanum lycopersicum uncharacterized LOC109119486 (LOC109119486), mRNA	1
milR005-5p	XM_004243192.4	4	17.585	1	22	1277	1298	UGCUGACGGAGCUAAGGUACGC	:: :.:::.::::::::	CUCCCCCAUGGCUUCGUCAGCA	Cleavage	PREDICTED: Solanum lycopersicum uncharacterized LOC101258385 (LOC101258385), transcript variant X1, mRNA	1
milR005-5p	XM_010325348.3	4	17.585	1	22	1283	1304	UGCUGACGGAGCUAAGGUACGC	:: :.:::.::::::::	CUCCCCCAUGGCUUCGUCAGCA	Cleavage	PREDICTED: Solanum lycopersicum uncharacterized LOC101258385 (LOC101258385), transcript variant X6, mRNA	1
milR005-5p	XM_026032120.1	4	17.585	1	22	1343	1364	UGCUGACGGAGCUAAGGUACGC	:: :.:::.::::::::	CUCCCCCAUGGCUUCGUCAGCA	Cleavage	PREDICTED: Solanum lycopersicum uncharacterized LOC101258385 (LOC101258385), transcript variant X5, mRNA	1
milR005-5p	XM_010325347.3	4	17.585	1	22	1417	1438	UGCUGACGGAGCUAAGGUACGC	:: :.:::.::::::::	CUCCCCCAUGGCUUCGUCAGCA	Cleavage	PREDICTED: Solanum lycopersicum uncharacterized LOC101258385 (LOC101258385), transcript variant X4, mRNA	1
milR005-5p	XM_010325345.3	4	17.585	1	22	1437	1458	UGCUGACGGAGCUAAGGUACGC	:: :.:::.::::::::	CUCCCCCAUGGCUUCGUCAGCA	Cleavage	PREDICTED: Solanum lycopersicum uncharacterized LOC101258385 (LOC101258385), transcript variant X2, mRNA	1
milR005-5p	XM_010325346.3	4	17.585	1	22	1555	1576	UGCUGACGGAGCUAAGGUACGC	:: :.:::.::::::::	CUCCCCCAUGGCUUCGUCAGCA	Cleavage	PREDICTED: Solanum lycopersicum uncharacterized LOC101258385 (LOC101258385), transcript variant X3, mRNA	1
milR005-5p	XM_004233822.1	4	21.808	1	22	1943	1964	UGCUGACGGAGCUAAGGUACGC	:::: ::::..::::::	UUCCACCUAAGCUUUGUCAGCU	Cleavage	PREDICTED: Solanum lycopersicum disease resistance protein RPP13-like (LOC101260401), mRNA	1
milR005-5p	NM_001247811.2	4	12.272	1	22	1526	1547	UGCUGACGGAGCUAAGGUACGC	: :::: ::::.: ::::::	CAGCACCUCAGCUUCCUCAGCA	Cleavage	Solanum lycopersicum auxin response factor 19 (ARF19), mRNA	1
milR005-5p	XM_004228716.1	4	18.722	1	22	98	119	UGCUGACGGAGCUAAGGUACGC	: :: :::.:.::.::::: :	UCUUAACUUGGUUCUGUCAGGA	Cleavage	PREDICTED: Solanum lycopersicum uncharacterized LOC101264547 (LOC101264547), mRNA	1
milR005-5p	XM_004247304.3	4	19.313	1	22	1127	1148	UGCUGACGGAGCUAAGGUACGC	: : :.::::::::::.: .:	UCAUCCUUUAGCUCCGUUAUUA	Cleavage	PREDICTED: Solanum lycopersicum premnaspirodiene oxygenase-like (LOC101248046), mRNA	1
milR006-3p	XM_010314220.3	4	10.136	1	21	36	56	AGGGAUAGGGAGAGGAAGGGA	::::::: :::::: ::.:	ACCCUUCCCCUCCCUCUCUCC	Cleavage	PREDICTED: Solanum lycopersicum uncharacterized LOC101265695 (LOC101265695), transcript variant X2, mRNA	2
milR006-3p	XM_004249910.4	4	10.131	1	21	35	55	AGGGAUAGGGAGAGGAAGGGA	::::::: :::::: ::.:	ACCCUUCCCCUCCCUCUCUCC	Cleavage	PREDICTED: Solanum lycopersicum uncharacterized LOC101265695 (LOC101265695), transcript variant X1, mRNA	2
milR006-3p	XM_010316786.3	4	12.279	1	21	30	50	AGGGAUAGGGAGAGGAAGGGA	::.:::.:::::.::::::	UCUCUUUCUCUCUCUAUCCAG	Cleavage	PREDICTED: Solanum lycopersicum protein LNK1 (LOC101244909), transcript variant X2, mRNA	1
milR006-3p	XM_019211837.2	4	10.606	1	21	96	116	AGGGAUAGGGAGAGGAAGGGA	::.:::.:::::.::::::	UCUCUUUCUCUCUCUAUCCAG	Cleavage	PREDICTED: Solanum lycopersicum protein LNK1 (LOC101244909), transcript variant X6, mRNA	1
milR006-3p	XM_010316787.3	4	10.606	1	21	96	116	AGGGAUAGGGAGAGGAAGGGA	::.:::.:::::.::::::	UCUCUUUCUCUCUCUAUCCAG	Cleavage	PREDICTED: Solanum lycopersicum protein LNK1 (LOC101244909), transcript variant X1, mRNA	1
milR006-3p	XM_019211836.2	4	10.606	1	21	96	116	AGGGAUAGGGAGAGGAAGGGA	::.:::.:::::.::::::	UCUCUUUCUCUCUCUAUCCAG	Cleavage	PREDICTED: Solanum lycopersicum protein LNK1 (LOC101244909), transcript variant X4, mRNA	1
milR006-3p	XM_010316789.3	4	12.273	1	21	33	53	AGGGAUAGGGAGAGGAAGGGA	::.:::.:::::.::::::	UCUCUUUCUCUCUCUAUCCAG	Cleavage	PREDICTED: Solanum lycopersicum protein LNK1 (LOC101244909), transcript variant X3, mRNA	1
milR006-3p	XM_010316791.3	4	12.279	1	21	30	50	AGGGAUAGGGAGAGGAAGGGA	::.:::.:::::.::::::	UCUCUUUCUCUCUCUAUCCAG	Cleavage	PREDICTED: Solanum lycopersicum protein LNK1 (LOC101244909), transcript variant X5, mRNA	1
milR006-3p	XM_004243287.4	4	8.178	1	21	579	599	AGGGAUAGGGAGAGGAAGGGA	::.:: ..::::.::.::.::	UCUCUCUUUCUCUCUGUCUCU	Cleavage	PREDICTED: Solanum lycopersicum uncharacterized LOC101263727 (LOC101263727), mRNA	2
milR006-3p	XR_742646.3	4	16.655	1	21	2972	2992	AGGGAUAGGGAGAGGAAGGGA	::.:::..:.:::::::..:	UCUCUUUUUUUCCCUAUUUCG	Cleavage	PREDICTED: Solanum lycopersicum uncharacterized LOC104648655 (LOC104648655), transcript variant X1, ncRNA	1
milR006-3p	XR_002028385.2	4	16.655	1	21	2973	2993	AGGGAUAGGGAGAGGAAGGGA	::.:::..:.:::::::..:	UCUCUUUUUUUCCCUAUUUCG	Cleavage	PREDICTED: Solanum lycopersicum uncharacterized LOC104648655 (LOC104648655), transcript variant X2, ncRNA	1
milR006-3p	XM_026032836.1	4	7.074	1	21	6081	6101	AGGGAUAGGGAGAGGAAGGGA	::.::::.::::.. :::.::	UCUCUUCUUCUCUUCAUCUCU	Cleavage	PREDICTED: Solanum lycopersicum probable inactive histone-lysine N-methyltransferase SUVR2 (LOC101244414), transcript variant X3, mRNA	1
milR006-3p	XM_004249337.3	4	11.879	1	21	172	192	AGGGAUAGGGAGAGGAAGGGA	:::::::.:.::.:: ::::	UCCCUUCUUUUCUCUCUCCCA	Cleavage	PREDICTED: Solanum lycopersicum myosin-binding protein 7 (LOC101267280), transcript variant X1, mRNA	1
milR006-3p	NM_001247878.2	4	10.227	1	21	41	61	AGGGAUAGGGAGAGGAAGGGA	::.::::.:::.:.:::.:.	UCUCUUCUUCUUCUUAUUCUC	Cleavage	Solanum lycopersicum beta-tubulin (TUB), mRNA	1
milR006-3p	XM_010313823.3	4	11.448	1	21	161	181	AGGGAUAGGGAGAGGAAGGGA	:::::::::.:...: ::.::	UCCCUUCCUUUUUUUCUCUCU	Cleavage	PREDICTED: Solanum lycopersicum villin-2-like (LOC101255152), transcript variant X2, mRNA	1
milR006-3p	XR_002028028.2	4	21.272	1	21	964	984	AGGGAUAGGGAGAGGAAGGGA	::::::..:::::.:::...	UCCCUUUUUCUCCUUAUUUUC	Cleavage	PREDICTED: Solanum lycopersicum uncharacterized LOC109120538 (LOC109120538), ncRNA	1
milR006-3p	XM_010320765.3	4	10.947	1	21	6	26	AGGGAUAGGGAGAGGAAGGGA	::.:::.:::::.::: :..:	UCUCUUUCUCUCUCUAGCUUU	Cleavage	PREDICTED: Solanum lycopersicum transcription factor GTE10 (LOC101268269), mRNA	1
milR006-3p	XM_004246091.4	4	0.425	1	21	61	81	AGGGAUAGGGAGAGGAAGGGA	::.:::.::::: ::::...:	UCUCUUUCUCUCACUAUUUUU	Translation	PREDICTED: Solanum lycopersicum uncharacterized LOC101245086 (LOC101245086), mRNA	1
milR006-3p	XM_004249229.4	4	0.231	1	21	23	43	AGGGAUAGGGAGAGGAAGGGA	:::.::.:::::.::: :..:	UCCUUUUCUCUCUCUAACUUU	Cleavage	PREDICTED: Solanum lycopersicum FT-interacting protein 1-like (LOC101260588), mRNA	1
milR006-3p	XM_004244974.4	4	2.493	1	21	96	116	AGGGAUAGGGAGAGGAAGGGA	::..:::.:.::::: :.:::	UCUUUUCUUUUCCCUCUUCCU	Cleavage	PREDICTED: Solanum lycopersicum G-type lectin S-receptor-like serine/threonine-protein kinase SD2-5 (LOC101257492), mRNA	1
milR006-3p	XR_002028002.2	4	6.255	1	21	371	391	AGGGAUAGGGAGAGGAAGGGA	:::::::.::::: : :::.:	UCCCUUCUUCUCCGUCUCCUU	Cleavage	PREDICTED: Solanum lycopersicum uncharacterized LOC109120533 (LOC109120533), transcript variant X1, ncRNA	1
milR006-3p	XR_003247208.1	4	6.255	1	21	370	390	AGGGAUAGGGAGAGGAAGGGA	:::::::.::::: : :::.:	UCCCUUCUUCUCCGUCUCCUU	Cleavage	PREDICTED: Solanum lycopersicum uncharacterized LOC109120533 (LOC109120533), transcript variant X2, ncRNA	1
milR006-3p	XM_010315674.3	4	16.136	1	21	2157	2177	AGGGAUAGGGAGAGGAAGGGA	::::::.::.:::. ::..::	UCCCUUUCUUUCCUCAUUUCU	Cleavage	PREDICTED: Solanum lycopersicum protein APEM9-like (LOC101257740), transcript variant X1, mRNA	1
milR006-3p	XM_004251918.4	4	16.136	1	21	2141	2161	AGGGAUAGGGAGAGGAAGGGA	::::::.::.:::. ::..::	UCCCUUUCUUUCCUCAUUUCU	Cleavage	PREDICTED: Solanum lycopersicum protein APEM9-like (LOC101257740), transcript variant X2, mRNA	1
milR006-3p	XM_026029146.1	4	20.277	1	21	701	721	AGGGAUAGGGAGAGGAAGGGA	::::::..:.::..:::.::	UCCCUUUUUUUCUUUAUUCCC	Cleavage	PREDICTED: Solanum lycopersicum pterin-4-alpha-carbinolamine dehydratase 2, mitochondrial (LOC101250171), transcript variant X6, mRNA	1
milR006-3p	XM_004238843.2	4	3.071	1	21	57	77	AGGGAUAGGGAGAGGAAGGGA	::..::..::::.:: :::::	UCUUUUUUUCUCUCUCUCCCU	Cleavage	PREDICTED: Solanum lycopersicum uncharacterized LOC101268863 (LOC101268863), mRNA	1
milR006-3p	XM_026029945.1	4	5.372	1	21	284	304	AGGGAUAGGGAGAGGAAGGGA	:::::::::::::: :::	CCCCUUCCUCUCCCUCUCCAG	Cleavage	PREDICTED: Solanum lycopersicum G-type lectin S-receptor-like serine/threonine-protein kinase LECRK2 (LOC101261355), mRNA	2
milR006-3p	XM_004238819.4	4	1.592	1	21	39	59	AGGGAUAGGGAGAGGAAGGGA	::::::.:::::.::: :::	UCCCUUUCUCUCUCUACACCU	Cleavage	PREDICTED: Solanum lycopersicum ATP synthase subunit beta, mitochondrial (LOC101261919), mRNA	1
milR006-3p	XM_004242693.4	4	18.622	1	21	311	331	AGGGAUAGGGAGAGGAAGGGA	::.::::.:.:: .::::.::	UCUCUUCUUUUCGUUAUCUCU	Translation	PREDICTED: Solanum lycopersicum bifunctional purple acid phosphatase 26 (LOC101261339), transcript variant X1, mRNA	1
milR006-3p	XM_004240529.4	4	16.864	1	21	36	56	AGGGAUAGGGAGAGGAAGGGA	::.:::::::::: : ::.::	UCUCUUCCUCUCCAUCUCUCU	Cleavage	PREDICTED: Solanum lycopersicum probable polygalacturonase (LOC101268765), mRNA	1
milR006-3p	XM_004242694.3	4	18.622	1	21	274	294	AGGGAUAGGGAGAGGAAGGGA	::.::::.:.:: .::::.::	UCUCUUCUUUUCGUUAUCUCU	Translation	PREDICTED: Solanum lycopersicum bifunctional purple acid phosphatase 26 (LOC101261339), transcript variant X2, mRNA	1
milR006-3p	XM_004230323.3	4	8.168	1	21	37	57	AGGGAUAGGGAGAGGAAGGGA	::..::.:::::.:: ::.::	UCUUUUUCUCUCUCUCUCUCU	Cleavage	PREDICTED: Solanum lycopersicum transcription factor MYB61 (LOC101268231), mRNA	1
milR006-3p	XM_010328262.3	4	18.249	1	21	62	82	AGGGAUAGGGAGAGGAAGGGA	:::.::.::.::.:: ::.::	UCCUUUUCUUUCUCUCUCUCU	Cleavage	PREDICTED: Solanum lycopersicum probable galacturonosyltransferase-like 7 (LOC101262558), mRNA	1
milR006-3p	NM_001287778.2	4	2.871	1	21	72	92	AGGGAUAGGGAGAGGAAGGGA	::..::.::::.::: :.:::	UCUUUUUCUCUUCCUCUUCCU	Cleavage	Solanum lycopersicum allene oxide synthase 2 (AOS2), mRNA	1
milR006-3p	XM_004230760.4	4	10.613	1	21	14	34	AGGGAUAGGGAGAGGAAGGGA	::..:::.:::.::: ::.::	UCUUUUCUUCUUCCUCUCUCU	Cleavage	PREDICTED: Solanum lycopersicum polyadenylate-binding protein RBP47 (LOC101247965), mRNA	1
milR006-3p	XM_004230183.4	4	4.732	1	21	36	56	AGGGAUAGGGAGAGGAAGGGA	::::::..:::.::: ::..:	UCCCUUUUUCUUCCUCUCUUU	Cleavage	PREDICTED: Solanum lycopersicum heavy metal-associated isoprenylated plant protein 35 (LOC101251625), mRNA	1
milR006-3p	XM_004250717.4	4	13.979	1	21	174	194	AGGGAUAGGGAGAGGAAGGGA	::..:::::.:.::: :.:::	UCUUUUCCUUUUCCUUUUCCU	Cleavage	PREDICTED: Solanum lycopersicum probable CCR4-associated factor 1 homolog 7 (LOC101256741), transcript variant X2, mRNA	1
milR006-3p	XM_004250716.4	4	13.979	1	21	174	194	AGGGAUAGGGAGAGGAAGGGA	::..:::::.:.::: :.:::	UCUUUUCCUUUUCCUUUUCCU	Cleavage	PREDICTED: Solanum lycopersicum probable CCR4-associated factor 1 homolog 7 (LOC101256741), transcript variant X1, mRNA	1
milR006-3p	XM_026029382.1	4	3.684	1	21	45	65	AGGGAUAGGGAGAGGAAGGGA	::..::..::::.:: :::::	UCUUUUUUUCUCUCUCUCCCU	Cleavage	PREDICTED: Solanum lycopersicum NAC domain-containing protein 73 (LOC101264084), transcript variant X2, mRNA	1
milR006-3p	XM_010318477.3	4	3.684	1	21	45	65	AGGGAUAGGGAGAGGAAGGGA	::..::..::::.:: :::::	UCUUUUUUUCUCUCUCUCCCU	Cleavage	PREDICTED: Solanum lycopersicum NAC domain-containing protein 73 (LOC101264084), transcript variant X1, mRNA	1
milR006-3p	XM_004251321.4	4	0.529	1	21	34	54	AGGGAUAGGGAGAGGAAGGGA	::.:::.::::..:: ::.::	UCUCUUUCUCUUUCUCUCUCU	Cleavage	PREDICTED: Solanum lycopersicum zinc finger protein ZAT5 (LOC101265309), mRNA	1
milR006-3p	XM_010319987.3	4	10.175	1	21	72	92	AGGGAUAGGGAGAGGAAGGGA	::.:::.:::::.::::. .:	UCUCUUUCUCUCUCUAUUAUU	Cleavage	PREDICTED: Solanum lycopersicum chaperone protein DnaJ (LOC101268849), transcript variant X1, mRNA	1
milR006-3p	XR_003246050.1	4	10.139	1	21	107	127	AGGGAUAGGGAGAGGAAGGGA	::.:::.:::::.::::. .:	UCUCUUUCUCUCUCUAUUAUU	Cleavage	PREDICTED: Solanum lycopersicum chaperone protein DnaJ (LOC101268849), transcript variant X3, misc_RNA	1
milR006-3p	XR_738511.3	4	16.055	1	21	1148	1168	AGGGAUAGGGAGAGGAAGGGA	::.:::..::::.::: :.::	UCUCUUUUUCUCUCUAGCUCU	Cleavage	PREDICTED: Solanum lycopersicum uncharacterized LOC104644639 (LOC104644639), ncRNA	1
milR006-3p	NM_001365032.1	4	7.802	1	21	221	241	AGGGAUAGGGAGAGGAAGGGA	::::::.::::..:: :..::	UCCCUUUCUCUUUCUCUUUCU	Cleavage	Solanum lycopersicum cold-regulated 413 inner membrane protein 1, chloroplastic (SlCOR413IM1), mRNA	1
milR006-3p	XR_003246049.1	4	10.172	1	21	73	93	AGGGAUAGGGAGAGGAAGGGA	::.:::.:::::.::::. .:	UCUCUUUCUCUCUCUAUUAUU	Cleavage	PREDICTED: Solanum lycopersicum chaperone protein DnaJ (LOC101268849), transcript variant X2, misc_RNA	1
milR007-5p	XM_004239735.4	4	16.019	1	21	657	677	UGUGAGAACCUGGGCAUGACU	::::: : .::::::.:..::	AGUCACGAUCAGGUUUUUGCA	Cleavage	PREDICTED: Solanum lycopersicum CASP-like protein 4C2 (LOC101262115), mRNA	1
milR007-5p	XR_003246812.1	4	19.736	1	21	83	103	UGUGAGAACCUGGGCAUGACU	.::..: .:.:::::::::..	GGUUGUUUCUAGGUUCUCAUG	Cleavage	PREDICTED: Solanum lycopersicum uncharacterized LOC112941541 (LOC112941541), ncRNA	1
milR007-5p	XM_004253046.4	4	20.741	1	21	473	493	UGUGAGAACCUGGGCAUGACU	:::: ::.: ::::::..::	UGUCAGGCUCUGGUUCUUGCA	Translation	PREDICTED: Solanum lycopersicum eukaryotic initiation factor 4A-2 (LOC101266405), mRNA	1
milR007-5p	XM_010327134.3	4	15.181	1	21	2107	2127	UGUGAGAACCUGGGCAUGACU	:::::: ::::::.:::	CUGAAUGCCCUGGUUCUUACA	Translation	PREDICTED: Solanum lycopersicum DNA-directed RNA polymerase IV subunit 1 (LOC778259), transcript variant X4, mRNA	1
milR007-5p	XM_026032426.1	4	15.181	1	21	2357	2377	UGUGAGAACCUGGGCAUGACU	:::::: ::::::.:::	CUGAAUGCCCUGGUUCUUACA	Translation	PREDICTED: Solanum lycopersicum DNA-directed RNA polymerase IV subunit 1 (LOC778259), transcript variant X1, mRNA	1
milR007-5p	XM_004245609.4	4	15.181	1	21	2617	2637	UGUGAGAACCUGGGCAUGACU	:::::: ::::::.:::	CUGAAUGCCCUGGUUCUUACA	Translation	PREDICTED: Solanum lycopersicum DNA-directed RNA polymerase IV subunit 1 (LOC778259), transcript variant X2, mRNA	1
milR007-5p	XM_010327133.3	4	15.181	1	21	2645	2665	UGUGAGAACCUGGGCAUGACU	:::::: ::::::.:::	CUGAAUGCCCUGGUUCUUACA	Translation	PREDICTED: Solanum lycopersicum DNA-directed RNA polymerase IV subunit 1 (LOC778259), transcript variant X3, mRNA	1
milR007-5p	XM_004242924.4	4	19.496	1	21	2047	2067	UGUGAGAACCUGGGCAUGACU	:::::.:..:::: ::::	UUUCAUGUCUGGGUUGUCACU	Cleavage	PREDICTED: Solanum lycopersicum uncharacterized LOC101266839 (LOC101266839), mRNA	1
milR007-5p	XM_004233860.3	4	16.652	1	21	2119	2139	UGUGAGAACCUGGGCAUGACU	::::::.:: :::::.:.	CUUCAUGCUCAUGUUCUUAUU	Translation	PREDICTED: Solanum lycopersicum putative pentatricopeptide repeat-containing protein At3g47840 (LOC101247291), mRNA	1
milR007-5p	XM_026031868.1	4	18.199	1	21	414	434	UGUGAGAACCUGGGCAUGACU	::::::. ::::.:.:::	AUGCAUGCCUCGGUUUUUACA	Translation	PREDICTED: Solanum lycopersicum CCR4-NOT transcription complex subunit 10 (LOC101266237), transcript variant X2, mRNA	1
milR007-5p	XR_739012.3	4	13.94	1	21	464	484	UGUGAGAACCUGGGCAUGACU	::.::...:::::::....	GCUCGUGUUUAGGUUCUUGUG	Cleavage	PREDICTED: Solanum lycopersicum uncharacterized LOC104645145 (LOC104645145), ncRNA	1
milR007-5p	XM_004251911.4	4	18.745	1	21	990	1010	UGUGAGAACCUGGGCAUGACU	::.::...::::::: :.:	GUUCGUGUUUAGGUUCUAAUA	Cleavage	PREDICTED: Solanum lycopersicum myb family transcription factor APL (LOC101255369), transcript variant X1, mRNA	1
milR007-5p	XM_004248066.4	4	23.428	1	21	1111	1131	UGUGAGAACCUGGGCAUGACU	:::::..::: ::::: ::	CAUCAUGUUCAGCUUCUCUCA	Translation	PREDICTED: Solanum lycopersicum CBS domain-containing protein CBSX5-like (LOC101248427), mRNA	1
milR007-5p	XR_003246054.1	4	24.241	1	21	2460	2480	UGUGAGAACCUGGGCAUGACU	:.::::...: ::::::.:	UCUUAUGCUUGGAUUCUCAUA	Translation	PREDICTED: Solanum lycopersicum uncharacterized LOC101258090 (LOC101258090), transcript variant X7, ncRNA	1
milR007-5p	XR_740289.3	4	24.241	1	21	2618	2638	UGUGAGAACCUGGGCAUGACU	:.::::...: ::::::.:	UCUUAUGCUUGGAUUCUCAUA	Translation	PREDICTED: Solanum lycopersicum uncharacterized LOC101258090 (LOC101258090), transcript variant X2, ncRNA	1
milR007-5p	XR_003246053.1	4	24.241	1	21	3317	3337	UGUGAGAACCUGGGCAUGACU	:.::::...: ::::::.:	UCUUAUGCUUGGAUUCUCAUA	Translation	PREDICTED: Solanum lycopersicum uncharacterized LOC101258090 (LOC101258090), transcript variant X6, ncRNA	1
milR007-5p	XR_003246055.1	4	24.241	1	21	3354	3374	UGUGAGAACCUGGGCAUGACU	:.::::...: ::::::.:	UCUUAUGCUUGGAUUCUCAUA	Translation	PREDICTED: Solanum lycopersicum uncharacterized LOC101258090 (LOC101258090), transcript variant X8, ncRNA	1
milR007-5p	XR_740298.3	4	24.241	1	21	3404	3424	UGUGAGAACCUGGGCAUGACU	:.::::...: ::::::.:	UCUUAUGCUUGGAUUCUCAUA	Translation	PREDICTED: Solanum lycopersicum uncharacterized LOC101258090 (LOC101258090), transcript variant X3, ncRNA	1
milR007-5p	XR_003246051.1	4	24.241	1	21	3424	3444	UGUGAGAACCUGGGCAUGACU	:.::::...: ::::::.:	UCUUAUGCUUGGAUUCUCAUA	Translation	PREDICTED: Solanum lycopersicum uncharacterized LOC101258090 (LOC101258090), transcript variant X4, ncRNA	1
milR007-5p	XR_182286.4	4	24.241	1	21	3561	3581	UGUGAGAACCUGGGCAUGACU	:.::::...: ::::::.:	UCUUAUGCUUGGAUUCUCAUA	Translation	PREDICTED: Solanum lycopersicum uncharacterized LOC101258090 (LOC101258090), transcript variant X1, ncRNA	1
milR007-5p	XR_740291.3	4	24.241	1	21	3575	3595	UGUGAGAACCUGGGCAUGACU	:.::::...: ::::::.:	UCUUAUGCUUGGAUUCUCAUA	Translation	PREDICTED: Solanum lycopersicum uncharacterized LOC101258090 (LOC101258090), transcript variant X5, ncRNA	1
milR007-5p	XM_004233108.4	4	16.552	1	21	1881	1901	UGUGAGAACCUGGGCAUGACU	: ::: ::.:::::::...:	UGGCAUCCCUAGGUUCUUGUA	Cleavage	PREDICTED: Solanum lycopersicum pentatricopeptide repeat-containing protein At2g01860 (LOC101257629), mRNA	1
milR007-5p	XM_004230363.4	4	20.721	1	21	1640	1660	UGUGAGAACCUGGGCAUGACU	: ::..:::::::::::	CAGCUUGUUCAGGUUCUCACC	Cleavage	PREDICTED: Solanum lycopersicum CLP protease regulatory subunit CLPX2, mitochondrial (LOC101255539), transcript variant X7, mRNA	1
milR007-5p	XM_026033107.1	4	20.721	1	21	1640	1660	UGUGAGAACCUGGGCAUGACU	: ::..:::::::::::	CAGCUUGUUCAGGUUCUCACC	Cleavage	PREDICTED: Solanum lycopersicum CLP protease regulatory subunit CLPX2, mitochondrial (LOC101255539), transcript variant X8, mRNA	1
milR007-5p	XR_003248346.1	4	20.721	1	21	1640	1660	UGUGAGAACCUGGGCAUGACU	: ::..:::::::::::	CAGCUUGUUCAGGUUCUCACC	Cleavage	PREDICTED: Solanum lycopersicum CLP protease regulatory subunit CLPX2, mitochondrial (LOC101255539), transcript variant X4, misc_RNA	1
milR007-5p	XR_003248345.1	4	20.721	1	21	1640	1660	UGUGAGAACCUGGGCAUGACU	: ::..:::::::::::	CAGCUUGUUCAGGUUCUCACC	Cleavage	PREDICTED: Solanum lycopersicum CLP protease regulatory subunit CLPX2, mitochondrial (LOC101255539), transcript variant X2, misc_RNA	1
milR007-5p	XM_026033106.1	4	20.721	1	21	1640	1660	UGUGAGAACCUGGGCAUGACU	: ::..:::::::::::	CAGCUUGUUCAGGUUCUCACC	Cleavage	PREDICTED: Solanum lycopersicum CLP protease regulatory subunit CLPX2, mitochondrial (LOC101255539), transcript variant X3, mRNA	1
milR007-5p	XR_003248344.1	4	20.721	1	21	1640	1660	UGUGAGAACCUGGGCAUGACU	: ::..:::::::::::	CAGCUUGUUCAGGUUCUCACC	Cleavage	PREDICTED: Solanum lycopersicum CLP protease regulatory subunit CLPX2, mitochondrial (LOC101255539), transcript variant X1, misc_RNA	1
milR007-5p	XR_003248348.1	4	20.721	1	21	1640	1660	UGUGAGAACCUGGGCAUGACU	: ::..:::::::::::	CAGCUUGUUCAGGUUCUCACC	Cleavage	PREDICTED: Solanum lycopersicum CLP protease regulatory subunit CLPX2, mitochondrial (LOC101255539), transcript variant X6, misc_RNA	1
milR007-5p	XR_003248347.1	4	20.721	1	21	1640	1660	UGUGAGAACCUGGGCAUGACU	: ::..:::::::::::	CAGCUUGUUCAGGUUCUCACC	Cleavage	PREDICTED: Solanum lycopersicum CLP protease regulatory subunit CLPX2, mitochondrial (LOC101255539), transcript variant X5, misc_RNA	1
milR007-5p	XM_004244714.4	4	17.626	1	21	271	291	UGUGAGAACCUGGGCAUGACU	: :.::: . :::::::.:::	ACUUAUGGUAAGGUUCUUACA	Cleavage	PREDICTED: Solanum lycopersicum putrescine N-methyltransferase 2 (LOC101254014), mRNA	1
milR007-5p	XR_003244764.1	4	17.476	1	21	609	629	UGUGAGAACCUGGGCAUGACU	: :::: ..:::::::: :.:	AUUCAUUUUCAGGUUCUGAUA	Cleavage	PREDICTED: Solanum lycopersicum U-box domain-containing protein 35-like (LOC101260905), transcript variant X3, misc_RNA	1
milR007-5p	XM_019211333.2	4	17.476	1	21	845	865	UGUGAGAACCUGGGCAUGACU	: :::: ..:::::::: :.:	AUUCAUUUUCAGGUUCUGAUA	Cleavage	PREDICTED: Solanum lycopersicum U-box domain-containing protein 35-like (LOC101260905), transcript variant X2, mRNA	1
milR007-5p	XR_002026302.2	4	17.476	1	21	845	865	UGUGAGAACCUGGGCAUGACU	: :::: ..:::::::: :.:	AUUCAUUUUCAGGUUCUGAUA	Cleavage	PREDICTED: Solanum lycopersicum U-box domain-containing protein 35-like (LOC101260905), transcript variant X1, misc_RNA	1
milR007-5p	XM_010327370.3	4	15.601	1	21	1005	1025	UGUGAGAACCUGGGCAUGACU	::: .:::::::::: ::	CCCCAUUUCCAGGUUCUCUCA	Cleavage	PREDICTED: Solanum lycopersicum protein NRT1/ PTR FAMILY 7.3-like (LOC101254953), mRNA	1
milR007-5p	XM_004240552.4	4	20.901	1	21	465	485	UGUGAGAACCUGGGCAUGACU	: ::::: ::::: :.:..::	AUUCAUGACCAGGCUUUUGCA	Cleavage	PREDICTED: Solanum lycopersicum uncharacterized LOC101251588 (LOC101251588), mRNA	1
milR008-3p	XM_004229555.4	4	15.816	1	22	821	842	UCCCCGUUGCGAUGGUACUCCG	: :::::...:.::: .:::::	CAGAGUAUUGUUGCACUGGGGA	Cleavage	PREDICTED: Solanum lycopersicum thaumatin-like protein 1b (LOC101264153), mRNA	1
milR008-3p	XM_010316306.3	4	21.97	1	22	2155	2176	UCCCCGUUGCGAUGGUACUCCG	:::: : .:: ::::::::::	GGGAGGAAUAUAGCAACGGGGA	Translation	PREDICTED: Solanum lycopersicum probable E3 ubiquitin-protein ligase RHG1A (LOC101262398), transcript variant X3, mRNA	1
milR008-3p	XM_010316305.3	4	21.97	1	22	2158	2179	UCCCCGUUGCGAUGGUACUCCG	:::: : .:: ::::::::::	GGGAGGAAUAUAGCAACGGGGA	Translation	PREDICTED: Solanum lycopersicum probable E3 ubiquitin-protein ligase RHG1A (LOC101262398), transcript variant X2, mRNA	1
milR008-3p	XM_004252713.4	4	21.97	1	22	2220	2241	UCCCCGUUGCGAUGGUACUCCG	:::: : .:: ::::::::::	GGGAGGAAUAUAGCAACGGGGA	Translation	PREDICTED: Solanum lycopersicum probable E3 ubiquitin-protein ligase RHG1A (LOC101262398), transcript variant X1, mRNA	1
milR008-3p	XM_010321492.3	4	17.475	1	22	9652	9673	UCCCCGUUGCGAUGGUACUCCG	: :. :::::::::::: :::	CUGGCUACCAUCGCAACAGGGU	Cleavage	PREDICTED: Solanum lycopersicum uncharacterized LOC101246131 (LOC101246131), mRNA	1
milR008-3p	XM_026027927.1	4	16.437	1	22	526	547	UCCCCGUUGCGAUGGUACUCCG	::::..:::::: :::: :	UCAAGUAUUAUCGCAUCGGGCA	Cleavage	PREDICTED: Solanum lycopersicum sodium/hydrogen exchanger 4 (LOC104649491), transcript variant X1, mRNA	1
milR008-3p	XM_010328893.3	4	16.437	1	22	592	613	UCCCCGUUGCGAUGGUACUCCG	::::..:::::: :::: :	UCAAGUAUUAUCGCAUCGGGCA	Cleavage	PREDICTED: Solanum lycopersicum sodium/hydrogen exchanger 4 (LOC104649491), transcript variant X2, mRNA	1
milR008-3p	XM_010327296.3	4	22.259	1	22	1607	1628	UCCCCGUUGCGAUGGUACUCCG	:::.::::::::. : :::	CCAAGUGCCAUCGCAGGGUGGA	Cleavage	PREDICTED: Solanum lycopersicum protein TPR2-like (LOC101248902), transcript variant X3, mRNA	1
milR008-3p	XM_004245865.4	4	22.297	1	22	1605	1626	UCCCCGUUGCGAUGGUACUCCG	:::.::::::::. : :::	CCAAGUGCCAUCGCAGGGUGGA	Cleavage	PREDICTED: Solanum lycopersicum protein TPR2-like (LOC101248902), transcript variant X2, mRNA	1
milR008-3p	XM_010327295.3	4	22.297	1	22	1607	1628	UCCCCGUUGCGAUGGUACUCCG	:::.::::::::. : :::	CCAAGUGCCAUCGCAGGGUGGA	Cleavage	PREDICTED: Solanum lycopersicum protein TPR2-like (LOC101248902), transcript variant X1, mRNA	1
milR008-3p	NM_001247548.1	4	17.031	1	22	847	868	UCCCCGUUGCGAUGGUACUCCG	:: :.::.:::..:::::	AUCUGUUCUAUUGCAGUGGGGA	Cleavage	Solanum lycopersicum plasma membrane H+-ATPase (LHA2), mRNA	1
milR008-3p	XM_004229369.4	4	15.187	1	22	560	581	UCCCCGUUGCGAUGGUACUCCG	: :.:..:.:::.:::::.	GUAAUUGCUGUUGCAGCGGGGG	Cleavage	PREDICTED: Solanum lycopersicum peroxisomal adenine nucleotide carrier 1 (LOC101249855), mRNA	1
milR008-3p	XM_010323971.3	4	19.659	1	22	212	233	UCCCCGUUGCGAUGGUACUCCG	:: :.:.:::: :.:::::	CCUAGCAUCGUCGCCAUGGGGA	Cleavage	PREDICTED: Solanum lycopersicum ISWI chromatin-remodeling complex ATPase CHR11-like (LOC101267413), mRNA	1
milR009-3p	NM_001257984.1	4	19.099	1	20	932	951	UCGUAAUACAGCUUGUCGGG	::::::.:::::::: :	AAAGACAAGUUGUAUUACCA	Cleavage	Solanum lycopersicum adenylate isopentenyltransferase (SlIPT1), mRNA	1
milR009-3p	XM_019214602.2	4	17.393	1	20	1058	1077	UCGUAAUACAGCUUGUCGGG	:: ::::::.:::.:::. :	CCAGACAAGUUGUGUUAUCA	Cleavage	PREDICTED: Solanum lycopersicum N-alpha-acetyltransferase 40 (LOC101267815), transcript variant X1, mRNA	1
milR009-3p	XM_010324207.3	4	17.393	1	20	1058	1077	UCGUAAUACAGCUUGUCGGG	:: ::::::.:::.:::. :	CCAGACAAGUUGUGUUAUCA	Cleavage	PREDICTED: Solanum lycopersicum N-alpha-acetyltransferase 40 (LOC101267815), transcript variant X2, mRNA	1
milR009-3p	NM_001246909.2	4	12.459	1	20	672	691	UCGUAAUACAGCUUGUCGGG	:..:.:: :::: :::::::	CUUGGCAUGCUGGAUUACGA	Cleavage	Solanum lycopersicum carotenoid cleavage dioxygenase 1B (LeCCD1B), transcript variant 1, mRNA	1
milR009-3p	NM_001323583.1	4	12.459	1	20	678	697	UCGUAAUACAGCUUGUCGGG	:..:.:: :::: :::::::	CUUGGCAUGCUGGAUUACGA	Cleavage	Solanum lycopersicum carotenoid cleavage dioxygenase 1B (LeCCD1B), transcript variant 2, mRNA	1
milR009-3p	XM_004243310.4	4	18.367	1	20	1714	1733	UCGUAAUACAGCUUGUCGGG	...::::::: ::.::..::	UUUGACAAGCCGUGUUGUGA	Translation	PREDICTED: Solanum lycopersicum probable serine/threonine-protein kinase At1g54610 (LOC101245672), mRNA	1
milR009-3p	XM_026027971.1	4	14.143	1	20	1743	1762	UCGUAAUACAGCUUGUCGGG	.:::: :::.::: ::..::	UCCGAGAAGUUGUCUUGUGA	Cleavage	PREDICTED: Solanum lycopersicum beta-amyrin 11-oxidase-like (LOC101263254), transcript variant X2, mRNA	1
milR009-3p	XM_004238890.4	4	11.027	1	20	1912	1931	UCGUAAUACAGCUUGUCGGG	...::: : .::::::::::	UUUGACUAUUUGUAUUACGA	Cleavage	PREDICTED: Solanum lycopersicum protein NRT1/ PTR FAMILY 3.1 (LOC101257261), mRNA	1
milR009-3p	XM_010328955.3	4	19.315	1	20	1892	1911	UCGUAAUACAGCUUGUCGGG	.:::: :::.::: ::..::	UCCGAGAAGUUGUCUUGUGA	Cleavage	PREDICTED: Solanum lycopersicum beta-amyrin 11-oxidase-like (LOC101263254), transcript variant X1, mRNA	1
milR010-3p	XM_026029242.1	4	12.316	1	20	825	844	AGCCAAAUGUGGAGCUCGAU	::: :::: :: ::::::::	AUCUAGCUGCAAAUUUGGCU	Translation	PREDICTED: Solanum lycopersicum uncharacterized LOC112940918 (LOC112940918), mRNA	1
milR010-3p	XM_010320676.3	4	12.276	1	20	10151	10170	AGCCAAAUGUGGAGCUCGAU	::.:: :::::. :::::.:	AUUGAUCUCCAUCUUUGGUU	Cleavage	PREDICTED: Solanum lycopersicum serine/threonine-protein kinase ATM (LOC101253578), transcript variant X2, mRNA	1
milR010-3p	XM_004249483.4	4	24.528	1	20	386	405	AGCCAAAUGUGGAGCUCGAU	.:.::::::::::: :.:	UCUGGGCUCCACAUUUAGUU	Cleavage	PREDICTED: Solanum lycopersicum uncharacterized LOC101260982 (LOC101260982), mRNA	1
milR010-3p	XM_004244977.4	4	22.06	1	20	2974	2993	AGCCAAAUGUGGAGCUCGAU	::::.:.::::: :::.:	GCCGAGUUUCACAUAUGGUU	Cleavage	PREDICTED: Solanum lycopersicum protein FAR-RED IMPAIRED RESPONSE 1 (LOC101258392), transcript variant X3, mRNA	1
milR010-3p	XM_010326682.3	4	22.06	1	20	2968	2987	AGCCAAAUGUGGAGCUCGAU	::::.:.::::: :::.:	GCCGAGUUUCACAUAUGGUU	Cleavage	PREDICTED: Solanum lycopersicum protein FAR-RED IMPAIRED RESPONSE 1 (LOC101258392), transcript variant X4, mRNA	1
milR010-3p	XM_010326679.3	4	22.06	1	20	2974	2993	AGCCAAAUGUGGAGCUCGAU	::::.:.::::: :::.:	GCCGAGUUUCACAUAUGGUU	Cleavage	PREDICTED: Solanum lycopersicum protein FAR-RED IMPAIRED RESPONSE 1 (LOC101258392), transcript variant X1, mRNA	1
milR010-3p	XM_010326681.3	4	22.06	1	20	2974	2993	AGCCAAAUGUGGAGCUCGAU	::::.:.::::: :::.:	GCCGAGUUUCACAUAUGGUU	Cleavage	PREDICTED: Solanum lycopersicum protein FAR-RED IMPAIRED RESPONSE 1 (LOC101258392), transcript variant X2, mRNA	1
milR010-3p	XR_741459.3	4	13.781	1	20	1915	1934	AGCCAAAUGUGGAGCUCGAU	:.:::.:.::.:::: :.:	UUUGAGUUUCAUAUUUUGUU	Cleavage	PREDICTED: Solanum lycopersicum uncharacterized LOC104647369 (LOC104647369), ncRNA	1
milR010-3p	XR_003245146.1	4	12.295	1	20	440	459	AGCCAAAUGUGGAGCUCGAU	.:::: .:.::::: :::.:	GUCGAAUUUCACAUAUGGUU	Cleavage	PREDICTED: Solanum lycopersicum uncharacterized LOC101248627 (LOC101248627), ncRNA	1
milR010-3p	XM_026029685.1	4	9.508	1	20	319	338	AGCCAAAUGUGGAGCUCGAU	:::::: ::::::::: .:	AUCGAGAGCCACAUUUGCUU	Cleavage	PREDICTED: Solanum lycopersicum protein DETOXIFICATION 1-like (LOC101265294), transcript variant X3, mRNA	1
milR010-3p	XM_026029686.1	4	9.413	1	20	376	395	AGCCAAAUGUGGAGCUCGAU	:::::: ::::::::: .:	AUCGAGAGCCACAUUUGCUU	Cleavage	PREDICTED: Solanum lycopersicum protein DETOXIFICATION 1-like (LOC101265294), transcript variant X4, mRNA	1
milR010-3p	XM_026029684.1	4	9.413	1	20	466	485	AGCCAAAUGUGGAGCUCGAU	:::::: ::::::::: .:	AUCGAGAGCCACAUUUGCUU	Cleavage	PREDICTED: Solanum lycopersicum protein DETOXIFICATION 1-like (LOC101265294), transcript variant X2, mRNA	1
milR010-3p	XM_026029683.1	4	9.413	1	20	721	740	AGCCAAAUGUGGAGCUCGAU	:::::: ::::::::: .:	AUCGAGAGCCACAUUUGCUU	Cleavage	PREDICTED: Solanum lycopersicum protein DETOXIFICATION 1-like (LOC101265294), transcript variant X1, mRNA	1
milR010-3p	XM_004228344.4	4	21.518	1	20	818	837	AGCCAAAUGUGGAGCUCGAU	.:: ::.::..:::::::	CAUGAUCUUCAUGUUUGGCU	Cleavage	PREDICTED: Solanum lycopersicum UDP-galactose/UDP-glucose transporter 3 (LOC101252106), mRNA	1
milR010-3p	NM_001347957.1	4	13.271	1	20	1666	1685	AGCCAAAUGUGGAGCUCGAU	: ::.::::::: :::::	UCCCAGUUCCACAUCUGGCU	Cleavage	Solanum lycopersicum CAS1 domain-containing protein (LOC101266694), mRNA	1
milR010-3p	XM_019213060.2	4	15.974	1	20	2572	2591	AGCCAAAUGUGGAGCUCGAU	: :::::::::::: ::.	CUGGAGCUCCACAUUGGGUG	Cleavage	PREDICTED: Solanum lycopersicum serine protease SPPA, chloroplastic (LOC101265322), transcript variant X4, mRNA	1
milR010-3p	XM_019213058.2	4	15.974	1	20	2580	2599	AGCCAAAUGUGGAGCUCGAU	: :::::::::::: ::.	CUGGAGCUCCACAUUGGGUG	Cleavage	PREDICTED: Solanum lycopersicum serine protease SPPA, chloroplastic (LOC101265322), transcript variant X2, mRNA	1
milR010-3p	XM_004240662.4	4	19.169	1	20	1032	1051	AGCCAAAUGUGGAGCUCGAU	:.:: .::::::::: :.:	UUUGAUUUCCACAUUUAGUU	Cleavage	PREDICTED: Solanum lycopersicum reticulon-like protein B6 (LOC101258070), mRNA	1
milR010-3p	XM_004252468.4	4	17.788	1	20	954	973	AGCCAAAUGUGGAGCUCGAU	:. ::.:.::..:::::.:	CUUCAGUUUCAUGUUUGGUU	Cleavage	PREDICTED: Solanum lycopersicum myb-related protein 308-like (LOC101264905), mRNA	1
milR010-3p	XM_019211276.2	4	21.839	1	20	1304	1323	AGCCAAAUGUGGAGCUCGAU	: ::::: ::: :::::::	UUGGAGCUGCACUUUUGGCU	Cleavage	PREDICTED: Solanum lycopersicum hexokinase (HXK3), transcript variant X1, mRNA	1
milR010-3p	NM_001247781.2	4	21.839	1	20	1478	1497	AGCCAAAUGUGGAGCUCGAU	: ::::: ::: :::::::	UUGGAGCUGCACUUUUGGCU	Cleavage	Solanum lycopersicum hexokinase (HXK3), mRNA	1
milR010-3p	XR_002026628.2	4	13.567	1	20	468	487	AGCCAAAUGUGGAGCUCGAU	:: :::::::::: :: ::	UUCAAGCUCCACAUCUGACU	Cleavage	PREDICTED: Solanum lycopersicum fatty acid amide hydrolase-like (LOC101244325), transcript variant X5, misc_RNA	1
milR010-3p	XR_003244267.1	4	13.567	1	20	468	487	AGCCAAAUGUGGAGCUCGAU	:: :::::::::: :: ::	UUCAAGCUCCACAUCUGACU	Cleavage	PREDICTED: Solanum lycopersicum fatty acid amide hydrolase-like (LOC101244325), transcript variant X6, misc_RNA	1
milR010-3p	XM_026028156.1	4	13.567	1	20	466	485	AGCCAAAUGUGGAGCUCGAU	:: :::::::::: :: ::	UUCAAGCUCCACAUCUGACU	Cleavage	PREDICTED: Solanum lycopersicum fatty acid amide hydrolase-like (LOC101244325), transcript variant X2, mRNA	1
milR010-3p	XM_004230496.4	4	13.567	1	20	463	482	AGCCAAAUGUGGAGCUCGAU	:: :::::::::: :: ::	UUCAAGCUCCACAUCUGACU	Cleavage	PREDICTED: Solanum lycopersicum fatty acid amide hydrolase-like (LOC101244325), transcript variant X1, mRNA	1
milR010-3p	XM_010315566.3	4	23.416	1	20	1017	1036	AGCCAAAUGUGGAGCUCGAU	:.:.: ::::. :::::::	CUUGGGAUCCAUUUUUGGCU	Cleavage	PREDICTED: Solanum lycopersicum serine/threonine-protein kinase haspin homolog (LOC101250261), transcript variant X2, mRNA	1
milR010-3p	XM_010315558.3	4	23.416	1	20	1017	1036	AGCCAAAUGUGGAGCUCGAU	:.:.: ::::. :::::::	CUUGGGAUCCAUUUUUGGCU	Cleavage	PREDICTED: Solanum lycopersicum serine/threonine-protein kinase haspin homolog (LOC101250261), transcript variant X1, mRNA	1
milR010-3p	XM_010318813.3	4	23.946	1	20	2664	2683	AGCCAAAUGUGGAGCUCGAU	:. .::: .::::::::::	UUUUGGCUAUACAUUUGGCU	Cleavage	PREDICTED: Solanum lycopersicum probable galacturonosyltransferase 13 (LOC101247095), transcript variant X2, mRNA	1
milR010-3p	XM_004233329.4	4	23.946	1	20	2668	2687	AGCCAAAUGUGGAGCUCGAU	:. .::: .::::::::::	UUUUGGCUAUACAUUUGGCU	Cleavage	PREDICTED: Solanum lycopersicum probable galacturonosyltransferase 13 (LOC101247095), transcript variant X1, mRNA	1
milR010-3p	XM_019215369.2	4	17.733	1	20	1290	1309	AGCCAAAUGUGGAGCUCGAU	:::: .::..::::::: :	CUCGAUUUCUGCAUUUGGAU	Cleavage	PREDICTED: Solanum lycopersicum uncharacterized LOC101253112 (LOC101253112), mRNA	1
milR010-3p	XR_003244813.1	4	12.055	1	20	885	904	AGCCAAAUGUGGAGCUCGAU	:.:.:: :.::::::: ::	CUUGGGCACUACAUUUGACU	Cleavage	PREDICTED: Solanum lycopersicum calpain-type cysteine protease DEK1 (LOC101266917), transcript variant X5, misc_RNA	1
[truncated: 343 more rows]
