# Supplementary material for: Identification of microRNA-like RNAs from Trichoderma asperellum DQ-1 during its interaction with tomato roots using bioinformatic analysis and high-throughput sequencing
Source: PLoS One. 2021 Jul 22;16(7):e0254808. doi: 10.1371/journal.pone.0254808 (PMC8297844; doi:10.1371/journal.pone.0254808)
Supplement: S8 Table — (XLSX) [file pone.0254808.s009.xlsx]

## Sheet: Sheet1
S8 Table. Prediction of potential transboundary milRNAs targets in tomato by psRobot
miRNA_Acc.	Score	Target_Acc.	Target_Desc.
miR166-y	Score: 2.5	XM_010322442.3	PREDICTED: Solanum lycopersicum LEAF RUST 10 DISEASE-RESISTANCE LOCUS RECEPTOR-LIKE PROTEIN KINASE-like 1.1 (LOC101247016), transcript variant X2, mRNA
miR166-y	Score: 2.5	XM_010322443.3	PREDICTED: Solanum lycopersicum LEAF RUST 10 DISEASE-RESISTANCE LOCUS RECEPTOR-LIKE PROTEIN KINASE-like 1.1 (LOC101247016), transcript variant X3, mRNA
miR166-y	Score: 1.8	XM_004245107.4	PREDICTED: Solanum lycopersicum homeobox-leucine zipper protein ATHB-15 (LOC101251205), transcript variant X2, mRNA
miR166-y	Score: 1.8	XM_010326776.3	PREDICTED: Solanum lycopersicum homeobox-leucine zipper protein ATHB-15 (LOC101251205), transcript variant X1, mRNA
miR166-y	Score: 1.8	XM_004233122.3	PREDICTED: Solanum lycopersicum homeobox-leucine zipper protein ATHB-14 (LOC101261876), transcript variant X3, mRNA
miR166-y	Score: 1.8	XM_004251090.4	PREDICTED: Solanum lycopersicum homeobox-leucine zipper protein REVOLUTA (LOC101259910), mRNA
miR166-y	Score: 1.2	XM_004252306.4	PREDICTED: Solanum lycopersicum homeobox-leucine zipper protein ATHB-15 (LOC101246802), mRNA
miR166-y	Score: 1.2	XM_004235602.4	PREDICTED: Solanum lycopersicum homeobox-leucine zipper protein ATHB-15 (LOC101257548), mRNA
miR166-y	Score: 2.5	XM_004238855.4	PREDICTED: Solanum lycopersicum LEAF RUST 10 DISEASE-RESISTANCE LOCUS RECEPTOR-LIKE PROTEIN KINASE-like 1.1 (LOC101247016), transcript variant X1, mRNA
miR166-y	Score: 1.8	XM_010317334.3	PREDICTED: Solanum lycopersicum homeobox-leucine zipper protein ATHB-14-like (LOC101268331), mRNA
miR166-y	Score: 1.8	XM_010318657.3	PREDICTED: Solanum lycopersicum homeobox-leucine zipper protein ATHB-14 (LOC101261876), transcript variant X1, mRNA
miR166-y	Score: 1.8	XM_010318658.3	PREDICTED: Solanum lycopersicum homeobox-leucine zipper protein ATHB-14 (LOC101261876), transcript variant X2, mRNA
miR166-x	Score: 2.2	XM_010321237.1	PREDICTED: Solanum lycopersicum receptor kinase-like protein Xa21 (LOC104646782), mRNA
miR396-x	Score: 2.2	XM_004241479.2	PREDICTED: Solanum lycopersicum BTB/POZ and TAZ domain-containing protein 1-like (LOC101263123), mRNA
miR396-x	Score: 1.5	NM_001246974.2	Solanum lycopersicum DNA cytosine 5-methyltransferase-like (DRM5), mRNA
miR396-x	Score: 2.2	XM_004241796.4	PREDICTED: Solanum lycopersicum transmembrane 9 superfamily member 1-like (LOC101256683), mRNA
miR396-x	Score: 1.8	NM_001247395.2	Solanum lycopersicum cysteine protease TDI-65 (SlCYP1), mRNA
miR396-x	Score: 2.5	XM_010320399.3	PREDICTED: Solanum lycopersicum heat shock 70 kDa protein 5 (LOC101255185), mRNA
miR396-x	Score: 2.5	NM_001247551.2	Solanum lycopersicum ribonuclease E (LOC100136876), mRNA
miR396-x	Score: 2.5	XM_026030535.1	PREDICTED: Solanum lycopersicum agamous-like MADS-box protein AGL97 (LOC104647560), mRNA
miR396-x	Score: 2.0	XM_004243148.3	PREDICTED: Solanum lycopersicum probable glutathione S-transferase (LOC101245181), mRNA
miR396-x	Score: 2.5	XM_026031107.1	PREDICTED: Solanum lycopersicum putative acyl-activating enzyme 19 (LOC101250338), transcript variant X26, mRNA
miR396-x	Score: 2.5	NM_001324110.1	Solanum lycopersicum uncharacterized LOC101252606 (LOC101252606), mRNA
miR396-x	Score: 2.5	XM_026031366.1	PREDICTED: Solanum lycopersicum pentatricopeptide repeat-containing protein At5g55840-like (LOC101263217), mRNA
miR396-x	Score: 2.5	XM_004244173.4	PREDICTED: Solanum lycopersicum uncharacterized LOC101252606 (LOC101252606), transcript variant X1, mRNA
miR396-x	Score: 1.8	NM_001329878.1	Solanum lycopersicum peptidyl-prolyl cis-trans isomerase CYP40-like (LOC101244531), mRNA
miR396-x	Score: 2.2	NR_130090.1	Solanum lycopersicum microRNA MIR396a (MIR396a), microRNA
miR396-x	Score: 1.5	NR_130103.1	Solanum lycopersicum microRNA MIR396b (MIR396b), microRNA
miR396-x	Score: 2.5	XM_004228298.2	PREDICTED: Solanum lycopersicum peroxidase N (LOC101260463), mRNA
miR396-x	Score: 2.5	XM_026031808.1	PREDICTED: Solanum lycopersicum uncharacterized LOC101252606 (LOC101252606), transcript variant X3, mRNA
miR396-x	Score: 2.5	XM_010323466.3	PREDICTED: Solanum lycopersicum ubiquitin-activating enzyme E1 1 (LOC101245462), transcript variant X2, mRNA
miR396-x	Score: 2.5	XM_004245897.4	PREDICTED: Solanum lycopersicum pentatricopeptide repeat-containing protein At1g31920 (LOC101257993), mRNA
miR396-x	Score: 2.5	XM_004247008.4	PREDICTED: Solanum lycopersicum anthocyanidin 3-O-glucosyltransferase (LOC101244316), mRNA
miR396-x	Score: 2.2	XM_004231565.3	PREDICTED: Solanum lycopersicum uncharacterized LOC101257617 (LOC101257617), transcript variant X1, mRNA
miR396-x	Score: 2.0	XM_004231824.4	PREDICTED: Solanum lycopersicum zingipain-2-like (LOC101246103), mRNA
miR396-x	Score: 2.5	XM_010326059.3	PREDICTED: Solanum lycopersicum uncharacterized LOC101252606 (LOC101252606), transcript variant X2, mRNA
miR396-x	Score: 2.2	XM_004249065.4	PREDICTED: Solanum lycopersicum DNA (cytosine-5)-methyltransferase DRM1 (LOC101261277), mRNA
miR396-x	Score: 2.5	XM_004250361.4	PREDICTED: Solanum lycopersicum putative late blight resistance protein homolog R1B-16 (LOC101249231), mRNA
miR396-x	Score: 2.5	XM_004233698.3	PREDICTED: Solanum lycopersicum F-box protein SKIP23-like (LOC101266597), mRNA
miR396-x	Score: 2.5	XM_004233817.4	PREDICTED: Solanum lycopersicum uncharacterized LOC101258918 (LOC101258918), transcript variant X2, mRNA
miR396-x	Score: 2.2	XM_004233923.4	PREDICTED: Solanum lycopersicum sugar transporter ERD6-like 6 (LOC101248943), mRNA
miR396-x	Score: 2.0	XM_010328291.3	PREDICTED: Solanum lycopersicum transcription factor bHLH125-like (LOC101254030), transcript variant X1, mRNA
miR396-x	Score: 2.0	XM_010328292.3	PREDICTED: Solanum lycopersicum transcription factor bHLH125-like (LOC101254030), transcript variant X2, mRNA
miR396-x	Score: 2.2	XM_004252707.4	PREDICTED: Solanum lycopersicum scopoletin glucosyltransferase (LOC101260915), transcript variant X1, mRNA
miR396-x	Score: 2.2	XM_004252708.4	PREDICTED: Solanum lycopersicum scopoletin glucosyltransferase (LOC101260915), transcript variant X3, mRNA
miR396-x	Score: 2.5	XM_010314795.3	PREDICTED: Solanum lycopersicum eukaryotic translation initiation factor 2D (LOC101256449), transcript variant X1, mRNA
miR396-x	Score: 2.5	XM_010314796.3	PREDICTED: Solanum lycopersicum eukaryotic translation initiation factor 2D (LOC101256449), transcript variant X2, mRNA
miR396-x	Score: 2.2	XM_010316304.3	PREDICTED: Solanum lycopersicum scopoletin glucosyltransferase (LOC101260915), transcript variant X2, mRNA
miR396-x	Score: 2.2	XM_010317391.2	PREDICTED: Solanum lycopersicum uncharacterized LOC101257617 (LOC101257617), transcript variant X2, mRNA
miR396-x	Score: 2.5	XM_010317540.2	PREDICTED: Solanum lycopersicum ribonuclease E (LOC100136876), transcript variant X1, mRNA
miR396-x	Score: 2.5	XM_010317541.3	PREDICTED: Solanum lycopersicum ribonuclease E (LOC100136876), transcript variant X2, mRNA
miR396-x	Score: 2.5	XM_010317542.3	PREDICTED: Solanum lycopersicum ribonuclease E (LOC100136876), transcript variant X3, mRNA
miR396-x	Score: 2.5	XM_004240368.4	PREDICTED: Solanum lycopersicum ubiquitin-activating enzyme E1 1 (LOC101245462), transcript variant X1, mRNA
miR396-x	Score: 2.0	XM_004240729.1	PREDICTED: Solanum lycopersicum uncharacterized LOC101255598 (LOC101255598), mRNA
miR396-x	Score: 2.5	XM_010318599.3	PREDICTED: Solanum lycopersicum uncharacterized LOC101258918 (LOC101258918), transcript variant X1, mRNA
miR396-x	Score: 2.5	XM_010318600.3	PREDICTED: Solanum lycopersicum uncharacterized LOC101258918 (LOC101258918), transcript variant X4, mRNA
miR396-x	Score: 2.5	XM_026028026.1	PREDICTED: Solanum lycopersicum eukaryotic translation initiation factor 2D (LOC101256449), transcript variant X3, mRNA
miR396-x	Score: 2.5	XM_026029340.1	PREDICTED: Solanum lycopersicum uncharacterized LOC101258918 (LOC101258918), transcript variant X3, mRNA
miR396-x	Score: 2.2	XR_183399.3	PREDICTED: Solanum lycopersicum uncharacterized LOC101248470 (LOC101248470), ncRNA
miR319-y	Score: 2.0	NR_130077.1	Solanum lycopersicum microRNA MIR319b (MIR319b), microRNA
miR319-y	Score: 2.5	NR_130078.1	Solanum lycopersicum microRNA MIR319c (MIR319c), microRNA
miR319-y	Score: 2.5	XR_739010.3	PREDICTED: Solanum lycopersicum uncharacterized LOC104645136 (LOC104645136), ncRNA
miR319-y	Score: 2.5	XR_742876.3	PREDICTED: Solanum lycopersicum microRNA miR319a/b precursor (LOC104648942), ncRNA
miR398-x	Score: 2.0	XM_026030363.1	PREDICTED: Solanum lycopersicum probable protein phosphatase 2C 75 (LOC101268450), transcript variant X3, mRNA
miR398-x	Score: 2.5	XM_026031268.1	PREDICTED: Solanum lycopersicum uncharacterized LOC101257172 (LOC101257172), transcript variant X3, mRNA
miR398-x	Score: 2.5	XM_004244417.4	PREDICTED: Solanum lycopersicum AIG2-like protein D (LOC101258172), mRNA
miR398-x	Score: 2.5	XM_010323066.3	PREDICTED: Solanum lycopersicum uncharacterized LOC101257172 (LOC101257172), transcript variant X2, mRNA
miR398-x	Score: 2.5	XM_010324727.3	PREDICTED: Solanum lycopersicum protease Do-like 2, chloroplastic (LOC101258381), transcript variant X1, mRNA
miR398-x	Score: 2.5	XM_004230416.3	PREDICTED: Solanum lycopersicum ATP phosphoribosyltransferase 2, chloroplastic (LOC101245890), mRNA
miR398-x	Score: 2.0	XM_004234100.4	PREDICTED: Solanum lycopersicum probable protein phosphatase 2C 75 (LOC101268450), transcript variant X2, mRNA
miR398-x	Score: 2.5	XM_004236452.4	PREDICTED: Solanum lycopersicum DNAJ protein JJJ1 homolog (LOC101268858), mRNA
miR398-x	Score: 2.5	XM_004239720.4	PREDICTED: Solanum lycopersicum uncharacterized LOC101257172 (LOC101257172), transcript variant X1, mRNA
miR398-x	Score: 2.5	XM_004239884.3	PREDICTED: Solanum lycopersicum 30S ribosomal protein S31, chloroplastic (LOC101254999), mRNA
miR398-x	Score: 2.0	XM_010319160.3	PREDICTED: Solanum lycopersicum probable protein phosphatase 2C 75 (LOC101268450), transcript variant X1, mRNA
miR398-x	Score: 2.5	XR_742892.2	PREDICTED: Solanum lycopersicum uncharacterized LOC104648954 (LOC104648954), ncRNA
miR5658-x	Score: 2.5	NM_001246878.2	Solanum lycopersicum Knotted 1 (TKn1) (KN1), mRNA
miR5658-x	Score: 1.5	NM_001246902.2	Solanum lycopersicum TCP transcription factor 24 (TCP24), mRNA
miR5658-x	Score: 2.5	NM_001246902.2	Solanum lycopersicum TCP transcription factor 24 (TCP24), mRNA
miR5658-x	Score: 1.5	XM_004241532.4	PREDICTED: Solanum lycopersicum myb-related protein 306-like (LOC101253907), mRNA
miR5658-x	Score: 1.0	NM_001246948.2	Solanum lycopersicum receptor-like protein kinase (PRK2), mRNA
miR5658-x	Score: 2.0	NM_001246951.1	Solanum lycopersicum C-4 methyl sterol oxidase (LOC100736533), mRNA
miR5658-x	Score: 2.0	XM_026030038.1	PREDICTED: Solanum lycopersicum pentatricopeptide repeat-containing protein At4g21065-like (LOC101245194), transcript variant X2, mRNA
miR5658-x	Score: 2.0	NM_001246986.2	Solanum lycopersicum mitogen-activated protein kinase 16 (MAPK16), mRNA
miR5658-x	Score: 2.0	XM_026030042.1	PREDICTED: Solanum lycopersicum pentatricopeptide repeat-containing protein At4g21065-like (LOC101245194), transcript variant X4, mRNA
miR5658-x	Score: 2.5	XM_010319930.3	PREDICTED: Solanum lycopersicum protein trichome birefringence-like 33 (LOC101254673), mRNA
miR5658-x	Score: 2.0	XM_026030045.1	PREDICTED: Solanum lycopersicum pentatricopeptide repeat-containing protein At4g21065-like (LOC101245194), transcript variant X5, mRNA
miR5658-x	Score: 2.0	XM_026030048.1	PREDICTED: Solanum lycopersicum pentatricopeptide repeat-containing protein At4g21065-like (LOC101245194), transcript variant X7, mRNA
miR5658-x	Score: 2.0	XM_026030050.1	PREDICTED: Solanum lycopersicum pentatricopeptide repeat-containing protein At4g21065-like (LOC101245194), transcript variant X8, mRNA
miR5658-x	Score: 2.0	XM_026030051.1	PREDICTED: Solanum lycopersicum pentatricopeptide repeat-containing protein At4g21065-like (LOC101245194), transcript variant X9, mRNA
miR5658-x	Score: 2.0	XM_026030053.1	PREDICTED: Solanum lycopersicum pentatricopeptide repeat-containing protein At4g21065-like (LOC101245194), transcript variant X11, mRNA
miR5658-x	Score: 2.0	XM_026030054.1	PREDICTED: Solanum lycopersicum pentatricopeptide repeat-containing protein At4g21065-like (LOC101245194), transcript variant X12, mRNA
miR5658-x	Score: 2.5	NM_001247037.2	Solanum lycopersicum TCP transcription factor 13 (TCP13), mRNA
miR5658-x	Score: 2.0	NM_001247037.2	Solanum lycopersicum TCP transcription factor 13 (TCP13), mRNA
miR5658-x	Score: 1.5	NM_001247046.1	Solanum lycopersicum transcription factor (THM27), mRNA
miR5658-x	Score: 2.5	XM_004241693.4	PREDICTED: Solanum lycopersicum transcription factor bHLH68 (LOC101250810), transcript variant X1, mRNA
miR5658-x	Score: 2.5	XM_004241694.4	PREDICTED: Solanum lycopersicum transcription factor bHLH68 (LOC101250810), transcript variant X2, mRNA
miR5658-x	Score: 2.5	XM_004241708.4	PREDICTED: Solanum lycopersicum probable transcription factor KAN2 (LOC101255801), transcript variant X1, mRNA
miR5658-x	Score: 2.0	XM_004241708.4	PREDICTED: Solanum lycopersicum probable transcription factor KAN2 (LOC101255801), transcript variant X1, mRNA
miR5658-x	Score: 2.5	XM_004241721.4	PREDICTED: Solanum lycopersicum endoglucanase 16 (LOC101259852), mRNA
miR5658-x	Score: 1.5	NM_001247122.1	Solanum lycopersicum dehydroquinate dehydratase/shikimate:NADP oxidoreductase (LOC543548), transcript variant 1, mRNA
miR5658-x	Score: 2.5	XM_004241766.4	PREDICTED: Solanum lycopersicum proteinaceous RNase P 1, chloroplastic/mitochondrial (LOC101247626), transcript variant X1, mRNA
miR5658-x	Score: 1.2	XM_026030119.1	PREDICTED: Solanum lycopersicum DNA excision repair protein ERCC-1 (LOC101261110), transcript variant X2, mRNA
miR5658-x	Score: 2.5	XM_004241781.4	PREDICTED: Solanum lycopersicum receptor homology region, transmembrane domain- and RING domain-containing protein 2 (LOC101252295), mRNA
miR5658-x	Score: 2.0	NM_001247143.1	Solanum lycopersicum compound inflorescence (S), mRNA
miR5658-x	Score: 2.5	XM_004241787.4	PREDICTED: Solanum lycopersicum uncharacterized LOC101254103 (LOC101254103), transcript variant X1, mRNA
miR5658-x	Score: 2.5	NM_001247145.2	Solanum lycopersicum TSW12 protein (TSW12), mRNA
miR5658-x	Score: 2.5	XM_004241805.4	PREDICTED: Solanum lycopersicum phospholipid-transporting ATPase 6 (LOC101259344), mRNA
miR5658-x	Score: 1.2	NM_001247194.2	Solanum lycopersicum CBF1 protein (CBF1), mRNA
miR5658-x	Score: 2.5	XM_010320126.3	PREDICTED: Solanum lycopersicum pumilio homolog 5 (LOC101263093), transcript variant X1, mRNA
miR5658-x	Score: 2.0	NM_001247206.2	Solanum lycopersicum SKIP5-like protein (LOC543829), mRNA
miR5658-x	Score: 2.5	XM_010320140.3	PREDICTED: Solanum lycopersicum (R)-mandelonitrile lyase-like (LOC101250204), mRNA
miR5658-x	Score: 1.5	XM_004241874.4	PREDICTED: Solanum lycopersicum reticulon-like protein B22 (LOC101253796), transcript variant X2, mRNA
miR5658-x	Score: 2.0	NM_001247250.1	Solanum lycopersicum lateral suppressor protein (Ls), mRNA
miR5658-x	Score: 2.5	XM_004241892.4	PREDICTED: Solanum lycopersicum serine/threonine protein phosphatase 2A 55 kDa regulatory subunit B beta isoform (LOC101260240), mRNA
miR5658-x	Score: 2.0	XM_004241931.4	PREDICTED: Solanum lycopersicum uncharacterized LOC101246541 (LOC101246541), mRNA
miR5658-x	Score: 1.2	XM_010320193.3	PREDICTED: Solanum lycopersicum transcription factor MYB26-like (LOC101255286), mRNA
miR5658-x	Score: 2.5	XM_010320197.3	PREDICTED: Solanum lycopersicum protein indeterminate-domain 7 (LOC101264502), transcript variant X3, mRNA
miR5658-x	Score: 2.0	XM_004241943.4	PREDICTED: Solanum lycopersicum homeobox-leucine zipper protein HAT4 (LOC101249931), mRNA
miR5658-x	Score: 2.0	NM_001247304.2	Solanum lycopersicum HD-ZIP protein (THOM1), mRNA
miR5658-x	Score: 2.5	XM_004241978.4	PREDICTED: Solanum lycopersicum uncharacterized LOC101260545 (LOC101260545), mRNA
miR5658-x	Score: 2.5	XM_026030223.1	PREDICTED: Solanum lycopersicum protein indeterminate-domain 7 (LOC101264502), transcript variant X2, mRNA
miR5658-x	Score: 2.5	XM_010320237.3	PREDICTED: Solanum lycopersicum uncharacterized LOC101260805 (LOC101260805), transcript variant X1, mRNA
miR5658-x	Score: 2.5	XM_010320238.3	PREDICTED: Solanum lycopersicum uncharacterized LOC101260805 (LOC101260805), transcript variant X2, mRNA
miR5658-x	Score: 2.5	XM_026030253.1	PREDICTED: Solanum lycopersicum pumilio homolog 5 (LOC101263093), transcript variant X3, mRNA
miR5658-x	Score: 0.5	NM_001247371.2	Solanum lycopersicum myb-related transcription factor (THM16), mRNA
miR5658-x	Score: 2.2	XM_004242062.4	PREDICTED: Solanum lycopersicum protein FAF-like, chloroplastic (LOC101263422), mRNA
miR5658-x	Score: 1.5	NM_001247383.2	Solanum lycopersicum TBG5 protein (TBG5), transcript variant 1, mRNA
miR5658-x	Score: 2.0	XM_004242094.4	PREDICTED: Solanum lycopersicum mitochondrial phosphate carrier protein 3, mitochondrial-like (LOC101248493), mRNA
miR5658-x	Score: 2.5	XM_010320320.3	PREDICTED: Solanum lycopersicum HBS1-like protein (LOC101264306), transcript variant X1, mRNA
miR5658-x	Score: 2.5	XM_010320321.3	PREDICTED: Solanum lycopersicum HBS1-like protein (LOC101264306), transcript variant X3, mRNA
miR5658-x	Score: 2.5	XM_010320322.3	PREDICTED: Solanum lycopersicum HBS1-like protein (LOC101264306), transcript variant X4, mRNA
miR5658-x	Score: 2.5	XM_010320323.3	PREDICTED: Solanum lycopersicum HBS1-like protein (LOC101264306), transcript variant X5, mRNA
miR5658-x	Score: 2.0	NM_001247416.1	Solanum lycopersicum self-pruning G-box protein (SPGB), mRNA
miR5658-x	Score: 2.0	NM_001247416.1	Solanum lycopersicum self-pruning G-box protein (SPGB), mRNA
miR5658-x	Score: 2.5	XM_026030307.1	PREDICTED: Solanum lycopersicum uncharacterized LOC104646406 (LOC104646406), mRNA
miR5658-x	Score: 2.5	NM_001247427.3	Solanum lycopersicum cullin 4 (cul4), mRNA
miR5658-x	Score: 2.5	XM_004242190.4	PREDICTED: Solanum lycopersicum berberine bridge enzyme-like 28 (LOC101254601), mRNA
miR5658-x	Score: 2.0	NM_001247461.1	Solanum lycopersicum FAS protein (LOC100191118), mRNA
miR5658-x	Score: 2.5	XM_004242212.4	PREDICTED: Solanum lycopersicum protein BEARSKIN2 (LOC101261423), mRNA
miR5658-x	Score: 2.5	XM_026030356.1	PREDICTED: Solanum lycopersicum cold-responsive protein kinase 1 (LOC101260794), transcript variant X1, mRNA
miR5658-x	Score: 2.5	XM_026030357.1	PREDICTED: Solanum lycopersicum cold-responsive protein kinase 1 (LOC101260794), transcript variant X2, mRNA
miR5658-x	Score: 2.5	NM_001247486.2	Solanum lycopersicum phospho-2-dehydro-3-deoxyheptonate aldolase (LOC544152), mRNA
miR5658-x	Score: 2.5	XM_004242242.4	PREDICTED: Solanum lycopersicum protein MKS1-like (LOC101249467), mRNA
miR5658-x	Score: 1.8	XM_026030366.1	PREDICTED: Solanum lycopersicum pentatricopeptide repeat-containing protein At5g40400 (LOC101256354), transcript variant X5, mRNA
miR5658-x	Score: 1.8	XM_026030367.1	PREDICTED: Solanum lycopersicum pentatricopeptide repeat-containing protein At5g40400 (LOC101256354), transcript variant X6, mRNA
miR5658-x	Score: 1.8	XM_026030368.1	PREDICTED: Solanum lycopersicum pentatricopeptide repeat-containing protein At5g40400 (LOC101256354), transcript variant X14, mRNA
miR5658-x	Score: 1.8	XM_026030369.1	PREDICTED: Solanum lycopersicum pentatricopeptide repeat-containing protein At5g40400 (LOC101256354), transcript variant X16, mRNA
miR5658-x	Score: 1.8	XM_026030370.1	PREDICTED: Solanum lycopersicum pentatricopeptide repeat-containing protein At5g40400 (LOC101256354), transcript variant X19, mRNA
miR5658-x	Score: 1.8	XM_026030371.1	PREDICTED: Solanum lycopersicum pentatricopeptide repeat-containing protein At5g40400 (LOC101256354), transcript variant X21, mRNA
miR5658-x	Score: 1.8	XM_026030372.1	PREDICTED: Solanum lycopersicum pentatricopeptide repeat-containing protein At5g40400 (LOC101256354), transcript variant X22, mRNA
miR5658-x	Score: 1.8	XM_026030373.1	PREDICTED: Solanum lycopersicum pentatricopeptide repeat-containing protein At5g40400 (LOC101256354), transcript variant X24, mRNA
miR5658-x	Score: 1.8	XM_026030374.1	PREDICTED: Solanum lycopersicum pentatricopeptide repeat-containing protein At5g40400 (LOC101256354), transcript variant X25, mRNA
miR5658-x	Score: 1.2	XM_026030378.1	PREDICTED: Solanum lycopersicum uncharacterized LOC101267838 (LOC101267838), transcript variant X2, mRNA
miR5658-x	Score: 2.5	XM_004242283.3	PREDICTED: Solanum lycopersicum protein trichome birefringence-like 10 (LOC101251789), mRNA
miR5658-x	Score: 1.5	NM_001247538.1	Solanum lycopersicum aminodeoxychorismate synthase/glutamine amidotransferase (LOC543912), mRNA
miR5658-x	Score: 2.5	XM_004242311.4	PREDICTED: Solanum lycopersicum transcription factor MYB13-like (LOC101260654), mRNA
miR5658-x	Score: 1.5	XM_026030417.1	PREDICTED: Solanum lycopersicum translation factor GUF1 homolog, chloroplastic (LOC101249451), transcript variant X1, mRNA
miR5658-x	Score: 2.5	XM_004242376.4	PREDICTED: Solanum lycopersicum serine/threonine-protein kinase MHK (LOC101253697), transcript variant X1, mRNA
miR5658-x	Score: 1.2	XM_010320525.3	PREDICTED: Solanum lycopersicum DNA excision repair protein ERCC-1 (LOC101261110), transcript variant X3, mRNA
miR5658-x	Score: 1.5	XM_026030452.1	PREDICTED: Solanum lycopersicum putative RING-H2 finger protein ATL71 (LOC112941252), mRNA
miR5658-x	Score: 2.5	XM_010320547.3	PREDICTED: Solanum lycopersicum protein LEO1 homolog (LOC101254888), transcript variant X2, mRNA
miR5658-x	Score: 2.5	NM_001247633.1	Solanum lycopersicum NIM1-like protein 1 (NML1), mRNA
miR5658-x	Score: 2.5	XM_026030505.1	PREDICTED: Solanum lycopersicum replication protein A 70 kDa DNA-binding subunit B-like (LOC104648820), transcript variant X5, mRNA
miR5658-x	Score: 2.0	NM_001247670.2	Solanum lycopersicum bell-like homeodomain protein 2 (BL2), transcript variant 2, mRNA
miR5658-x	Score: 2.5	XM_004242519.4	PREDICTED: Solanum lycopersicum lysosomal Pro-X carboxypeptidase (LOC101259262), mRNA
miR5658-x	Score: 2.2	XM_010320676.3	PREDICTED: Solanum lycopersicum serine/threonine-protein kinase ATM (LOC101253578), transcript variant X2, mRNA
miR5658-x	Score: 1.5	XM_004242544.4	PREDICTED: Solanum lycopersicum probable cyclic nucleotide-gated ion channel 5 (LOC101267716), transcript variant X1, mRNA
miR5658-x	Score: 2.5	XM_010320683.2	PREDICTED: Solanum lycopersicum uncharacterized LOC101254472 (LOC101254472), transcript variant X2, mRNA
miR5658-x	Score: 2.5	XM_010320684.2	PREDICTED: Solanum lycopersicum uncharacterized LOC101254472 (LOC101254472), transcript variant X3, mRNA
miR5658-x	Score: 1.5	XM_004242592.4	PREDICTED: Solanum lycopersicum HD domain-containing protein 2 (LOC101257084), transcript variant X2, mRNA
miR5658-x	Score: 2.0	XM_004242592.4	PREDICTED: Solanum lycopersicum HD domain-containing protein 2 (LOC101257084), transcript variant X2, mRNA
miR5658-x	Score: 2.0	XM_004242612.4	PREDICTED: Solanum lycopersicum SMAX1-like protein (LOC101262825), mRNA
miR5658-x	Score: 2.2	NM_001247839.2	Solanum lycopersicum TCTR2 protein (TCTR2), mRNA
miR5658-x	Score: 2.5	XM_010320798.3	PREDICTED: Solanum lycopersicum flowering time control protein FCA (LOC101267262), mRNA
miR5658-x	Score: 2.2	XM_004242680.4	PREDICTED: Solanum lycopersicum RING-H2 finger protein ATL43 (LOC101257278), mRNA
miR5658-x	Score: 2.0	NM_001247878.2	Solanum lycopersicum beta-tubulin (TUB), mRNA
miR5658-x	Score: 2.5	XM_004242692.4	PREDICTED: Solanum lycopersicum uncharacterized LOC101261040 (LOC101261040), mRNA
miR5658-x	Score: 2.0	XM_004242692.4	PREDICTED: Solanum lycopersicum uncharacterized LOC101261040 (LOC101261040), mRNA
miR5658-x	Score: 2.5	XM_026030667.1	PREDICTED: Solanum lycopersicum delta(12)-fatty-acid desaturase FAD2-like (LOC101256767), mRNA
miR5658-x	Score: 2.0	NM_001247904.2	Solanum lycopersicum allene oxide synthase (aos), mRNA
miR5658-x	Score: 2.5	XM_026030694.1	PREDICTED: Solanum lycopersicum beta-taxilin (LOC101263108), transcript variant X1, mRNA
miR5658-x	Score: 2.0	XM_004242784.3	PREDICTED: Solanum lycopersicum uncharacterized LOC101264025 (LOC101264025), transcript variant X1, mRNA
miR5658-x	Score: 2.0	XM_004242795.4	PREDICTED: Solanum lycopersicum cadmium/zinc-transporting ATPase HMA3-like (LOC101267322), transcript variant X2, mRNA
miR5658-x	Score: 1.0	XM_004242852.4	PREDICTED: Solanum lycopersicum probable pectinesterase/pectinesterase inhibitor 13 (LOC101260834), mRNA
miR5658-x	Score: 2.5	XM_004242852.4	PREDICTED: Solanum lycopersicum probable pectinesterase/pectinesterase inhibitor 13 (LOC101260834), mRNA
miR5658-x	Score: 2.5	NM_001279091.2	Solanum lycopersicum L-lactate dehydrogenase (ldh2), mRNA
miR5658-x	Score: 2.5	NM_001279164.1	Solanum lycopersicum IAA33 (LOC101055554), mRNA
miR5658-x	Score: 2.5	NM_001279235.2	Solanum lycopersicum DNA polymerase alpha catalytic subunit (DNApolalpha), mRNA
miR5658-x	Score: 1.0	XM_004242920.4	PREDICTED: Solanum lycopersicum transcription factor MYBS3-like (LOC101265743), mRNA
miR5658-x	Score: 2.0	XM_004242920.4	PREDICTED: Solanum lycopersicum transcription factor MYBS3-like (LOC101265743), mRNA
miR5658-x	Score: 2.5	NM_001279249.1	Solanum lycopersicum small auxin-up protein 58 (LOC101055583), mRNA
miR5658-x	Score: 2.5	NM_001279255.1	Solanum lycopersicum small auxin-up protein 81 (LOC101055584), mRNA
miR5658-x	Score: 2.5	NM_001279264.1	Solanum lycopersicum golden1-like protein (GLK1), mRNA
miR5658-x	Score: 2.5	NM_001279337.2	Solanum lycopersicum WRKY transcription factor 30 (SlWRKY30), mRNA
miR5658-x	Score: 2.5	NM_001279339.1	Solanum lycopersicum protein argonaute 10 (AGO10), mRNA
miR5658-x	Score: 2.0	NM_001279345.1	Solanum lycopersicum bell-like homeodomain protein 3 (BL3), mRNA
miR5658-x	Score: 1.0	NM_001279345.1	Solanum lycopersicum bell-like homeodomain protein 3 (BL3), mRNA
miR5658-x	Score: 2.2	NM_001279346.2	Solanum lycopersicum knotted homeodomain protein 4 (KN4), mRNA
miR5658-x	Score: 2.2	XM_026030824.1	PREDICTED: Solanum lycopersicum F-box protein At5g39450 (LOC101259331), transcript variant X3, mRNA
miR5658-x	Score: 1.5	NM_001287768.1	Solanum lycopersicum expression of terpenoids 1 (LOC101251254), mRNA
miR5658-x	Score: 1.5	NM_001287791.1	Solanum lycopersicum Argonaute 3 (AGO3), mRNA
miR5658-x	Score: 2.5	XM_010321147.3	PREDICTED: Solanum lycopersicum transcription factor MYB106-like (LOC101266506), mRNA
miR5658-x	Score: 1.0	XM_010321152.2	PREDICTED: Solanum lycopersicum uncharacterized LOC101267399 (LOC101267399), mRNA
miR5658-x	Score: 2.0	XM_026030850.1	PREDICTED: Solanum lycopersicum phosphatidate phosphatase PAH2-like (LOC101261812), transcript variant X2, mRNA
miR5658-x	Score: 2.0	XM_026030851.1	PREDICTED: Solanum lycopersicum phosphatidate phosphatase PAH2-like (LOC101261812), transcript variant X3, mRNA
miR5658-x	Score: 2.0	XM_026030852.1	PREDICTED: Solanum lycopersicum phosphatidate phosphatase PAH2-like (LOC101261812), transcript variant X5, mRNA
miR5658-x	Score: 1.5	XM_004243150.4	PREDICTED: Solanum lycopersicum leucine-rich repeat receptor-like serine/threonine-protein kinase At1g17230 (LOC101246069), transcript variant X1, mRNA
miR5658-x	Score: 2.5	XM_004243157.4	PREDICTED: Solanum lycopersicum carbohydrate-binding X8 domain-containing protein (LOC101248119), mRNA
miR5658-x	Score: 2.0	NM_001306138.1	Solanum lycopersicum ADP, ATP carrier protein, mitochondrial-like (LOC104644740), mRNA
miR5658-x	Score: 0.5	XM_004243218.4	PREDICTED: Solanum lycopersicum ATP-dependent zinc metalloprotease FTSH 2, chloroplastic (LOC101266739), transcript variant X1, mRNA
miR5658-x	Score: 2.0	XM_026030910.1	PREDICTED: Solanum lycopersicum uncharacterized LOC101248099 (LOC101248099), partial mRNA
miR5658-x	Score: 2.5	XM_026030928.1	PREDICTED: Solanum lycopersicum uncharacterized LOC112941442 (LOC112941442), mRNA
miR5658-x	Score: 1.5	NM_001308553.1	Solanum lycopersicum filament-like plant protein (LOC543699), mRNA
miR5658-x	Score: 2.0	NM_001309183.1	Solanum lycopersicum methylcrotonoyl-CoA carboxylase subunit alpha, mitochondrial (LOC543993), mRNA
miR5658-x	Score: 2.5	XM_026030959.1	PREDICTED: Solanum lycopersicum disease resistance protein RRS1-like (LOC112941466), mRNA
miR5658-x	Score: 1.5	XM_010321388.3	PREDICTED: Solanum lycopersicum aminodeoxychorismate synthase/glutamine amidotransferase (LOC543912), transcript variant X1, mRNA
miR5658-x	Score: 1.0	XM_026030973.1	PREDICTED: Solanum lycopersicum uncharacterized LOC112941476 (LOC112941476), mRNA
miR5658-x	Score: 1.5	XM_010321389.3	PREDICTED: Solanum lycopersicum aminodeoxychorismate synthase/glutamine amidotransferase (LOC543912), transcript variant X2, mRNA
miR5658-x	Score: 1.5	XM_010321390.3	PREDICTED: Solanum lycopersicum aminodeoxychorismate synthase/glutamine amidotransferase (LOC543912), transcript variant X3, mRNA
miR5658-x	Score: 1.0	NM_001309296.1	Solanum lycopersicum protein 108 (LOC544145), mRNA
miR5658-x	Score: 2.5	XM_010321395.3	PREDICTED: Solanum lycopersicum MLO1 protein (MLO1), transcript variant X1, mRNA
miR5658-x	Score: 2.0	XM_004243319.3	PREDICTED: Solanum lycopersicum squamosa promoter-binding-like protein 3 (LOC101248216), mRNA
miR5658-x	Score: 2.5	XM_004243351.4	PREDICTED: Solanum lycopersicum basic leucine zipper 61 (LOC101258080), mRNA
miR5658-x	Score: 2.5	NM_001310023.1	Solanum lycopersicum peroxiredoxin Q, chloroplastic (LOC101243905), transcript variant 2, mRNA
miR5658-x	Score: 2.5	NM_001310024.1	Solanum lycopersicum peroxiredoxin Q, chloroplastic (LOC101243905), transcript variant 1, mRNA
miR5658-x	Score: 1.8	XM_026031027.1	PREDICTED: Solanum lycopersicum uncharacterized LOC101257665 (LOC101257665), transcript variant X1, mRNA
miR5658-x	Score: 2.5	XM_010321440.3	PREDICTED: Solanum lycopersicum uncharacterized serine-rich protein C215.13 (LOC104646939), mRNA
miR5658-x	Score: 2.0	XM_010321474.3	PREDICTED: Solanum lycopersicum nuclear transcription factor Y subunit B-3-like (LOC104646961), mRNA
miR5658-x	Score: 1.5	NM_001316343.1	Solanum lycopersicum dehydroquinate dehydratase/shikimate:NADP oxidoreductase (LOC543548), transcript variant 2, mRNA
miR5658-x	Score: 2.0	NM_001316353.1	Solanum lycopersicum bell-like homeodomain protein 2 (BL2), transcript variant 1, mRNA
miR5658-x	Score: 2.5	NM_001317248.1	Solanum lycopersicum ABI3 protein (ABI3), mRNA
miR5658-x	Score: 2.5	NM_001317248.1	Solanum lycopersicum ABI3 protein (ABI3), mRNA
miR5658-x	Score: 1.0	NM_001317374.1	Solanum lycopersicum myb-related protein 306-like (LOC101264168), mRNA
miR5658-x	Score: 2.0	NM_001317374.1	Solanum lycopersicum myb-related protein 306-like (LOC101264168), mRNA
miR5658-x	Score: 2.2	XM_026031080.1	PREDICTED: Solanum lycopersicum putative late blight resistance protein homolog R1B-16 (LOC101265641), transcript variant X2, mRNA
miR5658-x	Score: 1.5	XM_004243478.4	PREDICTED: Solanum lycopersicum uncharacterized LOC101246360 (LOC101246360), transcript variant X1, mRNA
miR5658-x	Score: 1.5	XM_004243479.4	PREDICTED: Solanum lycopersicum uncharacterized LOC101246360 (LOC101246360), transcript variant X2, mRNA
miR5658-x	Score: 2.5	XM_010321563.2	PREDICTED: Solanum lycopersicum E3 ubiquitin protein ligase DRIP2-like (LOC104647001), mRNA
miR5658-x	Score: 2.0	NM_001319144.1	Solanum lycopersicum protein LIGHT-DEPENDENT SHORT HYPOCOTYLS 4 (LOC101253723), mRNA
miR5658-x	Score: 2.5	XM_010321568.3	PREDICTED: Solanum lycopersicum beta-taxilin (LOC101263108), transcript variant X4, mRNA
miR5658-x	Score: 1.2	NM_001319178.1	Solanum lycopersicum JA2-like (JA2L), mRNA
miR5658-x	Score: 1.5	XM_010321702.2	PREDICTED: Solanum lycopersicum putative protein TPRXL (LOC104647114), mRNA
miR5658-x	Score: 2.0	XM_010321702.2	PREDICTED: Solanum lycopersicum putative protein TPRXL (LOC104647114), mRNA
miR5658-x	Score: 1.5	XM_004243568.4	PREDICTED: Solanum lycopersicum DExH-box ATP-dependent RNA helicase DExH6 (LOC101247633), transcript variant X1, mRNA
miR5658-x	Score: 1.5	NM_001320212.1	Solanum lycopersicum serine/threonine-protein kinase AtPK1/AtPK6 (LOC101246352), mRNA
miR5658-x	Score: 2.5	NM_001320217.1	Solanum lycopersicum cyclin-dependent kinase inhibitor 1 (krp4), mRNA
miR5658-x	Score: 2.5	XM_004243600.4	PREDICTED: Solanum lycopersicum probable pectinesterase 8 (LOC101257682), mRNA
miR5658-x	Score: 2.0	NM_001320381.1	Solanum lycopersicum R2R3MYB transcription factor 117 (SlMYB117), mRNA
miR5658-x	Score: 2.5	NM_001320381.1	Solanum lycopersicum R2R3MYB transcription factor 117 (SlMYB117), mRNA
miR5658-x	Score: 1.5	NM_001320381.1	Solanum lycopersicum R2R3MYB transcription factor 117 (SlMYB117), mRNA
miR5658-x	Score: 2.5	NM_001320617.1	Solanum lycopersicum clade XIII lectin receptor kinase (LecRK), mRNA
miR5658-x	Score: 2.2	XM_026031208.1	PREDICTED: Solanum lycopersicum uncharacterized LOC104647703 (LOC104647703), transcript variant X1, mRNA
miR5658-x	Score: 2.2	XM_026031209.1	PREDICTED: Solanum lycopersicum uncharacterized LOC104647703 (LOC104647703), transcript variant X2, mRNA
miR5658-x	Score: 2.0	NM_001321024.1	Solanum lycopersicum cysteine proteinase VPE1 (SlVPE1), mRNA
miR5658-x	Score: 2.5	XM_026031234.1	PREDICTED: Solanum lycopersicum uncharacterized LOC112941581 (LOC112941581), mRNA
miR5658-x	Score: 1.5	NM_001321451.1	Solanum lycopersicum translation factor GUF1 homolog, chloroplastic (LOC101249451), mRNA
miR5658-x	Score: 2.0	NM_001322213.1	Solanum lycopersicum UBP1-associated protein 2A (LOC101255522), mRNA
miR5658-x	Score: 2.5	XM_026031312.1	PREDICTED: Solanum lycopersicum ABI3 protein (ABI3), transcript variant X1, mRNA
miR5658-x	Score: 2.5	XM_026031312.1	PREDICTED: Solanum lycopersicum ABI3 protein (ABI3), transcript variant X1, mRNA
miR5658-x	Score: 2.5	XM_026031313.1	PREDICTED: Solanum lycopersicum ABI3 protein (ABI3), transcript variant X4, mRNA
miR5658-x	Score: 2.5	XM_026031313.1	PREDICTED: Solanum lycopersicum ABI3 protein (ABI3), transcript variant X4, mRNA
miR5658-x	Score: 2.5	XM_004243943.4	PREDICTED: Solanum lycopersicum uncharacterized LOC101260742 (LOC101260742), mRNA
miR5658-x	Score: 0.5	NM_001324173.1	Solanum lycopersicum fe-S cluster assembly factor HCF101 (LOC101247293), transcript variant 1, mRNA
miR5658-x	Score: 0.5	NM_001324174.1	Solanum lycopersicum fe-S cluster assembly factor HCF101 (LOC101247293), transcript variant 2, mRNA
miR5658-x	Score: 2.0	XM_004243965.4	PREDICTED: Solanum lycopersicum probable amino acid permease 7 (LOC101267140), transcript variant X1, mRNA
miR5658-x	Score: 2.0	XM_004243977.4	PREDICTED: Solanum lycopersicum E3 ubiquitin-protein ligase At1g63170-like (LOC101245380), transcript variant X2, mRNA
miR5658-x	Score: 2.5	XM_026031353.1	PREDICTED: Solanum lycopersicum VQ motif-containing protein 20 (LOC104648103), mRNA
miR5658-x	Score: 2.5	XM_026031353.1	PREDICTED: Solanum lycopersicum VQ motif-containing protein 20 (LOC104648103), mRNA
miR5658-x	Score: 2.2	XM_010321987.3	PREDICTED: Solanum lycopersicum amino acid transporter AVT6A (LOC101250885), transcript variant X1, mRNA
miR5658-x	Score: 2.0	XM_026031376.1	PREDICTED: Solanum lycopersicum uncharacterized LOC101247127 (LOC101247127), transcript variant X1, mRNA
miR5658-x	Score: 2.0	XM_026031377.1	PREDICTED: Solanum lycopersicum uncharacterized LOC101247127 (LOC101247127), transcript variant X2, mRNA
miR5658-x	Score: 2.0	XM_010322011.3	PREDICTED: Solanum lycopersicum agamous-like MADS-box protein AGL104 (LOC101257367), transcript variant X1, mRNA
miR5658-x	Score: 2.0	XM_026031378.1	PREDICTED: Solanum lycopersicum uncharacterized LOC101247127 (LOC101247127), transcript variant X3, mRNA
miR5658-x	Score: 2.0	XM_026031379.1	PREDICTED: Solanum lycopersicum uncharacterized LOC101247127 (LOC101247127), transcript variant X10, mRNA
miR5658-x	Score: 1.0	NM_001328428.1	Solanum lycopersicum zinc finger transcription factor SlZFP2 (SlZFP2), mRNA
miR5658-x	Score: 2.5	XM_026031402.1	PREDICTED: Solanum lycopersicum glutamine--fructose-6-phosphate aminotransferase [isomerizing] 2 (LOC101258487), transcript variant X2, mRNA
miR5658-x	Score: 2.5	NM_001329117.1	Solanum lycopersicum protein kinase superfamily protein (LOC101265066), mRNA
miR5658-x	Score: 2.5	XM_004244123.4	PREDICTED: Solanum lycopersicum transcription factor bHLH123 (LOC101263532), mRNA
miR5658-x	Score: 2.5	XM_004244130.4	PREDICTED: Solanum lycopersicum universal stress protein PHOS34 (LOC101265561), mRNA
miR5658-x	Score: 2.5	XM_026031443.1	PREDICTED: Solanum lycopersicum protein ECERIFERUM 1-like (LOC101267647), transcript variant X1, mRNA
miR5658-x	Score: 1.0	NM_001329462.1	Solanum lycopersicum transcription factor EXPRESSION OF TERPENOIDS 2 (SlEOT2), mRNA
miR5658-x	Score: 2.0	NM_001329462.1	Solanum lycopersicum transcription factor EXPRESSION OF TERPENOIDS 2 (SlEOT2), mRNA
miR5658-x	Score: 1.0	XM_004244206.4	PREDICTED: Solanum lycopersicum uncharacterized LOC101262637 (LOC101262637), mRNA
miR5658-x	Score: 2.2	XM_004244319.4	PREDICTED: Solanum lycopersicum dynein light chain, cytoplasmic-like (LOC101246737), mRNA
miR5658-x	Score: 2.5	XM_004244319.4	PREDICTED: Solanum lycopersicum dynein light chain, cytoplasmic-like (LOC101246737), mRNA
miR5658-x	Score: 0.5	XM_026031527.1	PREDICTED: Solanum lycopersicum filament-like plant protein (LOC101261129), transcript variant X2, mRNA
miR5658-x	Score: 1.5	XM_010322290.3	PREDICTED: Solanum lycopersicum dehydroquinate dehydratase/shikimate:NADP oxidoreductase (LOC543548), transcript variant X1, mRNA
miR5658-x	Score: 2.5	XM_004244359.4	PREDICTED: Solanum lycopersicum probable transcription factor KAN2 (LOC101265660), transcript variant X2, mRNA
miR5658-x	Score: 2.0	NM_001345849.1	Solanum lycopersicum nucleoporin-like protein (LOC101264859), mRNA
miR5658-x	Score: 2.5	NM_001346060.1	Solanum lycopersicum ethylene-responsive transcription factor 2a (SlERFD2), transcript variant 1, mRNA
miR5658-x	Score: 2.5	NM_001346061.1	Solanum lycopersicum ethylene-responsive transcription factor 2a (SlERFD2), transcript variant 2, mRNA
miR5658-x	Score: 2.5	NM_001346062.1	Solanum lycopersicum ethylene-responsive transcription factor 2a (SlERFD2), transcript variant 3, mRNA
miR5658-x	Score: 2.5	XM_026031580.1	PREDICTED: Solanum lycopersicum proteinaceous RNase P 1, chloroplastic/mitochondrial (LOC101247626), transcript variant X2, mRNA
miR5658-x	Score: 2.5	NM_001346851.1	Solanum lycopersicum ribosomal protein L30/L7 family protein (LOC101251486), mRNA
miR5658-x	Score: 1.2	XM_004244560.4	PREDICTED: Solanum lycopersicum protein LURP-one-related 4-like (LOC101251702), mRNA
miR5658-x	Score: 1.2	XM_004244585.4	PREDICTED: Solanum lycopersicum mitochondrial inner membrane protein OXA1-like (LOC101259463), transcript variant X1, mRNA
miR5658-x	Score: 1.5	NM_001347130.1	Solanum lycopersicum polysaccharide lyase family 6 protein (LOC101244802), mRNA
miR5658-x	Score: 2.0	XM_010322488.3	PREDICTED: Solanum lycopersicum tRNA(adenine(34)) deaminase, chloroplastic (LOC101249267), mRNA
miR5658-x	Score: 2.0	XM_004244659.4	PREDICTED: Solanum lycopersicum ethylene-responsive transcription factor 2-like (LOC101256610), mRNA
miR5658-x	Score: 2.5	XM_004244659.4	PREDICTED: Solanum lycopersicum ethylene-responsive transcription factor 2-like (LOC101256610), mRNA
miR5658-x	Score: 2.5	XM_026031712.1	PREDICTED: Solanum lycopersicum tRNA 2'-phosphotransferase 1 (LOC101250158), transcript variant X2, mRNA
miR5658-x	Score: 2.0	XM_004244684.4	PREDICTED: Solanum lycopersicum B3 domain-containing protein Os03g0120900 (LOC101268890), mRNA
miR5658-x	Score: 1.0	XM_004244687.4	PREDICTED: Solanum lycopersicum probable methyltransferase PMT18 (LOC101244509), mRNA
miR5658-x	Score: 2.0	XM_004244702.3	PREDICTED: Solanum lycopersicum protein SHORT-ROOT (LOC101249840), mRNA
miR5658-x	Score: 2.5	NM_001348373.1	Solanum lycopersicum SPOROCYTELESS/NOOZLE-like protein (SPL), mRNA
miR5658-x	Score: 2.5	NM_001348373.1	Solanum lycopersicum SPOROCYTELESS/NOOZLE-like protein (SPL), mRNA
miR5658-x	Score: 2.0	NM_001348445.1	Solanum lycopersicum tetraspanin-8-like protein (LOC101258870), mRNA
miR5658-x	Score: 2.0	XM_026031770.1	PREDICTED: Solanum lycopersicum reticulon-like protein B2 (LOC101265837), mRNA
miR5658-x	Score: 1.5	NR_131334.1	Solanum lycopersicum auxin response factor 6 pseudogene (LOC100736447), non-coding RNA
miR5658-x	Score: 2.0	XM_026031781.1	PREDICTED: Solanum lycopersicum uncharacterized LOC109120536 (LOC109120536), transcript variant X1, mRNA
miR5658-x	Score: 1.5	XM_004244840.4	PREDICTED: Solanum lycopersicum uncharacterized LOC101262938 (LOC101262938), mRNA
miR5658-x	Score: 2.5	XM_004244871.4	PREDICTED: Solanum lycopersicum protein TIFY 5A-like (LOC101252609), mRNA
miR5658-x	Score: 2.5	XM_004244872.4	PREDICTED: Solanum lycopersicum protein TIFY 5A-like (LOC101252907), mRNA
miR5658-x	Score: 2.5	XM_026031811.1	PREDICTED: Solanum lycopersicum SPOROCYTELESS/NOOZLE-like protein (SPL), transcript variant X1, mRNA
miR5658-x	Score: 2.5	XM_026031811.1	PREDICTED: Solanum lycopersicum SPOROCYTELESS/NOOZLE-like protein (SPL), transcript variant X1, mRNA
miR5658-x	Score: 2.5	XM_026031828.1	PREDICTED: Solanum lycopersicum mitogen-activated protein kinase kinase kinase 18-like (LOC101262028), mRNA
miR5658-x	Score: 1.5	XM_010322715.3	PREDICTED: Solanum lycopersicum teosinte glume architecture 1 (LOC101251286), transcript variant X1, mRNA
miR5658-x	Score: 1.5	XM_010322716.3	PREDICTED: Solanum lycopersicum teosinte glume architecture 1 (LOC101251286), transcript variant X4, mRNA
miR5658-x	Score: 2.5	XM_004244971.4	PREDICTED: Solanum lycopersicum uncharacterized LOC101256695 (LOC101256695), mRNA
miR5658-x	Score: 2.0	XM_004228380.3	PREDICTED: Solanum lycopersicum photosynthetic NDH subunit of lumenal location 5, chloroplastic (LOC101263049), mRNA
miR5658-x	Score: 2.5	XM_004244994.4	PREDICTED: Solanum lycopersicum myosin-15 (LOC101265848), transcript variant X2, mRNA
miR5658-x	Score: 2.0	XM_004228438.4	PREDICTED: Solanum lycopersicum UBP1-associated protein 2A (LOC101255522), transcript variant X2, mRNA
miR5658-x	Score: 2.5	XM_004245027.4	PREDICTED: Solanum lycopersicum proline-rich receptor-like protein kinase PERK8 (LOC101251908), mRNA
miR5658-x	Score: 2.5	XM_004245030.4	PREDICTED: Solanum lycopersicum cytokinin riboside 5'-monophosphate phosphoribohydrolase LOG8 (LOC101252798), mRNA
miR5658-x	Score: 1.5	XM_004245042.4	PREDICTED: Solanum lycopersicum protein indeterminate-domain 12 (LOC101256995), mRNA
miR5658-x	Score: 2.0	XM_004228477.4	PREDICTED: Solanum lycopersicum biotin carboxylase 1, chloroplastic (LOC101267921), mRNA
miR5658-x	Score: 2.0	XM_004228512.4	PREDICTED: Solanum lycopersicum protein indeterminate-domain 5, chloroplastic-like (LOC101253219), mRNA
miR5658-x	Score: 2.5	XM_004228518.4	PREDICTED: Solanum lycopersicum putative HVA22-like protein g (LOC101255231), transcript variant X2, mRNA
miR5658-x	Score: 2.5	XM_004228518.4	PREDICTED: Solanum lycopersicum putative HVA22-like protein g (LOC101255231), transcript variant X2, mRNA
miR5658-x	Score: 2.5	XM_004228536.4	PREDICTED: Solanum lycopersicum protein SMAX1-LIKE 3 (LOC101261145), transcript variant X1, mRNA
miR5658-x	Score: 2.5	XM_004228540.4	PREDICTED: Solanum lycopersicum uncharacterized LOC101262337 (LOC101262337), transcript variant X1, mRNA
miR5658-x	Score: 1.8	XM_004245119.4	PREDICTED: Solanum lycopersicum dehydration-responsive element-binding protein 3-like (LOC101254925), mRNA
miR5658-x	Score: 2.0	XM_004245119.4	PREDICTED: Solanum lycopersicum dehydration-responsive element-binding protein 3-like (LOC101254925), mRNA
miR5658-x	Score: 2.5	XM_004228551.3	PREDICTED: Solanum lycopersicum coatomer subunit beta-1-like (LOC101265667), mRNA
miR5658-x	Score: 2.0	XM_004245128.4	PREDICTED: Solanum lycopersicum ankyrin repeat-containing protein NPR4-like (LOC101257689), mRNA
miR5658-x	Score: 2.0	XM_010323003.3	PREDICTED: Solanum lycopersicum protein disulfide-isomerase (LOC101244079), mRNA
miR5658-x	Score: 2.2	XM_004245150.4	PREDICTED: Solanum lycopersicum protein tesmin/TSO1-like CXC 4 (LOC101264540), transcript variant X1, mRNA
miR5658-x	Score: 2.5	XM_004245164.4	PREDICTED: Solanum lycopersicum proline-rich receptor-like protein kinase PERK8 (LOC101244100), mRNA
miR5658-x	Score: 2.5	XM_010323030.2	PREDICTED: Solanum lycopersicum flavin mononucleotide hydrolase 1, chloroplatic (LOC101259936), mRNA
miR5658-x	Score: 2.5	XM_004228590.4	PREDICTED: Solanum lycopersicum IRK-interacting protein (LOC101252211), mRNA
miR5658-x	Score: 2.5	XM_010323033.3	PREDICTED: Solanum lycopersicum serine/threonine protein phosphatase 2A 57 kDa regulatory subunit B' beta isoform (LOC101264630), transcript variant X2, mRNA
miR5658-x	Score: 2.0	XM_010323034.3	PREDICTED: Solanum lycopersicum zinc finger protein ZAT5-like (LOC101265240), mRNA
miR5658-x	Score: 2.0	XM_010323071.3	PREDICTED: Solanum lycopersicum protein-tyrosine-phosphatase MKP1 (LOC101258561), transcript variant X2, mRNA
miR5658-x	Score: 2.5	XM_004228686.4	PREDICTED: Solanum lycopersicum F-box protein SKIP28 (LOC101254415), mRNA
miR5658-x	Score: 2.0	XM_004228713.4	PREDICTED: Solanum lycopersicum protein XRI1-like (LOC101263636), mRNA
miR5658-x	Score: 2.0	XM_004228721.4	PREDICTED: Solanum lycopersicum pentatricopeptide repeat-containing protein At4g21065-like (LOC101245194), transcript variant X1, mRNA
miR5658-x	Score: 2.5	XM_004228816.4	PREDICTED: Solanum lycopersicum dehydration-responsive element-binding protein 1F-like (LOC101246953), mRNA
miR5658-x	Score: 1.5	XM_004245387.4	PREDICTED: Solanum lycopersicum pollen receptor-like kinase 4 (LOC101266357), mRNA
miR5658-x	Score: 1.0	XM_004228832.4	PREDICTED: Solanum lycopersicum uncharacterized protein At2g37660, chloroplastic (LOC101252214), transcript variant X2, mRNA
miR5658-x	Score: 2.2	XM_004228858.4	PREDICTED: Solanum lycopersicum protein CHROMOSOME TRANSMISSION FIDELITY 7 (LOC101260855), mRNA
miR5658-x	Score: 2.0	XM_010323186.3	PREDICTED: Solanum lycopersicum transcription repressor KAN1-like (LOC101262816), transcript variant X2, mRNA
miR5658-x	Score: 1.5	XM_010323186.3	PREDICTED: Solanum lycopersicum transcription repressor KAN1-like (LOC101262816), transcript variant X2, mRNA
miR5658-x	Score: 2.0	XM_004245426.3	PREDICTED: Solanum lycopersicum dof zinc finger protein DOF4.6-like (LOC101243807), mRNA
miR5658-x	Score: 2.5	XM_004228875.3	PREDICTED: Solanum lycopersicum G-type lectin S-receptor-like serine/threonine-protein kinase LECRK2 (LOC101265955), mRNA
miR5658-x	Score: 1.5	XM_004228884.4	PREDICTED: Solanum lycopersicum transcription repressor MYB5-like (LOC101243923), mRNA
miR5658-x	Score: 1.0	XM_004245460.4	PREDICTED: Solanum lycopersicum uncharacterized LOC101253920 (LOC101253920), mRNA
miR5658-x	Score: 2.5	XM_010323222.3	PREDICTED: Solanum lycopersicum probable WRKY transcription factor 4 (LOC104647595), mRNA
miR5658-x	Score: 2.5	XM_004228963.4	PREDICTED: Solanum lycopersicum probable serine/threonine-protein kinase DDB_G0272254 (LOC101263452), mRNA
miR5658-x	Score: 1.2	XM_004228974.4	PREDICTED: Solanum lycopersicum uncharacterized LOC101267838 (LOC101267838), transcript variant X1, mRNA
miR5658-x	Score: 2.0	XM_010323244.3	PREDICTED: Solanum lycopersicum uncharacterized LOC101254696 (LOC101254696), mRNA
miR5658-x	Score: 2.0	XM_004245511.4	PREDICTED: Solanum lycopersicum nuclear valosin-containing protein-like (LOC101244308), mRNA
miR5658-x	Score: 2.5	XM_004245514.3	PREDICTED: Solanum lycopersicum protein LURP-one-related 8-like (LOC101245190), mRNA
miR5658-x	Score: 2.0	XM_010323295.3	PREDICTED: Solanum lycopersicum 9-cis-epoxycarotenoid dioxygenase NCED6, chloroplastic (LOC101246826), mRNA
miR5658-x	Score: 2.2	XM_004245533.4	PREDICTED: Solanum lycopersicum zinc finger protein CONSTANS-LIKE 1 (LOC101251114), mRNA
miR5658-x	Score: 2.0	XM_010323404.3	PREDICTED: Solanum lycopersicum uncharacterized LOC101247127 (LOC101247127), transcript variant X4, mRNA
miR5658-x	Score: 2.0	XM_010323406.2	PREDICTED: Solanum lycopersicum uncharacterized LOC101247127 (LOC101247127), transcript variant X5, mRNA
miR5658-x	Score: 2.0	XM_010323407.3	PREDICTED: Solanum lycopersicum uncharacterized LOC101247127 (LOC101247127), transcript variant X6, mRNA
miR5658-x	Score: 2.5	XM_004229110.4	PREDICTED: Solanum lycopersicum midasin (LOC101253931), mRNA
miR5658-x	Score: 2.0	XM_010323408.3	PREDICTED: Solanum lycopersicum uncharacterized LOC101247127 (LOC101247127), transcript variant X7, mRNA
miR5658-x	Score: 2.0	XM_010323409.3	PREDICTED: Solanum lycopersicum uncharacterized LOC101247127 (LOC101247127), transcript variant X9, mRNA
miR5658-x	Score: 2.5	XM_004245592.3	PREDICTED: Solanum lycopersicum 2S sulfur-rich seed storage protein 2 (LOC101268495), mRNA
miR5658-x	Score: 1.5	XM_004245612.4	PREDICTED: Solanum lycopersicum molybdenum cofactor sulfurase (LOC101249114), mRNA
miR5658-x	Score: 2.0	XM_026032185.1	PREDICTED: Solanum lycopersicum E3 ubiquitin-protein ligase At1g63170-like (LOC101245380), transcript variant X1, mRNA
miR5658-x	Score: 0.5	XM_010323469.3	PREDICTED: Solanum lycopersicum uncharacterized LOC104647769 (LOC104647769), mRNA
miR5658-x	Score: 2.5	XM_010323472.3	PREDICTED: Solanum lycopersicum uncharacterized LOC101251095 (LOC101251095), transcript variant X1, mRNA
miR5658-x	Score: 2.5	XM_010323475.3	PREDICTED: Solanum lycopersicum uncharacterized LOC101251095 (LOC101251095), transcript variant X3, mRNA
miR5658-x	Score: 2.5	XM_010323476.3	PREDICTED: Solanum lycopersicum uncharacterized LOC101251095 (LOC101251095), transcript variant X2, mRNA
miR5658-x	Score: 2.5	XM_004245643.4	PREDICTED: Solanum lycopersicum kinesin-like protein KIN-UB (LOC101258682), mRNA
miR5658-x	Score: 2.0	XM_004245647.4	PREDICTED: Solanum lycopersicum transmembrane protein 64 (LOC101259866), mRNA
miR5658-x	Score: 1.0	XM_004229204.4	PREDICTED: Solanum lycopersicum uncharacterized protein DDB_G0271670 (LOC101257508), mRNA
miR5658-x	Score: 2.0	XM_026032196.1	PREDICTED: Solanum lycopersicum putative receptor-like protein kinase At3g47110 (LOC109118730), mRNA
miR5658-x	Score: 2.5	XM_010323477.3	PREDICTED: Solanum lycopersicum uncharacterized LOC101251095 (LOC101251095), transcript variant X5, mRNA
miR5658-x	Score: 0.8	XM_004229206.4	PREDICTED: Solanum lycopersicum uncharacterized LOC101258100 (LOC101258100), mRNA
miR5658-x	Score: 2.5	XM_004245650.4	PREDICTED: Solanum lycopersicum AT-hook motif nuclear-localized protein 1 (LOC101260750), mRNA
miR5658-x	Score: 2.5	XM_004245657.2	PREDICTED: Solanum lycopersicum IRK-interacting protein (LOC101263443), transcript variant X1, mRNA
miR5658-x	Score: 2.5	XM_004245659.4	PREDICTED: Solanum lycopersicum IRK-interacting protein (LOC101263443), transcript variant X2, mRNA
miR5658-x	Score: 1.0	XM_004229220.4	PREDICTED: Solanum lycopersicum multiple organellar RNA editing factor 3, mitochondrial (LOC101263457), mRNA
miR5658-x	Score: 1.5	XM_004229221.4	PREDICTED: Solanum lycopersicum uncharacterized transmembrane protein DDB_G0289901 (LOC101263750), mRNA
miR5658-x	Score: 2.0	XM_004245689.4	PREDICTED: Solanum lycopersicum protein YABBY 4 (LOC101247051), transcript variant X1, mRNA
miR5658-x	Score: 2.5	XM_004245716.4	PREDICTED: Solanum lycopersicum probable aspartyl protease At4g16563 (LOC101254927), mRNA
miR5658-x	Score: 2.5	XM_004245730.4	PREDICTED: Solanum lycopersicum GEM-like protein 5 (LOC101259275), mRNA
miR5658-x	Score: 2.0	XM_026032252.1	PREDICTED: Solanum lycopersicum uncharacterized LOC101262632 (LOC101262632), mRNA
miR5658-x	Score: 2.5	XM_010323579.3	PREDICTED: Solanum lycopersicum protein transport protein Sec61 subunit beta-like (LOC101245464), mRNA
miR5658-x	Score: 1.8	XM_004245786.4	PREDICTED: Solanum lycopersicum decapping nuclease DXO homolog, chloroplastic (LOC101250912), mRNA
miR5658-x	Score: 2.0	XM_010323606.2	PREDICTED: Solanum lycopersicum uncharacterized LOC104647798 (LOC104647798), mRNA
miR5658-x	Score: 1.5	XM_010323609.3	PREDICTED: Solanum lycopersicum dentin sialophosphoprotein-like (LOC104647800), mRNA
miR5658-x	Score: 2.5	XM_004245806.4	PREDICTED: Solanum lycopersicum uncharacterized LOC101256905 (LOC101256905), transcript variant X2, mRNA
miR5658-x	Score: 1.5	XM_010323649.3	PREDICTED: Solanum lycopersicum uncharacterized LOC101267123 (LOC101267123), transcript variant X2, mRNA
miR5658-x	Score: 2.5	XM_004245829.3	PREDICTED: Solanum lycopersicum protein NRT1/ PTR FAMILY 7.3 (LOC101263538), mRNA
miR5658-x	Score: 2.2	XM_004229397.4	PREDICTED: Solanum lycopersicum UPF0613 protein PB24D3.06c (LOC101258695), mRNA
miR5658-x	Score: 2.2	XM_026032321.1	PREDICTED: Solanum lycopersicum protein tesmin/TSO1-like CXC 4 (LOC101264540), transcript variant X2, mRNA
miR5658-x	Score: 2.5	XM_004245921.4	PREDICTED: Solanum lycopersicum probable E3 ubiquitin-protein ligase RHC1A (LOC101265464), transcript variant X1, mRNA
miR5658-x	Score: 2.0	XM_004245942.4	PREDICTED: Solanum lycopersicum heavy metal-associated isoprenylated plant protein 30-like (LOC101245684), mRNA
miR5658-x	Score: 2.0	XM_004245963.3	PREDICTED: Solanum lycopersicum uncharacterized zinc finger CCHC domain-containing protein At4g19190 (LOC101252617), mRNA
miR5658-x	Score: 2.5	XM_004245963.3	PREDICTED: Solanum lycopersicum uncharacterized zinc finger CCHC domain-containing protein At4g19190 (LOC101252617), mRNA
miR5658-x	Score: 2.5	XM_026032395.1	PREDICTED: Solanum lycopersicum uncharacterized LOC101256905 (LOC101256905), transcript variant X3, mRNA
miR5658-x	Score: 1.8	XM_004245983.4	PREDICTED: Solanum lycopersicum uncharacterized LOC101258477 (LOC101258477), transcript variant X1, mRNA
miR5658-x	Score: 2.0	XM_026032414.1	PREDICTED: Solanum lycopersicum protein YABBY 4 (LOC101247051), transcript variant X2, mRNA
miR5658-x	Score: 2.5	XM_026032417.1	PREDICTED: Solanum lycopersicum IRK-interacting protein (LOC101263443), transcript variant X3, mRNA
miR5658-x	Score: 2.5	XM_004229608.2	PREDICTED: Solanum lycopersicum uncharacterized LOC101254731 (LOC101254731), mRNA
miR5658-x	Score: 2.2	XM_004246026.4	PREDICTED: Solanum lycopersicum NAC domain-containing protein 79 (LOC101247148), mRNA
miR5658-x	Score: 2.5	XM_004229619.4	PREDICTED: Solanum lycopersicum glutamine--fructose-6-phosphate aminotransferase [isomerizing] 2 (LOC101258487), transcript variant X1, mRNA
miR5658-x	Score: 2.5	XM_004229647.4	PREDICTED: Solanum lycopersicum protein ECERIFERUM 1-like (LOC101267647), transcript variant X2, mRNA
miR5658-x	Score: 2.5	XM_004246100.4	PREDICTED: Solanum lycopersicum NAC domain-containing protein 7 (LOC101248904), mRNA
miR5658-x	Score: 2.0	XM_026032462.1	PREDICTED: Solanum lycopersicum probable polygalacturonase (LOC101258581), transcript variant X12, mRNA
miR5658-x	Score: 2.0	XM_026032462.1	PREDICTED: Solanum lycopersicum probable polygalacturonase (LOC101258581), transcript variant X12, mRNA
miR5658-x	Score: 2.5	XM_010324053.3	PREDICTED: Solanum lycopersicum protein kinase superfamily protein (LOC101265066), transcript variant X1, mRNA
miR5658-x	Score: 2.5	XM_010324056.3	PREDICTED: Solanum lycopersicum protein kinase superfamily protein (LOC101265066), transcript variant X2, mRNA
miR5658-x	Score: 2.5	XM_004229703.4	PREDICTED: Solanum lycopersicum APETALA2/ethylene response factor (LOC101258696), mRNA
miR5658-x	Score: 2.0	XM_026032485.1	PREDICTED: Solanum lycopersicum B3 domain-containing transcription factor NGA1-like (LOC101249569), transcript variant X2, mRNA
miR5658-x	Score: 2.0	XM_026032486.1	PREDICTED: Solanum lycopersicum B3 domain-containing transcription factor NGA1-like (LOC101249569), transcript variant X3, mRNA
miR5658-x	Score: 2.5	XM_004229730.4	PREDICTED: Solanum lycopersicum GATA transcription factor 4 (LOC101267350), mRNA
miR5658-x	Score: 2.5	XM_004229757.4	PREDICTED: Solanum lycopersicum tRNA 2'-phosphotransferase 1 (LOC101250158), transcript variant X1, mRNA
miR5658-x	Score: 0.0	XM_004229771.4	PREDICTED: Solanum lycopersicum LOB domain-containing protein 19 (LOC101254336), mRNA
miR5658-x	Score: 0.0	XM_004246267.4	PREDICTED: Solanum lycopersicum TOM1-like protein 6 (LOC101245875), mRNA
miR5658-x	Score: 2.5	XM_004246268.4	PREDICTED: Solanum lycopersicum regulatory-associated protein of TOR 1 (LOC101246173), mRNA
miR5658-x	Score: 2.0	XM_010324187.3	PREDICTED: Solanum lycopersicum autophagy-related protein 13a-like (LOC101259849), transcript variant X2, mRNA
miR5658-x	Score: 2.0	XM_004246310.4	PREDICTED: Solanum lycopersicum uncharacterized LOC101258777 (LOC101258777), transcript variant X1, mRNA
miR5658-x	Score: 1.5	XM_004246313.4	PREDICTED: Solanum lycopersicum O-fucosyltransferase 19-like (LOC101259661), mRNA
miR5658-x	Score: 2.0	XM_004246314.4	PREDICTED: Solanum lycopersicum fructokinase-like 1, chloroplastic (LOC101259968), mRNA
miR5658-x	Score: 2.0	XM_010324214.3	PREDICTED: Solanum lycopersicum ABC transporter G family member 11-like (LOC101251691), mRNA
miR5658-x	Score: 1.5	XM_004246352.2	PREDICTED: Solanum lycopersicum 5-oxoprolinase (LOC101246654), transcript variant X1, mRNA
miR5658-x	Score: 1.5	XM_004246353.3	PREDICTED: Solanum lycopersicum 5-oxoprolinase (LOC101246654), transcript variant X2, mRNA
miR5658-x	Score: 2.0	XM_004246382.4	PREDICTED: Solanum lycopersicum dof zinc finger protein DOF2.4 (LOC101255126), mRNA
miR5658-x	Score: 2.0	XM_004229897.4	PREDICTED: Solanum lycopersicum ubiquitin-conjugating enzyme E2-23 kDa (LOC101265863), mRNA
miR5658-x	Score: 2.5	XM_026032626.1	PREDICTED: Solanum lycopersicum vacuolar-processing enzyme-like (LOC101265567), mRNA
miR5658-x	Score: 2.5	XM_026032635.1	PREDICTED: Solanum lycopersicum RNA-binding KH domain-containing protein PEPPER-like (LOC101254721), mRNA
miR5658-x	Score: 1.8	XM_004229917.4	PREDICTED: Solanum lycopersicum BON1-associated protein 2 (LOC101247259), mRNA
miR5658-x	Score: 2.0	XM_004246437.4	PREDICTED: Solanum lycopersicum dehydrogenase/reductase SDR family member on chromosome X (LOC101246081), transcript variant X1, mRNA
miR5658-x	Score: 2.0	XM_004246470.3	PREDICTED: Solanum lycopersicum uncharacterized LOC101255524 (LOC101255524), mRNA
miR5658-x	Score: 2.2	XM_004246478.4	PREDICTED: Solanum lycopersicum GDSL esterase/lipase At5g03610 (LOC101257797), mRNA
miR5658-x	Score: 1.0	XM_010324324.3	PREDICTED: Solanum lycopersicum protein TIFY 6B-like (LOC101263620), mRNA
miR5658-x	Score: 2.0	XM_010324328.3	PREDICTED: Solanum lycopersicum protein BONZAI 1 (LOC101264226), transcript variant X1, mRNA
miR5658-x	Score: 2.0	XM_004229987.4	PREDICTED: Solanum lycopersicum sigma factor binding protein 1, chloroplastic (LOC101268143), mRNA
miR5658-x	Score: 2.0	XM_026032698.1	PREDICTED: Solanum lycopersicum methylcrotonoyl-CoA carboxylase subunit alpha, mitochondrial (LOC543993), transcript variant X2, mRNA
miR5658-x	Score: 2.0	XM_026032699.1	PREDICTED: Solanum lycopersicum methylcrotonoyl-CoA carboxylase subunit alpha, mitochondrial (LOC543993), transcript variant X3, mRNA
miR5658-x	Score: 2.0	XM_026032700.1	PREDICTED: Solanum lycopersicum methylcrotonoyl-CoA carboxylase subunit alpha, mitochondrial (LOC543993), transcript variant X4, mRNA
miR5658-x	Score: 1.0	XM_004246559.4	PREDICTED: Solanum lycopersicum zinc finger protein ZAT5 (LOC101256516), mRNA
miR5658-x	Score: 2.0	XM_004246559.4	PREDICTED: Solanum lycopersicum zinc finger protein ZAT5 (LOC101256516), mRNA
miR5658-x	Score: 2.5	XM_010324401.3	PREDICTED: Solanum lycopersicum probable transcription factor KAN2 (LOC101255801), transcript variant X2, mRNA
miR5658-x	Score: 2.0	XM_010324401.3	PREDICTED: Solanum lycopersicum probable transcription factor KAN2 (LOC101255801), transcript variant X2, mRNA
miR5658-x	Score: 2.5	XM_004230056.4	PREDICTED: Solanum lycopersicum probable ribose-5-phosphate isomerase 3, chloroplastic (LOC101264255), mRNA
miR5658-x	Score: 1.2	XM_004246591.4	PREDICTED: Solanum lycopersicum uncharacterized LOC101265954 (LOC101265954), mRNA
miR5658-x	Score: 2.0	XM_004246591.4	PREDICTED: Solanum lycopersicum uncharacterized LOC101265954 (LOC101265954), mRNA
miR5658-x	Score: 2.0	XM_004246593.4	PREDICTED: Solanum lycopersicum UDP-glycosyltransferase 86A1-like (LOC101266552), mRNA
miR5658-x	Score: 2.5	XM_026032746.1	PREDICTED: Solanum lycopersicum putative GTP diphosphokinase RSH1, chloroplastic (LOC101253322), transcript variant X1, mRNA
miR5658-x	Score: 2.5	XM_026032747.1	PREDICTED: Solanum lycopersicum putative GTP diphosphokinase RSH1, chloroplastic (LOC101253322), transcript variant X2, mRNA
miR5658-x	Score: 2.5	XM_004246607.4	PREDICTED: Solanum lycopersicum 29 kDa ribonucleoprotein A, chloroplastic (LOC101245790), mRNA
miR5658-x	Score: 2.5	XM_026032748.1	PREDICTED: Solanum lycopersicum putative GTP diphosphokinase RSH1, chloroplastic (LOC101253322), transcript variant X5, mRNA
miR5658-x	Score: 0.0	XM_004246615.3	PREDICTED: Solanum lycopersicum probable E3 ubiquitin-protein ligase LOG2 (LOC101248607), mRNA
miR5658-x	Score: 2.0	XM_004230099.4	PREDICTED: Solanum lycopersicum mitochondrial import inner membrane translocase subunit TIM44-2 (LOC101251332), mRNA
miR5658-x	Score: 2.0	XM_004246620.4	PREDICTED: Solanum lycopersicum serine carboxypeptidase-like 50 (LOC101250043), mRNA
miR5658-x	Score: 2.5	XM_026032760.1	PREDICTED: Solanum lycopersicum ABC transporter C family member 4 (LOC101249208), transcript variant X1, mRNA
miR5658-x	Score: 2.5	XM_010324464.3	PREDICTED: Solanum lycopersicum uncharacterized LOC101254103 (LOC101254103), transcript variant X2, mRNA
miR5658-x	Score: 1.5	XM_010324492.3	PREDICTED: Solanum lycopersicum reticulon-like protein B22 (LOC101253796), transcript variant X3, mRNA
miR5658-x	Score: 1.0	XM_004246661.4	PREDICTED: Solanum lycopersicum adenylate kinase (LOC101261649), mRNA
miR5658-x	Score: 2.5	XM_004246670.4	PREDICTED: Solanum lycopersicum nitrate regulatory gene2 protein (LOC101264361), mRNA
miR5658-x	Score: 2.5	XM_004246694.4	PREDICTED: Solanum lycopersicum protein SLOW GREEN 1, chloroplastic (LOC101245980), mRNA
miR5658-x	Score: 2.5	XM_004246705.4	PREDICTED: Solanum lycopersicum trihelix transcription factor GT-3b (LOC101249201), mRNA
miR5658-x	Score: 2.0	XM_004246705.4	PREDICTED: Solanum lycopersicum trihelix transcription factor GT-3b (LOC101249201), mRNA
miR5658-x	Score: 2.2	XM_026032816.1	PREDICTED: Solanum lycopersicum DNA repair RAD52-like protein 2, chloroplastic (LOC101250837), mRNA
miR5658-x	Score: 1.5	XM_010324551.3	PREDICTED: Solanum lycopersicum probable galacturonosyltransferase-like 4 (LOC104648077), mRNA
miR5658-x	Score: 2.5	XM_004246795.4	PREDICTED: Solanum lycopersicum lactosylceramide 4-alpha-galactosyltransferase-like (LOC101267735), mRNA
miR5658-x	Score: 2.5	XM_004230242.4	PREDICTED: Solanum lycopersicum uncharacterized LOC101243829 (LOC101243829), mRNA
miR5658-x	Score: 2.5	XM_004246831.4	PREDICTED: Solanum lycopersicum B3 domain-containing protein At2g36080-like (LOC101257504), mRNA
miR5658-x	Score: 0.5	XM_010324619.3	PREDICTED: Solanum lycopersicum filament-like plant protein (LOC101261129), transcript variant X1, mRNA
miR5658-x	Score: 2.5	XM_004246905.4	PREDICTED: Solanum lycopersicum protein LIGHT-DEPENDENT SHORT HYPOCOTYLS 4-like (LOC101262247), mRNA
miR5658-x	Score: 2.5	XM_026032900.1	PREDICTED: Solanum lycopersicum vacuolar cation/proton exchanger 3 (LOC101254519), mRNA
miR5658-x	Score: 2.5	XM_010324709.3	PREDICTED: Solanum lycopersicum ABI3 protein (ABI3), transcript variant X3, mRNA
miR5658-x	Score: 2.5	XM_010324709.3	PREDICTED: Solanum lycopersicum ABI3 protein (ABI3), transcript variant X3, mRNA
miR5658-x	Score: 2.5	XM_004230361.3	PREDICTED: Solanum lycopersicum 22.7 kDa class IV heat shock protein-like (LOC101254946), mRNA
miR5658-x	Score: 2.5	XM_004230362.4	PREDICTED: Solanum lycopersicum zinc-finger homeodomain protein 4 (LOC101255246), mRNA
miR5658-x	Score: 1.0	XM_004230366.3	PREDICTED: Solanum lycopersicum protein NRT1/ PTR FAMILY 4.3 (LOC101256420), mRNA
miR5658-x	Score: 2.5	XM_004230391.4	PREDICTED: Solanum lycopersicum ras-related protein RABA2a (LOC101263852), mRNA
miR5658-x	Score: 2.5	XM_004230414.4	PREDICTED: Solanum lycopersicum nifU-like protein 2, chloroplastic (LOC101245296), mRNA
miR5658-x	Score: 2.5	XM_010324795.3	PREDICTED: Solanum lycopersicum serine/threonine-protein kinase MHK (LOC101253697), transcript variant X2, mRNA
miR5658-x	Score: 2.5	XM_004230456.4	PREDICTED: Solanum lycopersicum uncharacterized LOC101257115 (LOC101257115), mRNA
miR5658-x	Score: 2.0	XM_004247089.4	PREDICTED: Solanum lycopersicum uncharacterized LOC101248132 (LOC101248132), mRNA
miR5658-x	Score: 2.5	XM_026032977.1	PREDICTED: Solanum lycopersicum uncharacterized LOC101248608 (LOC101248608), transcript variant X1, mRNA
miR5658-x	Score: 2.0	XM_026032977.1	PREDICTED: Solanum lycopersicum uncharacterized LOC101248608 (LOC101248608), transcript variant X1, mRNA
miR5658-x	Score: 1.2	XM_026033000.1	PREDICTED: Solanum lycopersicum uncharacterized protein sll0005 (LOC101257407), transcript variant X2, mRNA
miR5658-x	Score: 1.0	XM_004247147.4	PREDICTED: Solanum lycopersicum VAN3-binding protein (LOC101264972), mRNA
miR5658-x	Score: 2.5	XM_004230557.4	PREDICTED: Solanum lycopersicum uncharacterized LOC101261168 (LOC101261168), mRNA
miR5658-x	Score: 0.5	XM_026033037.1	PREDICTED: Solanum lycopersicum E3 ubiquitin-protein ligase UPL4 (LOC101257890), transcript variant X2, mRNA
miR5658-x	Score: 0.5	XM_026033038.1	PREDICTED: Solanum lycopersicum E3 ubiquitin-protein ligase UPL4 (LOC101257890), transcript variant X3, mRNA
miR5658-x	Score: 2.0	XM_010324932.3	PREDICTED: Solanum lycopersicum probable receptor-like serine/threonine-protein kinase At5g57670 (LOC101266040), transcript variant X1, mRNA
miR5658-x	Score: 2.5	XM_004247277.1	PREDICTED: Solanum lycopersicum fasciclin-like arabinogalactan protein 21 (LOC101262658), mRNA
miR5658-x	Score: 2.5	XM_004247301.4	PREDICTED: Solanum lycopersicum ethylene-responsive transcription factor ERF098-like (LOC101247159), mRNA
miR5658-x	Score: 2.5	XM_004230706.4	PREDICTED: Solanum lycopersicum protein IRX15-LIKE (LOC101257020), mRNA
miR5658-x	Score: 2.5	XM_004247339.4	PREDICTED: Solanum lycopersicum cellulose synthase-like protein D5 (LOC101262856), mRNA
miR5658-x	Score: 2.0	XM_004247340.4	PREDICTED: Solanum lycopersicum syntaxin-43 (LOC101263154), mRNA
miR5658-x	Score: 2.5	XM_004247350.3	PREDICTED: Solanum lycopersicum putative GTP diphosphokinase RSH1, chloroplastic (LOC101266068), mRNA
miR5658-x	Score: 2.5	XM_004247379.4	PREDICTED: Solanum lycopersicum ABC transporter C family member 4 (LOC101249208), transcript variant X2, mRNA
miR5658-x	Score: 2.5	XM_004247383.4	PREDICTED: Solanum lycopersicum uncharacterized LOC101250339 (LOC101250339), transcript variant X2, mRNA
miR5658-x	Score: 1.2	XM_004230759.4	PREDICTED: Solanum lycopersicum serine carboxypeptidase-like 26 (LOC101247667), mRNA
miR5658-x	Score: 2.0	XM_004247398.4	PREDICTED: Solanum lycopersicum metal tolerance protein 2 (LOC101254940), transcript variant X1, mRNA
miR5658-x	Score: 2.0	XM_004247401.4	PREDICTED: Solanum lycopersicum spermatogenesis-associated protein 20 (LOC101255830), mRNA
miR5658-x	Score: 2.0	XM_010325055.3	PREDICTED: Solanum lycopersicum uncharacterized LOC101264025 (LOC101264025), transcript variant X3, mRNA
miR5658-x	Score: 2.0	XM_010325058.3	PREDICTED: Solanum lycopersicum cadmium/zinc-transporting ATPase HMA3-like (LOC101267322), transcript variant X1, mRNA
miR5658-x	Score: 2.0	XM_004247453.4	PREDICTED: Solanum lycopersicum MDIS1-interacting receptor like kinase 2-like (LOC101246565), mRNA
miR5658-x	Score: 2.5	XM_004247464.4	PREDICTED: Solanum lycopersicum berberine bridge enzyme-like 13 (LOC101249763), mRNA
miR5658-x	Score: 2.5	XM_010325110.3	PREDICTED: Solanum lycopersicum protein SPEAR3-like (LOC104648205), mRNA
miR5658-x	Score: 2.5	XR_002026074.2	PREDICTED: Solanum lycopersicum uncharacterized LOC104644774 (LOC104644774), ncRNA
miR5658-x	Score: 2.0	XR_002026096.2	PREDICTED: Solanum lycopersicum uncharacterized LOC109118922 (LOC109118922), ncRNA
miR5658-x	Score: 2.5	XR_002026096.2	PREDICTED: Solanum lycopersicum uncharacterized LOC109118922 (LOC109118922), ncRNA
miR5658-x	Score: 1.5	XM_004247522.4	PREDICTED: Solanum lycopersicum uncharacterized LOC101246759 (LOC101246759), mRNA
miR5658-x	Score: 2.0	XM_004247530.4	PREDICTED: Solanum lycopersicum vegetative cell wall protein gp1-like (LOC101249017), mRNA
miR5658-x	Score: 2.2	XM_004247572.4	PREDICTED: Solanum lycopersicum uncharacterized LOC101261455 (LOC101261455), mRNA
miR5658-x	Score: 2.0	XM_004230963.4	PREDICTED: Solanum lycopersicum dirigent protein 1 (LOC101257810), mRNA
miR5658-x	Score: 0.5	XM_004230964.4	PREDICTED: Solanum lycopersicum translocase of chloroplast 120, chloroplastic (LOC101258108), transcript variant X2, mRNA
miR5658-x	Score: 2.5	XM_004247604.4	PREDICTED: Solanum lycopersicum ureidoglycolate hydrolase (LOC101246378), mRNA
miR5658-x	Score: 1.5	XM_010325322.3	PREDICTED: Solanum lycopersicum leucine-rich repeat receptor-like serine/threonine-protein kinase At1g17230 (LOC101246069), transcript variant X2, mRNA
miR5658-x	Score: 2.5	XM_010325337.3	PREDICTED: Solanum lycopersicum uncharacterized LOC101250820 (LOC101250820), transcript variant X1, mRNA
miR5658-x	Score: 2.5	XM_010325338.3	PREDICTED: Solanum lycopersicum uncharacterized LOC101250820 (LOC101250820), transcript variant X2, mRNA
miR5658-x	Score: 2.5	XM_010325339.3	PREDICTED: Solanum lycopersicum uncharacterized LOC101250820 (LOC101250820), transcript variant X3, mRNA
miR5658-x	Score: 2.5	XM_010325340.2	PREDICTED: Solanum lycopersicum uncharacterized LOC101250820 (LOC101250820), transcript variant X4, mRNA
miR5658-x	Score: 2.5	XR_002026276.2	PREDICTED: Solanum lycopersicum uncharacterized LOC104644877 (LOC104644877), transcript variant X2, misc_RNA
miR5658-x	Score: 0.5	XM_010325369.3	PREDICTED: Solanum lycopersicum ATP-dependent zinc metalloprotease FTSH 2, chloroplastic (LOC101266739), transcript variant X2, mRNA
miR5658-x	Score: 2.5	XM_004231116.4	PREDICTED: Solanum lycopersicum 65-kDa microtubule-associated protein 3-like (LOC101255543), transcript variant X1, mRNA
miR5658-x	Score: 1.5	XM_004247725.4	PREDICTED: Solanum lycopersicum 26S proteasome non-ATPase regulatory subunit 13 homolog B (LOC101264976), mRNA
miR5658-x	Score: 2.5	XR_002026362.2	PREDICTED: Solanum lycopersicum uncharacterized LOC109119145 (LOC109119145), ncRNA
miR5658-x	Score: 2.5	XM_004247767.4	PREDICTED: Solanum lycopersicum probable leucine-rich repeat receptor-like protein kinase At2g33170 (LOC101252436), transcript variant X1, mRNA
miR5658-x	Score: 1.2	XM_004247785.4	PREDICTED: Solanum lycopersicum uncharacterized protein sll0005 (LOC101257407), transcript variant X1, mRNA
miR5658-x	Score: 1.0	XM_004247876.4	PREDICTED: Solanum lycopersicum ethylene-responsive transcription factor ERF096 (LOC101260767), mRNA
miR5658-x	Score: 2.5	XM_004247877.4	PREDICTED: Solanum lycopersicum ethylene-responsive transcription factor ERF098-like (LOC101261069), mRNA
miR5658-x	Score: 1.5	XM_004247911.4	PREDICTED: Solanum lycopersicum ethylene-responsive transcription factor ERF062 (LOC101246474), mRNA
miR5658-x	Score: 1.0	XM_004247911.4	PREDICTED: Solanum lycopersicum ethylene-responsive transcription factor ERF062 (LOC101246474), mRNA
miR5658-x	Score: 2.5	XM_010325542.3	PREDICTED: Solanum lycopersicum CCR4-NOT transcription complex subunit 9-like (LOC101257283), mRNA
miR5658-x	Score: 2.5	XM_004247926.4	PREDICTED: Solanum lycopersicum putative GTP diphosphokinase RSH1, chloroplastic (LOC101253322), transcript variant X4, mRNA
miR5658-x	Score: 2.5	XM_004247964.4	PREDICTED: Solanum lycopersicum geraniol 8-hydroxylase-like (LOC101265070), mRNA
miR5658-x	Score: 1.5	XM_004247967.3	PREDICTED: Solanum lycopersicum uncharacterized LOC101265964 (LOC101265964), transcript variant X1, mRNA
miR5658-x	Score: 1.5	XM_004248039.4	PREDICTED: Solanum lycopersicum dof zinc finger protein DOF4.6-like (LOC101265680), transcript variant X1, mRNA
miR5658-x	Score: 2.0	XM_004248039.4	PREDICTED: Solanum lycopersicum dof zinc finger protein DOF4.6-like (LOC101265680), transcript variant X1, mRNA
miR5658-x	Score: 0.0	XM_004248044.4	PREDICTED: Solanum lycopersicum transcription factor MYC3-like (LOC101267164), mRNA
miR5658-x	Score: 2.5	XM_004248047.4	PREDICTED: Solanum lycopersicum transcription factor MYC2-like (LOC101267939), mRNA
miR5658-x	Score: 1.5	XM_004231517.3	PREDICTED: Solanum lycopersicum uncharacterized LOC101267460 (LOC101267460), mRNA
miR5658-x	Score: 2.0	XM_004248066.4	PREDICTED: Solanum lycopersicum CBS domain-containing protein CBSX5-like (LOC101248427), mRNA
miR5658-x	Score: 2.5	XM_004248084.4	PREDICTED: Solanum lycopersicum GDSL esterase/lipase At5g45960-like (LOC101253430), mRNA
miR5658-x	Score: 2.5	XM_004248084.4	PREDICTED: Solanum lycopersicum GDSL esterase/lipase At5g45960-like (LOC101253430), mRNA
miR5658-x	Score: 1.5	XM_004248088.2	PREDICTED: Solanum lycopersicum nudix hydrolase 15, mitochondrial-like (LOC101254536), mRNA
miR5658-x	Score: 2.5	XM_004248100.4	PREDICTED: Solanum lycopersicum protein root UVB sensitive 6 (LOC101258196), mRNA
miR5658-x	Score: 1.2	XM_010325721.3	PREDICTED: Solanum lycopersicum myosin-17-like (LOC101259860), mRNA
miR5658-x	Score: 2.5	XM_010325751.3	PREDICTED: Solanum lycopersicum putative transcription factor bHLH041 (LOC101256789), mRNA
miR5658-x	Score: 2.0	XM_010325787.1	PREDICTED: Solanum lycopersicum lysine-rich arabinogalactan protein 19 (LOC104648477), mRNA
miR5658-x	Score: 1.5	XM_004248172.4	PREDICTED: Solanum lycopersicum uncharacterized LOC101254243 (LOC101254243), mRNA
miR5658-x	Score: 0.0	XM_004248189.4	PREDICTED: Solanum lycopersicum protein DETOXIFICATION 18 (LOC101259583), mRNA
miR5658-x	Score: 2.0	XM_004248193.4	PREDICTED: Solanum lycopersicum protein LIGHT-DEPENDENT SHORT HYPOCOTYLS 10-like (LOC101260873), mRNA
miR5658-x	Score: 2.5	XM_004248206.4	PREDICTED: Solanum lycopersicum uncharacterized LOC101264559 (LOC101264559), mRNA
miR5658-x	Score: 2.5	XM_004248219.4	PREDICTED: Solanum lycopersicum 3-deoxy-manno-octulosonate cytidylyltransferase, mitochondrial (LOC101268322), mRNA
miR5658-x	Score: 2.0	XM_004248242.4	PREDICTED: Solanum lycopersicum CONSTANS interacting protein 7 (LOC778348), mRNA
miR5658-x	Score: 2.5	XM_010325927.3	PREDICTED: Solanum lycopersicum proteasome activator subunit 4 (LOC101266536), mRNA
miR5658-x	Score: 2.0	XM_010325929.3	PREDICTED: Solanum lycopersicum probable amino acid permease 7 (LOC101267140), transcript variant X2, mRNA
miR5658-x	Score: 2.5	XM_004231835.4	PREDICTED: Solanum lycopersicum probable cadmium/zinc-transporting ATPase HMA1, chloroplastic (LOC101249509), mRNA
miR5658-x	Score: 1.8	XM_004248353.4	PREDICTED: Solanum lycopersicum cardiolipin synthase (CMP-forming), mitochondrial (LOC101257308), mRNA
miR5658-x	Score: 2.0	XM_010325973.3	PREDICTED: Solanum lycopersicum pectinesterase QRT1 (LOC104648548), transcript variant X1, mRNA
miR5658-x	Score: 1.5	XM_004248360.4	PREDICTED: Solanum lycopersicum ycf3-interacting protein 1, chloroplastic (LOC101259586), transcript variant X1, mRNA
miR5658-x	Score: 1.5	XM_004248361.4	PREDICTED: Solanum lycopersicum ycf3-interacting protein 1, chloroplastic (LOC101259586), transcript variant X2, mRNA
miR5658-x	Score: 2.5	XR_002026783.2	PREDICTED: Solanum lycopersicum uncharacterized LOC104645521 (LOC104645521), transcript variant X1, ncRNA
miR5658-x	Score: 2.5	XR_002026784.2	PREDICTED: Solanum lycopersicum uncharacterized LOC104645521 (LOC104645521), transcript variant X3, ncRNA
miR5658-x	Score: 2.0	XM_004231920.4	PREDICTED: Solanum lycopersicum E3 ubiquitin-protein ligase WAVH1-like (LOC101250463), transcript variant X2, mRNA
miR5658-x	Score: 2.5	XM_004232028.4	PREDICTED: Solanum lycopersicum BTB/POZ domain-containing protein At5g66560 (LOC101258020), mRNA
miR5658-x	Score: 2.0	XM_004232040.4	PREDICTED: Solanum lycopersicum protein DA1-related 1 (LOC101261676), transcript variant X6, mRNA
miR5658-x	Score: 2.5	XM_010326168.3	PREDICTED: Solanum lycopersicum probable transcription factor KAN2 (LOC101265660), transcript variant X1, mRNA
miR5658-x	Score: 2.0	XM_004248645.4	PREDICTED: Solanum lycopersicum kinesin-like protein KIN-7D, mitochondrial (LOC101259004), transcript variant X2, mRNA
miR5658-x	Score: 1.8	XM_004248645.4	PREDICTED: Solanum lycopersicum kinesin-like protein KIN-7D, mitochondrial (LOC101259004), transcript variant X2, mRNA
miR5658-x	Score: 1.5	XM_004248685.3	PREDICTED: Solanum lycopersicum uncharacterized LOC101245596 (LOC101245596), transcript variant X1, mRNA
miR5658-x	Score: 2.5	XM_004248700.4	PREDICTED: Solanum lycopersicum uncharacterized LOC101250638 (LOC101250638), transcript variant X1, mRNA
miR5658-x	Score: 0.5	XM_004248739.4	PREDICTED: Solanum lycopersicum peptide methionine sulfoxide reductase B5 (LOC101265376), transcript variant X1, mRNA
miR5658-x	Score: 0.5	XM_004248740.4	PREDICTED: Solanum lycopersicum peptide methionine sulfoxide reductase B5 (LOC101265376), transcript variant X2, mRNA
miR5658-x	Score: 2.5	XM_004232189.4	PREDICTED: Solanum lycopersicum plant cysteine oxidase 2 (LOC101258715), mRNA
miR5658-x	Score: 2.5	XM_004232214.4	PREDICTED: Solanum lycopersicum alpha-mannosidase 2 (LOC101266287), mRNA
miR5658-x	Score: 2.5	XM_004232236.4	PREDICTED: Solanum lycopersicum RING-H2 finger protein ATL46 (LOC101247279), mRNA
miR5658-x	Score: 1.2	XM_010326342.3	PREDICTED: Solanum lycopersicum mitochondrial inner membrane protein OXA1-like (LOC101259463), transcript variant X2, mRNA
miR5658-x	Score: 2.5	XM_004249024.4	PREDICTED: Solanum lycopersicum acyl-coenzyme A oxidase 4, peroxisomal (LOC101248057), mRNA
miR5658-x	Score: 2.5	XM_004249025.4	PREDICTED: Solanum lycopersicum uncharacterized LOC101248342 (LOC101248342), mRNA
miR5658-x	Score: 2.0	XM_004232339.4	PREDICTED: Solanum lycopersicum uncharacterized LOC101252836 (LOC101252836), mRNA
miR5658-x	Score: 1.5	XM_004232386.4	PREDICTED: Solanum lycopersicum transcription factor bHLH110-like (LOC101267471), mRNA
miR5658-x	Score: 2.5	XM_004249079.4	PREDICTED: Solanum lycopersicum G2/mitotic-specific cyclin S13-7 (LOC543730), transcript variant X1, mRNA
miR5658-x	Score: 2.5	XM_004249080.4	PREDICTED: Solanum lycopersicum G2/mitotic-specific cyclin S13-7 (LOC543730), transcript variant X2, mRNA
miR5658-x	Score: 2.0	XR_002026998.1	PREDICTED: Solanum lycopersicum uncharacterized LOC101256439 (LOC101256439), transcript variant X1, ncRNA
miR5658-x	Score: 2.0	XR_002026999.1	PREDICTED: Solanum lycopersicum uncharacterized LOC101256439 (LOC101256439), transcript variant X4, ncRNA
miR5658-x	Score: 2.0	XM_004232408.4	PREDICTED: Solanum lycopersicum probable leucine-rich repeat receptor-like protein kinase At1g35710 (LOC101248831), transcript variant X1, mRNA
miR5658-x	Score: 2.5	XM_004232410.4	PREDICTED: Solanum lycopersicum cytochrome P450 84A1 (LOC101249418), mRNA
miR5658-x	Score: 2.5	XM_004232412.3	PREDICTED: Solanum lycopersicum uncharacterized LOC101249978 (LOC101249978), transcript variant X1, mRNA
miR5658-x	Score: 2.0	XR_002027000.1	PREDICTED: Solanum lycopersicum uncharacterized LOC101256439 (LOC101256439), transcript variant X2, ncRNA
miR5658-x	Score: 2.0	XR_002027001.2	PREDICTED: Solanum lycopersicum uncharacterized LOC101256439 (LOC101256439), transcript variant X3, ncRNA
miR5658-x	Score: 2.5	XM_004232433.4	PREDICTED: Solanum lycopersicum uncharacterized LOC101257129 (LOC101257129), transcript variant X1, mRNA
miR5658-x	Score: 2.0	XR_002027002.1	PREDICTED: Solanum lycopersicum uncharacterized LOC101256439 (LOC101256439), transcript variant X5, ncRNA
miR5658-x	Score: 2.0	XR_002027003.1	PREDICTED: Solanum lycopersicum uncharacterized LOC101256439 (LOC101256439), transcript variant X7, ncRNA
miR5658-x	Score: 2.0	XR_002027004.2	PREDICTED: Solanum lycopersicum uncharacterized LOC101256439 (LOC101256439), transcript variant X6, ncRNA
miR5658-x	Score: 2.0	XR_002027005.2	PREDICTED: Solanum lycopersicum uncharacterized LOC101256439 (LOC101256439), transcript variant X40, ncRNA
miR5658-x	Score: 2.5	XM_004249178.4	PREDICTED: Solanum lycopersicum L-2-hydroxyglutarate dehydrogenase, mitochondrial (LOC101243839), transcript variant X1, mRNA
miR5658-x	Score: 2.0	XM_004249186.4	PREDICTED: Solanum lycopersicum BLADE-ON-PETIOLE protein BOP3 (LOC101246001), mRNA
miR5658-x	Score: 2.0	XR_002027006.1	PREDICTED: Solanum lycopersicum uncharacterized LOC101256439 (LOC101256439), transcript variant X15, ncRNA
miR5658-x	Score: 2.0	XR_002027007.1	PREDICTED: Solanum lycopersicum uncharacterized LOC101256439 (LOC101256439), transcript variant X18, ncRNA
miR5658-x	Score: 2.0	XM_004249206.4	PREDICTED: Solanum lycopersicum EGF domain-specific O-linked N-acetylglucosamine transferase (LOC101252830), mRNA
miR5658-x	Score: 2.0	XM_010326611.3	PREDICTED: Solanum lycopersicum transcription factor TCP2-like (LOC101246741), transcript variant X3, mRNA
miR5658-x	Score: 2.0	XM_010326612.3	PREDICTED: Solanum lycopersicum transcription factor TCP2-like (LOC101246741), transcript variant X2, mRNA
miR5658-x	Score: 2.0	XR_002027009.1	PREDICTED: Solanum lycopersicum uncharacterized LOC101256439 (LOC101256439), transcript variant X8, ncRNA
miR5658-x	Score: 2.0	XM_010326613.3	PREDICTED: Solanum lycopersicum transcription factor TCP2-like (LOC101246741), transcript variant X1, mRNA
miR5658-x	Score: 2.0	XR_002027010.1	PREDICTED: Solanum lycopersicum uncharacterized LOC101256439 (LOC101256439), transcript variant X11, ncRNA
miR5658-x	Score: 2.0	XR_002027012.1	PREDICTED: Solanum lycopersicum uncharacterized LOC101256439 (LOC101256439), transcript variant X12, ncRNA
miR5658-x	Score: 2.0	XR_002027013.2	PREDICTED: Solanum lycopersicum uncharacterized LOC101256439 (LOC101256439), transcript variant X10, ncRNA
miR5658-x	Score: 2.0	XR_002027014.1	PREDICTED: Solanum lycopersicum uncharacterized LOC101256439 (LOC101256439), transcript variant X20, ncRNA
miR5658-x	Score: 2.0	XR_002027015.1	PREDICTED: Solanum lycopersicum uncharacterized LOC101256439 (LOC101256439), transcript variant X17, ncRNA
miR5658-x	Score: 2.5	XM_004232543.4	PREDICTED: Solanum lycopersicum trafficking protein particle complex subunit 11 (LOC101267189), transcript variant X1, mRNA
miR5658-x	Score: 2.0	XR_002027016.2	PREDICTED: Solanum lycopersicum uncharacterized LOC101256439 (LOC101256439), transcript variant X19, ncRNA
miR5658-x	Score: 2.5	XM_010326696.3	PREDICTED: Solanum lycopersicum myosin-15 (LOC101265848), transcript variant X1, mRNA
miR5658-x	Score: 2.0	XR_002027017.1	PREDICTED: Solanum lycopersicum uncharacterized LOC101256439 (LOC101256439), transcript variant X25, ncRNA
miR5658-x	Score: 2.5	XM_004232564.4	PREDICTED: Solanum lycopersicum transcription factor MYB86-like (LOC101248351), mRNA
miR5658-x	Score: 2.0	XR_002027020.1	PREDICTED: Solanum lycopersicum uncharacterized LOC101256439 (LOC101256439), transcript variant X21, ncRNA
miR5658-x	Score: 2.0	XR_002027021.1	PREDICTED: Solanum lycopersicum uncharacterized LOC101256439 (LOC101256439), transcript variant X26, ncRNA
miR5658-x	Score: 2.5	XM_004232578.3	PREDICTED: Solanum lycopersicum pentatricopeptide repeat-containing protein At4g20090 (LOC101253553), transcript variant X2, mRNA
miR5658-x	Score: 2.5	XM_004232585.4	PREDICTED: Solanum lycopersicum acylsugar acyltransferase 3-like (LOC101255552), mRNA
miR5658-x	Score: 2.0	XM_004232586.4	PREDICTED: Solanum lycopersicum acylsugar acyltransferase 3-like (LOC101255851), mRNA
miR5658-x	Score: 2.5	XM_004232587.4	PREDICTED: Solanum lycopersicum acylsugar acyltransferase 3-like (LOC101256149), mRNA
miR5658-x	Score: 2.0	XR_002027022.2	PREDICTED: Solanum lycopersicum uncharacterized LOC101256439 (LOC101256439), transcript variant X44, ncRNA
miR5658-x	Score: 2.0	XR_002027023.1	PREDICTED: Solanum lycopersicum uncharacterized LOC101256439 (LOC101256439), transcript variant X24, ncRNA
miR5658-x	Score: 2.0	XM_004232611.4	PREDICTED: Solanum lycopersicum NDR1/HIN1-like protein 6 (LOC101262768), mRNA
miR5658-x	Score: 2.0	XR_002027025.1	PREDICTED: Solanum lycopersicum uncharacterized LOC101256439 (LOC101256439), transcript variant X28, ncRNA
miR5658-x	Score: 2.0	XR_002027026.1	PREDICTED: Solanum lycopersicum uncharacterized LOC101256439 (LOC101256439), transcript variant X31, ncRNA
miR5658-x	Score: 2.0	XR_002027028.1	PREDICTED: Solanum lycopersicum uncharacterized LOC101256439 (LOC101256439), transcript variant X29, ncRNA
miR5658-x	Score: 2.0	XR_002027030.1	PREDICTED: Solanum lycopersicum uncharacterized LOC101256439 (LOC101256439), transcript variant X37, ncRNA
miR5658-x	Score: 2.5	XM_004249386.4	PREDICTED: Solanum lycopersicum 40S ribosomal protein S14-2 (LOC101256436), mRNA
miR5658-x	Score: 2.0	XR_002027031.1	PREDICTED: Solanum lycopersicum uncharacterized LOC101256439 (LOC101256439), transcript variant X32, ncRNA
miR5658-x	Score: 2.0	XM_004249399.4	PREDICTED: Solanum lycopersicum anthocyanidin 3-O-glucosyltransferase (LOC101260093), mRNA
miR5658-x	Score: 1.8	XM_004232659.4	PREDICTED: Solanum lycopersicum ankyrin repeat domain-containing protein 13C (LOC101251642), mRNA
miR5658-x	Score: 2.0	XR_002027032.1	PREDICTED: Solanum lycopersicum uncharacterized LOC101256439 (LOC101256439), transcript variant X39, ncRNA
miR5658-x	Score: 2.0	XR_002027033.1	PREDICTED: Solanum lycopersicum uncharacterized LOC101256439 (LOC101256439), transcript variant X34, ncRNA
miR5658-x	Score: 2.0	XR_002027034.1	PREDICTED: Solanum lycopersicum uncharacterized LOC101256439 (LOC101256439), transcript variant X35, ncRNA
miR5658-x	Score: 2.0	XM_004232688.4	PREDICTED: Solanum lycopersicum CRIB domain-containing protein RIC10 (LOC101259699), mRNA
miR5658-x	Score: 2.0	XR_002027035.2	PREDICTED: Solanum lycopersicum uncharacterized LOC101256439 (LOC101256439), transcript variant X38, ncRNA
miR5658-x	Score: 2.0	XR_002027036.1	PREDICTED: Solanum lycopersicum uncharacterized LOC101256439 (LOC101256439), transcript variant X42, ncRNA
miR5658-x	Score: 1.5	XM_004249444.3	PREDICTED: Solanum lycopersicum zinc finger protein JACKDAW (LOC101248731), mRNA
miR5658-x	Score: 2.0	XR_002027037.1	PREDICTED: Solanum lycopersicum uncharacterized LOC101256439 (LOC101256439), transcript variant X43, ncRNA
miR5658-x	Score: 2.5	XM_004232732.4	PREDICTED: Solanum lycopersicum uncharacterized LOC101248446 (LOC101248446), mRNA
miR5658-x	Score: 2.0	XR_002027038.1	PREDICTED: Solanum lycopersicum uncharacterized LOC101256439 (LOC101256439), transcript variant X46, ncRNA
miR5658-x	Score: 2.0	XR_002027039.1	PREDICTED: Solanum lycopersicum uncharacterized LOC101256439 (LOC101256439), transcript variant X49, ncRNA
miR5658-x	Score: 2.0	XR_002027040.2	PREDICTED: Solanum lycopersicum uncharacterized LOC101256439 (LOC101256439), transcript variant X45, ncRNA
miR5658-x	Score: 2.0	XR_002027042.2	PREDICTED: Solanum lycopersicum uncharacterized LOC101256439 (LOC101256439), transcript variant X50, ncRNA
miR5658-x	Score: 2.0	XM_010326879.3	PREDICTED: Solanum lycopersicum histone-lysine N-methyltransferase SETD1B (LOC101252221), mRNA
miR5658-x	Score: 2.5	XM_004232796.4	PREDICTED: Solanum lycopersicum RNA polymerase II C-terminal domain phosphatase-like 1 (LOC101266384), mRNA
miR5658-x	Score: 1.5	XM_004232805.3	PREDICTED: Solanum lycopersicum CBS domain-containing protein CBSX5-like (LOC101268829), mRNA
miR5658-x	Score: 2.0	XM_004249543.4	PREDICTED: Solanum lycopersicum SRSF protein kinase 2-like (LOC101253143), mRNA
miR5658-x	Score: 1.0	XM_004232850.4	PREDICTED: Solanum lycopersicum dof zinc finger protein DOF1.4 (LOC101255951), mRNA
miR5658-x	Score: 2.0	XM_010326997.3	PREDICTED: Solanum lycopersicum bell-like homeodomain protein 3 (BL3), transcript variant X1, mRNA
miR5658-x	Score: 1.0	XM_010326997.3	PREDICTED: Solanum lycopersicum bell-like homeodomain protein 3 (BL3), transcript variant X1, mRNA
miR5658-x	Score: 2.5	XM_004249596.4	PREDICTED: Solanum lycopersicum aldehyde oxidase GLOX (LOC101268530), mRNA
miR5658-x	Score: 2.5	XM_004249631.4	PREDICTED: Solanum lycopersicum protein LURP-one-related 10 (LOC101253243), transcript variant X2, mRNA
miR5658-x	Score: 2.0	XM_010327061.3	PREDICTED: Solanum lycopersicum probable polygalacturonase (LOC101258581), transcript variant X6, mRNA
miR5658-x	Score: 2.5	XM_004249709.4	PREDICTED: Solanum lycopersicum pentatricopeptide repeat-containing protein At5g42310, chloroplastic-like (LOC101260289), transcript variant X9, mRNA
miR5658-x	Score: 2.0	XM_004249709.4	PREDICTED: Solanum lycopersicum pentatricopeptide repeat-containing protein At5g42310, chloroplastic-like (LOC101260289), transcript variant X9, mRNA
miR5658-x	Score: 2.5	XM_004249714.1	PREDICTED: Solanum lycopersicum ethylene-responsive transcription factor ERN1-like (LOC101261769), mRNA
miR5658-x	Score: 2.5	XM_004232985.4	PREDICTED: Solanum lycopersicum protein transport protein Sec61 subunit alpha (LOC101245021), mRNA
miR5658-x	Score: 1.5	XM_004249740.4	PREDICTED: Solanum lycopersicum trihelix transcription factor PTL-like (LOC101245712), mRNA
miR5658-x	Score: 2.5	XM_004232992.4	PREDICTED: Solanum lycopersicum putative lipase YOR059C (LOC101247092), transcript variant X1, mRNA
miR5658-x	Score: 0.0	XM_004233003.4	PREDICTED: Solanum lycopersicum seipin-2 (LOC101250183), mRNA
miR5658-x	Score: 2.5	XM_004233016.4	PREDICTED: Solanum lycopersicum ER lumen protein-retaining receptor A (LOC101253745), transcript variant X1, mRNA
miR5658-x	Score: 1.5	XM_004233033.4	PREDICTED: Solanum lycopersicum probable WRKY transcription factor protein 1 (LOC101258519), mRNA
miR5658-x	Score: 2.5	XM_004233094.4	PREDICTED: Solanum lycopersicum cationic amino acid transporter 1 (LOC101253448), transcript variant X1, mRNA
miR5658-x	Score: 1.5	XM_004249865.4	PREDICTED: Solanum lycopersicum rubisco accumulation factor 1.1, chloroplastic (LOC101251433), mRNA
miR5658-x	Score: 2.5	XM_004233140.4	PREDICTED: Solanum lycopersicum beta-amyrin 28-monooxygenase-like (LOC101267575), mRNA
miR5658-x	Score: 2.5	XM_004249907.4	PREDICTED: Solanum lycopersicum vesicle-associated membrane protein 727 (LOC101264388), mRNA
miR5658-x	Score: 2.5	XM_004249914.4	PREDICTED: Solanum lycopersicum uncharacterized LOC101266780 (LOC101266780), mRNA
miR5658-x	Score: 1.5	XM_004249953.4	PREDICTED: Solanum lycopersicum uncharacterized LOC101253339 (LOC101253339), mRNA
miR5658-x	Score: 2.5	XM_010327235.3	PREDICTED: Solanum lycopersicum uncharacterized LOC101256905 (LOC101256905), transcript variant X1, mRNA
miR5658-x	Score: 2.0	XR_002027381.2	PREDICTED: Solanum lycopersicum uncharacterized LOC101252261 (LOC101252261), transcript variant X2, misc_RNA
miR5658-x	Score: 2.5	XM_004233219.4	PREDICTED: Solanum lycopersicum polygalacturonase QRT3 (LOC101265794), mRNA
miR5658-x	Score: 1.5	XM_004233287.4	PREDICTED: Solanum lycopersicum RING-H2 finger protein ATL46 (LOC101260009), mRNA
miR5658-x	Score: 2.5	XM_010327304.3	PREDICTED: Solanum lycopersicum probable E3 ubiquitin-protein ligase RHC1A (LOC101265464), transcript variant X2, mRNA
miR5658-x	Score: 2.5	XM_010327305.3	PREDICTED: Solanum lycopersicum probable E3 ubiquitin-protein ligase RHC1A (LOC101265464), transcript variant X4, mRNA
miR5658-x	Score: 2.5	XM_010327306.2	PREDICTED: Solanum lycopersicum probable E3 ubiquitin-protein ligase RHC1A (LOC101265464), transcript variant X3, mRNA
miR5658-x	Score: 1.8	XM_010327327.3	PREDICTED: Solanum lycopersicum uncharacterized LOC101258477 (LOC101258477), transcript variant X2, mRNA
miR5658-x	Score: 2.0	XR_002027555.2	PREDICTED: Solanum lycopersicum uncharacterized LOC109120104 (LOC109120104), transcript variant X1, ncRNA
miR5658-x	Score: 2.0	XR_002027556.2	PREDICTED: Solanum lycopersicum uncharacterized LOC109120104 (LOC109120104), transcript variant X2, ncRNA
miR5658-x	Score: 0.5	XM_004250105.4	PREDICTED: Solanum lycopersicum AP2-like ethylene-responsive transcription factor AIL6 (LOC101248536), mRNA
miR5658-x	Score: 2.5	XR_002027610.2	PREDICTED: Solanum lycopersicum beta-taxilin (LOC101263108), transcript variant X3, misc_RNA
miR5658-x	Score: 2.0	XM_004250118.4	PREDICTED: Solanum lycopersicum HVA22-like protein e (LOC101252452), mRNA
miR5658-x	Score: 1.5	XM_004250183.4	PREDICTED: Solanum lycopersicum transcription repressor KAN1 (LOC101246493), transcript variant X1, mRNA
miR5658-x	Score: 2.5	XM_004250183.4	PREDICTED: Solanum lycopersicum transcription repressor KAN1 (LOC101246493), transcript variant X1, mRNA
miR5658-x	Score: 2.5	XM_010327464.3	PREDICTED: Solanum lycopersicum 65-kDa microtubule-associated protein 3-like (LOC101255543), transcript variant X2, mRNA
miR5658-x	Score: 2.2	XM_004233444.4	PREDICTED: Solanum lycopersicum 3-ketoacyl-CoA synthase 6-like (LOC101257332), mRNA
miR5658-x	Score: 2.5	XM_010327468.3	PREDICTED: Solanum lycopersicum 65-kDa microtubule-associated protein 3-like (LOC101255543), transcript variant X3, mRNA
miR5658-x	Score: 2.5	XM_010327472.3	PREDICTED: Solanum lycopersicum 65-kDa microtubule-associated protein 3-like (LOC101255543), transcript variant X4, mRNA
miR5658-x	Score: 2.5	XM_004250248.4	PREDICTED: Solanum lycopersicum uncharacterized LOC101265501 (LOC101265501), mRNA
miR5658-x	Score: 2.0	XM_010327511.3	PREDICTED: Solanum lycopersicum uncharacterized LOC101258777 (LOC101258777), transcript variant X2, mRNA
miR5658-x	Score: 2.0	XR_002027824.2	PREDICTED: Solanum lycopersicum vacuolar sorting protein 3 (LOC101266820), transcript variant X3, misc_RNA
miR5658-x	Score: 1.0	XM_004250310.4	PREDICTED: Solanum lycopersicum G-type lectin S-receptor-like serine/threonine-protein kinase At1g34300 (LOC101259394), mRNA
miR5658-x	Score: 2.5	XR_002027915.2	PREDICTED: Solanum lycopersicum uncharacterized LOC109120507 (LOC109120507), transcript variant X1, ncRNA
miR5658-x	Score: 2.0	XM_010327595.3	PREDICTED: Solanum lycopersicum dehydrogenase/reductase SDR family member on chromosome X (LOC101246081), transcript variant X3, mRNA
miR5658-x	Score: 2.5	XR_002027962.2	PREDICTED: Solanum lycopersicum uncharacterized LOC104646511 (LOC104646511), transcript variant X2, ncRNA
miR5658-x	Score: 2.5	XM_004250402.4	PREDICTED: Solanum lycopersicum transcription factor HEC3 (LOC101263665), mRNA
miR5658-x	Score: 2.0	XM_004250409.3	PREDICTED: Solanum lycopersicum ethylene-responsive transcription factor 1B-like (LOC101265792), mRNA
miR5658-x	Score: 2.5	XM_004250420.4	PREDICTED: Solanum lycopersicum protein SMAX1-LIKE 3-like (LOC101244337), mRNA
miR5658-x	Score: 2.5	XM_004233673.4	PREDICTED: Solanum lycopersicum GATA transcription factor 19 (LOC101258225), mRNA
miR5658-x	Score: 2.5	XM_010327643.3	PREDICTED: Solanum lycopersicum chromatin-remodeling ATPase INO80 (LOC101248512), mRNA
miR5658-x	Score: 2.5	XM_004250425.4	PREDICTED: Solanum lycopersicum uncharacterized LOC101245816 (LOC101245816), mRNA
miR5658-x	Score: 2.5	XM_004250457.4	PREDICTED: Solanum lycopersicum AP2-like ethylene-responsive transcription factor AIL1 (LOC101257035), mRNA
miR5658-x	Score: 0.8	XM_004250460.4	PREDICTED: Solanum lycopersicum protein ASYMMETRIC LEAVES 2 (LOC101258218), mRNA
miR5658-x	Score: 2.2	XM_004250483.4	PREDICTED: Solanum lycopersicum receptor-like protein 15 (LOC101266293), transcript variant X1, mRNA
miR5658-x	Score: 2.5	XM_004250483.4	PREDICTED: Solanum lycopersicum receptor-like protein 15 (LOC101266293), transcript variant X1, mRNA
miR5658-x	Score: 2.5	XM_004233783.4	PREDICTED: Solanum lycopersicum pentatricopeptide repeat-containing protein At4g21705, mitochondrial (LOC101246213), mRNA
miR5658-x	Score: 0.5	XM_010327721.3	PREDICTED: Solanum lycopersicum E3 ubiquitin-protein ligase UPL4 (LOC101257890), transcript variant X1, mRNA
miR5658-x	Score: 2.5	XR_002028151.2	PREDICTED: Solanum lycopersicum uncharacterized LOC109120739 (LOC109120739), ncRNA
miR5658-x	Score: 0.5	XM_010327746.3	PREDICTED: Solanum lycopersicum probable membrane-associated kinase regulator 3 (LOC104649095), mRNA
miR5658-x	Score: 2.5	XM_010327746.3	PREDICTED: Solanum lycopersicum probable membrane-associated kinase regulator 3 (LOC104649095), mRNA
miR5658-x	Score: 2.5	XM_004250600.4	PREDICTED: Solanum lycopersicum glucuronoxylan 4-O-methyltransferase 3 (LOC101252840), transcript variant X2, mRNA
miR5658-x	Score: 2.5	XM_010327759.3	PREDICTED: Solanum lycopersicum uncharacterized LOC101248608 (LOC101248608), transcript variant X2, mRNA
miR5658-x	Score: 2.0	XM_010327759.3	PREDICTED: Solanum lycopersicum uncharacterized LOC101248608 (LOC101248608), transcript variant X2, mRNA
miR5658-x	Score: 1.0	XR_002028192.2	PREDICTED: Solanum lycopersicum uncharacterized LOC101260738 (LOC101260738), transcript variant X6, ncRNA
miR5658-x	Score: 2.0	XR_002028204.2	PREDICTED: Solanum lycopersicum pectinesterase QRT1 (LOC104648548), transcript variant X2, misc_RNA
miR5658-x	Score: 2.5	XM_004250647.4	PREDICTED: Solanum lycopersicum BTB/POZ domain-containing protein At3g19850 (LOC101259112), mRNA
miR5658-x	Score: 2.5	XM_004250649.4	PREDICTED: Solanum lycopersicum DNA repair RAD52-like protein 2, chloroplastic (LOC101259907), transcript variant X1, mRNA
miR5658-x	Score: 2.5	XM_004250650.4	PREDICTED: Solanum lycopersicum DNA repair RAD52-like protein 2, chloroplastic (LOC101259907), transcript variant X2, mRNA
miR5658-x	Score: 1.5	XM_004233863.4	PREDICTED: Solanum lycopersicum protein CHROMATIN REMODELING 4 (LOC101248171), mRNA
miR5658-x	Score: 2.0	XM_004233962.4	PREDICTED: Solanum lycopersicum G-type lectin S-receptor-like serine/threonine-protein kinase At1g34300 (LOC101253559), mRNA
miR5658-x	Score: 2.0	XM_004250847.4	PREDICTED: Solanum lycopersicum calcium-dependent protein kinase 17-like (LOC101261579), mRNA
miR5658-x	Score: 2.0	XM_004250863.4	PREDICTED: Solanum lycopersicum ubiquitin-conjugating enzyme E2 20 (LOC101266186), mRNA
miR5658-x	Score: 2.5	XM_004234073.4	PREDICTED: Solanum lycopersicum CBS domain-containing protein CBSX5-like (LOC101260510), mRNA
miR5658-x	Score: 2.0	XR_002028369.2	PREDICTED: Solanum lycopersicum probable polygalacturonase (LOC101258581), transcript variant X2, misc_RNA
miR5658-x	Score: 2.0	XR_002028370.2	PREDICTED: Solanum lycopersicum probable polygalacturonase (LOC101258581), transcript variant X3, misc_RNA
miR5658-x	Score: 2.5	XM_004250915.4	PREDICTED: Solanum lycopersicum dof zinc finger protein DOF5.1 (LOC101256250), mRNA
miR5658-x	Score: 2.0	XM_010328092.2	PREDICTED: Solanum lycopersicum methylcrotonoyl-CoA carboxylase subunit alpha, mitochondrial (LOC543993), transcript variant X1, mRNA
miR5658-x	Score: 1.0	XM_004250921.4	PREDICTED: Solanum lycopersicum uncharacterized LOC101258524 (LOC101258524), transcript variant X1, mRNA
miR5658-x	Score: 2.5	XM_004250922.4	PREDICTED: Solanum lycopersicum serine carboxypeptidase-like (LOC101258820), mRNA
miR5658-x	Score: 2.5	XM_004250960.4	PREDICTED: Solanum lycopersicum GABA transporter 1 (LOC101245324), mRNA
miR5658-x	Score: 2.5	XM_004234194.4	PREDICTED: Solanum lycopersicum two-pore potassium channel 2-like (LOC101246023), mRNA
miR5658-x	Score: 2.5	XM_004234194.4	PREDICTED: Solanum lycopersicum two-pore potassium channel 2-like (LOC101246023), mRNA
miR5658-x	Score: 2.0	XM_004234211.4	PREDICTED: Solanum lycopersicum helicase-like transcription factor CHR28 (LOC101251257), mRNA
miR5658-x	Score: 2.5	XM_004251025.4	PREDICTED: Solanum lycopersicum OTU domain-containing protein 5-B (LOC101264788), transcript variant X3, mRNA
miR5658-x	Score: 2.5	XM_004251026.4	PREDICTED: Solanum lycopersicum OTU domain-containing protein 5-B (LOC101264788), transcript variant X1, mRNA
miR5658-x	Score: 2.5	XM_004251031.4	PREDICTED: Solanum lycopersicum uncharacterized protein At5g41620 (LOC101266483), transcript variant X1, mRNA
miR5658-x	Score: 2.5	XM_004234265.4	PREDICTED: Solanum lycopersicum ABC transporter G family member 11-like (LOC101249990), mRNA
miR5658-x	Score: 2.5	XM_010328277.3	PREDICTED: Solanum lycopersicum uncharacterized LOC101250339 (LOC101250339), transcript variant X1, mRNA
miR5658-x	Score: 2.0	XM_004234293.4	PREDICTED: Solanum lycopersicum putative receptor-like protein kinase At3g47110 (LOC101258336), mRNA
miR5658-x	Score: 2.5	XM_004234302.4	PREDICTED: Solanum lycopersicum dehydration-responsive element-binding protein 1A (LOC101263186), mRNA
miR5658-x	Score: 2.0	XR_002028629.2	PREDICTED: Solanum lycopersicum dehydrogenase/reductase SDR family member on chromosome X (LOC101246081), transcript variant X2, misc_RNA
miR5658-x	Score: 2.0	XM_010328295.3	PREDICTED: Solanum lycopersicum metal tolerance protein 2 (LOC101254940), transcript variant X2, mRNA
miR5658-x	Score: 2.5	XM_004251102.4	PREDICTED: Solanum lycopersicum receptor-like serine/threonine-protein kinase NCRK (LOC101263279), transcript variant X7, mRNA
miR5658-x	Score: 2.5	XM_004234338.4	PREDICTED: Solanum lycopersicum flap endonuclease GEN-like 2 (LOC101248457), mRNA
miR5658-x	Score: 1.5	XM_004251130.3	PREDICTED: Solanum lycopersicum uncharacterized LOC101246990 (LOC101246990), transcript variant X1, mRNA
miR5658-x	Score: 0.5	XM_010328323.3	PREDICTED: Solanum lycopersicum BTB/POZ and MATH domain-containing protein 2-like (LOC101243825), mRNA
miR5658-x	Score: 2.5	XM_004234365.4	PREDICTED: Solanum lycopersicum uncharacterized LOC101256847 (LOC101256847), mRNA
miR5658-x	Score: 2.5	XM_004251167.4	PREDICTED: Solanum lycopersicum probable receptor-like protein kinase At1g49730 (LOC101259404), mRNA
miR5658-x	Score: 2.5	XM_004251195.4	PREDICTED: Solanum lycopersicum tyrosine-specific transport protein (LOC101267772), transcript variant X3, mRNA
miR5658-x	Score: 1.8	XR_002028716.2	PREDICTED: Solanum lycopersicum uncharacterized LOC109121316 (LOC109121316), ncRNA
miR5658-x	Score: 2.5	XR_003243901.1	PREDICTED: Solanum lycopersicum uncharacterized LOC112940091 (LOC112940091), ncRNA
miR5658-x	Score: 1.5	XM_004251257.4	PREDICTED: Solanum lycopersicum protein SODIUM POTASSIUM ROOT DEFECTIVE 2 (LOC101261297), mRNA
miR5658-x	Score: 2.0	XM_004234497.4	PREDICTED: Solanum lycopersicum uncharacterized LOC101249050 (LOC101249050), mRNA
miR5658-x	Score: 2.2	XM_004251301.4	PREDICTED: Solanum lycopersicum heat stress transcription factor B-4b-like (LOC101255168), mRNA
miR5658-x	Score: 1.0	XM_010328510.3	PREDICTED: Solanum lycopersicum leucine-rich repeat receptor kinase RGFR1-like protein (LOC101267937), mRNA
miR5658-x	Score: 2.5	XM_004234565.4	PREDICTED: Solanum lycopersicum proline-rich receptor-like protein kinase PERK4 (LOC101249711), mRNA
miR5658-x	Score: 2.5	XM_004251357.4	PREDICTED: Solanum lycopersicum high affinity nitrate transporter 2.4-like (LOC101250864), mRNA
miR5658-x	Score: 2.5	XM_004234566.4	PREDICTED: Solanum lycopersicum transcription repressor OFP7-like (LOC101249993), transcript variant X2, mRNA
miR5658-x	Score: 2.5	XM_004251401.4	PREDICTED: Solanum lycopersicum chitinase 2-like (LOC101265509), mRNA
miR5658-x	Score: 2.5	XM_010328581.3	PREDICTED: Solanum lycopersicum primary amine oxidase-like (LOC101263760), mRNA
miR5658-x	Score: 2.5	XM_004234641.3	PREDICTED: Solanum lycopersicum uncharacterized LOC101256070 (LOC101256070), mRNA
miR5658-x	Score: 2.5	XM_010328599.3	PREDICTED: Solanum lycopersicum putative GTP diphosphokinase RSH1, chloroplastic (LOC101253322), transcript variant X3, mRNA
miR5658-x	Score: 2.5	XM_004251458.4	PREDICTED: Solanum lycopersicum uclacyanin 1-like (LOC101245030), mRNA
miR5658-x	Score: 1.5	XM_010328637.2	PREDICTED: Solanum lycopersicum uncharacterized LOC101265964 (LOC101265964), transcript variant X2, mRNA
miR5658-x	Score: 1.5	XM_004234726.4	PREDICTED: Solanum lycopersicum glucan endo-1,3-beta-glucosidase 8-like (LOC101251068), mRNA
miR5658-x	Score: 1.0	XM_010328659.3	PREDICTED: Solanum lycopersicum galactolipase DONGLE, chloroplastic (LOC101246867), mRNA
miR5658-x	Score: 1.5	XM_004251562.4	PREDICTED: Solanum lycopersicum protein CONTINUOUS VASCULAR RING 1 (LOC101251065), mRNA
miR5658-x	Score: 2.5	XM_004251570.4	PREDICTED: Solanum lycopersicum protein SPEAR1-like (LOC101253755), mRNA
miR5658-x	Score: 2.0	XM_004251570.4	PREDICTED: Solanum lycopersicum protein SPEAR1-like (LOC101253755), mRNA
miR5658-x	Score: 2.0	XM_004234836.4	PREDICTED: Solanum lycopersicum protein ASYMMETRIC LEAVES 2-like (LOC101246603), mRNA
miR5658-x	Score: 1.0	XM_004251603.4	PREDICTED: Solanum lycopersicum transcription factor MYB36-like (LOC101263789), mRNA
miR5658-x	Score: 1.5	XM_004251619.3	PREDICTED: Solanum lycopersicum putative GATA transcription factor 22 (LOC101268354), mRNA
miR5658-x	Score: 2.0	XM_004251630.4	PREDICTED: Solanum lycopersicum protein ALP1-like (LOC101246112), mRNA
miR5658-x	Score: 1.0	XM_004251671.4	PREDICTED: Solanum lycopersicum ethylene-responsive transcription factor WIN1-like (LOC101258133), transcript variant X1, mRNA
miR5658-x	Score: 1.0	XM_004251672.4	PREDICTED: Solanum lycopersicum ethylene-responsive transcription factor WIN1-like (LOC101258133), transcript variant X2, mRNA
miR5658-x	Score: 2.5	XM_004251681.4	PREDICTED: Solanum lycopersicum calmodulin-like protein 3 (LOC101260796), mRNA
miR5658-x	Score: 1.0	XM_004234954.4	PREDICTED: Solanum lycopersicum TBC1 domain family member 15 (LOC101243683), transcript variant X2, mRNA
miR5658-x	Score: 2.5	XM_004234962.4	PREDICTED: Solanum lycopersicum auxin-responsive protein SAUR32 (LOC101246226), mRNA
miR5658-x	Score: 2.5	XR_003244083.1	PREDICTED: Solanum lycopersicum uncharacterized LOC101265173 (LOC101265173), ncRNA
miR5658-x	Score: 2.5	XM_004235012.4	PREDICTED: Solanum lycopersicum uncharacterized LOC101261593 (LOC101261593), mRNA
miR5658-x	Score: 2.5	XM_004251776.4	PREDICTED: Solanum lycopersicum WRKY transcription factor 71-like (LOC101265102), transcript variant X1, mRNA
miR5658-x	Score: 2.0	XM_004235042.4	PREDICTED: Solanum lycopersicum beta-glucuronosyltransferase GlcAT14A-like (LOC101245628), mRNA
miR5658-x	Score: 2.5	XM_010328869.3	PREDICTED: Solanum lycopersicum probable serine/threonine-protein kinase PBL23 (LOC101262865), mRNA
miR5658-x	Score: 1.0	XM_004251822.4	PREDICTED: Solanum lycopersicum 50S ribosomal protein L1 (LOC101253561), mRNA
miR5658-x	Score: 1.5	XM_010328918.3	PREDICTED: Solanum lycopersicum serine/arginine-rich splicing factor RS31 (LOC101258786), transcript variant X2, mRNA
miR5658-x	Score: 2.5	XR_003244125.1	PREDICTED: Solanum lycopersicum uncharacterized LOC109121226 (LOC109121226), ncRNA
miR5658-x	Score: 2.0	XM_010328925.2	PREDICTED: Solanum lycopersicum transcription factor MYB58 (LOC104649494), mRNA
miR5658-x	Score: 2.0	XM_010328962.3	PREDICTED: Solanum lycopersicum uncharacterized LOC104649506 (LOC104649506), mRNA
miR5658-x	Score: 2.0	XM_004251879.4	PREDICTED: Solanum lycopersicum putative glycine-rich cell wall structural protein 1 (LOC101245136), mRNA
miR5658-x	Score: 2.5	XM_010329020.3	PREDICTED: Solanum lycopersicum integrin-linked protein kinase 1-like (LOC101260382), transcript variant X1, mRNA
miR5658-x	Score: 2.5	XM_010329021.3	PREDICTED: Solanum lycopersicum integrin-linked protein kinase 1-like (LOC101260382), transcript variant X4, mRNA
miR5658-x	Score: 2.5	XM_004251950.4	PREDICTED: Solanum lycopersicum formin-like protein 2 (LOC101268070), mRNA
miR5658-x	Score: 2.0	XM_004235249.4	PREDICTED: Solanum lycopersicum uncharacterized LOC101252261 (LOC101252261), transcript variant X1, mRNA
miR5658-x	Score: 2.0	XM_010329127.3	PREDICTED: Solanum lycopersicum kinesin-like protein KIN-7D, mitochondrial (LOC101259004), transcript variant X1, mRNA
miR5658-x	Score: 1.8	XM_010329127.3	PREDICTED: Solanum lycopersicum kinesin-like protein KIN-7D, mitochondrial (LOC101259004), transcript variant X1, mRNA
miR5658-x	Score: 1.5	XM_010329146.2	PREDICTED: Solanum lycopersicum uncharacterized LOC101245596 (LOC101245596), transcript variant X2, mRNA
miR5658-x	Score: 1.5	XM_010329147.2	PREDICTED: Solanum lycopersicum uncharacterized LOC101245596 (LOC101245596), transcript variant X3, mRNA
miR5658-x	Score: 2.5	XR_003244308.1	PREDICTED: Solanum lycopersicum uncharacterized LOC112940317 (LOC112940317), ncRNA
miR5658-x	Score: 2.5	XM_004235453.4	PREDICTED: Solanum lycopersicum pumilio homolog 5 (LOC101263093), transcript variant X2, mRNA
miR5658-x	Score: 2.5	XM_010329325.3	PREDICTED: Solanum lycopersicum vitellogenin (LOC101258006), mRNA
miR5658-x	Score: 1.0	XM_010329325.3	PREDICTED: Solanum lycopersicum vitellogenin (LOC101258006), mRNA
miR5658-x	Score: 2.5	XM_004252251.4	PREDICTED: Solanum lycopersicum uncharacterized LOC101255864 (LOC101255864), transcript variant X1, mRNA
miR5658-x	Score: 2.5	XM_004252252.4	PREDICTED: Solanum lycopersicum uncharacterized LOC101255864 (LOC101255864), transcript variant X2, mRNA
miR5658-x	Score: 2.5	XM_004252254.4	PREDICTED: Solanum lycopersicum lamin-like protein (LOC101256952), mRNA
miR5658-x	Score: 2.5	XM_004235542.4	PREDICTED: Solanum lycopersicum protein indeterminate-domain 7 (LOC101264502), transcript variant X1, mRNA
miR5658-x	Score: 2.5	XM_004235543.4	PREDICTED: Solanum lycopersicum protein indeterminate-domain 7 (LOC101264502), transcript variant X4, mRNA
miR5658-x	Score: 1.0	XM_004235567.4	PREDICTED: Solanum lycopersicum dof zinc finger protein DOF3.1 (LOC101246611), mRNA
miR5658-x	Score: 1.0	XM_004252423.4	PREDICTED: Solanum lycopersicum ethylene-responsive transcription factor ERF114 (LOC101266802), mRNA
miR5658-x	Score: 2.5	XM_019210842.2	PREDICTED: Solanum lycopersicum glucuronoxylan 4-O-methyltransferase 3 (LOC101252840), transcript variant X1, mRNA
miR5658-x	Score: 2.5	XM_004235591.4	PREDICTED: Solanum lycopersicum uncharacterized LOC101254072 (LOC101254072), mRNA
miR5658-x	Score: 1.5	XM_004252468.4	PREDICTED: Solanum lycopersicum myb-related protein 308-like (LOC101264905), mRNA
miR5658-x	Score: 1.0	XM_004252488.4	PREDICTED: Solanum lycopersicum uncharacterized LOC101249533 (LOC101249533), mRNA
miR5658-x	Score: 2.5	XM_004235645.4	PREDICTED: Solanum lycopersicum D-glycerate 3-kinase, chloroplastic (LOC101244755), mRNA
miR5658-x	Score: 2.5	XM_004235692.4	PREDICTED: Solanum lycopersicum transcription factor MYBS1 (LOC101260117), mRNA
miR5658-x	Score: 1.5	XM_004252578.4	PREDICTED: Solanum lycopersicum uncharacterized LOC101252260 (LOC101252260), mRNA
miR5658-x	Score: 1.2	XM_004252579.3	PREDICTED: Solanum lycopersicum uncharacterized LOC101252564 (LOC101252564), mRNA
miR5658-x	Score: 2.5	XM_004235704.4	PREDICTED: Solanum lycopersicum HBS1-like protein (LOC101264306), transcript variant X2, mRNA
miR5658-x	Score: 0.0	XM_004252593.4	PREDICTED: Solanum lycopersicum protein FIZZY-RELATED 2-like (LOC101257937), mRNA
miR5658-x	Score: 2.5	XM_004252609.4	PREDICTED: Solanum lycopersicum heavy metal-associated isoprenylated plant protein 30-like (LOC101263294), mRNA
miR5658-x	Score: 2.5	XM_004252617.4	PREDICTED: Solanum lycopersicum serine/threonine-protein kinase STY13-like (LOC101268747), mRNA
miR5658-x	Score: 1.5	XM_004252646.4	PREDICTED: Solanum lycopersicum CBL-interacting serine/threonine-protein kinase 5-like (LOC101262397), mRNA
miR5658-x	Score: 1.0	XM_019211118.2	PREDICTED: Solanum lycopersicum uncharacterized LOC101258524 (LOC101258524), transcript variant X2, mRNA
miR5658-x	Score: 2.5	XM_004235848.4	PREDICTED: Solanum lycopersicum putative receptor-like protein kinase At1g80870 (LOC101257754), mRNA
miR5658-x	Score: 2.2	XM_004252770.4	PREDICTED: Solanum lycopersicum zinc finger protein ZAT10-like (LOC101254884), mRNA
miR5658-x	Score: 0.5	XM_004252788.4	PREDICTED: Solanum lycopersicum dentin sialophosphoprotein (LOC101261399), mRNA
miR5658-x	Score: 2.5	XM_004235919.4	PREDICTED: Solanum lycopersicum protein LEO1 homolog (LOC101254888), transcript variant X1, mRNA
miR5658-x	Score: 2.5	XM_004252830.4	PREDICTED: Solanum lycopersicum protein CHROMATIN REMODELING 5 (LOC101252967), transcript variant X1, mRNA
miR5658-x	Score: 1.2	XM_004235941.4	PREDICTED: Solanum lycopersicum DNA excision repair protein ERCC-1 (LOC101261110), transcript variant X1, mRNA
miR5658-x	Score: 2.5	XM_004235978.4	PREDICTED: Solanum lycopersicum uncharacterized LOC101247120 (LOC101247120), mRNA
miR5658-x	Score: 2.5	XM_019211224.2	PREDICTED: Solanum lycopersicum tyrosine-specific transport protein (LOC101267772), transcript variant X1, mRNA
miR5658-x	Score: 2.5	XM_019211225.2	PREDICTED: Solanum lycopersicum tyrosine-specific transport protein (LOC101267772), transcript variant X2, mRNA
miR5658-x	Score: 2.5	XM_019211226.2	PREDICTED: Solanum lycopersicum tyrosine-specific transport protein (LOC101267772), transcript variant X4, mRNA
miR5658-x	Score: 2.5	XM_004235990.4	PREDICTED: Solanum lycopersicum metallothiol transferase FosB (LOC101250492), mRNA
miR5658-x	Score: 2.5	XM_004236024.4	PREDICTED: Solanum lycopersicum probable galacturonosyltransferase 11 (LOC101261310), mRNA
miR5658-x	Score: 1.5	XM_019211256.2	PREDICTED: Solanum lycopersicum callose synthase 5 (LOC101249782), mRNA
miR5658-x	Score: 2.5	XM_019211270.2	PREDICTED: Solanum lycopersicum protein argonaute 10 (AGO10), transcript variant X1, mRNA
miR5658-x	Score: 1.0	XM_004252946.4	PREDICTED: Solanum lycopersicum protein PHR1-LIKE 3-like (LOC101262095), transcript variant X1, mRNA
miR5658-x	Score: 1.0	XM_004252947.4	PREDICTED: Solanum lycopersicum protein PHR1-LIKE 3-like (LOC101262095), transcript variant X2, mRNA
miR5658-x	Score: 1.5	XM_019211285.2	PREDICTED: Solanum lycopersicum la-related protein 6B-like (LOC101250385), transcript variant X2, mRNA
miR5658-x	Score: 2.5	XM_019211285.2	PREDICTED: Solanum lycopersicum la-related protein 6B-like (LOC101250385), transcript variant X2, mRNA
miR5658-x	Score: 1.5	XM_019211286.2	PREDICTED: Solanum lycopersicum la-related protein 6B-like (LOC101250385), transcript variant X3, mRNA
miR5658-x	Score: 2.5	XM_019211286.2	PREDICTED: Solanum lycopersicum la-related protein 6B-like (LOC101250385), transcript variant X3, mRNA
miR5658-x	Score: 1.5	XM_019211287.2	PREDICTED: Solanum lycopersicum la-related protein 6B-like (LOC101250385), transcript variant X4, mRNA
miR5658-x	Score: 2.5	XM_019211287.2	PREDICTED: Solanum lycopersicum la-related protein 6B-like (LOC101250385), transcript variant X4, mRNA
miR5658-x	Score: 2.5	XR_003244591.1	PREDICTED: Solanum lycopersicum uncharacterized LOC101247991 (LOC101247991), transcript variant X7, misc_RNA
miR5658-x	Score: 1.5	XM_019211296.2	PREDICTED: Solanum lycopersicum BRI1 kinase inhibitor 1 (LOC109119038), mRNA
miR5658-x	Score: 2.0	XM_019211296.2	PREDICTED: Solanum lycopersicum BRI1 kinase inhibitor 1 (LOC109119038), mRNA
miR5658-x	Score: 2.0	XM_004236099.4	PREDICTED: Solanum lycopersicum U-box domain-containing protein 38 (LOC101258053), mRNA
miR5658-x	Score: 2.5	XM_004236113.4	PREDICTED: Solanum lycopersicum transcription factor MYB1R1 (LOC101262503), mRNA
miR5658-x	Score: 1.5	XM_004252992.4	PREDICTED: Solanum lycopersicum la-related protein 6B-like (LOC101250385), transcript variant X1, mRNA
miR5658-x	Score: 2.5	XM_004252992.4	PREDICTED: Solanum lycopersicum la-related protein 6B-like (LOC101250385), transcript variant X1, mRNA
miR5658-x	Score: 1.5	XM_004236124.4	PREDICTED: Solanum lycopersicum uncharacterized LOC101265813 (LOC101265813), mRNA
miR5658-x	Score: 2.5	XR_003244617.1	PREDICTED: Solanum lycopersicum uncharacterized LOC101256137 (LOC101256137), transcript variant X5, ncRNA
miR5658-x	Score: 2.0	XM_004253005.4	PREDICTED: Solanum lycopersicum zinc finger protein CONSTANS-LIKE 4 (LOC101254368), mRNA
miR5658-x	Score: 2.5	XR_003244618.1	PREDICTED: Solanum lycopersicum uncharacterized LOC101256137 (LOC101256137), transcript variant X6, ncRNA
miR5658-x	Score: 2.5	XM_004253009.4	PREDICTED: Solanum lycopersicum uncharacterized LOC101255571 (LOC101255571), mRNA
miR5658-x	Score: 2.0	XM_004253010.3	PREDICTED: Solanum lycopersicum probable E3 ubiquitin-protein ligase RHG1A (LOC101255868), mRNA
miR5658-x	Score: 2.2	XM_004236158.4	PREDICTED: Solanum lycopersicum uncharacterized LOC101250588 (LOC101250588), mRNA
miR5658-x	Score: 2.5	XM_019211372.2	PREDICTED: Solanum lycopersicum protein CHROMATIN REMODELING 5 (LOC101252967), transcript variant X4, mRNA
miR5658-x	Score: 2.0	XM_004253067.4	PREDICTED: Solanum lycopersicum psbP domain-containing protein 3, chloroplastic (LOC101247415), mRNA
miR5658-x	Score: 2.5	XM_004236191.3	PREDICTED: Solanum lycopersicum pentatricopeptide repeat-containing protein At1g80550, mitochondrial (LOC101260329), mRNA
miR5658-x	Score: 1.5	XM_004253184.4	PREDICTED: Solanum lycopersicum peptidyl-prolyl cis-trans isomerase FKBP19, chloroplastic (LOC101249808), transcript variant X1, mRNA
miR5658-x	Score: 2.5	XM_019211535.2	PREDICTED: Solanum lycopersicum transmembrane 9 superfamily member 7 (LOC101253461), mRNA
miR5658-x	Score: 2.5	XM_004253209.4	PREDICTED: Solanum lycopersicum calumenin-B (LOC101260524), mRNA
miR5658-x	Score: 0.0	XM_004236321.3	PREDICTED: Solanum lycopersicum pollen receptor-like kinase 1 (LOC101248763), mRNA
miR5658-x	Score: 2.5	XR_003244718.1	PREDICTED: Solanum lycopersicum receptor-like protein Cf-9 (LOC104644334), transcript variant X2, misc_RNA
miR5658-x	Score: 2.5	XM_004253426.4	PREDICTED: Solanum lycopersicum receptor-like cytosolic serine/threonine-protein kinase RBK1 (LOC101254470), transcript variant X2, mRNA
miR5658-x	Score: 1.8	XM_004253456.4	PREDICTED: Solanum lycopersicum transcription factor TCP17-like (LOC101243977), mRNA
miR5658-x	Score: 1.5	XM_004236471.4	PREDICTED: Solanum lycopersicum transcription factor MYB35 (LOC101250007), mRNA
miR5658-x	Score: 2.5	XM_004236485.4	PREDICTED: Solanum lycopersicum uncharacterized LOC101254472 (LOC101254472), transcript variant X1, mRNA
miR5658-x	Score: 1.5	XM_019211708.2	PREDICTED: Solanum lycopersicum peptidyl-prolyl cis-trans isomerase FKBP19, chloroplastic (LOC101249808), transcript variant X3, mRNA
miR5658-x	Score: 2.5	XM_019211773.2	PREDICTED: Solanum lycopersicum receptor-like cytosolic serine/threonine-protein kinase RBK1 (LOC101254470), transcript variant X1, mRNA
miR5658-x	Score: 2.5	XM_010313834.3	PREDICTED: Solanum lycopersicum pentatricopeptide repeat-containing protein At5g42310, chloroplastic-like (LOC101260289), transcript variant X1, mRNA
miR5658-x	Score: 2.0	XM_010313834.3	PREDICTED: Solanum lycopersicum pentatricopeptide repeat-containing protein At5g42310, chloroplastic-like (LOC101260289), transcript variant X1, mRNA
miR5658-x	Score: 2.5	XM_010313835.3	PREDICTED: Solanum lycopersicum pentatricopeptide repeat-containing protein At5g42310, chloroplastic-like (LOC101260289), transcript variant X2, mRNA
miR5658-x	Score: 2.0	XM_010313835.3	PREDICTED: Solanum lycopersicum pentatricopeptide repeat-containing protein At5g42310, chloroplastic-like (LOC101260289), transcript variant X2, mRNA
miR5658-x	Score: 2.5	XM_010313836.3	PREDICTED: Solanum lycopersicum pentatricopeptide repeat-containing protein At5g42310, chloroplastic-like (LOC101260289), transcript variant X4, mRNA
miR5658-x	Score: 2.0	XM_010313836.3	PREDICTED: Solanum lycopersicum pentatricopeptide repeat-containing protein At5g42310, chloroplastic-like (LOC101260289), transcript variant X4, mRNA
miR5658-x	Score: 2.5	XM_010313840.3	PREDICTED: Solanum lycopersicum pentatricopeptide repeat-containing protein At5g42310, chloroplastic-like (LOC101260289), transcript variant X7, mRNA
miR5658-x	Score: 2.0	XM_010313840.3	PREDICTED: Solanum lycopersicum pentatricopeptide repeat-containing protein At5g42310, chloroplastic-like (LOC101260289), transcript variant X7, mRNA
miR5658-x	Score: 2.5	XM_019211827.2	PREDICTED: Solanum lycopersicum uncharacterized LOC101263472 (LOC101263472), transcript variant X1, mRNA
miR5658-x	Score: 2.0	XM_010313920.3	PREDICTED: Solanum lycopersicum uncharacterized protein At5g41620 (LOC101253336), mRNA
miR5658-x	Score: 1.0	XM_019211919.2	PREDICTED: Solanum lycopersicum putative proline-rich receptor-like protein kinase PERK6 (LOC101244235), mRNA
miR5658-x	Score: 2.5	XM_004236717.4	PREDICTED: Solanum lycopersicum spliceosome-associated protein 130 A (LOC101266504), mRNA
miR5658-x	Score: 2.5	XM_019211923.2	PREDICTED: Solanum lycopersicum kinesin-like protein KIN-7D, mitochondrial (LOC101264563), transcript variant X2, mRNA
miR5658-x	Score: 2.5	XM_010314010.3	PREDICTED: Solanum lycopersicum protein LURP-one-related 10 (LOC101253243), transcript variant X1, mRNA
miR5658-x	Score: 2.0	XM_004236808.4	PREDICTED: Solanum lycopersicum F-box/LRR-repeat protein 2 (LOC101268382), mRNA
miR5658-x	Score: 1.5	XR_003244939.1	PREDICTED: Solanum lycopersicum peptidyl-prolyl cis-trans isomerase FKBP19, chloroplastic (LOC101249808), transcript variant X2, misc_RNA
miR5658-x	Score: 1.5	XR_003244940.1	PREDICTED: Solanum lycopersicum peptidyl-prolyl cis-trans isomerase FKBP19, chloroplastic (LOC101249808), transcript variant X4, misc_RNA
miR5658-x	Score: 1.0	XM_004236848.4	PREDICTED: Solanum lycopersicum protein indeterminate-domain 5, chloroplastic (LOC101254782), transcript variant X2, mRNA
miR5658-x	Score: 2.0	XM_004236848.4	PREDICTED: Solanum lycopersicum protein indeterminate-domain 5, chloroplastic (LOC101254782), transcript variant X2, mRNA
miR5658-x	Score: 2.5	XM_004236851.4	PREDICTED: Solanum lycopersicum Myb family transcription factor (LOC101255580), mRNA
miR5658-x	Score: 2.0	XM_004236861.4	PREDICTED: Solanum lycopersicum IAA-alanine resistance protein 1 (LOC101258645), transcript variant X2, mRNA
miR5658-x	Score: 1.0	XM_004236861.4	PREDICTED: Solanum lycopersicum IAA-alanine resistance protein 1 (LOC101258645), transcript variant X2, mRNA
miR5658-x	Score: 2.2	XM_019212167.2	PREDICTED: Solanum lycopersicum disease resistance protein SUMM2-like (LOC101257618), transcript variant X2, mRNA
miR5658-x	Score: 2.5	XM_019212182.2	PREDICTED: Solanum lycopersicum proline-rich receptor-like protein kinase PERK4 (LOC101265796), mRNA
miR5658-x	Score: 2.5	XM_019212182.2	PREDICTED: Solanum lycopersicum proline-rich receptor-like protein kinase PERK4 (LOC101265796), mRNA
miR5658-x	Score: 2.0	XM_019212223.2	PREDICTED: Solanum lycopersicum zinc-finger homeodomain protein 10 (LOC101268347), mRNA
miR5658-x	Score: 2.5	XM_019212223.2	PREDICTED: Solanum lycopersicum zinc-finger homeodomain protein 10 (LOC101268347), mRNA
miR5658-x	Score: 2.5	XM_004236949.4	PREDICTED: Solanum lycopersicum transcription factor bHLH75 (LOC101258849), mRNA
miR5658-x	Score: 2.5	XM_004236950.4	PREDICTED: Solanum lycopersicum ethylene-responsive transcription factor ERF119 (LOC101259143), mRNA
miR5658-x	Score: 2.5	XR_003245127.1	PREDICTED: Solanum lycopersicum uncharacterized LOC104645482 (LOC104645482), transcript variant X1, ncRNA
miR5658-x	Score: 2.5	XR_003245128.1	PREDICTED: Solanum lycopersicum uncharacterized LOC104645482 (LOC104645482), transcript variant X2, ncRNA
miR5658-x	Score: 2.5	XM_010314278.3	PREDICTED: Solanum lycopersicum probable E3 ubiquitin-protein ligase LUL4 (LOC101260179), transcript variant X2, mRNA
miR5658-x	Score: 2.5	XM_019212257.2	PREDICTED: Solanum lycopersicum cationic amino acid transporter 1 (LOC101253448), transcript variant X2, mRNA
miR5658-x	Score: 2.5	XM_019212258.2	PREDICTED: Solanum lycopersicum cationic amino acid transporter 1 (LOC101253448), transcript variant X3, mRNA
miR5658-x	Score: 2.5	XM_019212278.2	PREDICTED: Solanum lycopersicum ER lumen protein-retaining receptor A (LOC101253745), transcript variant X2, mRNA
miR5658-x	Score: 2.5	XM_004237035.4	PREDICTED: Solanum lycopersicum protein JINGUBANG (LOC101260421), mRNA
miR5658-x	Score: 2.0	XM_004237035.4	PREDICTED: Solanum lycopersicum protein JINGUBANG (LOC101260421), mRNA
miR5658-x	Score: 2.5	XM_019212293.2	PREDICTED: Solanum lycopersicum putative lipase YOR059C (LOC101247092), transcript variant X2, mRNA
miR5658-x	Score: 2.5	XM_004237090.4	PREDICTED: Solanum lycopersicum protein MIZU-KUSSEI 1-like (LOC101261509), mRNA
miR5658-x	Score: 2.5	XM_010314336.2	PREDICTED: Solanum lycopersicum pentatricopeptide repeat-containing protein At1g28690, mitochondrial (LOC101260597), mRNA
miR5658-x	Score: 2.2	XR_003245193.1	PREDICTED: Solanum lycopersicum disease resistance protein SUMM2-like (LOC101257618), transcript variant X1, misc_RNA
miR5658-x	Score: 2.0	XM_010314352.3	PREDICTED: Solanum lycopersicum putative U-box domain-containing protein 50 (LOC101248258), mRNA
miR5658-x	Score: 2.2	XR_003245194.1	PREDICTED: Solanum lycopersicum uncharacterized LOC112940913 (LOC112940913), ncRNA
miR5658-x	Score: 2.5	XM_010314372.3	PREDICTED: Solanum lycopersicum receptor-like protein 15 (LOC101266293), transcript variant X2, mRNA
miR5658-x	Score: 2.5	XM_019212394.2	PREDICTED: Solanum lycopersicum uncharacterized LOC101249978 (LOC101249978), transcript variant X2, mRNA
miR5658-x	Score: 2.5	XM_004237158.4	PREDICTED: Solanum lycopersicum proline-rich receptor-like protein kinase PERK9 (LOC101263806), transcript variant X2, mRNA
miR5658-x	Score: 2.5	XM_004237175.4	PREDICTED: Solanum lycopersicum ninja-family protein AFP3 (LOC101268860), mRNA
miR5658-x	Score: 1.5	XM_010314424.3	PREDICTED: Solanum lycopersicum transcription repressor KAN1 (LOC101246493), transcript variant X2, mRNA
miR5658-x	Score: 2.5	XM_010314424.3	PREDICTED: Solanum lycopersicum transcription repressor KAN1 (LOC101246493), transcript variant X2, mRNA
miR5658-x	Score: 2.5	XM_004237214.4	PREDICTED: Solanum lycopersicum protein SIEVE ELEMENT OCCLUSION B-like (LOC101263509), mRNA
miR5658-x	Score: 1.5	XM_010314465.3	PREDICTED: Solanum lycopersicum filament-like plant protein (LOC543699), transcript variant X1, mRNA
miR5658-x	Score: 1.5	XM_010314466.2	PREDICTED: Solanum lycopersicum filament-like plant protein (LOC543699), transcript variant X4, mRNA
miR5658-x	Score: 1.5	XM_010314467.3	PREDICTED: Solanum lycopersicum filament-like plant protein (LOC543699), transcript variant X3, mRNA
miR5658-x	Score: 1.5	XM_010314468.2	PREDICTED: Solanum lycopersicum filament-like plant protein (LOC543699), transcript variant X2, mRNA
miR5658-x	Score: 1.5	XM_010314469.3	PREDICTED: Solanum lycopersicum filament-like plant protein (LOC543699), transcript variant X6, mRNA
miR5658-x	Score: 1.5	XM_010314470.3	PREDICTED: Solanum lycopersicum filament-like plant protein (LOC543699), transcript variant X5, mRNA
miR5658-x	Score: 2.5	XR_003245261.1	PREDICTED: Solanum lycopersicum uncharacterized LOC104645892 (LOC104645892), ncRNA
miR5658-x	Score: 2.0	XM_004237345.3	PREDICTED: Solanum lycopersicum uncharacterized LOC101259832 (LOC101259832), mRNA
miR5658-x	Score: 1.5	XM_004237348.4	PREDICTED: Solanum lycopersicum ABC transporter D family member 1 (LOC101260717), transcript variant X1, mRNA
miR5658-x	Score: 0.5	XM_004237359.3	PREDICTED: Solanum lycopersicum ethylene-responsive transcription factor RAP2-4 (LOC101264209), mRNA
miR5658-x	Score: 2.5	XR_003245316.1	PREDICTED: Solanum lycopersicum pentatricopeptide repeat-containing protein At4g20090 (LOC101253553), transcript variant X3, misc_RNA
miR5658-x	Score: 2.5	XR_003245317.1	PREDICTED: Solanum lycopersicum pentatricopeptide repeat-containing protein At4g20090 (LOC101253553), transcript variant X4, misc_RNA
miR5658-x	Score: 2.5	XM_010314614.1	PREDICTED: Solanum lycopersicum HMG-Y-related protein A-like (LOC104644549), mRNA
miR5658-x	Score: 2.0	XM_004237467.4	PREDICTED: Solanum lycopersicum leucine-rich repeat receptor-like protein kinase PXL1 (LOC101249348), mRNA
miR5658-x	Score: 2.5	XM_004237509.4	PREDICTED: Solanum lycopersicum beta-taxilin (LOC101263108), transcript variant X2, mRNA
miR5658-x	Score: 2.2	XM_019212759.1	PREDICTED: Solanum lycopersicum uncharacterized LOC101262060 (LOC101262060), mRNA
miR5658-x	Score: 1.8	XM_019212771.2	PREDICTED: Solanum lycopersicum pentatricopeptide repeat-containing protein At5g40400 (LOC101256354), transcript variant X1, mRNA
miR5658-x	Score: 1.8	XM_019212772.2	PREDICTED: Solanum lycopersicum pentatricopeptide repeat-containing protein At5g40400 (LOC101256354), transcript variant X4, mRNA
miR5658-x	Score: 1.8	XM_019212773.2	PREDICTED: Solanum lycopersicum pentatricopeptide repeat-containing protein At5g40400 (LOC101256354), transcript variant X2, mRNA
miR5658-x	Score: 1.8	XM_019212774.2	PREDICTED: Solanum lycopersicum pentatricopeptide repeat-containing protein At5g40400 (LOC101256354), transcript variant X3, mRNA
miR5658-x	Score: 2.5	XM_004237562.1	PREDICTED: Solanum lycopersicum uncharacterized LOC101261614 (LOC101261614), mRNA
miR5658-x	Score: 1.8	XM_019212775.2	PREDICTED: Solanum lycopersicum pentatricopeptide repeat-containing protein At5g40400 (LOC101256354), transcript variant X7, mRNA
miR5658-x	Score: 1.8	XM_019212776.2	PREDICTED: Solanum lycopersicum pentatricopeptide repeat-containing protein At5g40400 (LOC101256354), transcript variant X9, mRNA
miR5658-x	Score: 1.8	XM_019212777.2	PREDICTED: Solanum lycopersicum pentatricopeptide repeat-containing protein At5g40400 (LOC101256354), transcript variant X8, mRNA
miR5658-x	Score: 1.8	XM_019212778.2	PREDICTED: Solanum lycopersicum pentatricopeptide repeat-containing protein At5g40400 (LOC101256354), transcript variant X10, mRNA
miR5658-x	Score: 1.8	XM_019212779.2	PREDICTED: Solanum lycopersicum pentatricopeptide repeat-containing protein At5g40400 (LOC101256354), transcript variant X11, mRNA
miR5658-x	Score: 1.8	XM_019212780.2	PREDICTED: Solanum lycopersicum pentatricopeptide repeat-containing protein At5g40400 (LOC101256354), transcript variant X12, mRNA
miR5658-x	Score: 1.8	XM_019212781.2	PREDICTED: Solanum lycopersicum pentatricopeptide repeat-containing protein At5g40400 (LOC101256354), transcript variant X13, mRNA
miR5658-x	Score: 1.8	XM_019212782.2	PREDICTED: Solanum lycopersicum pentatricopeptide repeat-containing protein At5g40400 (LOC101256354), transcript variant X15, mRNA
miR5658-x	Score: 1.8	XM_019212783.2	PREDICTED: Solanum lycopersicum pentatricopeptide repeat-containing protein At5g40400 (LOC101256354), transcript variant X18, mRNA
miR5658-x	Score: 1.8	XM_019212784.2	PREDICTED: Solanum lycopersicum pentatricopeptide repeat-containing protein At5g40400 (LOC101256354), transcript variant X17, mRNA
miR5658-x	Score: 1.8	XM_019212785.2	PREDICTED: Solanum lycopersicum pentatricopeptide repeat-containing protein At5g40400 (LOC101256354), transcript variant X20, mRNA
miR5658-x	Score: 1.8	XM_019212786.2	PREDICTED: Solanum lycopersicum pentatricopeptide repeat-containing protein At5g40400 (LOC101256354), transcript variant X23, mRNA
miR5658-x	Score: 1.5	XM_010314890.3	PREDICTED: Solanum lycopersicum TBG5 protein (TBG5), transcript variant X1, mRNA
miR5658-x	Score: 2.5	XM_019212904.2	PREDICTED: Solanum lycopersicum uncharacterized LOC109119824 (LOC109119824), mRNA
miR5658-x	Score: 2.5	XM_004237769.4	PREDICTED: Solanum lycopersicum ethylene-responsive transcription factor ABR1-like (LOC101251084), mRNA
miR5658-x	Score: 2.5	XM_019212912.2	PREDICTED: Solanum lycopersicum polyadenylate-binding protein-interacting protein 12 (LOC109119827), mRNA
miR5658-x	Score: 2.0	XM_004237779.4	PREDICTED: Solanum lycopersicum light-harvesting complex-like protein OHP2, chloroplastic (LOC101253996), transcript variant X1, mRNA
miR5658-x	Score: 2.0	XM_004237806.4	PREDICTED: Solanum lycopersicum histone-lysine N-methyltransferase SETD1B-A (LOC101262106), mRNA
miR5658-x	Score: 2.5	XM_004237850.4	PREDICTED: Solanum lycopersicum probable serine/threonine-protein kinase DDB_G0282963 (LOC101250686), mRNA
miR5658-x	Score: 2.5	XM_004237850.4	PREDICTED: Solanum lycopersicum probable serine/threonine-protein kinase DDB_G0282963 (LOC101250686), mRNA
miR5658-x	Score: 2.5	XM_019212981.2	PREDICTED: Solanum lycopersicum uncharacterized LOC109119839 (LOC109119839), transcript variant X1, mRNA
miR5658-x	Score: 2.5	XM_019212982.2	PREDICTED: Solanum lycopersicum uncharacterized LOC109119839 (LOC109119839), transcript variant X2, mRNA
miR5658-x	Score: 0.5	XM_004237889.4	PREDICTED: Solanum lycopersicum VQ motif-containing protein 9 (LOC101262412), mRNA
miR5658-x	Score: 2.2	XM_004237909.4	PREDICTED: Solanum lycopersicum transcription factor bHLH94-like (LOC101268467), mRNA
miR5658-x	Score: 2.5	XM_004237923.4	PREDICTED: Solanum lycopersicum zinc-finger homeodomain protein 2 (LOC101247612), mRNA
miR5658-x	Score: 2.2	XM_004237963.4	PREDICTED: Solanum lycopersicum F-box protein At5g39450 (LOC101259331), transcript variant X1, mRNA
miR5658-x	Score: 2.5	XM_019213104.2	PREDICTED: Solanum lycopersicum zinc finger BED domain-containing protein DAYSLEEPER-like (LOC104646641), mRNA
miR5658-x	Score: 2.5	XM_004237988.4	PREDICTED: Solanum lycopersicum glutamyl-tRNA reductase 1, chloroplastic (LOC101266935), mRNA
miR5658-x	Score: 2.5	XM_004237996.4	PREDICTED: Solanum lycopersicum receptor protein-tyrosine kinase CEPR1 (LOC101244280), mRNA
miR5658-x	Score: 2.5	XM_010315072.3	PREDICTED: Solanum lycopersicum OTU domain-containing protein 5-B (LOC101264788), transcript variant X2, mRNA
miR5658-x	Score: 2.5	XM_004238007.4	PREDICTED: Solanum lycopersicum homeobox-leucine zipper protein HAT22-like (LOC101248097), mRNA
miR5658-x	Score: 2.0	XM_010315079.2	PREDICTED: Solanum lycopersicum BEL1-like homeodomain protein 1 (LOC101247398), transcript variant X1, mRNA
miR5658-x	Score: 2.2	XM_004238015.4	PREDICTED: Solanum lycopersicum amino acid transporter AVT6A (LOC101250885), transcript variant X2, mRNA
miR5658-x	Score: 2.0	XM_004238038.4	PREDICTED: Solanum lycopersicum LIM domain-containing protein WLIM1 (LOC101257855), mRNA
miR5658-x	Score: 2.5	XM_010315117.3	PREDICTED: Solanum lycopersicum receptor-like serine/threonine-protein kinase NCRK (LOC101263279), transcript variant X1, mRNA
miR5658-x	Score: 2.5	XM_010315118.3	PREDICTED: Solanum lycopersicum receptor-like serine/threonine-protein kinase NCRK (LOC101263279), transcript variant X3, mRNA
miR5658-x	Score: 2.5	XM_010315119.3	PREDICTED: Solanum lycopersicum receptor-like serine/threonine-protein kinase NCRK (LOC101263279), transcript variant X2, mRNA
miR5658-x	Score: 1.5	XM_010315140.3	PREDICTED: Solanum lycopersicum uncharacterized LOC101246990 (LOC101246990), transcript variant X2, mRNA
miR5658-x	Score: 2.5	XM_004238105.4	PREDICTED: Solanum lycopersicum serine/threonine-protein kinase tricorner (LOC101253582), mRNA
miR5658-x	Score: 2.5	XM_004238119.4	PREDICTED: Solanum lycopersicum uncharacterized LOC101257658 (LOC101257658), mRNA
miR5658-x	Score: 2.5	XM_019213243.2	PREDICTED: Solanum lycopersicum proline-rich receptor-like protein kinase PERK9 (LOC101263806), transcript variant X1, mRNA
miR5658-x	Score: 2.5	XM_019213244.2	PREDICTED: Solanum lycopersicum proline-rich receptor-like protein kinase PERK9 (LOC101263806), transcript variant X3, mRNA
miR5658-x	Score: 2.0	XM_019213257.2	PREDICTED: Solanum lycopersicum IAA-alanine resistance protein 1 (LOC101258645), transcript variant X1, mRNA
miR5658-x	Score: 1.0	XM_019213257.2	PREDICTED: Solanum lycopersicum IAA-alanine resistance protein 1 (LOC101258645), transcript variant X1, mRNA
miR5658-x	Score: 1.0	XM_019213260.2	PREDICTED: Solanum lycopersicum protein indeterminate-domain 5, chloroplastic (LOC101254782), transcript variant X1, mRNA
miR5658-x	Score: 2.0	XM_019213260.2	PREDICTED: Solanum lycopersicum protein indeterminate-domain 5, chloroplastic (LOC101254782), transcript variant X1, mRNA
miR5658-x	Score: 1.0	XM_019213261.2	PREDICTED: Solanum lycopersicum protein indeterminate-domain 5, chloroplastic (LOC101254782), transcript variant X3, mRNA
miR5658-x	Score: 2.0	XM_019213261.2	PREDICTED: Solanum lycopersicum protein indeterminate-domain 5, chloroplastic (LOC101254782), transcript variant X3, mRNA
miR5658-x	Score: 2.5	XM_004238168.4	PREDICTED: Solanum lycopersicum BEL1-like homeodomain protein 4 (LOC101247316), mRNA
miR5658-x	Score: 2.5	XM_004238193.4	PREDICTED: Solanum lycopersicum protein indeterminate-domain 2 (LOC101254481), mRNA
miR5658-x	Score: 2.0	XM_004238215.4	PREDICTED: Solanum lycopersicum 5'-nucleotidase domain-containing protein 4 (LOC101261226), transcript variant X1, mRNA
miR5658-x	Score: 2.0	XM_010315308.3	PREDICTED: Solanum lycopersicum UBP1-associated protein 2A (LOC101255522), transcript variant X1, mRNA
miR5658-x	Score: 2.0	XM_004238267.4	PREDICTED: Solanum lycopersicum protein SHI RELATED SEQUENCE 1-like (LOC101250986), mRNA
miR5658-x	Score: 2.5	XM_010315388.3	PREDICTED: Solanum lycopersicum ent-kaurenoic acid oxidase 2 (LOC101261488), mRNA
miR5658-x	Score: 2.5	XM_019213522.2	PREDICTED: Solanum lycopersicum protein ENHANCED DISEASE RESISTANCE 2-like (LOC101256766), mRNA
miR5658-x	Score: 2.5	XM_019213532.2	PREDICTED: Solanum lycopersicum probable receptor-like protein kinase At1g80640 (LOC101265327), transcript variant X1, mRNA
miR5658-x	Score: 2.5	XM_010315490.3	PREDICTED: Solanum lycopersicum receptor-like protein Cf-9 (LOC104644333), transcript variant X1, mRNA
miR5658-x	Score: 2.5	XM_010315493.3	PREDICTED: Solanum lycopersicum receptor-like protein Cf-9 (LOC104644333), transcript variant X3, mRNA
miR5658-x	Score: 2.5	XM_010315495.3	PREDICTED: Solanum lycopersicum receptor-like protein Cf-9 (LOC104644334), transcript variant X1, mRNA
miR5658-x	Score: 2.5	XM_010315498.3	PREDICTED: Solanum lycopersicum receptor-like protein Cf-9 (LOC104644334), transcript variant X4, mRNA
miR5658-x	Score: 1.0	XM_004238520.3	PREDICTED: Solanum lycopersicum uncharacterized LOC101256178 (LOC101256178), mRNA
miR5658-x	Score: 2.0	XM_004238523.4	PREDICTED: Solanum lycopersicum agamous-like MADS-box protein AGL104 (LOC101257367), transcript variant X2, mRNA
miR5658-x	Score: 2.5	XM_004238638.4	PREDICTED: Solanum lycopersicum protein RICE SALT SENSITIVE 3 (LOC101257467), mRNA
miR5658-x	Score: 2.5	XM_004238658.4	PREDICTED: Solanum lycopersicum cyclin-D1-1 (LOC101263411), mRNA
miR5658-x	Score: 2.5	XM_019213777.1	PREDICTED: Solanum lycopersicum putative SNAP25 homologous protein SNAP30 (LOC101248574), transcript variant X2, mRNA
miR5658-x	Score: 2.5	XM_004238691.4	PREDICTED: Solanum lycopersicum uncharacterized LOC101248102 (LOC101248102), mRNA
miR5658-x	Score: 2.5	XM_019213834.2	PREDICTED: Solanum lycopersicum putative HVA22-like protein g (LOC101255231), transcript variant X3, mRNA
miR5658-x	Score: 2.5	XM_019213834.2	PREDICTED: Solanum lycopersicum putative HVA22-like protein g (LOC101255231), transcript variant X3, mRNA
miR5658-x	Score: 1.0	XM_010315783.3	PREDICTED: Solanum lycopersicum protein LIGHT-DEPENDENT SHORT HYPOCOTYLS 10 (LOC101263979), mRNA
miR5658-x	Score: 1.8	XM_019213893.2	PREDICTED: Solanum lycopersicum uncharacterized LOC101257665 (LOC101257665), transcript variant X2, mRNA
miR5658-x	Score: 2.0	XM_019213944.2	PREDICTED: Solanum lycopersicum UBP1-associated protein 2A (LOC101255522), transcript variant X4, mRNA
miR5658-x	Score: 2.5	XM_019213981.1	PREDICTED: Solanum lycopersicum dirigent protein 18-like (LOC101265928), mRNA
miR5658-x	Score: 1.0	XM_019213981.1	PREDICTED: Solanum lycopersicum dirigent protein 18-like (LOC101265928), mRNA
miR5658-x	Score: 2.0	XM_004238871.4	PREDICTED: Solanum lycopersicum pinin (LOC101251674), mRNA
miR5658-x	Score: 0.5	XM_004238871.4	PREDICTED: Solanum lycopersicum pinin (LOC101251674), mRNA
miR5658-x	Score: 2.0	XM_004238878.4	PREDICTED: Solanum lycopersicum zinc finger protein CONSTANS-LIKE 16-like (LOC101253781), mRNA
miR5658-x	Score: 1.0	XM_019214016.2	PREDICTED: Solanum lycopersicum uncharacterized protein At2g37660, chloroplastic (LOC101252214), transcript variant X1, mRNA
miR5658-x	Score: 1.0	XM_004238921.3	PREDICTED: Solanum lycopersicum transcription factor bHLH30-like (LOC101266819), mRNA
miR5658-x	Score: 2.0	XM_004238936.4	PREDICTED: Solanum lycopersicum HD domain-containing protein 2 (LOC101246425), mRNA
miR5658-x	Score: 2.5	XM_010315946.3	PREDICTED: Solanum lycopersicum uncharacterized LOC101255864 (LOC101255864), transcript variant X3, mRNA
miR5658-x	Score: 2.5	XM_010315947.3	PREDICTED: Solanum lycopersicum uncharacterized LOC101255864 (LOC101255864), transcript variant X4, mRNA
miR5658-x	Score: 2.5	XM_004238994.4	PREDICTED: Solanum lycopersicum putative methylesterase 11, chloroplastic (LOC101265824), mRNA
miR5658-x	Score: 2.0	XM_004239014.4	PREDICTED: Solanum lycopersicum cytochrome c oxidase assembly protein COX11, mitochondrial (LOC101246346), mRNA
miR5658-x	Score: 2.5	XM_004239022.4	PREDICTED: Solanum lycopersicum putative SNAP25 homologous protein SNAP30 (LOC101248574), transcript variant X1, mRNA
miR5658-x	Score: 2.5	XM_019214144.2	PREDICTED: Solanum lycopersicum ABI3 protein (ABI3), transcript variant X2, mRNA
miR5658-x	Score: 2.5	XM_019214144.2	PREDICTED: Solanum lycopersicum ABI3 protein (ABI3), transcript variant X2, mRNA
miR5658-x	Score: 2.5	XM_019214152.2	PREDICTED: Solanum lycopersicum uncharacterized LOC101251388 (LOC101251388), transcript variant X1, mRNA
miR5658-x	Score: 2.5	XM_019214172.2	PREDICTED: Solanum lycopersicum uncharacterized LOC101251095 (LOC101251095), transcript variant X6, mRNA
miR5658-x	Score: 1.5	XM_010316178.3	PREDICTED: Solanum lycopersicum trihelix transcription factor GT-2-like (LOC101262091), mRNA
miR5658-x	Score: 2.5	XM_010316186.3	PREDICTED: Solanum lycopersicum thaumatin-like protein (LOC104645134), mRNA
miR5658-x	Score: 2.0	XM_004239156.4	PREDICTED: Solanum lycopersicum vacuolar sorting protein 3 (LOC101266820), transcript variant X1, mRNA
miR5658-x	Score: 1.0	XM_010316224.3	PREDICTED: Solanum lycopersicum putative protein TPRXL (LOC104645144), mRNA
miR5658-x	Score: 2.0	XM_010316224.3	PREDICTED: Solanum lycopersicum putative protein TPRXL (LOC104645144), mRNA
miR5658-x	Score: 2.2	XM_004239170.4	PREDICTED: Solanum lycopersicum F-box only protein 6 (LOC101246347), mRNA
miR5658-x	Score: 1.5	XM_004239190.4	PREDICTED: Solanum lycopersicum teosinte glume architecture 1 (LOC101251286), transcript variant X2, mRNA
miR5658-x	Score: 1.5	XM_004239191.4	PREDICTED: Solanum lycopersicum teosinte glume architecture 1 (LOC101251286), transcript variant X3, mRNA
miR5658-x	Score: 2.5	XM_019214341.1	PREDICTED: Solanum lycopersicum uncharacterized LOC109120494 (LOC109120494), mRNA
miR5658-x	Score: 2.2	XM_004239219.4	PREDICTED: Solanum lycopersicum protein unc-13 homolog (LOC101265640), mRNA
miR5658-x	Score: 2.0	XM_019214386.2	PREDICTED: Solanum lycopersicum protein BONZAI 1 (LOC101264226), transcript variant X2, mRNA
miR5658-x	Score: 2.5	XM_010316385.3	PREDICTED: Solanum lycopersicum protein CHROMATIN REMODELING 5 (LOC101252967), transcript variant X2, mRNA
miR5658-x	Score: 1.0	XM_004239303.3	PREDICTED: Solanum lycopersicum receptor-like protein kinase ANXUR1 (LOC101249079), mRNA
miR5658-x	Score: 2.0	XM_004239315.4	PREDICTED: Solanum lycopersicum formin-like protein 4 (LOC101252878), mRNA
miR5658-x	Score: 1.5	XM_010316435.3	PREDICTED: Solanum lycopersicum phospholipase A1-Ialpha2, chloroplastic-like (LOC101261798), mRNA
miR5658-x	Score: 2.0	XM_004239365.4	PREDICTED: Solanum lycopersicum transcription factor MYB62 (LOC101244584), mRNA
miR5658-x	Score: 2.5	XM_019214500.2	PREDICTED: Solanum lycopersicum serine/threonine-protein kinase MHK (LOC101253697), transcript variant X3, mRNA
miR5658-x	Score: 2.2	XM_004239411.4	PREDICTED: Solanum lycopersicum putative G3BP-like protein (LOC101262310), mRNA
miR5658-x	Score: 2.2	XM_004239421.4	PREDICTED: Solanum lycopersicum putative late blight resistance protein homolog R1B-16 (LOC101265641), transcript variant X1, mRNA
miR5658-x	Score: 2.5	XM_004239435.4	PREDICTED: Solanum lycopersicum ethylene-responsive transcription factor ESR1-like (LOC101246247), mRNA
miR5658-x	Score: 2.5	XM_004239475.1	PREDICTED: Solanum lycopersicum uncharacterized LOC101245254 (LOC101245254), mRNA
miR5658-x	Score: 2.0	XM_019214582.2	PREDICTED: Solanum lycopersicum protein phosphatase 1 regulatory subunit INH3 (LOC101253197), mRNA
miR5658-x	Score: 2.5	XM_010316656.2	PREDICTED: Solanum lycopersicum agamous-like MADS-box protein AGL92 (LOC104645292), mRNA
miR5658-x	Score: 2.5	XM_010316686.3	PREDICTED: Solanum lycopersicum uncharacterized LOC101263472 (LOC101263472), transcript variant X2, mRNA
miR5658-x	Score: 2.5	XM_004239658.3	PREDICTED: Solanum lycopersicum serine/threonine protein phosphatase 2A 57 kDa regulatory subunit B' beta isoform (LOC101264630), transcript variant X1, mRNA
miR5658-x	Score: 2.5	XM_004239698.4	PREDICTED: Solanum lycopersicum cysteine desulfurase 1, chloroplastic (LOC101250891), mRNA
miR5658-x	Score: 2.0	XM_004239725.4	PREDICTED: Solanum lycopersicum protein-tyrosine-phosphatase MKP1 (LOC101258561), transcript variant X1, mRNA
miR5658-x	Score: 1.8	XM_004239782.4	PREDICTED: Solanum lycopersicum E3 ubiquitin-protein ligase UPL5 (LOC101250305), transcript variant X1, mRNA
miR5658-x	Score: 2.5	XM_010316928.2	PREDICTED: Solanum lycopersicum probable receptor-like protein kinase At1g49730 (LOC101259381), transcript variant X2, mRNA
miR5658-x	Score: 1.5	XM_010316965.3	PREDICTED: Solanum lycopersicum uncharacterized protein DDB_G0271670-like (LOC101262366), mRNA
miR5658-x	Score: 2.2	XM_004239898.4	PREDICTED: Solanum lycopersicum putative protein phosphatase 2C 53 (LOC101258862), mRNA
miR5658-x	Score: 2.0	XM_004239905.4	PREDICTED: Solanum lycopersicum uncharacterized LOC101260820 (LOC101260820), transcript variant X1, mRNA
miR5658-x	Score: 1.5	XM_004239914.4	PREDICTED: Solanum lycopersicum cation/H(+) antiporter 3-like (LOC101263516), mRNA
miR5658-x	Score: 2.0	XM_019214990.2	PREDICTED: Solanum lycopersicum probable receptor-like serine/threonine-protein kinase At5g57670 (LOC101266040), transcript variant X2, mRNA
miR5658-x	Score: 2.5	XM_010317025.3	PREDICTED: Solanum lycopersicum kinesin-like protein KIN-7D, mitochondrial (LOC101264563), transcript variant X1, mRNA
miR5658-x	Score: 2.0	XM_004239992.4	PREDICTED: Solanum lycopersicum transcription repressor KAN1-like (LOC101262816), transcript variant X1, mRNA
miR5658-x	Score: 1.5	XM_004239992.4	PREDICTED: Solanum lycopersicum transcription repressor KAN1-like (LOC101262816), transcript variant X1, mRNA
miR5658-x	Score: 0.5	XM_010317062.3	PREDICTED: Solanum lycopersicum translocase of chloroplast 120, chloroplastic (LOC101258108), transcript variant X1, mRNA
miR5658-x	Score: 2.5	XM_004240011.4	PREDICTED: Solanum lycopersicum ethylene-responsive transcription factor ERF038-like (LOC101243711), mRNA
miR5658-x	Score: 1.5	XM_019215067.2	PREDICTED: Solanum lycopersicum cell number regulator 1-like (LOC101247045), mRNA
miR5658-x	Score: 2.5	XM_010317155.3	PREDICTED: Solanum lycopersicum putative HVA22-like protein g (LOC101255231), transcript variant X1, mRNA
miR5658-x	Score: 2.5	XM_010317155.3	PREDICTED: Solanum lycopersicum putative HVA22-like protein g (LOC101255231), transcript variant X1, mRNA
miR5658-x	Score: 2.5	XM_010317163.3	PREDICTED: Solanum lycopersicum putative HVA22-like protein g (LOC101255231), transcript variant X4, mRNA
miR5658-x	Score: 2.5	XM_010317163.3	PREDICTED: Solanum lycopersicum putative HVA22-like protein g (LOC101255231), transcript variant X4, mRNA
miR5658-x	Score: 2.0	XM_019215108.2	PREDICTED: Solanum lycopersicum cis-prenyltransferase 2 (LOC101247737), mRNA
miR5658-x	Score: 2.5	XM_010317255.3	PREDICTED: Solanum lycopersicum protein SMAX1-LIKE 3 (LOC101261145), transcript variant X2, mRNA
miR5658-x	Score: 2.5	XM_010317270.3	PREDICTED: Solanum lycopersicum uncharacterized LOC101262337 (LOC101262337), transcript variant X2, mRNA
miR5658-x	Score: 2.5	XM_004240147.3	PREDICTED: Solanum lycopersicum exocyst complex component EXO70H1 (LOC101265644), mRNA
miR5658-x	Score: 0.5	XM_004240155.2	PREDICTED: Solanum lycopersicum protein SHOOT GRAVITROPISM 5-like (LOC101268284), mRNA
miR5658-x	Score: 2.0	XM_004240179.4	PREDICTED: Solanum lycopersicum protein ESKIMO 1-like (LOC101250893), mRNA
miR5658-x	Score: 2.0	XM_019215221.1	PREDICTED: Solanum lycopersicum cytochrome P450 87A3-like (LOC101260746), transcript variant X1, mRNA
miR5658-x	Score: 2.0	XM_019215222.1	PREDICTED: Solanum lycopersicum cytochrome P450 87A3-like (LOC101260746), transcript variant X2, mRNA
miR5658-x	Score: 2.0	XM_019215237.2	PREDICTED: Solanum lycopersicum probable polygalacturonase (LOC101258581), transcript variant X1, mRNA
miR5658-x	Score: 2.0	XM_019215238.2	PREDICTED: Solanum lycopersicum probable polygalacturonase (LOC101258581), transcript variant X4, mRNA
miR5658-x	Score: 2.5	XM_004240230.4	PREDICTED: Solanum lycopersicum LOB domain-containing protein 1-like (LOC101249086), mRNA
miR5658-x	Score: 2.0	XM_019215239.2	PREDICTED: Solanum lycopersicum probable polygalacturonase (LOC101258581), transcript variant X5, mRNA
miR5658-x	Score: 2.0	XM_004240295.4	PREDICTED: Solanum lycopersicum uncharacterized LOC101247127 (LOC101247127), transcript variant X8, mRNA
miR5658-x	Score: 2.5	XM_004240302.4	PREDICTED: Solanum lycopersicum uncharacterized LOC101250122 (LOC101250122), mRNA
miR5658-x	Score: 2.0	XR_003245649.1	PREDICTED: Solanum lycopersicum uncharacterized LOC101256439 (LOC101256439), transcript variant X9, ncRNA
miR5658-x	Score: 2.5	XM_004240406.4	PREDICTED: Solanum lycopersicum uncharacterized LOC101255891 (LOC101255891), mRNA
miR5658-x	Score: 2.0	XR_003245650.1	PREDICTED: Solanum lycopersicum uncharacterized LOC101256439 (LOC101256439), transcript variant X16, ncRNA
miR5658-x	Score: 2.0	XR_003245651.1	PREDICTED: Solanum lycopersicum uncharacterized LOC101256439 (LOC101256439), transcript variant X22, ncRNA
miR5658-x	Score: 2.5	XM_010317537.3	PREDICTED: Solanum lycopersicum uncharacterized LOC101264148 (LOC101264148), mRNA
miR5658-x	Score: 2.0	XR_003245652.1	PREDICTED: Solanum lycopersicum uncharacterized LOC101256439 (LOC101256439), transcript variant X23, ncRNA
miR5658-x	Score: 2.0	XM_010317545.3	PREDICTED: Solanum lycopersicum compound inflorescence (S), transcript variant X1, mRNA
miR5658-x	Score: 2.0	XM_010317545.3	PREDICTED: Solanum lycopersicum compound inflorescence (S), transcript variant X1, mRNA
miR5658-x	Score: 2.0	XM_010317546.3	PREDICTED: Solanum lycopersicum compound inflorescence (S), transcript variant X2, mRNA
miR5658-x	Score: 2.0	XM_010317546.3	PREDICTED: Solanum lycopersicum compound inflorescence (S), transcript variant X2, mRNA
miR5658-x	Score: 2.0	XR_003245653.1	PREDICTED: Solanum lycopersicum uncharacterized LOC101256439 (LOC101256439), transcript variant X27, ncRNA
miR5658-x	Score: 2.0	XR_003245654.1	PREDICTED: Solanum lycopersicum uncharacterized LOC101256439 (LOC101256439), transcript variant X30, ncRNA
miR5658-x	Score: 2.0	XR_003245655.1	PREDICTED: Solanum lycopersicum uncharacterized LOC101256439 (LOC101256439), transcript variant X33, ncRNA
miR5658-x	Score: 2.0	XR_003245656.1	PREDICTED: Solanum lycopersicum uncharacterized LOC101256439 (LOC101256439), transcript variant X36, ncRNA
miR5658-x	Score: 2.0	XR_003245657.1	PREDICTED: Solanum lycopersicum uncharacterized LOC101256439 (LOC101256439), transcript variant X41, ncRNA
miR5658-x	Score: 2.5	XM_004240477.4	PREDICTED: Solanum lycopersicum gibberellin receptor GID1B (LOC101253192), mRNA
miR5658-x	Score: 2.0	XR_003245658.1	PREDICTED: Solanum lycopersicum uncharacterized LOC101256439 (LOC101256439), transcript variant X47, ncRNA
miR5658-x	Score: 1.8	XM_004240494.4	PREDICTED: Solanum lycopersicum DExH-box ATP-dependent RNA helicase DExH8 (LOC101257970), transcript variant X1, mRNA
miR5658-x	Score: 2.0	XR_003245659.1	PREDICTED: Solanum lycopersicum uncharacterized LOC101256439 (LOC101256439), transcript variant X48, ncRNA
miR5658-x	Score: 2.5	XM_010317661.3	PREDICTED: Solanum lycopersicum transcription factor SPATULA (LOC101266791), transcript variant X1, mRNA
miR5658-x	Score: 2.5	XM_010317662.3	PREDICTED: Solanum lycopersicum transcription factor SPATULA (LOC101266791), transcript variant X2, mRNA
miR5658-x	Score: 0.5	XM_004240558.4	PREDICTED: Solanum lycopersicum exocyst complex component EXO70H1-like (LOC101253690), mRNA
miR5658-x	Score: 2.5	XM_019215500.2	PREDICTED: Solanum lycopersicum zinc finger protein 10 (LOC101261848), mRNA
miR5658-x	Score: 1.5	XM_004240635.4	PREDICTED: Solanum lycopersicum uncharacterized LOC101267123 (LOC101267123), transcript variant X1, mRNA
miR5658-x	Score: 2.5	XM_004240774.4	PREDICTED: Solanum lycopersicum uncharacterized LOC101255498 (LOC101255498), mRNA
miR5658-x	Score: 1.5	XM_019215640.2	PREDICTED: Solanum lycopersicum cysteine-rich repeat secretory protein 3-like (LOC101264067), mRNA
miR5658-x	Score: 2.0	XM_010317878.3	PREDICTED: Solanum lycopersicum protein DA1-related 1 (LOC101261676), transcript variant X1, mRNA
miR5658-x	Score: 2.0	XM_010317879.3	PREDICTED: Solanum lycopersicum protein DA1-related 1 (LOC101261676), transcript variant X3, mRNA
miR5658-x	Score: 2.0	XM_010317880.3	PREDICTED: Solanum lycopersicum protein DA1-related 1 (LOC101261676), transcript variant X4, mRNA
miR5658-x	Score: 2.0	XM_010317881.3	PREDICTED: Solanum lycopersicum protein DA1-related 1 (LOC101261676), transcript variant X5, mRNA
miR5658-x	Score: 2.0	XM_010317882.3	PREDICTED: Solanum lycopersicum protein DA1-related 1 (LOC101261676), transcript variant X2, mRNA
miR5658-x	Score: 1.5	XM_004240838.3	PREDICTED: Solanum lycopersicum sorting nexin 2A (LOC101262726), mRNA
miR5658-x	Score: 2.0	XM_019215689.2	PREDICTED: Solanum lycopersicum uncharacterized LOC101247653 (LOC101247653), transcript variant X1, mRNA
miR5658-x	Score: 2.0	XM_019215690.2	PREDICTED: Solanum lycopersicum uncharacterized LOC101247653 (LOC101247653), transcript variant X2, mRNA
miR5658-x	Score: 2.0	XM_004240888.4	PREDICTED: Solanum lycopersicum protein SMAX1-LIKE 6-like (LOC101252191), mRNA
miR5658-x	Score: 2.5	XM_010317958.3	PREDICTED: Solanum lycopersicum uncharacterized LOC101259498 (LOC101259498), mRNA
miR5658-x	Score: 2.2	XM_010317970.3	PREDICTED: Solanum lycopersicum protein NRT1/ PTR FAMILY 5.8 (LOC101266582), transcript variant X2, mRNA
miR5658-x	Score: 2.2	XM_010317971.3	PREDICTED: Solanum lycopersicum protein NRT1/ PTR FAMILY 5.8 (LOC101266582), transcript variant X1, mRNA
miR5658-x	Score: 2.5	XM_004240951.4	PREDICTED: Solanum lycopersicum probable prefoldin subunit 2 (LOC101246254), mRNA
miR5658-x	Score: 0.5	XM_004240991.4	PREDICTED: Solanum lycopersicum heat stress transcription factor A-6b (LOC101257776), mRNA
miR5658-x	Score: 1.0	XM_010318033.3	PREDICTED: Solanum lycopersicum uncharacterized LOC104645733 (LOC104645733), mRNA
miR5658-x	Score: 2.5	XM_004241017.4	PREDICTED: Solanum lycopersicum probable prolyl 4-hydroxylase 4 (LOC101265933), mRNA
miR5658-x	Score: 2.5	XM_019215848.2	PREDICTED: Solanum lycopersicum integrin-linked protein kinase 1-like (LOC101260382), transcript variant X3, mRNA
miR5658-x	Score: 2.5	XM_004241064.1	PREDICTED: Solanum lycopersicum peptide-N4-(N-acetyl-beta-glucosaminyl)asparagine amidase A-like (LOC101262219), mRNA
miR5658-x	Score: 1.5	XM_004241103.4	PREDICTED: Solanum lycopersicum uncharacterized LOC101254100 (LOC101254100), mRNA
miR5658-x	Score: 2.5	XR_003245932.1	PREDICTED: Solanum lycopersicum uncharacterized LOC101247298 (LOC101247298), transcript variant X4, ncRNA
miR5658-x	Score: 2.5	XR_003245933.1	PREDICTED: Solanum lycopersicum uncharacterized LOC101247298 (LOC101247298), transcript variant X6, ncRNA
miR5658-x	Score: 2.5	XM_004241154.4	PREDICTED: Solanum lycopersicum uncharacterized LOC101266832 (LOC101266832), mRNA
miR5658-x	Score: 2.5	XR_003245934.1	PREDICTED: Solanum lycopersicum uncharacterized LOC101247298 (LOC101247298), transcript variant X7, ncRNA
miR5658-x	Score: 2.5	XR_003245935.1	PREDICTED: Solanum lycopersicum uncharacterized LOC101247298 (LOC101247298), transcript variant X8, ncRNA
miR5658-x	Score: 2.5	XR_003245936.1	PREDICTED: Solanum lycopersicum uncharacterized LOC101247298 (LOC101247298), transcript variant X9, ncRNA
miR5658-x	Score: 2.5	XM_004241186.4	PREDICTED: Solanum lycopersicum dof zinc finger protein DOF2.4 (LOC101250604), mRNA
miR5658-x	Score: 2.5	XR_003245937.1	PREDICTED: Solanum lycopersicum uncharacterized LOC101247298 (LOC101247298), transcript variant X10, ncRNA
miR5658-x	Score: 2.5	XR_003245938.1	PREDICTED: Solanum lycopersicum uncharacterized LOC101247298 (LOC101247298), transcript variant X11, ncRNA
miR5658-x	Score: 2.5	XR_003245941.1	PREDICTED: Solanum lycopersicum uncharacterized LOC101247298 (LOC101247298), transcript variant X14, ncRNA
miR5658-x	Score: 2.5	XR_003245942.1	PREDICTED: Solanum lycopersicum uncharacterized LOC101247298 (LOC101247298), transcript variant X15, ncRNA
miR5658-x	Score: 2.5	XR_003245943.1	PREDICTED: Solanum lycopersicum uncharacterized LOC101247298 (LOC101247298), transcript variant X16, ncRNA
miR5658-x	Score: 2.5	XR_003245944.1	PREDICTED: Solanum lycopersicum uncharacterized LOC101247298 (LOC101247298), transcript variant X17, ncRNA
miR5658-x	Score: 2.5	XM_019216053.2	PREDICTED: Solanum lycopersicum pentatricopeptide repeat-containing protein At5g42310, chloroplastic-like (LOC101260289), transcript variant X5, mRNA
miR5658-x	Score: 2.0	XM_019216076.2	PREDICTED: Solanum lycopersicum protein ELC-like (LOC101267950), transcript variant X1, mRNA
miR5658-x	Score: 2.0	XM_019216077.2	PREDICTED: Solanum lycopersicum protein ELC-like (LOC101267950), transcript variant X3, mRNA
miR5658-x	Score: 1.0	XM_004241276.4	PREDICTED: Solanum lycopersicum OTU domain-containing protein 5 (LOC101253195), mRNA
miR5658-x	Score: 2.5	XM_004241293.4	PREDICTED: Solanum lycopersicum NDR1/HIN1-like protein 1 (LOC101257972), mRNA
miR5658-x	Score: 1.5	XM_004241306.3	PREDICTED: Solanum lycopersicum protein FAF-like, chloroplastic (LOC101261718), mRNA
miR5658-x	Score: 1.5	XM_004241306.3	PREDICTED: Solanum lycopersicum protein FAF-like, chloroplastic (LOC101261718), mRNA
miR5658-x	Score: 2.0	XM_010318251.3	PREDICTED: Solanum lycopersicum NAC domain-containing protein 71 (LOC101252745), transcript variant X1, mRNA
miR5658-x	Score: 2.0	XM_010318252.3	PREDICTED: Solanum lycopersicum NAC domain-containing protein 71 (LOC101252745), transcript variant X2, mRNA
miR5658-x	Score: 2.5	XM_010318264.3	PREDICTED: Solanum lycopersicum chromatin remodeling protein EBS (LOC101253352), mRNA
miR5658-x	Score: 2.2	XM_019216180.2	PREDICTED: Solanum lycopersicum NDR1/HIN1-like protein 3 (LOC101249973), transcript variant X2, mRNA
miR5658-x	Score: 2.0	XM_004241386.3	PREDICTED: Solanum lycopersicum autophagy-related protein 13a-like (LOC101259849), transcript variant X1, mRNA
miR5658-x	Score: 2.5	XR_003246076.1	PREDICTED: Solanum lycopersicum uncharacterized LOC101263102 (LOC101263102), transcript variant X1, misc_RNA
miR5658-x	Score: 2.5	XR_003246077.1	PREDICTED: Solanum lycopersicum uncharacterized LOC101263102 (LOC101263102), transcript variant X2, misc_RNA
miR5658-x	Score: 2.5	XR_003246078.1	PREDICTED: Solanum lycopersicum uncharacterized LOC101263102 (LOC101263102), transcript variant X3, misc_RNA
miR5658-x	Score: 2.5	XR_003246079.1	PREDICTED: Solanum lycopersicum uncharacterized LOC101263102 (LOC101263102), transcript variant X4, misc_RNA
miR5658-x	Score: 2.5	XM_004241431.3	PREDICTED: Solanum lycopersicum kunitz trypsin inhibitor 2 (LOC101248491), mRNA
miR5658-x	Score: 2.5	XR_003246080.1	PREDICTED: Solanum lycopersicum uncharacterized LOC101263102 (LOC101263102), transcript variant X5, misc_RNA
miR5658-x	Score: 2.5	XM_004241432.4	PREDICTED: Solanum lycopersicum kunitz trypsin inhibitor 2-like (LOC101248784), mRNA
miR5658-x	Score: 2.5	XR_003246081.1	PREDICTED: Solanum lycopersicum uncharacterized LOC101263102 (LOC101263102), transcript variant X6, misc_RNA
miR5658-x	Score: 2.5	XR_003246082.1	PREDICTED: Solanum lycopersicum uncharacterized LOC101263102 (LOC101263102), transcript variant X7, misc_RNA
miR5658-x	Score: 2.5	XR_003246083.1	PREDICTED: Solanum lycopersicum uncharacterized LOC101263102 (LOC101263102), transcript variant X8, misc_RNA
miR5658-x	Score: 2.5	XM_026027718.1	PREDICTED: Solanum lycopersicum L-2-hydroxyglutarate dehydrogenase, mitochondrial (LOC101243839), transcript variant X2, mRNA
miR5658-x	Score: 2.5	XR_003246122.1	PREDICTED: Solanum lycopersicum uncharacterized LOC104646511 (LOC104646511), transcript variant X1, ncRNA
miR5658-x	Score: 2.5	XM_026027760.1	PREDICTED: Solanum lycopersicum uncharacterized LOC101250638 (LOC101250638), transcript variant X2, mRNA
miR5658-x	Score: 2.5	XM_010318501.3	PREDICTED: Solanum lycopersicum protein CHUP1, chloroplastic (LOC101248539), mRNA
miR5658-x	Score: 2.0	XM_026027835.1	PREDICTED: Solanum lycopersicum protein ELC-like (LOC101267950), transcript variant X2, mRNA
miR5658-x	Score: 2.5	XM_026027839.1	PREDICTED: Solanum lycopersicum pentatricopeptide repeat-containing protein At5g42310, chloroplastic-like (LOC101260289), transcript variant X3, mRNA
miR5658-x	Score: 2.0	XM_026027839.1	PREDICTED: Solanum lycopersicum pentatricopeptide repeat-containing protein At5g42310, chloroplastic-like (LOC101260289), transcript variant X3, mRNA
miR5658-x	Score: 2.5	XM_026027840.1	PREDICTED: Solanum lycopersicum pentatricopeptide repeat-containing protein At5g42310, chloroplastic-like (LOC101260289), transcript variant X6, mRNA
miR5658-x	Score: 2.0	XM_026027840.1	PREDICTED: Solanum lycopersicum pentatricopeptide repeat-containing protein At5g42310, chloroplastic-like (LOC101260289), transcript variant X6, mRNA
miR5658-x	Score: 2.5	XM_026027841.1	PREDICTED: Solanum lycopersicum pentatricopeptide repeat-containing protein At5g42310, chloroplastic-like (LOC101260289), transcript variant X8, mRNA
miR5658-x	Score: 2.0	XM_026027841.1	PREDICTED: Solanum lycopersicum pentatricopeptide repeat-containing protein At5g42310, chloroplastic-like (LOC101260289), transcript variant X8, mRNA
miR5658-x	Score: 2.5	XM_026027899.1	PREDICTED: Solanum lycopersicum integrin-linked protein kinase 1-like (LOC101260382), transcript variant X2, mRNA
miR5658-x	Score: 1.5	XM_026027900.1	PREDICTED: Solanum lycopersicum uncharacterized LOC112940151 (LOC112940151), mRNA
miR5658-x	Score: 2.0	XM_026027914.1	PREDICTED: Solanum lycopersicum dof zinc finger protein DOF4.6-like (LOC101265680), transcript variant X2, mRNA
miR5658-x	Score: 2.2	XR_003246381.1	PREDICTED: Solanum lycopersicum uncharacterized LOC112941296 (LOC112941296), ncRNA
miR5658-x	Score: 2.5	XR_003246382.1	PREDICTED: Solanum lycopersicum uncharacterized LOC112941300 (LOC112941300), ncRNA
miR5658-x	Score: 2.0	XR_003246526.1	PREDICTED: Solanum lycopersicum uncharacterized LOC101248291 (LOC101248291), transcript variant X4, ncRNA
miR5658-x	Score: 2.0	XR_003246533.1	PREDICTED: Solanum lycopersicum uncharacterized LOC101248291 (LOC101248291), transcript variant X14, ncRNA
miR5658-x	Score: 2.5	XM_026028090.1	PREDICTED: Solanum lycopersicum receptor-like serine/threonine-protein kinase NCRK (LOC101263279), transcript variant X4, mRNA
miR5658-x	Score: 2.5	XM_026028091.1	PREDICTED: Solanum lycopersicum receptor-like serine/threonine-protein kinase NCRK (LOC101263279), transcript variant X5, mRNA
miR5658-x	Score: 2.5	XM_026028092.1	PREDICTED: Solanum lycopersicum receptor-like serine/threonine-protein kinase NCRK (LOC101263279), transcript variant X6, mRNA
miR5658-x	Score: 2.5	XM_026028093.1	PREDICTED: Solanum lycopersicum receptor-like serine/threonine-protein kinase NCRK (LOC101263279), transcript variant X8, mRNA
miR5658-x	Score: 0.0	XM_010318945.3	PREDICTED: Solanum lycopersicum bZIP transcription factor 27-like (LOC101254969), mRNA
miR5658-x	Score: 2.0	XM_010319048.2	PREDICTED: Solanum lycopersicum berberine bridge enzyme-like 28 (LOC104646055), mRNA
miR5658-x	Score: 2.0	XR_003246593.1	PREDICTED: Solanum lycopersicum light-harvesting complex-like protein OHP2, chloroplastic (LOC101253996), transcript variant X2, misc_RNA
miR5658-x	Score: 2.0	XR_003246594.1	PREDICTED: Solanum lycopersicum light-harvesting complex-like protein OHP2, chloroplastic (LOC101253996), transcript variant X3, misc_RNA
miR5658-x	Score: 2.5	XM_010319152.3	PREDICTED: Solanum lycopersicum uncharacterized LOC101266997 (LOC101266997), transcript variant X1, mRNA
miR5658-x	Score: 2.5	XM_010319153.3	PREDICTED: Solanum lycopersicum uncharacterized LOC101266997 (LOC101266997), transcript variant X2, mRNA
miR5658-x	Score: 2.2	XM_010319161.2	PREDICTED: Solanum lycopersicum alpha-L-fucosidase 1 (LOC101254568), mRNA
miR5658-x	Score: 1.5	XM_010319209.3	PREDICTED: Solanum lycopersicum protein NRT1/ PTR FAMILY 4.5-like (LOC101246896), mRNA
miR5658-x	Score: 2.0	XM_010319216.1	PREDICTED: Solanum lycopersicum probable WRKY transcription factor 27 (LOC104646114), mRNA
miR5658-x	Score: 2.0	XR_003246663.1	PREDICTED: Solanum lycopersicum phosphatidate phosphatase PAH2-like (LOC101261812), transcript variant X1, misc_RNA
miR5658-x	Score: 2.0	XR_003246664.1	PREDICTED: Solanum lycopersicum phosphatidate phosphatase PAH2-like (LOC101261812), transcript variant X4, misc_RNA
miR5658-x	Score: 2.2	XM_010319252.3	PREDICTED: Solanum lycopersicum pentatricopeptide repeat-containing protein At2g13600-like (LOC104646134), transcript variant X1, mRNA
miR5658-x	Score: 2.2	XM_010319253.3	PREDICTED: Solanum lycopersicum pentatricopeptide repeat-containing protein At2g13600-like (LOC104646134), transcript variant X2, mRNA
miR5658-x	Score: 1.0	XM_010319259.3	PREDICTED: Solanum lycopersicum putative F-box/kelch-repeat protein At1g20790 (LOC104646136), mRNA
miR5658-x	Score: 1.0	XM_010319260.3	PREDICTED: Solanum lycopersicum uncharacterized LOC104646138 (LOC104646138), mRNA
miR5658-x	Score: 2.0	XM_026028292.1	PREDICTED: Solanum lycopersicum BEL1-like homeodomain protein 1 (LOC101247398), transcript variant X2, mRNA
miR5658-x	Score: 2.5	XR_003246814.1	PREDICTED: Solanum lycopersicum uncharacterized LOC112941544 (LOC112941544), ncRNA
miR5658-x	Score: 2.5	XM_010319413.3	PREDICTED: Solanum lycopersicum transcription repressor OFP7-like (LOC101249993), transcript variant X1, mRNA
miR5658-x	Score: 2.0	XM_026028343.1	PREDICTED: Solanum lycopersicum uncharacterized LOC101264398 (LOC101264398), transcript variant X1, mRNA
miR5658-x	Score: 2.0	XM_026028345.1	PREDICTED: Solanum lycopersicum uncharacterized LOC101264398 (LOC101264398), transcript variant X3, mRNA
miR5658-x	Score: 2.0	XM_026028346.1	PREDICTED: Solanum lycopersicum uncharacterized LOC101264398 (LOC101264398), transcript variant X4, mRNA
miR5658-x	Score: 2.0	XM_026028369.1	PREDICTED: Solanum lycopersicum uncharacterized serine-rich protein C215.13-like (LOC104644537), mRNA
miR5658-x	Score: 2.5	XM_010319568.3	PREDICTED: Solanum lycopersicum zinc finger protein 8 (LOC101253163), mRNA
miR5658-x	Score: 2.0	XM_010319669.3	PREDICTED: Solanum lycopersicum uncharacterized LOC104646356 (LOC104646356), mRNA
miR5658-x	Score: 2.5	XM_026028466.1	PREDICTED: Solanum lycopersicum probable receptor-like protein kinase At1g49730 (LOC101259381), transcript variant X1, mRNA
miR5658-x	Score: 2.0	XR_003247037.1	PREDICTED: Solanum lycopersicum C-4 methyl sterol oxidase (LOC100736533), transcript variant X1, misc_RNA
miR5658-x	Score: 2.5	XR_003247160.1	PREDICTED: Solanum lycopersicum uncharacterized LOC109120507 (LOC109120507), transcript variant X2, ncRNA
miR5658-x	Score: 2.2	XM_026028573.1	PREDICTED: Solanum lycopersicum zinc finger protein ZAT10 (LOC101256572), mRNA
miR5658-x	Score: 2.0	XR_003247285.1	PREDICTED: Solanum lycopersicum uncharacterized LOC104645453 (LOC104645453), ncRNA
miR5658-x	Score: 2.0	XR_003247292.1	PREDICTED: Solanum lycopersicum uncharacterized LOC109120536 (LOC109120536), transcript variant X2, misc_RNA
miR5658-x	Score: 1.0	XR_003247374.1	PREDICTED: Solanum lycopersicum uncharacterized LOC101260738 (LOC101260738), transcript variant X1, ncRNA
miR5658-x	Score: 1.0	XR_003247375.1	PREDICTED: Solanum lycopersicum uncharacterized LOC101260738 (LOC101260738), transcript variant X2, ncRNA
miR5658-x	Score: 1.0	XR_003247376.1	PREDICTED: Solanum lycopersicum uncharacterized LOC101260738 (LOC101260738), transcript variant X3, ncRNA
miR5658-x	Score: 1.0	XR_003247377.1	PREDICTED: Solanum lycopersicum uncharacterized LOC101260738 (LOC101260738), transcript variant X4, ncRNA
miR5658-x	Score: 2.5	XM_026028698.1	PREDICTED: Solanum lycopersicum receptor-like protein Cf-9 (LOC104644333), transcript variant X2, mRNA
miR5658-x	Score: 2.5	XM_026028699.1	PREDICTED: Solanum lycopersicum receptor-like protein Cf-9 (LOC104644333), transcript variant X4, mRNA
miR5658-x	Score: 1.0	XR_003247378.1	PREDICTED: Solanum lycopersicum uncharacterized LOC101260738 (LOC101260738), transcript variant X5, ncRNA
miR5658-x	Score: 2.5	XM_026028700.1	PREDICTED: Solanum lycopersicum receptor-like protein Cf-9 (LOC104644334), transcript variant X3, mRNA
miR5658-x	Score: 2.5	XM_026028701.1	PREDICTED: Solanum lycopersicum receptor-like protein Cf-9 (LOC104644334), transcript variant X5, mRNA
miR5658-x	Score: 1.0	XR_003247379.1	PREDICTED: Solanum lycopersicum uncharacterized LOC101260738 (LOC101260738), transcript variant X7, ncRNA
miR5658-x	Score: 1.0	XR_003247380.1	PREDICTED: Solanum lycopersicum uncharacterized LOC101260738 (LOC101260738), transcript variant X8, ncRNA
miR5658-x	Score: 1.0	XR_003247381.1	PREDICTED: Solanum lycopersicum uncharacterized LOC101260738 (LOC101260738), transcript variant X9, ncRNA
miR5658-x	Score: 1.0	XR_003247382.1	PREDICTED: Solanum lycopersicum uncharacterized LOC101260738 (LOC101260738), transcript variant X10, ncRNA
miR5658-x	Score: 1.0	XR_003247383.1	PREDICTED: Solanum lycopersicum uncharacterized LOC101260738 (LOC101260738), transcript variant X11, ncRNA
miR5658-x	Score: 1.0	XR_003247384.1	PREDICTED: Solanum lycopersicum uncharacterized LOC101260738 (LOC101260738), transcript variant X12, ncRNA
miR5658-x	Score: 2.5	XM_026028754.1	PREDICTED: Solanum lycopersicum putative nuclease HARBI1 (LOC101246516), mRNA
miR5658-x	Score: 2.5	XR_003247511.1	PREDICTED: Solanum lycopersicum uncharacterized LOC112941847 (LOC112941847), transcript variant X1, ncRNA
miR5658-x	Score: 2.5	XR_003247512.1	PREDICTED: Solanum lycopersicum uncharacterized LOC112941847 (LOC112941847), transcript variant X2, ncRNA
miR5658-x	Score: 2.5	XM_026028980.1	PREDICTED: Solanum lycopersicum G-type lectin S-receptor-like serine/threonine-protein kinase LECRK3 (LOC101265060), mRNA
miR5658-x	Score: 2.5	XM_026029067.1	PREDICTED: Solanum lycopersicum uncharacterized LOC112940858 (LOC112940858), mRNA
miR5658-x	Score: 2.0	XM_026029102.1	PREDICTED: Solanum lycopersicum putative cysteine-rich receptor-like protein kinase 43 (LOC101258222), mRNA
miR5658-x	Score: 2.5	XM_026029102.1	PREDICTED: Solanum lycopersicum putative cysteine-rich receptor-like protein kinase 43 (LOC101258222), mRNA
miR5658-x	Score: 2.5	XM_026029121.1	PREDICTED: Solanum lycopersicum LEAF RUST 10 DISEASE-RESISTANCE LOCUS RECEPTOR-LIKE PROTEIN KINASE-like 1.4 (LOC112940885), mRNA
miR5658-x	Score: 2.0	XR_003247736.1	PREDICTED: Solanum lycopersicum probable polygalacturonase (LOC101258581), transcript variant X13, misc_RNA
miR5658-x	Score: 2.0	XR_003247736.1	PREDICTED: Solanum lycopersicum probable polygalacturonase (LOC101258581), transcript variant X13, misc_RNA
miR5658-x	Score: 2.0	XR_003247745.1	PREDICTED: Solanum lycopersicum B3 domain-containing transcription factor NGA1-like (LOC101249569), transcript variant X1, misc_RNA
miR5658-x	Score: 1.0	XM_026029373.1	PREDICTED: Solanum lycopersicum uncharacterized LOC101262337 (LOC101262337), transcript variant X3, mRNA
miR5658-x	Score: 2.5	XM_026029453.1	PREDICTED: Solanum lycopersicum pentatricopeptide repeat-containing protein At4g20090 (LOC101253553), transcript variant X1, mRNA
miR5658-x	Score: 2.0	XM_026029513.1	PREDICTED: Solanum lycopersicum probable leucine-rich repeat receptor-like protein kinase At1g35710 (LOC101248831), transcript variant X2, mRNA
miR5658-x	Score: 2.0	XM_026029696.1	PREDICTED: Solanum lycopersicum E3 ubiquitin-protein ligase WAVH1-like (LOC101250463), transcript variant X1, mRNA
miR5658-x	Score: 2.5	XM_026029807.1	PREDICTED: Solanum lycopersicum uncharacterized LOC101267096 (LOC101267096), mRNA
miR5658-x	Score: 1.5	XR_003248208.1	PREDICTED: Solanum lycopersicum uncharacterized LOC112942175 (LOC112942175), transcript variant X1, ncRNA
miR5658-x	Score: 1.5	XR_003248209.1	PREDICTED: Solanum lycopersicum uncharacterized LOC112942175 (LOC112942175), transcript variant X2, ncRNA
miR5658-x	Score: 2.0	XM_026029920.1	PREDICTED: Solanum lycopersicum structural maintenance of chromosomes flexible hinge domain-containing protein GMI1 (LOC101253262), transcript variant X1, mRNA
miR5658-x	Score: 2.5	XR_182584.4	PREDICTED: Solanum lycopersicum uncharacterized LOC101257250 (LOC101257250), misc_RNA
miR5658-x	Score: 2.5	XR_183047.4	PREDICTED: Solanum lycopersicum uncharacterized LOC101267834 (LOC101267834), ncRNA
miR5658-x	Score: 2.5	XR_183414.4	PREDICTED: Solanum lycopersicum uncharacterized LOC101258741 (LOC101258741), ncRNA
miR5658-x	Score: 2.5	XR_738336.3	PREDICTED: Solanum lycopersicum probable E3 ubiquitin-protein ligase LUL4 (LOC101260179), transcript variant X1, misc_RNA
miR5658-x	Score: 2.0	XR_738630.3	PREDICTED: Solanum lycopersicum putative uncharacterized protein DDB_G0277255 (LOC101262686), misc_RNA
miR5658-x	Score: 1.0	XR_738653.3	PREDICTED: Solanum lycopersicum uncharacterized LOC104644779 (LOC104644779), ncRNA
miR5658-x	Score: 2.0	XR_738668.3	PREDICTED: Solanum lycopersicum UBP1-associated protein 2A (LOC101255522), transcript variant X3, misc_RNA
miR5658-x	Score: 2.5	XR_739139.3	PREDICTED: Solanum lycopersicum uncharacterized LOC101267303 (LOC101267303), transcript variant X1, ncRNA
miR5658-x	Score: 2.5	XR_739140.3	PREDICTED: Solanum lycopersicum uncharacterized LOC101267303 (LOC101267303), transcript variant X2, ncRNA
miR5658-x	Score: 2.5	XR_739361.3	PREDICTED: Solanum lycopersicum uncharacterized LOC104645521 (LOC104645521), transcript variant X2, ncRNA
miR5658-x	Score: 2.0	XR_739637.2	PREDICTED: Solanum lycopersicum uncharacterized LOC101256439 (LOC101256439), transcript variant X13, ncRNA
miR5658-x	Score: 2.0	XR_739639.2	PREDICTED: Solanum lycopersicum uncharacterized LOC101256439 (LOC101256439), transcript variant X14, ncRNA
miR5658-x	Score: 2.5	XR_740397.3	PREDICTED: Solanum lycopersicum uncharacterized LOC101247298 (LOC101247298), transcript variant X5, ncRNA
miR5658-x	Score: 2.5	XR_740402.3	PREDICTED: Solanum lycopersicum uncharacterized LOC101247298 (LOC101247298), transcript variant X3, ncRNA
miR5658-x	Score: 2.5	XR_740569.3	PREDICTED: Solanum lycopersicum uncharacterized LOC104646463 (LOC104646463), ncRNA
miR5658-x	Score: 2.0	XR_741158.3	PREDICTED: Solanum lycopersicum uncharacterized LOC101248291 (LOC101248291), transcript variant X2, ncRNA
miR5658-x	Score: 2.0	XR_741402.3	PREDICTED: Solanum lycopersicum vacuolar sorting protein 3 (LOC101266820), transcript variant X2, misc_RNA
miR5658-x	Score: 2.5	XR_741603.3	PREDICTED: Solanum lycopersicum uncharacterized LOC104647519 (LOC104647519), ncRNA
miR5658-x	Score: 2.0	XR_741603.3	PREDICTED: Solanum lycopersicum uncharacterized LOC104647519 (LOC104647519), ncRNA
miR5658-x	Score: 1.8	XR_741642.3	PREDICTED: Solanum lycopersicum E3 ubiquitin-protein ligase UPL5 (LOC101250305), transcript variant X2, misc_RNA
miR5658-x	Score: 2.5	XR_742060.3	PREDICTED: Solanum lycopersicum uncharacterized LOC104648038 (LOC104648038), transcript variant X1, ncRNA
miR5658-x	Score: 2.5	XR_742061.3	PREDICTED: Solanum lycopersicum uncharacterized LOC104648038 (LOC104648038), transcript variant X2, ncRNA
miR5658-x	Score: 1.5	XR_742097.3	PREDICTED: Solanum lycopersicum reticulon-like protein B22 (LOC101253796), transcript variant X1, misc_RNA
miR5658-x	Score: 1.5	XR_742191.3	PREDICTED: Solanum lycopersicum HD domain-containing protein 2 (LOC101257084), transcript variant X1, misc_RNA
miR5658-x	Score: 2.0	XR_742191.3	PREDICTED: Solanum lycopersicum HD domain-containing protein 2 (LOC101257084), transcript variant X1, misc_RNA
miR5658-x	Score: 2.5	XR_742282.3	PREDICTED: Solanum lycopersicum uncharacterized LOC104648206 (LOC104648206), ncRNA
miR5658-x	Score: 2.0	XR_742871.3	PREDICTED: Solanum lycopersicum probable polygalacturonase (LOC101258581), transcript variant X7, misc_RNA
miR5658-x	Score: 2.0	XR_742872.3	PREDICTED: Solanum lycopersicum probable polygalacturonase (LOC101258581), transcript variant X8, misc_RNA
miR5658-x	Score: 2.5	XR_742919.3	PREDICTED: Solanum lycopersicum uncharacterized LOC104648970 (LOC104648970), ncRNA
miR7731-y	Score: 2.5	XM_010319885.3	PREDICTED: Solanum lycopersicum ATP-dependent DNA helicase SRS2-like protein At4g25120 (LOC101245828), transcript variant X1, mRNA
miR7731-y	Score: 2.5	NM_001246960.2	Solanum lycopersicum RNA polymerase II subunit 2 (rpb2), mRNA
miR7731-y	Score: 2.5	XM_010320228.3	PREDICTED: Solanum lycopersicum gibberellin 2-beta-dioxygenase 2 (LOC101256366), transcript variant X2, mRNA
miR7731-y	Score: 2.5	XM_004242002.4	PREDICTED: Solanum lycopersicum protein EMBRYO SAC DEVELOPMENT ARREST 30 (LOC101267715), mRNA
miR7731-y	Score: 2.5	NM_001247811.2	Solanum lycopersicum auxin response factor 19 (ARF19), mRNA
miR7731-y	Score: 2.5	XM_026030767.1	PREDICTED: Solanum lycopersicum probable caffeoyl-CoA O-methyltransferase At4g26220 (LOC101252173), transcript variant X2, mRNA
miR7731-y	Score: 2.2	XM_004242969.1	PREDICTED: Solanum lycopersicum putative UPF0481 protein At3g02645 (LOC101255310), mRNA
miR7731-y	Score: 2.5	XM_026030917.1	PREDICTED: Solanum lycopersicum bacterial spot disease resistance protein 4 (Bs4), transcript variant X2, mRNA
miR7731-y	Score: 2.5	XM_026030918.1	PREDICTED: Solanum lycopersicum bacterial spot disease resistance protein 4 (Bs4), transcript variant X3, mRNA
miR7731-y	Score: 2.5	XM_026030919.1	PREDICTED: Solanum lycopersicum bacterial spot disease resistance protein 4 (Bs4), transcript variant X4, mRNA
miR7731-y	Score: 2.5	XM_010321561.3	PREDICTED: Solanum lycopersicum uncharacterized LOC104646999 (LOC104646999), transcript variant X1, mRNA
miR7731-y	Score: 2.5	XM_010321562.3	PREDICTED: Solanum lycopersicum uncharacterized LOC104646999 (LOC104646999), transcript variant X2, mRNA
miR7731-y	Score: 2.5	XM_010321701.3	PREDICTED: Solanum lycopersicum probable caffeoyl-CoA O-methyltransferase At4g26220 (LOC101252173), transcript variant X5, mRNA
miR7731-y	Score: 2.5	NM_001329525.1	Solanum lycopersicum bacterial spot disease resistance protein 4 (Bs4), mRNA
miR7731-y	Score: 2.5	XM_010322209.3	PREDICTED: Solanum lycopersicum uncharacterized LOC101266934 (LOC101266934), mRNA
miR7731-y	Score: 2.5	XM_010322225.2	PREDICTED: Solanum lycopersicum cyclin-D5-3-like (LOC101254381), mRNA
miR7731-y	Score: 2.5	XM_010322393.3	PREDICTED: Solanum lycopersicum bacterial spot disease resistance protein 4 (Bs4), transcript variant X1, mRNA
miR7731-y	Score: 2.5	NM_001346893.1	Solanum lycopersicum CASP-like protein (LOC101266645), mRNA
miR7731-y	Score: 2.5	XM_004244992.3	PREDICTED: Solanum lycopersicum fatty-acid-binding protein 2 (LOC101265262), transcript variant X1, mRNA
miR7731-y	Score: 2.5	XM_010322967.3	PREDICTED: Solanum lycopersicum uncharacterized LOC104647540 (LOC104647540), mRNA
miR7731-y	Score: 2.0	XM_004229328.4	PREDICTED: Solanum lycopersicum probable pre-mRNA-splicing factor ATP-dependent RNA helicase DEAH2 (LOC101263245), transcript variant X1, mRNA
miR7731-y	Score: 2.5	XR_002026199.2	PREDICTED: Solanum lycopersicum uncharacterized LOC101249880 (LOC101249880), transcript variant X8, ncRNA
miR7731-y	Score: 2.0	XM_004231503.4	PREDICTED: Solanum lycopersicum F-box/kelch-repeat protein At1g30090 (LOC101262760), mRNA
miR7731-y	Score: 2.5	XM_004231516.4	PREDICTED: Solanum lycopersicum WPP domain-associated protein-like (LOC101267172), transcript variant X6, mRNA
miR7731-y	Score: 2.5	XM_004231900.4	PREDICTED: Solanum lycopersicum AP2-like ethylene-responsive transcription factor ANT (LOC101244632), transcript variant X2, mRNA
miR7731-y	Score: 2.5	XR_002026794.2	PREDICTED: Solanum lycopersicum WPP domain-associated protein-like (LOC101267172), transcript variant X2, misc_RNA
miR7731-y	Score: 2.5	XM_004232409.3	PREDICTED: Solanum lycopersicum GATA transcription factor 5-like (LOC101249135), mRNA
miR7731-y	Score: 2.5	XM_004249301.4	PREDICTED: Solanum lycopersicum DNA polymerase delta catalytic subunit (LOC101256637), mRNA
miR7731-y	Score: 2.5	XM_010326693.2	PREDICTED: Solanum lycopersicum fatty-acid-binding protein 2 (LOC101265262), transcript variant X2, mRNA
miR7731-y	Score: 2.5	XM_010326694.3	PREDICTED: Solanum lycopersicum fatty-acid-binding protein 2 (LOC101265262), transcript variant X3, mRNA
miR7731-y	Score: 2.5	XM_010326695.3	PREDICTED: Solanum lycopersicum fatty-acid-binding protein 2 (LOC101265262), transcript variant X4, mRNA
miR7731-y	Score: 2.5	XR_002027359.2	PREDICTED: Solanum lycopersicum ATP-dependent DNA helicase SRS2-like protein At4g25120 (LOC101245828), transcript variant X3, misc_RNA
miR7731-y	Score: 2.5	XR_002027360.2	PREDICTED: Solanum lycopersicum ATP-dependent DNA helicase SRS2-like protein At4g25120 (LOC101245828), transcript variant X2, misc_RNA
miR7731-y	Score: 2.5	XR_002027524.2	PREDICTED: Solanum lycopersicum uncharacterized LOC109120020 (LOC109120020), transcript variant X3, misc_RNA
miR7731-y	Score: 2.5	XR_002027549.2	PREDICTED: Solanum lycopersicum uncharacterized LOC104646999 (LOC104646999), transcript variant X4, misc_RNA
miR7731-y	Score: 2.5	XR_002027849.2	PREDICTED: Solanum lycopersicum CASP-like protein (LOC101266645), transcript variant X1, misc_RNA
miR7731-y	Score: 2.0	XR_002028285.2	PREDICTED: Solanum lycopersicum probable pre-mRNA-splicing factor ATP-dependent RNA helicase DEAH2 (LOC101263245), transcript variant X2, misc_RNA
miR7731-y	Score: 2.5	XM_004251021.4	PREDICTED: Solanum lycopersicum actin-related protein 2/3 complex subunit 2A (LOC101263574), transcript variant X1, mRNA
miR7731-y	Score: 2.5	XM_004251203.4	PREDICTED: Solanum lycopersicum 65-kDa microtubule-associated protein 3-like (LOC101245028), transcript variant X3, mRNA
miR7731-y	Score: 2.0	XM_004251207.4	PREDICTED: Solanum lycopersicum vicilin-like seed storage protein At2g28490 (LOC101246214), mRNA
miR7731-y	Score: 2.0	XM_004234767.4	PREDICTED: Solanum lycopersicum ycf20-like protein (LOC101265901), mRNA
miR7731-y	Score: 2.0	XM_004251576.4	PREDICTED: Solanum lycopersicum E3 ubiquitin-protein ligase ATL42 (LOC101255561), mRNA
miR7731-y	Score: 2.5	XM_004234786.4	PREDICTED: Solanum lycopersicum zinc finger CCCH domain-containing protein 30 (LOC101247591), mRNA
miR7731-y	Score: 2.2	XM_004251736.4	PREDICTED: Solanum lycopersicum glycine-rich cell wall structural protein 2-like (LOC101252152), mRNA
miR7731-y	Score: 2.5	XM_004235599.4	PREDICTED: Solanum lycopersicum gibberellin 2-beta-dioxygenase 2 (LOC101256366), transcript variant X1, mRNA
miR7731-y	Score: 2.2	XM_004253338.4	PREDICTED: Solanum lycopersicum glycine-rich cell wall structural protein 2-like (LOC101266923), mRNA
miR7731-y	Score: 1.5	XM_004236543.4	PREDICTED: Solanum lycopersicum nuclear pore complex protein NUP93A (LOC101262406), mRNA
miR7731-y	Score: 2.0	XM_004236564.4	PREDICTED: Solanum lycopersicum insulin-degrading enzyme-like 1, peroxisomal (LOC101244763), transcript variant X1, mRNA
miR7731-y	Score: 2.0	XM_010314008.3	PREDICTED: Solanum lycopersicum uncharacterized LOC101260185 (LOC101260185), mRNA
miR7731-y	Score: 2.5	XR_003245162.1	PREDICTED: Solanum lycopersicum WPP domain-associated protein-like (LOC101267172), transcript variant X4, misc_RNA
miR7731-y	Score: 2.5	XR_003245163.1	PREDICTED: Solanum lycopersicum WPP domain-associated protein-like (LOC101267172), transcript variant X5, misc_RNA
miR7731-y	Score: 2.5	XM_004237212.4	PREDICTED: Solanum lycopersicum probable alpha,alpha-trehalose-phosphate synthase [UDP-forming] 9 (LOC101262611), mRNA
miR7731-y	Score: 2.5	XM_004237367.4	PREDICTED: Solanum lycopersicum pollen-specific protein C13 (LOC101266327), mRNA
miR7731-y	Score: 2.5	XM_010315070.3	PREDICTED: Solanum lycopersicum actin-related protein 2/3 complex subunit 2A (LOC101263574), transcript variant X2, mRNA
miR7731-y	Score: 2.5	XM_010315204.3	PREDICTED: Solanum lycopersicum 65-kDa microtubule-associated protein 3-like (LOC101245028), transcript variant X1, mRNA
miR7731-y	Score: 2.5	XM_010315205.3	PREDICTED: Solanum lycopersicum 65-kDa microtubule-associated protein 3-like (LOC101245028), transcript variant X2, mRNA
miR7731-y	Score: 2.5	XM_004238274.4	PREDICTED: Solanum lycopersicum kinesin-like protein KIN-7E (LOC101252983), transcript variant X1, mRNA
miR7731-y	Score: 2.0	XM_019213328.2	PREDICTED: Solanum lycopersicum insulin-degrading enzyme-like 1, peroxisomal (LOC101244763), transcript variant X2, mRNA
miR7731-y	Score: 2.5	XM_019213387.2	PREDICTED: Solanum lycopersicum uncharacterized LOC109120020 (LOC109120020), transcript variant X1, mRNA
miR7731-y	Score: 2.2	XM_019213675.2	PREDICTED: Solanum lycopersicum uncharacterized LOC109120151 (LOC109120151), mRNA
miR7731-y	Score: 2.5	XM_019213714.2	PREDICTED: Solanum lycopersicum kinesin-like protein KIN-7E (LOC101252983), transcript variant X3, mRNA
miR7731-y	Score: 2.5	XM_019214205.2	PREDICTED: Solanum lycopersicum protein TPX2-like (LOC101244878), mRNA
miR7731-y	Score: 2.5	XM_010316859.3	PREDICTED: Solanum lycopersicum disease resistance protein RGA2-like (LOC104645398), mRNA
miR7731-y	Score: 2.5	XM_004240404.4	PREDICTED: Solanum lycopersicum putative ER lumen protein-retaining receptor C28H8.4 (LOC101255302), mRNA
miR7731-y	Score: 2.5	XM_010317733.3	PREDICTED: Solanum lycopersicum AP2-like ethylene-responsive transcription factor ANT (LOC101244632), transcript variant X1, mRNA
miR7731-y	Score: 2.5	XM_010317734.3	PREDICTED: Solanum lycopersicum AP2-like ethylene-responsive transcription factor ANT (LOC101244632), transcript variant X3, mRNA
miR7731-y	Score: 2.5	XM_010317735.3	PREDICTED: Solanum lycopersicum AP2-like ethylene-responsive transcription factor ANT (LOC101244632), transcript variant X4, mRNA
miR7731-y	Score: 2.5	XM_004240736.1	PREDICTED: Solanum lycopersicum uncharacterized LOC101258864 (LOC101258864), mRNA
miR7731-y	Score: 2.5	XR_003246024.1	PREDICTED: Solanum lycopersicum ATP-dependent DNA helicase SRS2-like protein At4g25120 (LOC101245828), transcript variant X4, misc_RNA
miR7731-y	Score: 2.5	XR_003246025.1	PREDICTED: Solanum lycopersicum ATP-dependent DNA helicase SRS2-like protein At4g25120 (LOC101245828), transcript variant X5, misc_RNA
miR7731-y	Score: 2.5	XM_004241251.4	PREDICTED: Solanum lycopersicum UDP-D-apiose/UDP-D-xylose synthase 2 (LOC101245851), mRNA
miR7731-y	Score: 2.5	XM_004241259.4	PREDICTED: Solanum lycopersicum peroxisome biogenesis protein 16 (LOC101248207), mRNA
miR7731-y	Score: 2.5	XM_010318737.3	PREDICTED: Solanum lycopersicum wall-associated receptor kinase-like 1 (LOC101246992), mRNA
miR7731-y	Score: 2.5	XR_003246915.1	PREDICTED: Solanum lycopersicum uncharacterized LOC112941564 (LOC112941564), ncRNA
miR7731-y	Score: 2.5	XR_003247485.1	PREDICTED: Solanum lycopersicum uncharacterized LOC104648435 (LOC104648435), transcript variant X1, ncRNA
miR7731-y	Score: 2.5	XR_003247486.1	PREDICTED: Solanum lycopersicum uncharacterized LOC104648435 (LOC104648435), transcript variant X2, ncRNA
miR7731-y	Score: 2.5	XM_026029013.1	PREDICTED: Solanum lycopersicum uncharacterized LOC109120020 (LOC109120020), transcript variant X2, mRNA
miR7731-y	Score: 2.5	XM_026029701.1	PREDICTED: Solanum lycopersicum AP2-like ethylene-responsive transcription factor ANT (LOC101244632), transcript variant X5, mRNA
miR7731-y	Score: 2.5	XR_182518.4	PREDICTED: Solanum lycopersicum uncharacterized LOC101255961 (LOC101255961), ncRNA
miR7731-y	Score: 2.5	XR_738417.3	PREDICTED: Solanum lycopersicum uncharacterized LOC101249880 (LOC101249880), transcript variant X6, ncRNA
miR7731-y	Score: 2.5	XR_739405.3	PREDICTED: Solanum lycopersicum WPP domain-associated protein-like (LOC101267172), transcript variant X1, misc_RNA
miR7731-y	Score: 2.5	XR_739406.3	PREDICTED: Solanum lycopersicum WPP domain-associated protein-like (LOC101267172), transcript variant X3, misc_RNA
miR7731-y	Score: 2.5	XR_741184.3	PREDICTED: Solanum lycopersicum uncharacterized LOC104646999 (LOC104646999), transcript variant X3, misc_RNA
miR5185-y	Score: 2.5	XM_004241454.4	PREDICTED: Solanum lycopersicum probable serine/threonine-protein kinase WNK3 (LOC101255500), transcript variant X3, mRNA
miR5185-y	Score: 2.2	XM_026030121.1	PREDICTED: Solanum lycopersicum uncharacterized LOC101257550 (LOC101257550), transcript variant X3, mRNA
miR5185-y	Score: 1.0	NM_001247230.1	Solanum lycopersicum pollen-specific kinase partner protein (KPP), mRNA
miR5185-y	Score: 2.5	XM_010320219.3	PREDICTED: Solanum lycopersicum transcription factor bHLH87 (LOC101250001), transcript variant X2, mRNA
miR5185-y	Score: 2.0	XM_004242243.4	PREDICTED: Solanum lycopersicum transmembrane emp24 domain-containing protein p24delta4-like (LOC101249739), mRNA
miR5185-y	Score: 2.5	XM_010320455.3	PREDICTED: Solanum lycopersicum topless-related protein 4 (LOC101250003), transcript variant X2, mRNA
miR5185-y	Score: 2.5	XM_004242887.4	PREDICTED: Solanum lycopersicum protein tesmin/TSO1-like CXC 5 (LOC101249098), mRNA
miR5185-y	Score: 2.2	NM_001309790.1	Solanum lycopersicum probable xyloglucan endotransglucosylase/hydrolase protein 27 (LOC543511), mRNA
miR5185-y	Score: 2.5	XM_026031082.1	PREDICTED: Solanum lycopersicum putative late blight resistance protein homolog R1B-23 (LOC101266221), transcript variant X3, mRNA
miR5185-y	Score: 2.5	NM_001320626.1	Solanum lycopersicum mitochondrial carnitine/acylcarnitine carrier-like protein (LOC101262875), transcript variant 1, mRNA
miR5185-y	Score: 2.5	NM_001320629.1	Solanum lycopersicum mitochondrial carnitine/acylcarnitine carrier-like protein (LOC101262875), transcript variant 2, mRNA
miR5185-y	Score: 2.2	NM_001322318.1	Solanum lycopersicum early nodulin-like protein (LOC101257094), mRNA
miR5185-y	Score: 2.5	NM_001347592.1	Solanum lycopersicum tubulin alpha chain (LOC101244864), mRNA
miR5185-y	Score: 2.5	XM_010322598.3	PREDICTED: Solanum lycopersicum putative late blight resistance protein homolog R1B-23 (LOC101266221), transcript variant X1, mRNA
miR5185-y	Score: 2.5	XM_010322599.3	PREDICTED: Solanum lycopersicum putative late blight resistance protein homolog R1B-23 (LOC101266221), transcript variant X2, mRNA
miR5185-y	Score: 2.5	XM_004229574.4	PREDICTED: Solanum lycopersicum telomerase reverse transcriptase (LOC101244526), mRNA
miR5185-y	Score: 2.2	XM_004229697.4	PREDICTED: Solanum lycopersicum protein VASCULAR ASSOCIATED DEATH 1, chloroplastic (LOC101257108), mRNA
miR5185-y	Score: 2.5	XM_010324229.3	PREDICTED: Solanum lycopersicum probable serine/threonine-protein kinase WNK3 (LOC101255500), transcript variant X1, mRNA
miR5185-y	Score: 2.5	XM_010324230.3	PREDICTED: Solanum lycopersicum probable serine/threonine-protein kinase WNK3 (LOC101255500), transcript variant X2, mRNA
miR5185-y	Score: 2.5	XM_010324232.3	PREDICTED: Solanum lycopersicum probable serine/threonine-protein kinase WNK3 (LOC101255500), transcript variant X4, mRNA
miR5185-y	Score: 2.5	XM_010324233.3	PREDICTED: Solanum lycopersicum probable serine/threonine-protein kinase WNK3 (LOC101255500), transcript variant X5, mRNA
miR5185-y	Score: 2.5	XM_010324701.3	PREDICTED: Solanum lycopersicum squamosa promoter-binding-like protein 7 (LOC101246959), transcript variant X2, mRNA
miR5185-y	Score: 2.2	XM_026032939.1	PREDICTED: Solanum lycopersicum uncharacterized LOC101262246 (LOC101262246), transcript variant X3, mRNA
miR5185-y	Score: 2.5	XM_004248313.4	PREDICTED: Solanum lycopersicum probable NAD(P)H dehydrogenase (quinone) FQR1-like 1 (LOC101245803), mRNA
miR5185-y	Score: 2.5	XM_004249161.4	PREDICTED: Solanum lycopersicum uncharacterized LOC101264269 (LOC101264269), mRNA
miR5185-y	Score: 2.5	XM_004233091.4	PREDICTED: Solanum lycopersicum cation-chloride cotransporter 1 (LOC101252551), transcript variant X1, mRNA
miR5185-y	Score: 2.0	XM_004250310.4	PREDICTED: Solanum lycopersicum G-type lectin S-receptor-like serine/threonine-protein kinase At1g34300 (LOC101259394), mRNA
miR5185-y	Score: 2.2	XM_010327626.3	PREDICTED: Solanum lycopersicum uncharacterized LOC101262246 (LOC101262246), transcript variant X2, mRNA
miR5185-y	Score: 2.5	XM_010328407.3	PREDICTED: Solanum lycopersicum acylamino-acid-releasing enzyme-like (LOC101264860), transcript variant X1, mRNA
miR5185-y	Score: 2.5	XM_010328408.3	PREDICTED: Solanum lycopersicum acylamino-acid-releasing enzyme-like (LOC101264860), transcript variant X2, mRNA
miR5185-y	Score: 2.5	XM_010328410.2	PREDICTED: Solanum lycopersicum acylamino-acid-releasing enzyme-like (LOC101264860), transcript variant X5, mRNA
miR5185-y	Score: 2.5	XM_010328411.3	PREDICTED: Solanum lycopersicum acylamino-acid-releasing enzyme-like (LOC101264860), transcript variant X3, mRNA
miR5185-y	Score: 2.5	XM_010328412.2	PREDICTED: Solanum lycopersicum acylamino-acid-releasing enzyme-like (LOC101264860), transcript variant X4, mRNA
miR5185-y	Score: 2.2	XM_004252165.4	PREDICTED: Solanum lycopersicum zinc finger CCCH domain-containing protein 41-like (LOC101250092), transcript variant X3, mRNA
miR5185-y	Score: 2.5	XM_004235579.4	PREDICTED: Solanum lycopersicum transcription factor bHLH87 (LOC101250001), transcript variant X1, mRNA
miR5185-y	Score: 2.5	XM_004235904.4	PREDICTED: Solanum lycopersicum topless-related protein 4 (LOC101250003), transcript variant X1, mRNA
miR5185-y	Score: 2.2	XM_004235928.4	PREDICTED: Solanum lycopersicum uncharacterized LOC101257550 (LOC101257550), transcript variant X1, mRNA
miR5185-y	Score: 2.2	XM_004235929.3	PREDICTED: Solanum lycopersicum uncharacterized LOC101257550 (LOC101257550), transcript variant X2, mRNA
miR5185-y	Score: 2.5	XM_004253008.4	PREDICTED: Solanum lycopersicum cytoplasmic 60S subunit biogenesis factor REI1 homolog 1 (LOC101255281), mRNA
miR5185-y	Score: 2.5	XM_010313783.3	PREDICTED: Solanum lycopersicum mitochondrial carnitine/acylcarnitine carrier-like protein (LOC101262875), transcript variant X1, mRNA
miR5185-y	Score: 2.5	XM_010313784.3	PREDICTED: Solanum lycopersicum mitochondrial carnitine/acylcarnitine carrier-like protein (LOC101262875), transcript variant X2, mRNA
miR5185-y	Score: 2.2	XR_003244834.1	PREDICTED: Solanum lycopersicum zinc finger CCCH domain-containing protein 41-like (LOC101250092), transcript variant X5, misc_RNA
miR5185-y	Score: 2.5	XM_004238713.4	PREDICTED: Solanum lycopersicum protein PTST homolog 2, chloroplastic (LOC101254994), mRNA
miR5185-y	Score: 2.2	XM_010315826.3	PREDICTED: Solanum lycopersicum exportin-4 (LOC101259130), transcript variant X2, mRNA
miR5185-y	Score: 2.2	XM_010315827.2	PREDICTED: Solanum lycopersicum exportin-4 (LOC101259130), transcript variant X1, mRNA
miR5185-y	Score: 2.2	XM_010315863.3	PREDICTED: Solanum lycopersicum zinc finger CCCH domain-containing protein 41-like (LOC101250092), transcript variant X1, mRNA
miR5185-y	Score: 2.2	XM_010315864.3	PREDICTED: Solanum lycopersicum zinc finger CCCH domain-containing protein 41-like (LOC101250092), transcript variant X2, mRNA
miR5185-y	Score: 2.2	XM_010315865.3	PREDICTED: Solanum lycopersicum zinc finger CCCH domain-containing protein 41-like (LOC101250092), transcript variant X4, mRNA
miR5185-y	Score: 2.2	XM_010315866.3	PREDICTED: Solanum lycopersicum zinc finger CCCH domain-containing protein 41-like (LOC101250092), transcript variant X6, mRNA
miR5185-y	Score: 2.5	XM_019214154.2	PREDICTED: Solanum lycopersicum BAG-associated GRAM protein 1 (LOC101248488), transcript variant X4, mRNA
miR5185-y	Score: 2.5	XM_019215247.2	PREDICTED: Solanum lycopersicum squamosa promoter-binding-like protein 7 (LOC101246959), transcript variant X1, mRNA
miR5185-y	Score: 2.5	XM_019215249.2	PREDICTED: Solanum lycopersicum squamosa promoter-binding-like protein 7 (LOC101246959), transcript variant X3, mRNA
miR5185-y	Score: 2.2	XM_019215638.2	PREDICTED: Solanum lycopersicum uncharacterized LOC101262246 (LOC101262246), transcript variant X1, mRNA
miR5185-y	Score: 2.5	XM_019215670.2	PREDICTED: Solanum lycopersicum acylamino-acid-releasing enzyme-like (LOC101264860), transcript variant X6, mRNA
miR5185-y	Score: 2.5	XM_019215671.2	PREDICTED: Solanum lycopersicum acylamino-acid-releasing enzyme-like (LOC101264860), transcript variant X7, mRNA
miR5185-y	Score: 2.0	XR_003245885.1	PREDICTED: Solanum lycopersicum UPF0434 protein TERTU_2813 (LOC101268165), transcript variant X3, misc_RNA
miR5185-y	Score: 2.0	XR_003245886.1	PREDICTED: Solanum lycopersicum UPF0434 protein TERTU_2813 (LOC101268165), transcript variant X4, misc_RNA
miR5185-y	Score: 2.5	XM_026027678.1	PREDICTED: Solanum lycopersicum uncharacterized LOC112940089 (LOC112940089), mRNA
miR5185-y	Score: 2.5	XM_010318639.3	PREDICTED: Solanum lycopersicum cation-chloride cotransporter 1 (LOC101252551), transcript variant X2, mRNA
miR5185-y	Score: 2.5	XM_010318640.2	PREDICTED: Solanum lycopersicum cation-chloride cotransporter 1 (LOC101252551), transcript variant X3, mRNA
miR5185-y	Score: 2.5	XM_010318641.3	PREDICTED: Solanum lycopersicum cation-chloride cotransporter 1 (LOC101252551), transcript variant X4, mRNA
miR5185-y	Score: 2.5	XM_010319724.3	PREDICTED: Solanum lycopersicum protein ABIL3 (LOC101260408), mRNA
miR5185-y	Score: 2.2	XM_026028658.1	PREDICTED: Solanum lycopersicum disease resistance protein RPS5-like (LOC109119058), mRNA
miR5185-y	Score: 2.2	XM_026028713.1	PREDICTED: Solanum lycopersicum exportin-4 (LOC101259130), transcript variant X4, mRNA
miR5185-y	Score: 2.0	XR_740314.3	PREDICTED: Solanum lycopersicum UPF0434 protein TERTU_2813 (LOC101268165), transcript variant X2, misc_RNA
miR5185-y	Score: 2.5	XR_740748.3	PREDICTED: Solanum lycopersicum uncharacterized LOC104646610 (LOC104646610), ncRNA
miR5185-y	Score: 2.5	XR_742159.2	PREDICTED: Solanum lycopersicum uncharacterized LOC104648135 (LOC104648135), transcript variant X2, ncRNA
miR7778-x	Score: 2.5	XM_004253314.1	PREDICTED: Solanum lycopersicum ATP synthase subunit alpha (LOC101255871), mRNA
miR7778-x	Score: 2.5	XM_010313812.3	PREDICTED: Solanum lycopersicum uncharacterized LOC104644364 (LOC104644364), mRNA
miR5377-y	Score: 2.5	XM_026030186.1	PREDICTED: Solanum lycopersicum EamA-like transporter family protein (LOC101244272), transcript variant X2, mRNA
miR5377-y	Score: 2.5	XM_026031121.1	PREDICTED: Solanum lycopersicum urease (LOC101264119), transcript variant X3, mRNA
miR5377-y	Score: 2.5	XM_010321983.2	PREDICTED: Solanum lycopersicum CSC1-like protein RXW8 (LOC101248383), transcript variant X4, mRNA
miR5377-y	Score: 2.5	XM_010322689.3	PREDICTED: Solanum lycopersicum urease (LOC101264119), transcript variant X1, mRNA
miR5377-y	Score: 2.5	XM_010322690.3	PREDICTED: Solanum lycopersicum urease (LOC101264119), transcript variant X2, mRNA
miR5377-y	Score: 2.5	XM_010322692.3	PREDICTED: Solanum lycopersicum urease (LOC101264119), transcript variant X4, mRNA
miR5377-y	Score: 2.0	XM_004228459.4	PREDICTED: Solanum lycopersicum GDP-mannose transporter GONST1-like (LOC101261546), transcript variant X1, mRNA
miR5377-y	Score: 2.5	XM_004245138.4	PREDICTED: Solanum lycopersicum probable 1-deoxy-D-xylulose-5-phosphate synthase, chloroplastic (LOC101260957), mRNA
miR5377-y	Score: 2.5	XM_004245340.4	PREDICTED: Solanum lycopersicum receptor-like protein kinase 7 (LOC101247644), mRNA
miR5377-y	Score: 2.5	XM_026032235.1	PREDICTED: Solanum lycopersicum uncharacterized LOC101253806 (LOC101253806), mRNA
miR5377-y	Score: 2.5	XM_010323704.3	PREDICTED: Solanum lycopersicum short transmembrane mitochondrial protein 1 (LOC101247924), transcript variant X1, mRNA
miR5377-y	Score: 2.5	XM_004229877.4	PREDICTED: Solanum lycopersicum cytochrome P450 704C1-like (LOC101259785), mRNA
miR5377-y	Score: 2.5	XM_010324496.3	PREDICTED: Solanum lycopersicum uncharacterized LOC101268193 (LOC101268193), transcript variant X1, mRNA
miR5377-y	Score: 2.5	XM_004230875.4	PREDICTED: Solanum lycopersicum translocon-associated protein subunit alpha (LOC101256722), transcript variant X2, mRNA
miR5377-y	Score: 2.5	XM_004231317.4	PREDICTED: Solanum lycopersicum terpene synthase 10 (LOC101246974), mRNA
miR5377-y	Score: 2.5	XM_004232117.4	PREDICTED: Solanum lycopersicum exocyst complex component EXO70E2 (LOC101260888), transcript variant X1, mRNA
miR5377-y	Score: 2.5	XM_004248738.4	PREDICTED: Solanum lycopersicum probable pectin methylesterase CGR3 (LOC101265077), transcript variant X1, mRNA
miR5377-y	Score: 2.5	XM_004249313.4	PREDICTED: Solanum lycopersicum ABSCISIC ACID-INSENSITIVE 5-like protein 2 (LOC101259896), mRNA
miR5377-y	Score: 2.5	XM_004234444.4	PREDICTED: Solanum lycopersicum probable polyamine oxidase 4 (LOC101258232), mRNA
miR5377-y	Score: 2.5	XM_010328278.3	PREDICTED: Solanum lycopersicum translocase of chloroplast 159, chloroplastic (LOC101258595), mRNA
miR5377-y	Score: 2.0	XM_004234764.3	PREDICTED: Solanum lycopersicum DNA polymerase I (LOC101265105), transcript variant X1, mRNA
miR5377-y	Score: 2.5	XM_010329188.3	PREDICTED: Solanum lycopersicum probable pectin methylesterase CGR3 (LOC101265077), transcript variant X2, mRNA
miR5377-y	Score: 2.5	XM_004252713.4	PREDICTED: Solanum lycopersicum probable E3 ubiquitin-protein ligase RHG1A (LOC101262398), transcript variant X1, mRNA
miR5377-y	Score: 2.5	XM_004235882.4	PREDICTED: Solanum lycopersicum zinc finger protein 3 (LOC101268559), mRNA
miR5377-y	Score: 2.0	XM_004236197.4	PREDICTED: Solanum lycopersicum galactinol--sucrose galactosyltransferase-like (LOC101262300), mRNA
miR5377-y	Score: 2.5	XM_019211314.2	PREDICTED: Solanum lycopersicum G2/mitotic-specific cyclin-2-like (LOC101248088), mRNA
miR5377-y	Score: 1.5	XM_019211388.2	PREDICTED: Solanum lycopersicum fatty acid amide hydrolase-like (LOC101260320), mRNA
miR5377-y	Score: 2.5	XM_004236380.4	PREDICTED: Solanum lycopersicum EamA-like transporter family protein (LOC101244272), transcript variant X1, mRNA
miR5377-y	Score: 2.0	XM_004236948.4	PREDICTED: Solanum lycopersicum WAT1-related protein At3g30340-like (LOC101258550), mRNA
miR5377-y	Score: 2.5	XM_019213669.2	PREDICTED: Solanum lycopersicum CSC1-like protein RXW8 (LOC101248383), transcript variant X1, mRNA
miR5377-y	Score: 2.5	XM_019213670.2	PREDICTED: Solanum lycopersicum CSC1-like protein RXW8 (LOC101248383), transcript variant X2, mRNA
miR5377-y	Score: 2.5	XM_019213671.2	PREDICTED: Solanum lycopersicum CSC1-like protein RXW8 (LOC101248383), transcript variant X3, mRNA
miR5377-y	Score: 2.0	XM_019213982.2	PREDICTED: Solanum lycopersicum GDP-mannose transporter GONST1-like (LOC101261546), transcript variant X2, mRNA
miR5377-y	Score: 2.5	XM_004239135.4	PREDICTED: Solanum lycopersicum putative ankyrin repeat protein RF_0381 (LOC101259438), mRNA
miR5377-y	Score: 2.5	XM_010316305.3	PREDICTED: Solanum lycopersicum probable E3 ubiquitin-protein ligase RHG1A (LOC101262398), transcript variant X2, mRNA
miR5377-y	Score: 2.5	XM_010316306.3	PREDICTED: Solanum lycopersicum probable E3 ubiquitin-protein ligase RHG1A (LOC101262398), transcript variant X3, mRNA
miR5377-y	Score: 2.0	XM_004239621.4	PREDICTED: Solanum lycopersicum mRNA-decapping enzyme subunit 2 (LOC101252182), mRNA
miR5377-y	Score: 2.5	XM_010317059.3	PREDICTED: Solanum lycopersicum translocon-associated protein subunit alpha (LOC101256722), transcript variant X1, mRNA
miR5377-y	Score: 2.5	XM_010317366.3	PREDICTED: Solanum lycopersicum uncharacterized LOC101247571 (LOC101247571), transcript variant X1, mRNA
miR5377-y	Score: 2.5	XM_010317367.3	PREDICTED: Solanum lycopersicum uncharacterized LOC101247571 (LOC101247571), transcript variant X2, mRNA
miR5377-y	Score: 2.5	XM_010317368.3	PREDICTED: Solanum lycopersicum uncharacterized LOC101247571 (LOC101247571), transcript variant X3, mRNA
miR5377-y	Score: 2.0	XM_004240413.4	PREDICTED: Solanum lycopersicum protein SULFUR DEFICIENCY-INDUCED 1-like (LOC101258461), mRNA
miR5377-y	Score: 1.5	XM_010317720.3	PREDICTED: Solanum lycopersicum uncharacterized LOC101262370 (LOC101262370), transcript variant X2, mRNA
miR5377-y	Score: 1.5	XM_010317721.2	PREDICTED: Solanum lycopersicum uncharacterized LOC101262370 (LOC101262370), transcript variant X3, mRNA
miR5377-y	Score: 2.5	XM_004241406.4	PREDICTED: Solanum lycopersicum mitochondrial import inner membrane translocase subunit TIM8 (LOC101266130), mRNA
miR5377-y	Score: 2.0	XM_010319599.2	PREDICTED: Solanum lycopersicum DNA polymerase I (LOC101265105), transcript variant X2, mRNA
miR5377-y	Score: 2.5	XR_003247508.1	PREDICTED: Solanum lycopersicum F-box protein At3g07870 (LOC101261724), transcript variant X17, misc_RNA
miR5377-y	Score: 2.5	XR_003247875.1	PREDICTED: Solanum lycopersicum uncharacterized LOC112942035 (LOC112942035), ncRNA
miR5377-y	Score: 2.5	XM_026029591.1	PREDICTED: Solanum lycopersicum exocyst complex component EXO70E2 (LOC101260888), transcript variant X2, mRNA
miR5377-y	Score: 1.5	XM_026029706.1	PREDICTED: Solanum lycopersicum uncharacterized LOC101262370 (LOC101262370), transcript variant X1, mRNA
miR5377-y	Score: 2.5	XR_742630.3	PREDICTED: Solanum lycopersicum uncharacterized LOC104648640 (LOC104648640), ncRNA
miR535-x	Score: 2.5	XM_010328965.3	PREDICTED: Solanum lycopersicum early nodulin-like protein 3 (LOC104649508), mRNA
miR8139-x	Score: 2.5	NM_001247067.2	Solanum lycopersicum glycine rich protein (LOC544300), mRNA
miR8139-x	Score: 2.0	XM_010320340.3	PREDICTED: Solanum lycopersicum uncharacterized LOC101247900 (LOC101247900), transcript variant X2, mRNA
miR8139-x	Score: 2.5	NM_001321649.1	Solanum lycopersicum transglutaminase-like and tetratricopeptide repeat-containing protein (LOC101248222), transcript variant 1, mRNA
miR8139-x	Score: 2.5	NM_001321651.1	Solanum lycopersicum transglutaminase-like and tetratricopeptide repeat-containing protein (LOC101248222), transcript variant 2, mRNA
miR8139-x	Score: 2.5	NM_001322017.1	Solanum lycopersicum DNA replication licensing factor MCM7-like protein (LOC101243636), mRNA
miR8139-x	Score: 2.5	XM_004243962.4	PREDICTED: Solanum lycopersicum uncharacterized LOC101266240 (LOC101266240), mRNA
miR8139-x	Score: 2.0	XM_004229326.3	PREDICTED: Solanum lycopersicum DUF724 domain-containing protein 10 (LOC101262656), transcript variant X1, mRNA
miR8139-x	Score: 2.5	XM_026032266.1	PREDICTED: Solanum lycopersicum transglutaminase-like and tetratricopeptide repeat-containing protein (LOC101248222), transcript variant X1, mRNA
miR8139-x	Score: 2.2	XM_004229458.3	PREDICTED: Solanum lycopersicum protein NRT1/ PTR FAMILY 7.3 (LOC101250924), mRNA
miR8139-x	Score: 2.0	XM_010324015.2	PREDICTED: Solanum lycopersicum DUF724 domain-containing protein 10 (LOC101262656), transcript variant X2, mRNA
miR8139-x	Score: 2.0	XM_010324020.1	PREDICTED: Solanum lycopersicum DUF724 domain-containing protein 10 (LOC101262656), transcript variant X3, mRNA
miR8139-x	Score: 2.5	XM_004248610.4	PREDICTED: Solanum lycopersicum protein NUCLEAR FUSION DEFECTIVE 4 (LOC101248337), mRNA
miR8139-x	Score: 2.5	XM_004249422.4	PREDICTED: Solanum lycopersicum protein fluG (LOC101267074), mRNA
miR8139-x	Score: 2.5	XM_004250251.4	PREDICTED: Solanum lycopersicum regulation of nuclear pre-mRNA domain-containing protein 1A-like (LOC101266382), transcript variant X1, mRNA
miR8139-x	Score: 2.2	XM_010328984.3	PREDICTED: Solanum lycopersicum thioredoxin-like protein Clot (LOC101259890), mRNA
miR8139-x	Score: 2.2	XM_004235680.4	PREDICTED: Solanum lycopersicum uncharacterized LOC101256367 (LOC101256367), mRNA
miR8139-x	Score: 2.0	XM_004235735.4	PREDICTED: Solanum lycopersicum uncharacterized LOC101247900 (LOC101247900), transcript variant X1, mRNA
miR8139-x	Score: 2.5	XM_004252792.3	PREDICTED: Solanum lycopersicum DNA (cytosine-5)-methyltransferase CMT3 (LOC101267211), mRNA
miR8139-x	Score: 2.5	XM_010314462.3	PREDICTED: Solanum lycopersicum regulation of nuclear pre-mRNA domain-containing protein 1A-like (LOC101266382), transcript variant X2, mRNA
miR8139-x	Score: 2.5	XM_004237646.4	PREDICTED: Solanum lycopersicum squamosa promoter-binding-like protein 3 (LOC101245642), mRNA
miR8139-x	Score: 2.2	XM_010316837.3	PREDICTED: Solanum lycopersicum dynamin-related protein 3B-like (LOC101263939), transcript variant X2, mRNA
miR8139-x	Score: 2.2	XM_026028099.1	PREDICTED: Solanum lycopersicum dynamin-related protein 3B-like (LOC101263939), transcript variant X1, mRNA
miR8139-x	Score: 2.5	XR_740467.3	PREDICTED: Solanum lycopersicum uncharacterized LOC104646326 (LOC104646326), ncRNA
miR168-x	Score: 2.0	NM_001279128.1	Solanum lycopersicum protein argonaute 1A-like (LOC101247032), mRNA
miR168-x	Score: 2.0	NM_001279332.2	Solanum lycopersicum Argonaute1B (AGO1B), mRNA
miR894-x	Score: 2.0	XM_004243218.4	PREDICTED: Solanum lycopersicum ATP-dependent zinc metalloprotease FTSH 2, chloroplastic (LOC101266739), transcript variant X1, mRNA
miR894-x	Score: 2.5	XM_004243234.4	PREDICTED: Solanum lycopersicum plant cysteine oxidase 4-like (LOC101246155), transcript variant X1, mRNA
miR894-x	Score: 2.5	XM_026031170.1	PREDICTED: Solanum lycopersicum pentatricopeptide repeat-containing protein At5g27460 (LOC101258594), transcript variant X1, mRNA
miR894-x	Score: 2.5	XM_004228918.2	PREDICTED: Solanum lycopersicum feruloyl CoA ortho-hydroxylase 1-like (LOC101265061), mRNA
miR894-x	Score: 2.5	XM_004245913.4	PREDICTED: Solanum lycopersicum uncharacterized LOC101262742 (LOC101262742), mRNA
miR894-x	Score: 2.5	XM_010325061.3	PREDICTED: Solanum lycopersicum pentatricopeptide repeat-containing protein At5g27460 (LOC101258594), transcript variant X4, mRNA
miR894-x	Score: 2.0	XM_010325369.3	PREDICTED: Solanum lycopersicum ATP-dependent zinc metalloprotease FTSH 2, chloroplastic (LOC101266739), transcript variant X2, mRNA
miR894-x	Score: 2.5	XM_010325385.3	PREDICTED: Solanum lycopersicum plant cysteine oxidase 4-like (LOC101246155), transcript variant X2, mRNA
miR894-x	Score: 2.5	XM_004247997.4	PREDICTED: Solanum lycopersicum signal peptide peptidase-like 4 (LOC101252725), transcript variant X1, mRNA
miR894-x	Score: 2.0	XM_004233467.4	PREDICTED: Solanum lycopersicum signal recognition particle subunit SRP68 (LOC101264998), transcript variant X1, mRNA
miR894-x	Score: 2.5	XM_004233645.4	PREDICTED: Solanum lycopersicum glycerol-3-phosphate 2-O-acyltransferase 6-like (LOC101248744), mRNA
miR894-x	Score: 2.5	XM_010328015.3	PREDICTED: Solanum lycopersicum uncharacterized LOC101261359 (LOC101261359), transcript variant X1, mRNA
miR894-x	Score: 2.5	XM_004234914.4	PREDICTED: Solanum lycopersicum dipeptidyl aminopeptidase 4 (LOC101256364), mRNA
miR894-x	Score: 2.5	XM_010328667.3	PREDICTED: Solanum lycopersicum signal peptide peptidase-like 4 (LOC101252725), transcript variant X3, mRNA
miR894-x	Score: 2.0	XM_004235506.4	PREDICTED: Solanum lycopersicum sm-like protein LSM1B (LOC101254180), mRNA
miR894-x	Score: 2.5	XM_004235901.4	PREDICTED: Solanum lycopersicum chaperone protein DnaJ (LOC101249164), mRNA
miR894-x	Score: 2.5	XM_019215360.2	PREDICTED: Solanum lycopersicum pentatricopeptide repeat-containing protein At5g27460 (LOC101258594), transcript variant X2, mRNA
miR894-x	Score: 2.5	XM_019215361.2	PREDICTED: Solanum lycopersicum pentatricopeptide repeat-containing protein At5g27460 (LOC101258594), transcript variant X3, mRNA
miR894-x	Score: 2.5	XM_019215363.2	PREDICTED: Solanum lycopersicum pentatricopeptide repeat-containing protein At5g27460 (LOC101258594), transcript variant X5, mRNA
miR894-x	Score: 2.5	XM_019215706.2	PREDICTED: Solanum lycopersicum uncharacterized LOC101261359 (LOC101261359), transcript variant X2, mRNA
miR894-x	Score: 2.5	XM_026027693.1	PREDICTED: Solanum lycopersicum signal peptide peptidase-like 4 (LOC101252725), transcript variant X2, mRNA
miR894-x	Score: 2.0	XM_010318908.3	PREDICTED: Solanum lycopersicum signal recognition particle subunit SRP68 (LOC101264998), transcript variant X2, mRNA
miR894-x	Score: 2.5	XR_003247516.1	PREDICTED: Solanum lycopersicum plant cysteine oxidase 4-like (LOC101246155), transcript variant X3, misc_RNA
miR472-y	Score: 2.5	XM_010321024.2	PREDICTED: Solanum lycopersicum disease resistance protein RPP13-like (LOC101250682), mRNA
miR472-y	Score: 2.5	XM_004251646.3	PREDICTED: Solanum lycopersicum uncharacterized LOC101250962 (LOC101250962), mRNA
miR472-y	Score: 2.5	XM_004237169.4	PREDICTED: Solanum lycopersicum uncharacterized LOC101267108 (LOC101267108), mRNA
miR8755-x	Score: 2.5	XM_004230221.4	PREDICTED: Solanum lycopersicum topless-related protein 3 (LOC101262960), transcript variant X3, mRNA
miR8755-x	Score: 2.5	XM_010327320.3	PREDICTED: Solanum lycopersicum pentatricopeptide repeat-containing protein At1g31790 (LOC101244983), mRNA
miR8755-x	Score: 2.5	XM_004251541.4	PREDICTED: Solanum lycopersicum uncharacterized LOC101244344 (LOC101244344), mRNA
miR8755-x	Score: 2.5	XR_003245315.1	PREDICTED: Solanum lycopersicum transcription factor TFIIIB component B'' (LOC101258718), transcript variant X8, misc_RNA
miR8755-x	Score: 2.5	XM_004237784.4	PREDICTED: Solanum lycopersicum protein GIGANTEA (LOC101255788), mRNA
miR8755-x	Score: 2.5	XM_010314965.3	PREDICTED: Solanum lycopersicum topless-related protein 3 (LOC101262960), transcript variant X1, mRNA
miR8755-x	Score: 2.5	XM_010314969.3	PREDICTED: Solanum lycopersicum topless-related protein 3 (LOC101262960), transcript variant X2, mRNA
miR8755-x	Score: 2.5	XM_004238921.3	PREDICTED: Solanum lycopersicum transcription factor bHLH30-like (LOC101266819), mRNA
miR8755-x	Score: 2.5	XM_004238932.4	PREDICTED: Solanum lycopersicum lysine-rich arabinogalactan protein 19 (LOC101245253), mRNA
miR8755-x	Score: 2.5	XM_004239852.3	PREDICTED: Solanum lycopersicum 26S proteasome non-ATPase regulatory subunit 13 homolog B (LOC101245654), mRNA
miR8755-x	Score: 2.5	XM_004240656.3	PREDICTED: Solanum lycopersicum protein PELPK1 (LOC100147717), mRNA
miR8755-x	Score: 2.5	XM_010318227.3	PREDICTED: Solanum lycopersicum transcription factor TFIIIB component B'' (LOC101258718), transcript variant X4, mRNA
miR8755-x	Score: 2.5	XM_010318229.3	PREDICTED: Solanum lycopersicum transcription factor TFIIIB component B'' (LOC101258718), transcript variant X5, mRNA
miR8755-x	Score: 2.5	XM_010318230.3	PREDICTED: Solanum lycopersicum transcription factor TFIIIB component B'' (LOC101258718), transcript variant X7, mRNA
miR8755-x	Score: 2.5	XM_026029448.1	PREDICTED: Solanum lycopersicum transcription factor TFIIIB component B'' (LOC101258718), transcript variant X1, mRNA
miR8755-x	Score: 2.5	XM_026029449.1	PREDICTED: Solanum lycopersicum transcription factor TFIIIB component B'' (LOC101258718), transcript variant X2, mRNA
miR8755-x	Score: 2.5	XM_026029450.1	PREDICTED: Solanum lycopersicum transcription factor TFIIIB component B'' (LOC101258718), transcript variant X3, mRNA
miR8755-x	Score: 2.5	XM_026029451.1	PREDICTED: Solanum lycopersicum transcription factor TFIIIB component B'' (LOC101258718), transcript variant X6, mRNA
miR8755-x	Score: 2.5	XR_739495.3	PREDICTED: Solanum lycopersicum uncharacterized LOC104645668 (LOC104645668), ncRNA
miR6214-x	Score: 2.5	XM_004241769.2	PREDICTED: Solanum lycopersicum protein-tyrosine-phosphatase PTP1 (LOC101248586), transcript variant X1, mRNA
miR6214-x	Score: 2.5	NM_001328641.1	Solanum lycopersicum E3 SUMO-protein ligase SIZ1 (SIZ1), mRNA
miR6214-x	Score: 2.5	XM_010324451.3	PREDICTED: Solanum lycopersicum protein-tyrosine-phosphatase PTP1 (LOC101248586), transcript variant X2, mRNA
miR6214-x	Score: 1.5	XM_004247114.4	PREDICTED: Solanum lycopersicum mitochondrial Rho GTPase 1 (LOC101255430), mRNA
miR6214-x	Score: 2.5	XM_004247743.4	PREDICTED: Solanum lycopersicum uncharacterized LOC101245204 (LOC101245204), mRNA
miR6214-x	Score: 2.0	XM_004232340.4	PREDICTED: Solanum lycopersicum adenylosuccinate synthetase, chloroplastic (LOC101253148), mRNA
miR6214-x	Score: 2.5	XM_004251654.4	PREDICTED: Solanum lycopersicum ethylene-responsive transcription factor ERF017 (LOC101253257), mRNA
miR6214-x	Score: 2.5	XR_003244207.1	PREDICTED: Solanum lycopersicum E3 SUMO-protein ligase SIZ1 (SIZ1), transcript variant X2, misc_RNA
miR6214-x	Score: 2.5	XM_004238818.4	PREDICTED: Solanum lycopersicum vacuolar-sorting protein BRO1 (LOC101261621), mRNA
miR6214-x	Score: 2.5	XM_026028018.1	PREDICTED: Solanum lycopersicum E3 SUMO-protein ligase SIZ1 (SIZ1), transcript variant X1, mRNA
milR001-5p	Score: 2.2	XM_010319919.3	PREDICTED: Solanum lycopersicum exocyst complex component SEC10b (LOC101251163), transcript variant X2, mRNA
milR001-5p	Score: 2.0	XM_004228579.3	PREDICTED: Solanum lycopersicum uncharacterized oxidoreductase C26H5.09c (LOC101248809), mRNA
milR001-5p	Score: 2.2	XM_004235166.4	PREDICTED: Solanum lycopersicum exocyst complex component SEC10b (LOC101251163), transcript variant X1, mRNA
milR001-5p	Score: 2.5	XM_004238690.4	PREDICTED: Solanum lycopersicum probable inactive receptor kinase At1g27190 (LOC101247820), mRNA
milR002-3p	Score: 1.8	XM_026030345.1	PREDICTED: Solanum lycopersicum uncharacterized LOC101252360 (LOC101252360), transcript variant X4, mRNA
milR002-3p	Score: 1.8	XM_004242529.4	PREDICTED: Solanum lycopersicum transcription factor bHLH82-like (LOC101263038), transcript variant X2, mRNA
milR002-3p	Score: 2.5	NM_001282319.1	Solanum lycopersicum Abscicic acid stress ripening protein 4 (Asr4), mRNA
milR002-3p	Score: 2.5	NM_001308289.1	Solanum lycopersicum uncharacterized LOC101249904 (LOC101249904), mRNA
milR002-3p	Score: 2.5	NM_001309371.1	Solanum lycopersicum abscisic stress-ripening protein 3 (ASR3), mRNA
milR002-3p	Score: 1.8	XM_026031836.1	PREDICTED: Solanum lycopersicum transcription factor bHLH82-like (LOC101263038), transcript variant X1, mRNA
milR002-3p	Score: 2.5	XM_004228477.4	PREDICTED: Solanum lycopersicum biotin carboxylase 1, chloroplastic (LOC101267921), mRNA
milR002-3p	Score: 2.0	XM_026033039.1	PREDICTED: Solanum lycopersicum eukaryotic translation initiation factor 3 subunit C-like (LOC101253539), mRNA
milR002-3p	Score: 2.0	XM_026033043.1	PREDICTED: Solanum lycopersicum eukaryotic translation initiation factor 3 subunit C-like (LOC101253839), mRNA
milR002-3p	Score: 2.5	XM_004249585.3	PREDICTED: Solanum lycopersicum DELLA protein GAI (LOC101265384), mRNA
milR002-3p	Score: 1.8	XM_004233958.4	PREDICTED: Solanum lycopersicum uncharacterized LOC101252360 (LOC101252360), transcript variant X1, mRNA
milR002-3p	Score: 2.5	XM_004237759.4	PREDICTED: Solanum lycopersicum abscisic stress-ripening protein 3-like (LOC101247814), mRNA
milR002-3p	Score: 1.8	XR_003246260.1	PREDICTED: Solanum lycopersicum uncharacterized LOC101252360 (LOC101252360), transcript variant X2, misc_RNA
milR002-3p	Score: 1.8	XM_010319089.3	PREDICTED: Solanum lycopersicum uncharacterized LOC101252360 (LOC101252360), transcript variant X3, mRNA
milR003-3p	Score: 2.5	XM_004246729.4	PREDICTED: Solanum lycopersicum dnaJ protein ERDJ3A (LOC101256620), mRNA
milR003-3p	Score: 2.0	XM_004249862.4	PREDICTED: Solanum lycopersicum NAD(P)H-quinone oxidoreductase subunit O, chloroplastic (LOC101250560), transcript variant X3, mRNA
milR003-3p	Score: 2.5	XM_004234090.4	PREDICTED: Solanum lycopersicum suberization-associated anionic peroxidase 2-like (LOC101265511), mRNA
milR003-3p	Score: 2.0	XM_010314190.3	PREDICTED: Solanum lycopersicum NAD(P)H-quinone oxidoreductase subunit O, chloroplastic (LOC101250560), transcript variant X1, mRNA
milR003-3p	Score: 2.2	XM_004237516.4	PREDICTED: Solanum lycopersicum alpha-ketoglutarate-dependent dioxygenase alkB (LOC101265634), mRNA
milR003-3p	Score: 2.0	XM_026028270.1	PREDICTED: Solanum lycopersicum NAD(P)H-quinone oxidoreductase subunit O, chloroplastic (LOC101250560), transcript variant X2, mRNA
milR003-3p	Score: 2.0	XM_026028271.1	PREDICTED: Solanum lycopersicum NAD(P)H-quinone oxidoreductase subunit O, chloroplastic (LOC101250560), transcript variant X4, mRNA
milR004-5p	Score: 2.5	NM_001310018.1	Solanum lycopersicum serine/threonine protein phosphatase 2A 57 kDa regulatory subunit B' iota isoform (LOC101243899), mRNA
milR004-5p	Score: 2.5	XM_004234181.4	PREDICTED: Solanum lycopersicum uncharacterized LOC101267486 (LOC101267486), transcript variant X1, mRNA
milR004-5p	Score: 2.5	XM_004252392.3	PREDICTED: Solanum lycopersicum uncharacterized LOC101266611 (LOC101266611), mRNA
milR004-5p	Score: 2.5	XM_010319086.3	PREDICTED: Solanum lycopersicum uncharacterized LOC101267486 (LOC101267486), transcript variant X2, mRNA
milR004-5p	Score: 2.5	XM_010319087.3	PREDICTED: Solanum lycopersicum uncharacterized LOC101267486 (LOC101267486), transcript variant X3, mRNA
milR006-3p	Score: 1.8	XM_010320517.3	PREDICTED: Solanum lycopersicum probable xyloglucan 6-xylosyltransferase 5 (LOC101263199), mRNA
milR006-3p	Score: 2.5	XM_010320772.3	PREDICTED: Solanum lycopersicum uncharacterized LOC101246524 (LOC101246524), mRNA
milR006-3p	Score: 2.5	NM_001309261.1	Solanum lycopersicum polygalacturonase non-catalytic subunit AroGP3 (AROGP3), mRNA
milR006-3p	Score: 2.2	NM_001309871.1	Solanum lycopersicum TGACG-sequence-specific DNA-binding protein TGA-2.1 (LOC543600), mRNA
milR006-3p	Score: 2.5	NM_001320885.1	Solanum lycopersicum bidirectional sugar transporter SWEET5 (std1), mRNA
milR006-3p	Score: 2.5	NM_001321494.1	Solanum lycopersicum calmodulin 3 (SlCaM3), mRNA
milR006-3p	Score: 2.2	NM_001329159.1	Solanum lycopersicum Ribonuclease III (LOC101268172), mRNA
milR006-3p	Score: 2.2	XM_004244280.4	PREDICTED: Solanum lycopersicum uncharacterized LOC101258676 (LOC101258676), mRNA
milR006-3p	Score: 2.5	NM_001346455.1	Solanum lycopersicum guanylate kinase (LOC101246321), mRNA
milR006-3p	Score: 2.0	XM_004244946.3	PREDICTED: Solanum lycopersicum uncharacterized LOC101259177 (LOC101259177), mRNA
milR006-3p	Score: 2.5	XM_004228375.4	PREDICTED: Solanum lycopersicum potassium channel KAT3-like (LOC101261545), mRNA
milR006-3p	Score: 2.5	XM_004245806.4	PREDICTED: Solanum lycopersicum uncharacterized LOC101256905 (LOC101256905), transcript variant X2, mRNA
milR006-3p	Score: 2.5	XM_004245845.4	PREDICTED: Solanum lycopersicum abscisic acid receptor PYR1 (LOC101268417), mRNA
milR006-3p	Score: 2.5	XM_026032395.1	PREDICTED: Solanum lycopersicum uncharacterized LOC101256905 (LOC101256905), transcript variant X3, mRNA
milR006-3p	Score: 1.8	XM_010323960.3	PREDICTED: Solanum lycopersicum 3-dehydrosphinganine reductase TSC10A (LOC101262727), transcript variant X2, mRNA
milR006-3p	Score: 2.5	XM_004246203.4	PREDICTED: Solanum lycopersicum uncharacterized LOC101248905 (LOC101248905), mRNA
milR006-3p	Score: 2.5	XM_010324184.3	PREDICTED: Solanum lycopersicum heavy metal-associated isoprenylated plant protein 9 (LOC101267904), mRNA
milR006-3p	Score: 2.2	XM_004229917.4	PREDICTED: Solanum lycopersicum BON1-associated protein 2 (LOC101247259), mRNA
milR006-3p	Score: 2.2	XM_004230097.4	PREDICTED: Solanum lycopersicum protein HASTY 1 (LOC101250741), mRNA
milR006-3p	Score: 1.5	XM_004246670.4	PREDICTED: Solanum lycopersicum nitrate regulatory gene2 protein (LOC101264361), mRNA
milR006-3p	Score: 2.5	XM_010324556.3	PREDICTED: Solanum lycopersicum putative late blight resistance protein homolog R1B-23 (LOC101262730), transcript variant X2, mRNA
milR006-3p	Score: 2.5	XM_004246990.4	PREDICTED: Solanum lycopersicum U-box domain-containing protein 9 (LOC101262653), mRNA
milR006-3p	Score: 2.5	XM_004230455.4	PREDICTED: Solanum lycopersicum F-box protein At1g10780 (LOC101256812), mRNA
milR006-3p	Score: 2.2	XM_004247689.4	PREDICTED: Solanum lycopersicum serine/threonine-protein kinase tricorner (LOC101254034), transcript variant X1, mRNA
milR006-3p	Score: 2.2	XM_004247690.4	PREDICTED: Solanum lycopersicum serine/threonine-protein kinase tricorner (LOC101254034), transcript variant X2, mRNA
milR006-3p	Score: 2.5	XM_004248797.4	PREDICTED: Solanum lycopersicum probable magnesium transporter NIPA4 (LOC101261668), transcript variant X3, mRNA
milR006-3p	Score: 2.5	XM_004232444.4	PREDICTED: Solanum lycopersicum calcium-dependent protein kinase 18-like (LOC101260391), mRNA
milR006-3p	Score: 2.5	XR_002027179.2	PREDICTED: Solanum lycopersicum guanylate kinase (LOC101246321), transcript variant X1, misc_RNA
milR006-3p	Score: 2.5	XM_004249910.4	PREDICTED: Solanum lycopersicum uncharacterized LOC101265695 (LOC101265695), transcript variant X1, mRNA
milR006-3p	Score: 2.5	XM_010327235.3	PREDICTED: Solanum lycopersicum uncharacterized LOC101256905 (LOC101256905), transcript variant X1, mRNA
milR006-3p	Score: 2.5	XR_002027892.2	PREDICTED: Solanum lycopersicum uncharacterized LOC109120484 (LOC109120484), transcript variant X1, ncRNA
milR006-3p	Score: 2.5	XM_004233936.4	PREDICTED: Solanum lycopersicum pectinesterase-like (LOC101253971), mRNA
milR006-3p	Score: 2.2	XR_002028276.2	PREDICTED: Solanum lycopersicum uncharacterized LOC104648383 (LOC104648383), transcript variant X1, ncRNA
milR006-3p	Score: 2.5	XM_010328371.3	PREDICTED: Solanum lycopersicum folate-biopterin transporter 1, chloroplastic (LOC101247065), mRNA
milR006-3p	Score: 2.2	XM_004234941.4	PREDICTED: Solanum lycopersicum uncharacterized LOC101265109 (LOC101265109), transcript variant X1, mRNA
milR006-3p	Score: 2.2	XM_004251785.4	PREDICTED: Solanum lycopersicum pentatricopeptide repeat-containing protein At1g53600, mitochondrial (LOC101267683), mRNA
milR006-3p	Score: 2.5	XM_010329225.3	PREDICTED: Solanum lycopersicum probable magnesium transporter NIPA4 (LOC101261668), transcript variant X4, mRNA
milR006-3p	Score: 2.5	XM_019211213.2	PREDICTED: Solanum lycopersicum pentatricopeptide repeat-containing protein At3g22150, chloroplastic (LOC104644275), transcript variant X2, mRNA
milR006-3p	Score: 2.2	XM_004236345.4	PREDICTED: Solanum lycopersicum uncharacterized protein At1g51745-like (LOC101256760), transcript variant X1, mRNA
milR006-3p	Score: 2.0	XM_004236706.4	PREDICTED: Solanum lycopersicum CASP-like protein 4C1 (LOC101263013), mRNA
milR006-3p	Score: 2.5	XM_004236840.4	PREDICTED: Solanum lycopersicum tricalbin-3 (LOC101252075), mRNA
milR006-3p	Score: 2.2	XR_003244957.1	PREDICTED: Solanum lycopersicum uncharacterized LOC112940622 (LOC112940622), ncRNA
milR006-3p	Score: 2.5	XM_010314220.3	PREDICTED: Solanum lycopersicum uncharacterized LOC101265695 (LOC101265695), transcript variant X2, mRNA
milR006-3p	Score: 2.5	XM_010314530.3	PREDICTED: Solanum lycopersicum pentatricopeptide repeat-containing protein At3g22150, chloroplastic (LOC104644275), transcript variant X1, mRNA
milR006-3p	Score: 2.2	XM_010314958.2	PREDICTED: Solanum lycopersicum zinc finger CCCH domain-containing protein 22 (LOC101268348), transcript variant X1, mRNA
milR006-3p	Score: 2.2	XM_004237890.4	PREDICTED: Solanum lycopersicum cytochrome c oxidase subunit 6b-1 (LOC101262715), mRNA
milR006-3p	Score: 2.5	XM_019213100.2	PREDICTED: Solanum lycopersicum putative cyclic nucleotide-gated ion channel 8 (LOC101248001), transcript variant X1, mRNA
milR006-3p	Score: 2.5	XM_019213103.2	PREDICTED: Solanum lycopersicum putative cyclic nucleotide-gated ion channel 8 (LOC101248001), transcript variant X4, mRNA
milR006-3p	Score: 2.5	XM_004240390.4	PREDICTED: Solanum lycopersicum uncharacterized protein At5g48480 (LOC101251384), mRNA
milR006-3p	Score: 1.8	XM_004241008.4	PREDICTED: Solanum lycopersicum 3-dehydrosphinganine reductase TSC10A (LOC101262727), transcript variant X1, mRNA
milR006-3p	Score: 2.5	XM_004241228.4	PREDICTED: Solanum lycopersicum serine/threonine-protein phosphatase 6 regulatory subunit 3-like (LOC101262924), mRNA
milR006-3p	Score: 2.5	XR_003246026.1	PREDICTED: Solanum lycopersicum uncharacterized LOC109120484 (LOC109120484), transcript variant X2, ncRNA
milR006-3p	Score: 2.5	XM_026027687.1	PREDICTED: Solanum lycopersicum probable magnesium transporter NIPA4 (LOC101261668), transcript variant X1, mRNA
milR006-3p	Score: 2.5	XM_026027688.1	PREDICTED: Solanum lycopersicum probable magnesium transporter NIPA4 (LOC101261668), transcript variant X2, mRNA
milR006-3p	Score: 2.2	XM_010319736.3	PREDICTED: Solanum lycopersicum uncharacterized LOC101265109 (LOC101265109), transcript variant X2, mRNA
milR006-3p	Score: 2.5	XR_003247234.1	PREDICTED: Solanum lycopersicum putative late blight resistance protein homolog R1B-23 (LOC101262730), transcript variant X1, misc_RNA
milR006-3p	Score: 2.5	XR_003247898.1	PREDICTED: Solanum lycopersicum uncharacterized LOC112942074 (LOC112942074), ncRNA
milR006-3p	Score: 2.5	XM_026029945.1	PREDICTED: Solanum lycopersicum G-type lectin S-receptor-like serine/threonine-protein kinase LECRK2 (LOC101261355), mRNA
milR006-3p	Score: 2.5	XR_738527.3	PREDICTED: Solanum lycopersicum uncharacterized LOC104644653 (LOC104644653), ncRNA
milR006-3p	Score: 2.5	XR_740450.3	PREDICTED: Solanum lycopersicum guanylate kinase (LOC101246321), transcript variant X2, misc_RNA
milR006-3p	Score: 2.5	XR_741467.3	PREDICTED: Solanum lycopersicum uncharacterized LOC104647374 (LOC104647374), ncRNA
milR006-3p	Score: 2.2	XR_742385.3	PREDICTED: Solanum lycopersicum uncharacterized LOC104648383 (LOC104648383), transcript variant X2, ncRNA
milR007-5p	Score: 2.2	XM_004245252.4	PREDICTED: Solanum lycopersicum pentatricopeptide repeat-containing protein At5g10690 (LOC101246457), transcript variant X2, mRNA
milR007-5p	Score: 2.2	XM_010326885.3	PREDICTED: Solanum lycopersicum pentatricopeptide repeat-containing protein At5g10690 (LOC101246457), transcript variant X1, mRNA
milR007-5p	Score: 2.2	XM_010326886.3	PREDICTED: Solanum lycopersicum pentatricopeptide repeat-containing protein At5g10690 (LOC101246457), transcript variant X3, mRNA
milR007-5p	Score: 2.2	XM_010326887.1	PREDICTED: Solanum lycopersicum pentatricopeptide repeat-containing protein At5g10690 (LOC101246457), transcript variant X4, mRNA
milR007-5p	Score: 2.5	XM_004250255.3	PREDICTED: Solanum lycopersicum protein C2-DOMAIN ABA-RELATED 11 (LOC101267573), transcript variant X1, mRNA
milR007-5p	Score: 2.5	XM_004250256.4	PREDICTED: Solanum lycopersicum protein C2-DOMAIN ABA-RELATED 11 (LOC101267573), transcript variant X2, mRNA
milR007-5p	Score: 2.5	XM_004250257.4	PREDICTED: Solanum lycopersicum protein C2-DOMAIN ABA-RELATED 11 (LOC101267573), transcript variant X3, mRNA
milR007-5p	Score: 2.0	XR_003244017.1	PREDICTED: Solanum lycopersicum uncharacterized LOC104649695 (LOC104649695), ncRNA
milR007-5p	Score: 2.0	XM_004251541.4	PREDICTED: Solanum lycopersicum uncharacterized LOC101244344 (LOC101244344), mRNA
milR007-5p	Score: 2.5	XM_004237005.4	PREDICTED: Solanum lycopersicum uncharacterized LOC101251273 (LOC101251273), mRNA
milR007-5p	Score: 2.5	XM_010316557.1	PREDICTED: Solanum lycopersicum probably inactive leucine-rich repeat receptor-like protein kinase At5g48380 (LOC104645228), mRNA
milR007-5p	Score: 2.2	XM_004239901.4	PREDICTED: Solanum lycopersicum probable apyrase 7 (LOC101259751), mRNA
milR007-5p	Score: 2.5	XR_003247146.1	PREDICTED: Solanum lycopersicum uncharacterized LOC104647881 (LOC104647881), transcript variant X2, ncRNA
milR007-5p	Score: 2.5	XR_739320.3	PREDICTED: Solanum lycopersicum uncharacterized LOC101248626 (LOC101248626), ncRNA
milR008-3p	Score: 2.2	XM_004242443.4	PREDICTED: Solanum lycopersicum protein NUCLEAR FUSION DEFECTIVE 4 (LOC101248212), mRNA
milR009-3p	Score: 2.5	XM_004246729.4	PREDICTED: Solanum lycopersicum dnaJ protein ERDJ3A (LOC101256620), mRNA
milR009-3p	Score: 2.0	XM_004249862.4	PREDICTED: Solanum lycopersicum NAD(P)H-quinone oxidoreductase subunit O, chloroplastic (LOC101250560), transcript variant X3, mRNA
milR009-3p	Score: 2.5	XM_004234090.4	PREDICTED: Solanum lycopersicum suberization-associated anionic peroxidase 2-like (LOC101265511), mRNA
milR009-3p	Score: 2.0	XM_010314190.3	PREDICTED: Solanum lycopersicum NAD(P)H-quinone oxidoreductase subunit O, chloroplastic (LOC101250560), transcript variant X1, mRNA
milR009-3p	Score: 2.2	XM_004237516.4	PREDICTED: Solanum lycopersicum alpha-ketoglutarate-dependent dioxygenase alkB (LOC101265634), mRNA
milR009-3p	Score: 2.0	XM_026028270.1	PREDICTED: Solanum lycopersicum NAD(P)H-quinone oxidoreductase subunit O, chloroplastic (LOC101250560), transcript variant X2, mRNA
milR009-3p	Score: 2.0	XM_026028271.1	PREDICTED: Solanum lycopersicum NAD(P)H-quinone oxidoreductase subunit O, chloroplastic (LOC101250560), transcript variant X4, mRNA
milR010-3p	Score: 2.0	XM_010320328.3	PREDICTED: Solanum lycopersicum kinesin-like protein NACK1 (LOC101263097), transcript variant X2, mRNA
milR010-3p	Score: 2.5	XM_010321082.3	PREDICTED: Solanum lycopersicum two-component response regulator ARR14 (LOC101264510), transcript variant X1, mRNA
milR010-3p	Score: 2.5	XM_004245813.3	PREDICTED: Solanum lycopersicum SUPPRESSOR OF ABI3-5 (LOC101259183), transcript variant X8, mRNA
milR010-3p	Score: 2.5	XM_004230490.3	PREDICTED: Solanum lycopersicum fatty acid amide hydrolase (LOC101267850), transcript variant X2, mRNA
milR010-3p	Score: 2.5	XM_004230848.4	PREDICTED: Solanum lycopersicum diaminopimelate decarboxylase 1, chloroplastic (LOC101249215), transcript variant X1, mRNA
milR010-3p	Score: 2.5	XM_010327239.3	PREDICTED: Solanum lycopersicum SUPPRESSOR OF ABI3-5 (LOC101259183), transcript variant X1, mRNA
milR010-3p	Score: 2.5	XM_010327243.3	PREDICTED: Solanum lycopersicum SUPPRESSOR OF ABI3-5 (LOC101259183), transcript variant X5, mRNA
milR010-3p	Score: 2.2	XM_004251005.4	PREDICTED: Solanum lycopersicum 60S ribosomal protein L10a-1 (LOC101258620), transcript variant X1, mRNA
milR010-3p	Score: 2.5	XR_003244458.1	PREDICTED: Solanum lycopersicum uncharacterized LOC112940379 (LOC112940379), ncRNA
milR010-3p	Score: 2.0	XM_004235700.4	PREDICTED: Solanum lycopersicum kinesin-like protein NACK1 (LOC101263097), transcript variant X1, mRNA
milR010-3p	Score: 2.2	XM_019211069.1	PREDICTED: Solanum lycopersicum 60S ribosomal protein L10a-1 (LOC101258620), transcript variant X2, mRNA
milR010-3p	Score: 2.5	XR_003244740.1	PREDICTED: Solanum lycopersicum diaminopimelate decarboxylase 1, chloroplastic (LOC101249215), transcript variant X2, misc_RNA
milR010-3p	Score: 2.5	XM_019211858.2	PREDICTED: Solanum lycopersicum fatty acid amide hydrolase (LOC101243745), transcript variant X1, mRNA
milR010-3p	Score: 2.5	XM_019211859.2	PREDICTED: Solanum lycopersicum fatty acid amide hydrolase (LOC101243745), transcript variant X2, mRNA
milR010-3p	Score: 2.5	XM_019211860.2	PREDICTED: Solanum lycopersicum fatty acid amide hydrolase (LOC101243745), transcript variant X4, mRNA
milR010-3p	Score: 2.5	XM_019211861.2	PREDICTED: Solanum lycopersicum fatty acid amide hydrolase (LOC101267850), transcript variant X3, mRNA
milR010-3p	Score: 2.5	XM_004236881.4	PREDICTED: Solanum lycopersicum two-component response regulator ARR14 (LOC101264510), transcript variant X2, mRNA
milR010-3p	Score: 2.5	XM_010316656.2	PREDICTED: Solanum lycopersicum agamous-like MADS-box protein AGL92 (LOC104645292), mRNA
milR010-3p	Score: 2.5	XM_010316856.3	PREDICTED: Solanum lycopersicum fatty acid amide hydrolase (LOC101267850), transcript variant X1, mRNA
milR010-3p	Score: 2.5	XM_019215240.2	PREDICTED: Solanum lycopersicum SUPPRESSOR OF ABI3-5 (LOC101259183), transcript variant X2, mRNA
milR010-3p	Score: 2.5	XM_019215241.2	PREDICTED: Solanum lycopersicum SUPPRESSOR OF ABI3-5 (LOC101259183), transcript variant X3, mRNA
milR010-3p	Score: 2.5	XM_019215242.2	PREDICTED: Solanum lycopersicum SUPPRESSOR OF ABI3-5 (LOC101259183), transcript variant X4, mRNA
milR010-3p	Score: 2.5	XM_019215243.2	PREDICTED: Solanum lycopersicum SUPPRESSOR OF ABI3-5 (LOC101259183), transcript variant X6, mRNA
milR010-3p	Score: 2.5	XM_026028166.1	PREDICTED: Solanum lycopersicum fatty acid amide hydrolase (LOC101243745), transcript variant X3, mRNA
milR010-3p	Score: 2.5	XM_026028171.1	PREDICTED: Solanum lycopersicum fatty acid amide hydrolase (LOC101243745), transcript variant X5, mRNA
milR010-3p	Score: 2.5	XM_026028175.1	PREDICTED: Solanum lycopersicum fatty acid amide hydrolase (LOC101267850), transcript variant X4, mRNA
milR010-3p	Score: 2.5	XM_026028178.1	PREDICTED: Solanum lycopersicum fatty acid amide hydrolase (LOC101267850), transcript variant X5, mRNA
milR011-3p	Score: 2.5	XM_010321086.3	PREDICTED: Solanum lycopersicum probable peroxygenase 5 (LOC101266813), mRNA
milR011-3p	Score: 1.5	XM_026032895.1	PREDICTED: Solanum lycopersicum wall-associated receptor kinase-like 20 (LOC101251218), mRNA
milR011-3p	Score: 2.0	XM_004231217.4	PREDICTED: Solanum lycopersicum increased DNA methylation 2 (LOC101262870), transcript variant X2, mRNA
milR011-3p	Score: 2.5	XM_004247813.4	PREDICTED: Solanum lycopersicum epimerase family protein SDR39U1 homolog, chloroplastic (LOC101265865), mRNA
milR011-3p	Score: 1.5	XM_004235189.4	PREDICTED: Solanum lycopersicum LOB domain-containing protein 21 (LOC101259032), mRNA
milR011-3p	Score: 2.0	XM_019211308.2	PREDICTED: Solanum lycopersicum increased DNA methylation 2 (LOC101262870), transcript variant X1, mRNA
milR011-3p	Score: 2.5	XR_003248199.1	PREDICTED: Solanum lycopersicum uncharacterized LOC104649039 (LOC104649039), transcript variant X1, ncRNA
milR011-3p	Score: 2.5	XR_003248200.1	PREDICTED: Solanum lycopersicum uncharacterized LOC104649039 (LOC104649039), transcript variant X2, ncRNA
milR011-3p	Score: 2.5	XR_003248201.1	PREDICTED: Solanum lycopersicum uncharacterized LOC104649039 (LOC104649039), transcript variant X3, ncRNA
milR011-3p	Score: 2.5	XR_003248202.1	PREDICTED: Solanum lycopersicum uncharacterized LOC104649039 (LOC104649039), transcript variant X4, ncRNA
milR011-3p	Score: 2.5	XR_003248203.1	PREDICTED: Solanum lycopersicum uncharacterized LOC104649039 (LOC104649039), transcript variant X5, ncRNA
milR012-3p	Score: 2.5	XM_004243782.4	PREDICTED: Solanum lycopersicum uclacyanin 1-like (LOC101246646), mRNA
milR012-3p	Score: 2.5	XM_004244760.4	PREDICTED: Solanum lycopersicum pyruvate dehydrogenase E1 component subunit beta-3, chloroplastic-like (LOC101268205), mRNA
milR012-3p	Score: 2.5	XM_010323723.3	PREDICTED: Solanum lycopersicum uncharacterized LOC101254099 (LOC101254099), transcript variant X1, mRNA
milR012-3p	Score: 2.5	XM_010324196.3	PREDICTED: Solanum lycopersicum ERAD-associated E3 ubiquitin-protein ligase HRD1B (LOC101262220), transcript variant X3, mRNA
milR012-3p	Score: 2.5	XM_004247276.4	PREDICTED: Solanum lycopersicum mavicyanin-like (LOC101262351), mRNA
milR012-3p	Score: 2.5	XM_004247763.4	PREDICTED: Solanum lycopersicum PHD finger protein ING1 (LOC101251224), mRNA
milR012-3p	Score: 2.5	XM_004252667.3	PREDICTED: Solanum lycopersicum aspartyl protease AED3 (LOC101248557), mRNA
milR012-3p	Score: 2.5	XM_004240725.4	PREDICTED: Solanum lycopersicum uncharacterized LOC101254099 (LOC101254099), transcript variant X2, mRNA
milR012-3p	Score: 2.0	XM_004241098.4	PREDICTED: Solanum lycopersicum non-specific lipid-transfer protein-like protein At2g13820 (LOC101251991), mRNA
milR012-3p	Score: 2.5	XM_004241394.4	PREDICTED: Solanum lycopersicum ERAD-associated E3 ubiquitin-protein ligase HRD1B (LOC101262220), transcript variant X1, mRNA
milR012-3p	Score: 2.5	XR_742037.3	PREDICTED: Solanum lycopersicum ERAD-associated E3 ubiquitin-protein ligase HRD1B (LOC101262220), transcript variant X2, misc_RNA
milR013-3p	Score: 1.5	XM_004241821.4	PREDICTED: Solanum lycopersicum protein HOTHEAD (LOC101264132), mRNA
milR014-5p	Score: 2.5	NM_001247447.2	Solanum lycopersicum cyclin-dependent protein kinase cdc2A-1 (SICDKA1), mRNA
milR015-3p	Score: 2.5	XM_004231101.4	PREDICTED: Solanum lycopersicum pentatricopeptide repeat-containing protein At2g44880 (LOC101250169), mRNA
milR015-3p	Score: 2.5	XM_010316788.3	PREDICTED: Solanum lycopersicum DNA repair protein XRCC2 homolog (LOC101255234), transcript variant X1, mRNA
milR015-3p	Score: 2.5	XM_010316795.3	PREDICTED: Solanum lycopersicum DNA repair protein XRCC2 homolog (LOC101255234), transcript variant X2, mRNA
milR015-3p	Score: 2.0	XR_183130.4	PREDICTED: Solanum lycopersicum uncharacterized LOC101254130 (LOC101254130), ncRNA
milR020-3p	Score: 2.2	XM_004245252.4	PREDICTED: Solanum lycopersicum pentatricopeptide repeat-containing protein At5g10690 (LOC101246457), transcript variant X2, mRNA
milR020-3p	Score: 2.2	XM_010326885.3	PREDICTED: Solanum lycopersicum pentatricopeptide repeat-containing protein At5g10690 (LOC101246457), transcript variant X1, mRNA
milR020-3p	Score: 2.2	XM_010326886.3	PREDICTED: Solanum lycopersicum pentatricopeptide repeat-containing protein At5g10690 (LOC101246457), transcript variant X3, mRNA
milR020-3p	Score: 2.2	XM_010326887.1	PREDICTED: Solanum lycopersicum pentatricopeptide repeat-containing protein At5g10690 (LOC101246457), transcript variant X4, mRNA
milR020-3p	Score: 2.5	XM_004250255.3	PREDICTED: Solanum lycopersicum protein C2-DOMAIN ABA-RELATED 11 (LOC101267573), transcript variant X1, mRNA
milR020-3p	Score: 2.5	XM_004250256.4	PREDICTED: Solanum lycopersicum protein C2-DOMAIN ABA-RELATED 11 (LOC101267573), transcript variant X2, mRNA
milR020-3p	Score: 2.5	XM_004250257.4	PREDICTED: Solanum lycopersicum protein C2-DOMAIN ABA-RELATED 11 (LOC101267573), transcript variant X3, mRNA
milR020-3p	Score: 2.0	XR_003244017.1	PREDICTED: Solanum lycopersicum uncharacterized LOC104649695 (LOC104649695), ncRNA
milR020-3p	Score: 2.0	XM_004251541.4	PREDICTED: Solanum lycopersicum uncharacterized LOC101244344 (LOC101244344), mRNA
milR020-3p	Score: 2.5	XM_004237005.4	PREDICTED: Solanum lycopersicum uncharacterized LOC101251273 (LOC101251273), mRNA
milR020-3p	Score: 2.5	XM_010316557.1	PREDICTED: Solanum lycopersicum probably inactive leucine-rich repeat receptor-like protein kinase At5g48380 (LOC104645228), mRNA
milR020-3p	Score: 2.2	XM_004239901.4	PREDICTED: Solanum lycopersicum probable apyrase 7 (LOC101259751), mRNA
milR020-3p	Score: 2.5	XR_003247146.1	PREDICTED: Solanum lycopersicum uncharacterized LOC104647881 (LOC104647881), transcript variant X2, ncRNA
milR020-3p	Score: 2.5	XR_739320.3	PREDICTED: Solanum lycopersicum uncharacterized LOC101248626 (LOC101248626), ncRNA
milR021-5p	Score: 2.5	XM_004245807.4	PREDICTED: Solanum lycopersicum regulator of nonsense transcripts 1 homolog (LOC101257199), transcript variant X1, mRNA
milR021-5p	Score: 2.5	XM_004246218.4	PREDICTED: Solanum lycopersicum gamma-interferon-responsive lysosomal thiol protein (LOC101254020), transcript variant X2, mRNA
milR021-5p	Score: 2.0	XM_004229783.4	PREDICTED: Solanum lycopersicum acyl-coenzyme A thioesterase 13 (LOC101257897), mRNA
milR021-5p	Score: 2.2	XM_004248273.4	PREDICTED: Solanum lycopersicum COP9 signalosome complex subunit 6a (LOC101259087), mRNA
milR021-5p	Score: 2.5	XM_010325961.3	PREDICTED: Solanum lycopersicum FT-interacting protein 1 (LOC101262047), mRNA
milR021-5p	Score: 2.5	XM_010326958.1	PREDICTED: Solanum lycopersicum vacuolar-processing enzyme-like (LOC101265263), mRNA
milR021-5p	Score: 2.5	XM_010327236.3	PREDICTED: Solanum lycopersicum regulator of nonsense transcripts 1 homolog (LOC101257199), transcript variant X2, mRNA
milR021-5p	Score: 2.5	XR_003248152.1	PREDICTED: Solanum lycopersicum gamma-interferon-responsive lysosomal thiol protein (LOC101254020), transcript variant X5, misc_RNA
