# Supplementary material for: Identification of microRNA-like RNAs from Trichoderma asperellum DQ-1 during its interaction with tomato roots using bioinformatic analysis and high-throughput sequencing
Source: PLoS One. 2021 Jul 22;16(7):e0254808. doi: 10.1371/journal.pone.0254808 (PMC8297844; doi:10.1371/journal.pone.0254808)
Supplement: S9 Table — (XLSX) [file pone.0254808.s010.xlsx]

## Sheet: Sheet1
S9 Table. Prediction of potential transboundary milRNAs targets in tomato by TargetFinder
miRNA_Acc.	Target_Acc.	Target_Desc.	Score	Target_region	Target_strand
milR004-5p	XM_019215252.2	PREDICTED: Solanum lycopersicum 3-isopropylmalate dehydrogenase, chloroplastic	score=3.5	range=1497-1516	strand=1
milR004-5p	XM_004245771.4	PREDICTED: Solanum lycopersicum 3-isopropylmalate dehydrogenase, chloroplastic	score=3.5	range=1510-1529	strand=1
milR004-5p	XM_004245503.4	PREDICTED: Solanum lycopersicum cation/H(+) antiporter 18-like	score=4	range=1521-1542	strand=1
milR004-5p	XM_010327072.3	PREDICTED: Solanum lycopersicum cation/H(+) antiporter 18-like	score=4	range=1583-1604	strand=1
milR004-5p	XM_004230564.4	PREDICTED: Solanum lycopersicum transcription factor bHLH143-like	score=4	range=1756-1776	strand=1
milR004-5p	NM_001310018.1	Solanum lycopersicum serine/threonine protein phosphatase 2A 57 kDa regulatory	score=4	range=2021-2041	strand=1
miR166-y	XM_004235602.4	PREDICTED: Solanum lycopersicum homeobox-leucine zipper protein ATHB-15	score=2.5	range=1303-1323	strand=1
miR166-y	XM_004252306.4	PREDICTED: Solanum lycopersicum homeobox-leucine zipper protein ATHB-15	score=2.5	range=1426-1446	strand=1
miR166-y	XM_010317334.3	PREDICTED: Solanum lycopersicum homeobox-leucine zipper protein ATHB-14-like (L	score=3	range=812-832	strand=1
miR166-y	XM_004245107.4	PREDICTED: Solanum lycopersicum homeobox-leucine zipper protein ATHB-15	score=3	range=981-1001	strand=1
miR166-y	XM_010326776.3	PREDICTED: Solanum lycopersicum homeobox-leucine zipper protein ATHB-15	score=3	range=983-1003	strand=1
miR166-y	XM_010318658.3	PREDICTED: Solanum lycopersicum homeobox-leucine zipper protein ATHB-14	score=3	range=695-715	strand=1
miR166-y	XM_004233122.3	PREDICTED: Solanum lycopersicum homeobox-leucine zipper protein ATHB-14	score=3	range=929-949	strand=1
miR166-y	XM_010318657.3	PREDICTED: Solanum lycopersicum homeobox-leucine zipper protein ATHB-14	score=3	range=932-952	strand=1
miR166-y	XM_004251090.4	PREDICTED: Solanum lycopersicum homeobox-leucine zipper protein REVOLUTA	score=3	range=1668-1688	strand=1
miR166-y	XM_004238855.4	PREDICTED: Solanum lycopersicum LEAF RUST 10 DISEASE-RESISTANCE LOCUS RECEPTOR-	score=4	range=1379-1399	strand=1
miR166-y	XM_010322443.3	PREDICTED: Solanum lycopersicum LEAF RUST 10 DISEASE-RESISTANCE LOCUS RECEPTOR-	score=4	range=2306-2326	strand=1
miR166-y	XM_010322442.3	PREDICTED: Solanum lycopersicum LEAF RUST 10 DISEASE-RESISTANCE LOCUS RECEPTOR-	score=4	range=2294-2314	strand=1
miR319-y	NM_001247647.1	Solanum lycopersicum TCP transcription factor 10 (TCP10), mRNA	score=2	range=1121-1140	strand=1
miR319-y	NM_001246854.2	Solanum lycopersicum TCP transcription factor 1 (TCP1), mRNA	score=2.5	range=892-911	strand=1
miR319-y	XM_010326613.3	PREDICTED: Solanum lycopersicum transcription factor TCP2-like	score=2.5	range=1098-1117	strand=1
miR319-y	XM_010326612.3	PREDICTED: Solanum lycopersicum transcription factor TCP2-like	score=2.5	range=1188-1207	strand=1
miR319-y	XM_010326611.3	PREDICTED: Solanum lycopersicum transcription factor TCP2-like	score=2.5	range=1301-1320	strand=1
miR319-y	NM_001246902.2	Solanum lycopersicum TCP transcription factor 24 (TCP24), mRNA	score=2.5	range=1308-1327	strand=1
miR319-y	NM_001247438.2	Solanum lycopersicum TCP transcription factor 3 (TCP3), mRNA	score=3	range=1304-1323	strand=1
miR319-y	NM_001247406.2	Solanum lycopersicum cycloidea (lanceolate), mRNA	score=3	range=1617-1636	strand=1
miR319-y	NR_130077.1	Solanum lycopersicum microRNA MIR319b (MIR319b), microRNA	score=4	range=58-78	strand=1
miR319-y	NM_001247428.2	Solanum lycopersicum GAMyb-like1	score=4	range=955-975	strand=1
miR319-y	XM_010326657.3	PREDICTED: Solanum lycopersicum GAMyb-like1	score=4	range=1470-1490	strand=1
miR319-y	XM_010323744.3	PREDICTED: Solanum lycopersicum GAMyb-like1	score=4	range=1509-1529	strand=1
miR319-y	XM_010320926.3	PREDICTED: Solanum lycopersicum GAMyb-like1	score=4	range=1525-1545	strand=1
miR319-y	XM_026028936.1	PREDICTED: Solanum lycopersicum deetiolated1 homolog (Det1), transcript variant	score=4	range=859-878	strand=1
miR319-y	XM_010320457.3	PREDICTED: Solanum lycopersicum deetiolated1 homolog (Det1), transcript variant	score=4	range=858-877	strand=1
miR319-y	XM_026028935.1	PREDICTED: Solanum lycopersicum deetiolated1 homolog (Det1), transcript variant	score=4	range=860-879	strand=1
miR319-y	XM_026028933.1	PREDICTED: Solanum lycopersicum deetiolated1 homolog (Det1), transcript variant	score=4	range=858-877	strand=1
miR319-y	XR_002026620.2	PREDICTED: Solanum lycopersicum deetiolated1 homolog (Det1), transcript variant	score=4	range=858-877	strand=1
miR319-y	NM_001247219.2	Solanum lycopersicum deetiolated1 homolog (Det1), mRNA	score=4	range=709-728	strand=1
miR319-y	XM_026028932.1	PREDICTED: Solanum lycopersicum deetiolated1 homolog (Det1), transcript variant	score=4	range=858-877	strand=1
milR015-3p	XR_183130.4	PREDICTED: Solanum lycopersicum uncharacterized LOC101254130	score=2.5	range=44-63	strand=1
milR015-3p	XM_010316795.3	PREDICTED: Solanum lycopersicum DNA repair protein XRCC2 homolog	score=4	range=1624-1643	strand=1
milR015-3p	XM_010316788.3	PREDICTED: Solanum lycopersicum DNA repair protein XRCC2 homolog	score=4	range=1633-1652	strand=1
milR018-5p	XM_004229265.1	PREDICTED: Solanum lycopersicum putative F-box/LRR-repeat protein At5g02700 (LO	score=3	range=1436-1456	strand=1
milR014-5p	XM_004246378.4	PREDICTED: Solanum lycopersicum uncharacterized LOC101254022	score=4	range=1014-1034	strand=1
miR8755-x	XR_739495.3	PREDICTED: Solanum lycopersicum uncharacterized LOC104645668	score=3	range=120-137	strand=1
miR8755-x	XM_004251541.4	PREDICTED: Solanum lycopersicum uncharacterized LOC101244344	score=4	range=1252-1269	strand=1
miR8755-x	XM_019212245.1	PREDICTED: Solanum lycopersicum protein MAIN-LIKE 2-like	score=4	range=213-229	strand=1
miR8755-x	XM_026030306.1	PREDICTED: Solanum lycopersicum protein MAIN-LIKE 2-like	score=4	range=258-274	strand=1
miR8755-x	XM_019215877.2	PREDICTED: Solanum lycopersicum serine/threonine-protein phosphatase 7 long for	score=4	range=761-777	strand=1
miR8755-x	XR_742446.2	PREDICTED: Solanum lycopersicum uncharacterized LOC104648438	score=4	range=752-768	strand=1
miR8755-x	XR_742448.2	PREDICTED: Solanum lycopersicum uncharacterized LOC104648438	score=4	range=752-768	strand=1
miR8755-x	XR_742450.2	PREDICTED: Solanum lycopersicum uncharacterized LOC104648438	score=4	range=752-768	strand=1
milR002-3p	XR_003246260.1	PREDICTED: Solanum lycopersicum uncharacterized LOC101252360	score=3.5	range=903-922	strand=1
milR002-3p	XM_004233958.4	PREDICTED: Solanum lycopersicum uncharacterized LOC101252360	score=3.5	range=903-922	strand=1
milR002-3p	XM_010319089.3	PREDICTED: Solanum lycopersicum uncharacterized LOC101252360	score=3.5	range=1010-1029	strand=1
milR002-3p	XM_026030345.1	PREDICTED: Solanum lycopersicum uncharacterized LOC101252360	score=3.5	range=1022-1041	strand=1
milR002-3p	XM_004250208.4	PREDICTED: Solanum lycopersicum early nodulin-like protein 1	score=3.5	range=158-176	strand=1
milR002-3p	XM_026033043.1	PREDICTED: Solanum lycopersicum eukaryotic translation initiation factor 3 subu	score=4	range=2669-2688	strand=1
milR002-3p	XM_026033039.1	PREDICTED: Solanum lycopersicum eukaryotic translation initiation factor 3 subu	score=4	range=2690-2709	strand=1
milR002-3p	XM_026031836.1	PREDICTED: Solanum lycopersicum transcription factor bHLH82-like	score=4	range=838-857	strand=1
milR002-3p	XM_004242529.4	PREDICTED: Solanum lycopersicum transcription factor bHLH82-like	score=4	range=859-878	strand=1
milR002-3p	XM_004249585.3	PREDICTED: Solanum lycopersicum DELLA protein GAI	score=4	range=369-388	strand=1
milR002-3p	XM_010327295.3	PREDICTED: Solanum lycopersicum protein TPR2-like	score=4	range=2739-2758	strand=1
milR002-3p	XM_010327296.3	PREDICTED: Solanum lycopersicum protein TPR2-like	score=4	range=2733-2752	strand=1
milR002-3p	XM_004245865.4	PREDICTED: Solanum lycopersicum protein TPR2-like	score=4	range=2737-2756	strand=1
miR5185-y	NM_001247230.1	Solanum lycopersicum pollen-specific kinase partner protein (KPP), mRNA	score=2	range=1416-1433	strand=1
miR5185-y	XM_004242331.4	PREDICTED: Solanum lycopersicum photosystem I reaction center subunit IV A, chl	score=3	range=316-332	strand=1
miR5185-y	XR_003245886.1	PREDICTED: Solanum lycopersicum UPF0434 protein TERTU_2813	score=3.5	range=1297-1314	strand=1
miR5185-y	XR_003245885.1	PREDICTED: Solanum lycopersicum UPF0434 protein TERTU_2813	score=3.5	range=1582-1599	strand=1
miR5185-y	XR_740314.3	PREDICTED: Solanum lycopersicum UPF0434 protein TERTU_2813	score=3.5	range=1677-1694	strand=1
miR5185-y	XM_026028713.1	PREDICTED: Solanum lycopersicum exportin-4	score=3.5	range=2856-2873	strand=1
miR5185-y	XM_010315826.3	PREDICTED: Solanum lycopersicum exportin-4	score=3.5	range=3240-3257	strand=1
miR5185-y	XM_010315827.2	PREDICTED: Solanum lycopersicum exportin-4	score=3.5	range=3345-3362	strand=1
miR5185-y	XR_740748.3	PREDICTED: Solanum lycopersicum uncharacterized LOC104646610	score=3.5	range=32-49	strand=1
miR5185-y	XM_010320219.3	PREDICTED: Solanum lycopersicum transcription factor bHLH87	score=3.5	range=459-476	strand=1
miR5185-y	XM_004235579.4	PREDICTED: Solanum lycopersicum transcription factor bHLH87	score=3.5	range=554-571	strand=1
miR5185-y	XM_026028658.1	PREDICTED: Solanum lycopersicum disease resistance protein RPS5-like	score=3.5	range=2124-2141	strand=1
miR5185-y	XM_019213975.2	PREDICTED: Solanum lycopersicum high-affinity nitrate transporter 2.1-like	score=3.5	range=1282-1299	strand=1
miR5185-y	XM_004248469.3	PREDICTED: Solanum lycopersicum putative pentatricopeptide repeat-containing pr	score=3.5	range=584-601	strand=1
miR5185-y	XR_742159.2	PREDICTED: Solanum lycopersicum uncharacterized LOC104648135	score=4	range=800-817	strand=1
miR5185-y	XR_741019.3	PREDICTED: Solanum lycopersicum uncharacterized LOC104646835	score=4	range=844-861	strand=1
miR5185-y	XM_010318399.3	PREDICTED: Solanum lycopersicum beta-galactosidase 8-like	score=4	range=2863-2880	strand=1
miR5185-y	XM_010318398.3	PREDICTED: Solanum lycopersicum beta-galactosidase 8-like	score=4	range=2932-2949	strand=1
miR5185-y	XM_010318397.3	PREDICTED: Solanum lycopersicum beta-galactosidase 8-like	score=4	range=2972-2989	strand=1
miR5185-y	XM_004250310.4	PREDICTED: Solanum lycopersicum G-type lectin S-receptor-like serine/threonine-	score=4	range=238-255	strand=1
miR5185-y	XM_010322599.3	PREDICTED: Solanum lycopersicum putative late blight resistance protein homolog	score=4	range=2133-2150	strand=1
miR5185-y	XM_010322598.3	PREDICTED: Solanum lycopersicum putative late blight resistance protein homolog	score=4	range=2133-2150	strand=1
miR5185-y	XM_026031082.1	PREDICTED: Solanum lycopersicum putative late blight resistance protein homolog	score=4	range=2156-2173	strand=1
miR5185-y	XM_010318640.2	PREDICTED: Solanum lycopersicum cation-chloride cotransporter 1	score=4	range=2549-2566	strand=1
miR5185-y	XM_010318639.3	PREDICTED: Solanum lycopersicum cation-chloride cotransporter 1	score=4	range=2645-2662	strand=1
miR5185-y	XM_010318641.3	PREDICTED: Solanum lycopersicum cation-chloride cotransporter 1	score=4	range=2745-2762	strand=1
miR5185-y	XM_004233091.4	PREDICTED: Solanum lycopersicum cation-chloride cotransporter 1	score=4	range=3011-3028	strand=1
miR5185-y	XM_004241252.4	PREDICTED: Solanum lycopersicum AP-2 complex subunit alpha-1-like	score=4	range=3292-3309	strand=1
miR5185-y	XM_004242243.4	PREDICTED: Solanum lycopersicum transmembrane emp24 domain-containing protein p	score=4	range=887-904	strand=1
miR5185-y	XM_004231289.4	PREDICTED: Solanum lycopersicum ATP-dependent DNA helicase Q-like 4A	score=4	range=440-456	strand=1
miR5185-y	XM_004251543.4	PREDICTED: Solanum lycopersicum palmitoyl-acyl carrier protein thioesterase, ch	score=4	range=399-415	strand=1
miR5185-y	XM_010326023.3	PREDICTED: Solanum lycopersicum SURP and G-patch domain-containing protein 1-li	score=4	range=2127-2144	strand=1
miR5185-y	XM_004229559.4	PREDICTED: Solanum lycopersicum SURP and G-patch domain-containing protein 1-li	score=4	range=371-388	strand=1
miR5185-y	XM_010315110.3	PREDICTED: Solanum lycopersicum uncharacterized LOC104644778	score=4	range=129-145	strand=1
miR5185-y	XM_010323324.2	PREDICTED: Solanum lycopersicum uncharacterized LOC104647688	score=4	range=2188-2204	strand=1
milR013-3p	XM_004241821.4	PREDICTED: Solanum lycopersicum protein HOTHEAD	score=3	range=1808-1829	strand=1
miR7731-y	XM_010315134.3	PREDICTED: Solanum lycopersicum kiwellin	score=2	range=581-597	strand=1
miR7731-y	XM_026031645.1	PREDICTED: Solanum lycopersicum uncharacterized LOC101260352	score=3	range=308-326	strand=1
miR7731-y	XR_003247274.1	PREDICTED: Solanum lycopersicum uncharacterized LOC101260352	score=3	range=308-326	strand=1
miR7731-y	XM_010324275.3	PREDICTED: Solanum lycopersicum uncharacterized LOC101260352	score=3	range=269-287	strand=1
miR7731-y	XM_026031644.1	PREDICTED: Solanum lycopersicum uncharacterized LOC101260352	score=3	range=308-326	strand=1
miR7731-y	XM_004236543.4	PREDICTED: Solanum lycopersicum nuclear pore complex protein NUP93A	score=3	range=110-127	strand=1
miR7731-y	XR_003247486.1	PREDICTED: Solanum lycopersicum uncharacterized LOC104648435	score=3	range=3139-3156	strand=1
miR7731-y	XR_003247485.1	PREDICTED: Solanum lycopersicum uncharacterized LOC104648435	score=3	range=3294-3311	strand=1
miR7731-y	XM_004242487.3	PREDICTED: Solanum lycopersicum subtilisin-like protease SBT1.2	score=3.5	range=1004-1022	strand=1
miR7731-y	XM_004235642.3	PREDICTED: Solanum lycopersicum tRNase Z TRZ3, mitochondrial	score=3.5	range=1508-1525	strand=1
miR7731-y	XM_010326869.2	PREDICTED: Solanum lycopersicum uncharacterized LOC104648859	score=3.5	range=1162-1178	strand=1
miR7731-y	XM_004234767.4	PREDICTED: Solanum lycopersicum ycf20-like protein	score=4	range=390-407	strand=1
miR7731-y	XM_010318929.3	PREDICTED: Solanum lycopersicum GATA transcription factor 5	score=4	range=975-993	strand=1
miR7731-y	XM_019213328.2	PREDICTED: Solanum lycopersicum insulin-degrading enzyme-like 1, peroxisomal (L	score=4	range=1551-1568	strand=1
miR7731-y	XM_004233499.4	PREDICTED: Solanum lycopersicum GATA transcription factor 5	score=4	range=1035-1053	strand=1
miR7731-y	XM_004236564.4	PREDICTED: Solanum lycopersicum insulin-degrading enzyme-like 1, peroxisomal (L	score=4	range=1547-1564	strand=1
miR7731-y	XM_010314008.3	PREDICTED: Solanum lycopersicum uncharacterized LOC101260185	score=4	range=3094-3111	strand=1
miR7731-y	XR_002026794.2	PREDICTED: Solanum lycopersicum WPP domain-associated protein-like	score=4	range=2896-2913	strand=1
miR7731-y	XM_004231516.4	PREDICTED: Solanum lycopersicum WPP domain-associated protein-like	score=4	range=3000-3017	strand=1
miR7731-y	XR_739405.3	PREDICTED: Solanum lycopersicum WPP domain-associated protein-like	score=4	range=3088-3105	strand=1
miR7731-y	XR_739406.3	PREDICTED: Solanum lycopersicum WPP domain-associated protein-like	score=4	range=3091-3108	strand=1
miR7731-y	XR_003245163.1	PREDICTED: Solanum lycopersicum WPP domain-associated protein-like	score=4	range=3127-3144	strand=1
miR7731-y	XR_003245162.1	PREDICTED: Solanum lycopersicum WPP domain-associated protein-like	score=4	range=3180-3197	strand=1
miR7731-y	XM_004249301.4	PREDICTED: Solanum lycopersicum DNA polymerase delta catalytic subunit	score=4	range=2104-2121	strand=1
miR7731-y	XM_004245831.4	PREDICTED: Solanum lycopersicum pentatricopeptide repeat-containing protein At5	score=4	range=1599-1617	strand=1
miR7731-y	XM_010317898.3	PREDICTED: Solanum lycopersicum protein furry homolog	score=4	range=4557-4574	strand=1
miR7731-y	XM_004232076.4	PREDICTED: Solanum lycopersicum protein furry homolog	score=4	range=4572-4589	strand=1
miR7731-y	XM_004231503.4	PREDICTED: Solanum lycopersicum F-box/kelch-repeat protein At1g30090	score=4	range=373-390	strand=1
miR7731-y	XM_004234786.4	PREDICTED: Solanum lycopersicum zinc finger CCCH domain-containing protein 30 (	score=4	range=1645-1662	strand=1
miR7731-y	XM_026030918.1	PREDICTED: Solanum lycopersicum bacterial spot disease resistance protein 4 (Bs	score=4	range=2061-2078	strand=1
miR7731-y	NM_001329525.1	Solanum lycopersicum bacterial spot disease resistance protein 4 (Bs4), mRNA	score=4	range=1994-2011	strand=1
miR7731-y	XM_026030919.1	PREDICTED: Solanum lycopersicum bacterial spot disease resistance protein 4 (Bs	score=4	range=1686-1703	strand=1
miR7731-y	XM_026030917.1	PREDICTED: Solanum lycopersicum bacterial spot disease resistance protein 4 (Bs	score=4	range=2061-2078	strand=1
miR7731-y	XM_010322393.3	PREDICTED: Solanum lycopersicum bacterial spot disease resistance protein 4 (Bs	score=4	range=3780-3797	strand=1
miR7731-y	XM_004251576.4	PREDICTED: Solanum lycopersicum E3 ubiquitin-protein ligase ATL42	score=4	range=1589-1606	strand=1
miR7731-y	XM_004251207.4	PREDICTED: Solanum lycopersicum vicilin-like seed storage protein At2g28490 (LO	score=4	range=311-328	strand=1
miR7731-y	XM_004229328.4	PREDICTED: Solanum lycopersicum probable pre-mRNA-splicing factor ATP-dependent	score=4	range=1247-1264	strand=1
miR7731-y	XR_002028285.2	PREDICTED: Solanum lycopersicum probable pre-mRNA-splicing factor ATP-dependent	score=4	range=1255-1272	strand=1
miR7731-y	XM_004242002.4	PREDICTED: Solanum lycopersicum protein EMBRYO SAC DEVELOPMENT ARREST 30	score=4	range=467-484	strand=1
miR7731-y	XR_742948.2	PREDICTED: Solanum lycopersicum uncharacterized LOC104648987	score=4	range=726-743	strand=1
miR7731-y	XR_742949.2	PREDICTED: Solanum lycopersicum uncharacterized LOC104648987	score=4	range=731-748	strand=1
miR7731-y	XR_741130.3	PREDICTED: Solanum lycopersicum uncharacterized LOC104646969	score=4	range=945-963	strand=1
miR7731-y	XR_741129.3	PREDICTED: Solanum lycopersicum uncharacterized LOC104646969	score=4	range=945-963	strand=1
miR7731-y	XR_741126.3	PREDICTED: Solanum lycopersicum uncharacterized LOC104646969	score=4	range=948-966	strand=1
miR7731-y	XM_010325935.3	PREDICTED: Solanum lycopersicum kinesin-like protein KIN-14F	score=4	range=315-333	strand=1
miR7731-y	XM_010325934.3	PREDICTED: Solanum lycopersicum kinesin-like protein KIN-14F	score=4	range=313-331	strand=1
miR7731-y	XM_010321359.3	PREDICTED: Solanum lycopersicum mediator of RNA polymerase II transcription sub	score=4	range=3458-3475	strand=1
miR7731-y	XM_010321358.3	PREDICTED: Solanum lycopersicum mediator of RNA polymerase II transcription sub	score=4	range=3455-3472	strand=1
miR7731-y	XM_010321357.3	PREDICTED: Solanum lycopersicum mediator of RNA polymerase II transcription sub	score=4	range=3458-3475	strand=1
miR7731-y	XM_010321060.3	PREDICTED: Solanum lycopersicum ADP-ribosylation factor GTPase-activating prote	score=4	range=1000-1017	strand=1
miR7731-y	XM_010321061.3	PREDICTED: Solanum lycopersicum ADP-ribosylation factor GTPase-activating prote	score=4	range=1008-1025	strand=1
miR7731-y	XR_003246182.1	PREDICTED: Solanum lycopersicum 26S proteasome regulatory subunit 7 homolog A (	score=4	range=1459-1477	strand=1
miR7731-y	XM_004235470.4	PREDICTED: Solanum lycopersicum 26S proteasome regulatory subunit 7 homolog A (	score=4	range=1316-1334	strand=1
miR7731-y	XM_004235732.4	PREDICTED: Solanum lycopersicum LEAF RUST 10 DISEASE-RESISTANCE LOCUS RECEPTOR-	score=4	range=333-349	strand=1
miR7731-y	XM_010315204.3	PREDICTED: Solanum lycopersicum 65-kDa microtubule-associated protein 3-like (L	score=4	range=2032-2049	strand=1
miR7731-y	XM_010315205.3	PREDICTED: Solanum lycopersicum 65-kDa microtubule-associated protein 3-like (L	score=4	range=2078-2095	strand=1
miR7731-y	XM_004251203.4	PREDICTED: Solanum lycopersicum 65-kDa microtubule-associated protein 3-like (L	score=4	range=2141-2158	strand=1
miR7731-y	NM_001247743.2	Solanum lycopersicum 1-D-deoxyxylulose 5-phosphate synthase (dxs), mRNA	score=4	range=1404-1420	strand=1
miR7731-y	XM_004243351.4	PREDICTED: Solanum lycopersicum basic leucine zipper 61	score=4	range=900-916	strand=1
miR7731-y	XM_004239098.4	PREDICTED: Solanum lycopersicum protein-tyrosine-phosphatase MKP1-like	score=4	range=360-377	strand=1
miR7731-y	XM_004228874.4	PREDICTED: Solanum lycopersicum G-type lectin S-receptor-like serine/threonine-	score=4	range=2693-2711	strand=1
miR8139-x	XM_010328984.3	PREDICTED: Solanum lycopersicum thioredoxin-like protein Clot	score=3.5	range=837-854	strand=1
miR8139-x	XM_004229458.3	PREDICTED: Solanum lycopersicum protein NRT1/ PTR FAMILY 7.3	score=4	range=1340-1357	strand=1
miR8139-x	XM_004229326.3	PREDICTED: Solanum lycopersicum DUF724 domain-containing protein 10	score=4	range=731-748	strand=1
miR8139-x	XM_010324015.2	PREDICTED: Solanum lycopersicum DUF724 domain-containing protein 10	score=4	range=732-749	strand=1
miR8139-x	XM_010324020.1	PREDICTED: Solanum lycopersicum DUF724 domain-containing protein 10	score=4	range=625-642	strand=1
miR8139-x	XM_004235735.4	PREDICTED: Solanum lycopersicum uncharacterized LOC101247900	score=4	range=760-777	strand=1
miR8139-x	XM_010320340.3	PREDICTED: Solanum lycopersicum uncharacterized LOC101247900	score=4	range=760-777	strand=1
miR8139-x	XM_010323557.3	PREDICTED: Solanum lycopersicum ABC transporter B family member 21-like	score=4	range=3918-3936	strand=1
miR8139-x	XM_004237646.4	PREDICTED: Solanum lycopersicum squamosa promoter-binding-like protein 3	score=4	range=230-247	strand=1
miR168-x	NM_001279128.1	Solanum lycopersicum protein argonaute 1A-like	score=3	range=526-546	strand=1
miR168-x	NM_001279332.2	Solanum lycopersicum Argonaute1B (AGO1B), mRNA	score=3	range=801-821	strand=1
milR012-3p	XM_004241098.4	PREDICTED: Solanum lycopersicum non-specific lipid-transfer protein-like protei	score=4	range=345-365	strand=1
milR012-3p	XM_004240725.4	PREDICTED: Solanum lycopersicum uncharacterized LOC101254099	score=4	range=491-511	strand=1
milR012-3p	XM_010323723.3	PREDICTED: Solanum lycopersicum uncharacterized LOC101254099	score=4	range=491-511	strand=1
milR006-3p	XM_010320517.3	PREDICTED: Solanum lycopersicum probable xyloglucan 6-xylosyltransferase 5	score=3	range=113-133	strand=1
milR006-3p	XM_004246670.4	PREDICTED: Solanum lycopersicum nitrate regulatory gene2 protein	score=3	range=9-29	strand=1
milR006-3p	XR_003244957.1	PREDICTED: Solanum lycopersicum uncharacterized LOC112940622	score=3	range=64-84	strand=1
milR006-3p	XM_010323960.3	PREDICTED: Solanum lycopersicum 3-dehydrosphinganine reductase TSC10A	score=3.5	range=567-587	strand=1
milR006-3p	XM_004241008.4	PREDICTED: Solanum lycopersicum 3-dehydrosphinganine reductase TSC10A	score=3.5	range=505-525	strand=1
milR006-3p	XM_004241228.4	PREDICTED: Solanum lycopersicum serine/threonine-protein phosphatase 6 regulato	score=3.5	range=64-84	strand=1
milR006-3p	XR_003247898.1	PREDICTED: Solanum lycopersicum uncharacterized LOC112942074	score=3.5	range=756-776	strand=1
milR006-3p	XM_004233798.4	PREDICTED: Solanum lycopersicum sodium/calcium exchanger NCL1-like	score=3.5	range=1847-1866	strand=1
milR006-3p	XM_004236345.4	PREDICTED: Solanum lycopersicum uncharacterized protein At1g51745-like	score=3.5	range=33-53	strand=1
milR006-3p	XR_738527.3	PREDICTED: Solanum lycopersicum uncharacterized LOC104644653	score=3.5	range=2042-2062	strand=1
milR006-3p	XR_002028276.2	PREDICTED: Solanum lycopersicum uncharacterized LOC104648383	score=3.5	range=224-245	strand=1
milR006-3p	XR_742385.3	PREDICTED: Solanum lycopersicum uncharacterized LOC104648383	score=3.5	range=224-245	strand=1
milR006-3p	XM_004251785.4	PREDICTED: Solanum lycopersicum pentatricopeptide repeat-containing protein At1	score=4	range=214-234	strand=1
milR006-3p	XM_004244280.4	PREDICTED: Solanum lycopersicum uncharacterized LOC101258676	score=4	range=1476-1496	strand=1
milR006-3p	XM_004247689.4	PREDICTED: Solanum lycopersicum serine/threonine-protein kinase tricorner	score=4	range=59-79	strand=1
milR006-3p	XM_004247690.4	PREDICTED: Solanum lycopersicum serine/threonine-protein kinase tricorner	score=4	range=52-72	strand=1
milR006-3p	XM_004229917.4	PREDICTED: Solanum lycopersicum BON1-associated protein 2	score=4	range=51-71	strand=1
milR006-3p	XM_026032775.1	PREDICTED: Solanum lycopersicum bidirectional sugar transporter SWEET16-like (L	score=4	range=71-91	strand=1
milR006-3p	XM_010320952.3	PREDICTED: Solanum lycopersicum probable E3 ubiquitin-protein ligase RHC2A	score=4	range=48-68	strand=1
milR006-3p	XM_004236686.4	PREDICTED: Solanum lycopersicum probable E3 ubiquitin-protein ligase RHC2A	score=4	range=48-68	strand=1
milR006-3p	NM_001329159.1	Solanum lycopersicum Ribonuclease III	score=4	range=70-90	strand=1
milR006-3p	XM_004244946.3	PREDICTED: Solanum lycopersicum uncharacterized LOC101259177	score=4	range=207-227	strand=1
milR006-3p	XR_003248168.1	PREDICTED: Solanum lycopersicum uncharacterized LOC112942158	score=4	range=250-270	strand=1
milR006-3p	XM_004237890.4	PREDICTED: Solanum lycopersicum cytochrome c oxidase subunit 6b-1	score=4	range=67-88	strand=1
milR006-3p	XM_019215456.2	PREDICTED: Solanum lycopersicum protein NRT1/ PTR FAMILY 8.1-like	score=4	range=1537-1558	strand=1
milR006-3p	XM_026027905.1	PREDICTED: Solanum lycopersicum F-box protein At3g08750-like	score=4	range=363-384	strand=1
milR011-3p	XM_004235189.4	PREDICTED: Solanum lycopersicum LOB domain-containing protein 21	score=2	range=165-185	strand=1
milR011-3p	XM_026032895.1	PREDICTED: Solanum lycopersicum wall-associated receptor kinase-like 20	score=2	range=2560-2580	strand=1
milR011-3p	XM_004231217.4	PREDICTED: Solanum lycopersicum increased DNA methylation 2	score=4	range=671-691	strand=1
milR011-3p	XM_019211308.2	PREDICTED: Solanum lycopersicum increased DNA methylation 2	score=4	range=676-696	strand=1
milR011-3p	XM_010325125.3	PREDICTED: Solanum lycopersicum branched-chain-amino-acid aminotransferase 2, c	score=4	range=2745-2764	strand=1
miR398-x	XM_010319160.3	PREDICTED: Solanum lycopersicum probable protein phosphatase 2C 75	score=3.5	range=197-214	strand=1
miR398-x	XM_004234100.4	PREDICTED: Solanum lycopersicum probable protein phosphatase 2C 75	score=3.5	range=192-209	strand=1
miR398-x	XM_026030363.1	PREDICTED: Solanum lycopersicum probable protein phosphatase 2C 75	score=3.5	range=201-218	strand=1
miR398-x	XM_004237041.1	PREDICTED: Solanum lycopersicum uncharacterized LOC101266114	score=3.5	range=189-206	strand=1
miR398-x	XM_004228716.1	PREDICTED: Solanum lycopersicum uncharacterized LOC101264547	score=3.5	range=33-50	strand=1
miR398-x	XM_019216111.2	PREDICTED: Solanum lycopersicum serine/arginine-rich splicing factor SR45	score=4	range=124-142	strand=1
miR398-x	XM_010328924.2	PREDICTED: Solanum lycopersicum serine/arginine-rich splicing factor SR45	score=4	range=123-141	strand=1
miR398-x	XM_010316592.3	PREDICTED: Solanum lycopersicum uncharacterized LOC101252969	score=4	range=465-483	strand=1
miR398-x	XM_004253192.4	PREDICTED: Solanum lycopersicum uncharacterized LOC101252969	score=4	range=447-465	strand=1
miR398-x	XM_026029219.1	PREDICTED: Solanum lycopersicum uncharacterized LOC101252969	score=4	range=445-463	strand=1
miR398-x	XM_026029220.1	PREDICTED: Solanum lycopersicum uncharacterized LOC101252969	score=4	range=430-448	strand=1
milR010-3p	XR_003244458.1	PREDICTED: Solanum lycopersicum uncharacterized LOC112940379	score=3	range=286-304	strand=1
milR010-3p	NM_001321095.1	Solanum lycopersicum two pore calcium channel protein 1B	score=3.5	range=1532-1550	strand=1
milR010-3p	XM_010320328.3	PREDICTED: Solanum lycopersicum kinesin-like protein NACK1	score=4	range=2228-2247	strand=1
milR010-3p	XM_004235700.4	PREDICTED: Solanum lycopersicum kinesin-like protein NACK1	score=4	range=2214-2233	strand=1
milR010-3p	XM_019211858.2	PREDICTED: Solanum lycopersicum fatty acid amide hydrolase	score=4	range=278-297	strand=1
milR010-3p	XM_010316856.3	PREDICTED: Solanum lycopersicum fatty acid amide hydrolase	score=4	range=254-273	strand=1
milR010-3p	XM_019211859.2	PREDICTED: Solanum lycopersicum fatty acid amide hydrolase	score=4	range=277-296	strand=1
milR010-3p	XM_026028166.1	PREDICTED: Solanum lycopersicum fatty acid amide hydrolase	score=4	range=279-298	strand=1
milR010-3p	XM_019211860.2	PREDICTED: Solanum lycopersicum fatty acid amide hydrolase	score=4	range=277-296	strand=1
milR010-3p	XM_004230490.3	PREDICTED: Solanum lycopersicum fatty acid amide hydrolase	score=4	range=251-270	strand=1
milR010-3p	XM_019211861.2	PREDICTED: Solanum lycopersicum fatty acid amide hydrolase	score=4	range=161-180	strand=1
milR010-3p	XM_026028175.1	PREDICTED: Solanum lycopersicum fatty acid amide hydrolase	score=4	range=254-273	strand=1
milR010-3p	XM_026028178.1	PREDICTED: Solanum lycopersicum fatty acid amide hydrolase	score=4	range=254-273	strand=1
milR010-3p	XM_026028171.1	PREDICTED: Solanum lycopersicum fatty acid amide hydrolase	score=4	range=280-299	strand=1
milR010-3p	XM_019215188.2	PREDICTED: Solanum lycopersicum sugar transport protein 1-like	score=4	range=471-489	strand=1
milR010-3p	XR_003248347.1	PREDICTED: Solanum lycopersicum CLP protease regulatory subunit CLPX2, mitochon	score=4	range=6225-6243	strand=1
milR010-3p	XR_003248348.1	PREDICTED: Solanum lycopersicum CLP protease regulatory subunit CLPX2, mitochon	score=4	range=5105-5123	strand=1
milR010-3p	XM_010324025.2	PREDICTED: Solanum lycopersicum ABC transporter G family member 31-like	score=4	range=3926-3945	strand=1
milR001-5p	XM_004228579.3	PREDICTED: Solanum lycopersicum uncharacterized oxidoreductase C26H5.09c	score=4	range=702-721	strand=1
miR166-x	XM_010321237.1	PREDICTED: Solanum lycopersicum receptor kinase-like protein Xa21	score=3.5	range=603-623	strand=1
milR007-5p	XM_004251541.4	PREDICTED: Solanum lycopersicum uncharacterized LOC101244344	score=4	range=799-819	strand=1
milR007-5p	XR_003244017.1	PREDICTED: Solanum lycopersicum uncharacterized LOC104649695	score=4	range=2898-2918	strand=1
milR020-3p	XM_004251541.4	PREDICTED: Solanum lycopersicum uncharacterized LOC101244344	score=4	range=799-819	strand=1
milR020-3p	XR_003244017.1	PREDICTED: Solanum lycopersicum uncharacterized LOC104649695	score=4	range=2898-2918	strand=1
miR535-x	XR_003244223.1	PREDICTED: Solanum lycopersicum uncharacterized LOC101246676	score=3.5	range=1258-1277	strand=1
miR535-x	XM_004251541.4	PREDICTED: Solanum lycopersicum uncharacterized LOC101244344	score=3.5	range=1146-1166	strand=1
miR535-x	XM_004237434.4	PREDICTED: Solanum lycopersicum 26S proteasome non-ATPase regulatory subunit 12	score=3.5	range=1668-1687	strand=1
miR535-x	XM_026030717.1	PREDICTED: Solanum lycopersicum sterol 3-beta-glucosyltransferase UGT80A2	score=4	range=1199-1218	strand=1
miR535-x	XM_026030718.1	PREDICTED: Solanum lycopersicum sterol 3-beta-glucosyltransferase UGT80A2	score=4	range=1182-1201	strand=1
miR535-x	XM_004237443.4	PREDICTED: Solanum lycopersicum sterol 3-beta-glucosyltransferase UGT80A2	score=4	range=1152-1171	strand=1
miR535-x	XR_003246546.1	PREDICTED: Solanum lycopersicum sterol 3-beta-glucosyltransferase UGT80A2	score=4	range=1156-1175	strand=1
milR009-3p	XM_026028271.1	PREDICTED: Solanum lycopersicum NAD(P)H-quinone oxidoreductase subunit O, chlor	score=3.5	range=524-543	strand=1
milR009-3p	XM_026028270.1	PREDICTED: Solanum lycopersicum NAD(P)H-quinone oxidoreductase subunit O, chlor	score=3.5	range=549-568	strand=1
milR009-3p	XM_004249862.4	PREDICTED: Solanum lycopersicum NAD(P)H-quinone oxidoreductase subunit O, chlor	score=3.5	range=488-507	strand=1
milR009-3p	XM_010314190.3	PREDICTED: Solanum lycopersicum NAD(P)H-quinone oxidoreductase subunit O, chlor	score=3.5	range=512-531	strand=1
milR009-3p	XM_004237516.4	PREDICTED: Solanum lycopersicum alpha-ketoglutarate-dependent dioxygenase alkB	score=4	range=200-219	strand=1
miR167-x	XM_026029465.1	PREDICTED: Solanum lycopersicum uncharacterized LOC101266381	score=4	range=261-283	strand=1
miR167-x	XR_002026860.2	PREDICTED: Solanum lycopersicum uncharacterized LOC101266381	score=4	range=391-413	strand=1
miR167-x	XR_003245322.1	PREDICTED: Solanum lycopersicum uncharacterized LOC101266381	score=4	range=394-416	strand=1
miR167-x	XM_004242578.4	PREDICTED: Solanum lycopersicum heptahelical transmembrane protein 2-like	score=4	range=745-765	strand=1
miR167-x	XM_010326652.3	PREDICTED: Solanum lycopersicum DNA replication ATP-dependent helicase/nuclease	score=4	range=1645-1665	strand=1
miR167-x	XM_010326648.3	PREDICTED: Solanum lycopersicum DNA replication ATP-dependent helicase/nuclease	score=4	range=1640-1660	strand=1
milR003-3p	XM_026028271.1	PREDICTED: Solanum lycopersicum NAD(P)H-quinone oxidoreductase subunit O, chlor	score=3.5	range=524-543	strand=1
milR003-3p	XM_026028270.1	PREDICTED: Solanum lycopersicum NAD(P)H-quinone oxidoreductase subunit O, chlor	score=3.5	range=549-568	strand=1
milR003-3p	XM_004249862.4	PREDICTED: Solanum lycopersicum NAD(P)H-quinone oxidoreductase subunit O, chlor	score=3.5	range=488-507	strand=1
milR003-3p	XM_010314190.3	PREDICTED: Solanum lycopersicum NAD(P)H-quinone oxidoreductase subunit O, chlor	score=3.5	range=512-531	strand=1
milR003-3p	XM_004237516.4	PREDICTED: Solanum lycopersicum alpha-ketoglutarate-dependent dioxygenase alkB	score=4	range=200-219	strand=1
miR396-x	NR_130103.1	Solanum lycopersicum microRNA MIR396b (MIR396b), microRNA	score=2	range=105-125	strand=1
miR396-x	NM_001246974.2	Solanum lycopersicum DNA cytosine 5-methyltransferase-like (DRM5), mRNA	score=2.5	range=1311-1331	strand=1
miR396-x	XM_010327523.3	PREDICTED: Solanum lycopersicum growth-regulating factor 9	score=3	range=629-650	strand=1
miR396-x	NM_001247395.2	Solanum lycopersicum cysteine protease TDI-65 (SlCYP1), mRNA	score=3.5	range=512-532	strand=1
miR396-x	XM_010314489.3	PREDICTED: Solanum lycopersicum prohibitin-3, mitochondrial	score=3.5	range=615-635	strand=1
miR396-x	XR_738361.3	PREDICTED: Solanum lycopersicum uncharacterized LOC104644476	score=3.5	range=598-617	strand=1
miR396-x	XR_738362.3	PREDICTED: Solanum lycopersicum uncharacterized LOC104644476	score=3.5	range=598-617	strand=1
miR396-x	XM_004231565.3	PREDICTED: Solanum lycopersicum uncharacterized LOC101257617	score=3.5	range=1075-1094	strand=1
miR396-x	XM_010317391.2	PREDICTED: Solanum lycopersicum uncharacterized LOC101257617	score=3.5	range=1038-1057	strand=1
miR396-x	XM_004241796.4	PREDICTED: Solanum lycopersicum transmembrane 9 superfamily member 1-like	score=4	range=389-409	strand=1
miR396-x	XM_004243148.3	PREDICTED: Solanum lycopersicum probable glutathione S-transferase	score=4	range=483-503	strand=1
miR396-x	XM_010320399.3	PREDICTED: Solanum lycopersicum heat shock 70 kDa protein 5	score=4	range=1937-1957	strand=1
miR396-x	XM_026031107.1	PREDICTED: Solanum lycopersicum putative acyl-activating enzyme 19	score=4	range=3031-3051	strand=1
miR396-x	XM_004240729.1	PREDICTED: Solanum lycopersicum uncharacterized LOC101255598	score=4	range=291-311	strand=1
miR396-x	XM_010318600.3	PREDICTED: Solanum lycopersicum uncharacterized LOC101258918	score=4	range=276-296	strand=1
miR396-x	XM_026029340.1	PREDICTED: Solanum lycopersicum uncharacterized LOC101258918	score=4	range=355-375	strand=1
miR396-x	XM_004233817.4	PREDICTED: Solanum lycopersicum uncharacterized LOC101258918	score=4	range=383-403	strand=1
miR396-x	XM_010318599.3	PREDICTED: Solanum lycopersicum uncharacterized LOC101258918	score=4	range=429-449	strand=1
miR396-x	XM_004240730.1	PREDICTED: Solanum lycopersicum uncharacterized LOC101255892	score=4	range=131-152	strand=1
miR396-x	XM_004231824.4	PREDICTED: Solanum lycopersicum zingipain-2-like	score=4	range=512-532	strand=1
miR396-x	NM_001329878.1	Solanum lycopersicum peptidyl-prolyl cis-trans isomerase CYP40-like	score=4	range=1149-1169	strand=1
miR396-x	XM_004249065.4	PREDICTED: Solanum lycopersicum DNA (cytosine-5)-methyltransferase DRM1	score=4	range=1442-1462	strand=1
miR396-x	XM_010320681.3	PREDICTED: Solanum lycopersicum BOI-related E3 ubiquitin-protein ligase 1	score=4	range=990-1010	strand=1
miR396-x	XM_004236166.4	PREDICTED: Solanum lycopersicum BOI-related E3 ubiquitin-protein ligase 1	score=4	range=999-1019	strand=1
miR396-x	XM_026031808.1	PREDICTED: Solanum lycopersicum uncharacterized LOC101252606	score=4	range=971-992	strand=1
miR396-x	XM_004252708.4	PREDICTED: Solanum lycopersicum scopoletin glucosyltransferase	score=4	range=1426-1446	strand=1
miR396-x	XM_010316304.3	PREDICTED: Solanum lycopersicum scopoletin glucosyltransferase	score=4	range=1429-1449	strand=1
miR396-x	XM_004244173.4	PREDICTED: Solanum lycopersicum uncharacterized LOC101252606	score=4	range=936-957	strand=1
miR396-x	NM_001324110.1	Solanum lycopersicum uncharacterized LOC101252606	score=4	range=932-953	strand=1
miR396-x	XM_010326059.3	PREDICTED: Solanum lycopersicum uncharacterized LOC101252606	score=4	range=967-988	strand=1
miR396-x	XM_004252707.4	PREDICTED: Solanum lycopersicum scopoletin glucosyltransferase	score=4	range=2090-2110	strand=1
miR396-x	XM_019215376.2	PREDICTED: Solanum lycopersicum growth-regulating factor 4-like	score=4	range=616-637	strand=1
miR396-x	XM_004249405.2	PREDICTED: Solanum lycopersicum growth-regulating factor 3	score=4	range=786-807	strand=1
miR396-x	XM_019215377.2	PREDICTED: Solanum lycopersicum growth-regulating factor 4-like	score=4	range=676-697	strand=1
miR396-x	XM_004246035.4	PREDICTED: Solanum lycopersicum growth-regulating factor 8-like	score=4	range=646-667	strand=1
miR396-x	XM_010316518.3	PREDICTED: Solanum lycopersicum growth-regulating factor 4	score=4	range=704-725	strand=1
miR396-x	XM_010316517.3	PREDICTED: Solanum lycopersicum growth-regulating factor 4	score=4	range=706-727	strand=1
miR396-x	XM_004243669.4	PREDICTED: Solanum lycopersicum growth-regulating factor 1-like	score=4	range=599-620	strand=1
miR396-x	XM_010326182.3	PREDICTED: Solanum lycopersicum growth-regulating factor 4-like	score=4	range=757-778	strand=1
miR396-x	XM_010326181.3	PREDICTED: Solanum lycopersicum growth-regulating factor 4-like	score=4	range=758-779	strand=1
miR396-x	XM_019215420.2	PREDICTED: Solanum lycopersicum growth-regulating factor 4-like	score=4	range=687-708	strand=1
miR396-x	XM_010316516.3	PREDICTED: Solanum lycopersicum growth-regulating factor 4	score=4	range=702-723	strand=1
miR396-x	XM_004253038.4	PREDICTED: Solanum lycopersicum growth-regulating factor 4	score=4	range=705-726	strand=1
miR396-x	XM_010319754.3	PREDICTED: Solanum lycopersicum growth-regulating factor 3-like	score=4	range=1010-1031	strand=1
miR396-x	XM_010317732.3	PREDICTED: Solanum lycopersicum growth-regulating factor 2-like	score=4	range=963-984	strand=1
miR396-x	XM_004231898.4	PREDICTED: Solanum lycopersicum growth-regulating factor 2-like	score=4	range=972-993	strand=1
miR396-x	XM_004238021.4	PREDICTED: Solanum lycopersicum growth-regulating factor 1-like	score=4	range=1052-1073	strand=1
miR396-x	XM_026030842.1	PREDICTED: Solanum lycopersicum growth-regulating factor 1-like	score=4	range=1103-1124	strand=1
miR396-x	XM_010328291.3	PREDICTED: Solanum lycopersicum transcription factor bHLH125-like	score=4	range=601-621	strand=1
miR396-x	XM_010328292.3	PREDICTED: Solanum lycopersicum transcription factor bHLH125-like	score=4	range=601-621	strand=1
miR396-x	XM_004253028.4	PREDICTED: Solanum lycopersicum rop guanine nucleotide exchange factor 14	score=4	range=699-718	strand=1
miR396-x	XM_026028725.1	PREDICTED: Solanum lycopersicum rop guanine nucleotide exchange factor 14	score=4	range=718-737	strand=1
miR396-x	XM_004250361.4	PREDICTED: Solanum lycopersicum putative late blight resistance protein homolog	score=4	range=2588-2608	strand=1
miR396-x	XM_004237202.4	PREDICTED: Solanum lycopersicum glutamate decarboxylase 4	score=4	range=701-722	strand=1
miR396-x	XM_019215373.2	PREDICTED: Solanum lycopersicum pentatricopeptide repeat-containing protein (LO	score=4	range=64-83	strand=1
miR396-x	XM_010326386.3	PREDICTED: Solanum lycopersicum pentatricopeptide repeat-containing protein (LO	score=4	range=239-258	strand=1
miR396-x	XM_004244769.4	PREDICTED: Solanum lycopersicum pentatricopeptide repeat-containing protein (LO	score=4	range=239-258	strand=1
miR396-x	XM_004251481.3	PREDICTED: Solanum lycopersicum uncharacterized LOC101252149	score=4	range=1968-1987	strand=1
milR021-5p	XM_004248273.4	PREDICTED: Solanum lycopersicum COP9 signalosome complex subunit 6a	score=3	range=105-124	strand=1
milR021-5p	XM_004228360.4	PREDICTED: Solanum lycopersicum 14-3-3-like protein GF14 iota	score=3.5	range=644-663	strand=1
milR021-5p	XM_004229783.4	PREDICTED: Solanum lycopersicum acyl-coenzyme A thioesterase 13	score=4	range=663-682	strand=1
milR021-5p	NM_001321297.1	Solanum lycopersicum 14-3-3 protein 1 (TFT1), mRNA	score=4	range=595-614	strand=1
milR021-5p	XM_026032895.1	PREDICTED: Solanum lycopersicum wall-associated receptor kinase-like 20	score=4	range=1598-1617	strand=1
miR472-y	XM_004251646.3	PREDICTED: Solanum lycopersicum uncharacterized LOC101250962	score=4	range=2255-2276	strand=1
miR894-x	XM_004236946.3	PREDICTED: Solanum lycopersicum uncharacterized LOC101257950	score=3	range=501-517	strand=1
miR894-x	XM_004245913.4	PREDICTED: Solanum lycopersicum uncharacterized LOC101262742	score=3	range=1070-1087	strand=1
miR894-x	NM_001310065.1	Solanum lycopersicum amine oxidase, copper containing (cuAO), mRNA	score=3	range=569-587	strand=1
miR894-x	XM_004235506.4	PREDICTED: Solanum lycopersicum sm-like protein LSM1B	score=4	range=643-660	strand=1
miR894-x	XM_004233645.4	PREDICTED: Solanum lycopersicum glycerol-3-phosphate 2-O-acyltransferase 6-like	score=4	range=704-721	strand=1
miR894-x	XM_004243218.4	PREDICTED: Solanum lycopersicum ATP-dependent zinc metalloprotease FTSH 2, chlo	score=4	range=1948-1965	strand=1
miR894-x	XM_010325369.3	PREDICTED: Solanum lycopersicum ATP-dependent zinc metalloprotease FTSH 2, chlo	score=4	range=1955-1972	strand=1
miR894-x	XM_026030999.1	PREDICTED: Solanum lycopersicum uncharacterized LOC101251089	score=4	range=411-427	strand=1
miR894-x	XM_004233467.4	PREDICTED: Solanum lycopersicum signal recognition particle subunit SRP68	score=4	range=1789-1806	strand=1
miR894-x	XM_010318908.3	PREDICTED: Solanum lycopersicum signal recognition particle subunit SRP68	score=4	range=1873-1890	strand=1
miR894-x	XM_004242523.4	PREDICTED: Solanum lycopersicum FIP1[V]-like protein	score=4	range=3515-3531	strand=1
miR894-x	XM_004238722.4	PREDICTED: Solanum lycopersicum alpha-amylase 3, chloroplastic	score=4	range=1526-1543	strand=1
miR6214-x	XM_004247114.4	PREDICTED: Solanum lycopersicum mitochondrial Rho GTPase 1	score=3	range=186-205	strand=1
miR6214-x	XM_004232340.4	PREDICTED: Solanum lycopersicum adenylosuccinate synthetase, chloroplastic	score=4	range=1257-1276	strand=1
miR6214-x	XM_004251654.4	PREDICTED: Solanum lycopersicum ethylene-responsive transcription factor ERF017	score=4	range=124-143	strand=1
miR6214-x	XM_004238818.4	PREDICTED: Solanum lycopersicum vacuolar-sorting protein BRO1	score=4	range=140-159	strand=1
miR6214-x	XM_010325677.3	PREDICTED: Solanum lycopersicum uncharacterized LOC101258082	score=4	range=227-246	strand=1
miR5377-y	XM_019211388.2	PREDICTED: Solanum lycopersicum fatty acid amide hydrolase-like	score=1.5	range=1462-1479	strand=1
miR5377-y	XM_004248762.4	PREDICTED: Solanum lycopersicum protein RAE1	score=2.5	range=941-957	strand=1
miR5377-y	NM_001247211.2	Solanum lycopersicum ethylene-responsive small GTP-binding protein (ER43), tran	score=2.5	range=277-293	strand=1
miR5377-y	NM_001311194.1	Solanum lycopersicum ethylene-responsive small GTP-binding protein (ER43), tran	score=2.5	range=171-187	strand=1
miR5377-y	XM_004240413.4	PREDICTED: Solanum lycopersicum protein SULFUR DEFICIENCY-INDUCED 1-like	score=3	range=175-192	strand=1
miR5377-y	XM_026029706.1	PREDICTED: Solanum lycopersicum uncharacterized LOC101262370	score=3	range=1664-1681	strand=1
miR5377-y	XM_010317721.2	PREDICTED: Solanum lycopersicum uncharacterized LOC101262370	score=3	range=1588-1605	strand=1
miR5377-y	XM_010317720.3	PREDICTED: Solanum lycopersicum uncharacterized LOC101262370	score=3	range=1500-1517	strand=1
miR5377-y	XM_004236197.4	PREDICTED: Solanum lycopersicum galactinol--sucrose galactosyltransferase-like	score=3	range=439-456	strand=1
miR5377-y	XM_019211314.2	PREDICTED: Solanum lycopersicum G2/mitotic-specific cyclin-2-like	score=3	range=855-872	strand=1
miR5377-y	XM_004249313.4	PREDICTED: Solanum lycopersicum ABSCISIC ACID-INSENSITIVE 5-like protein 2	score=3	range=1908-1926	strand=1
miR5377-y	XM_004229877.4	PREDICTED: Solanum lycopersicum cytochrome P450 704C1-like	score=3	range=1373-1390	strand=1
miR5377-y	XR_003247875.1	PREDICTED: Solanum lycopersicum uncharacterized LOC112942035	score=3	range=3572-3589	strand=1
miR5377-y	XM_010321063.3	PREDICTED: Solanum lycopersicum histone acetyltransferase HAC1-like	score=3	range=5427-5443	strand=1
miR5377-y	XM_010321064.3	PREDICTED: Solanum lycopersicum histone acetyltransferase HAC1-like	score=3	range=5421-5437	strand=1
miR5377-y	XM_010321065.3	PREDICTED: Solanum lycopersicum histone acetyltransferase HAC1-like	score=3	range=5418-5434	strand=1
miR5377-y	XM_019213982.2	PREDICTED: Solanum lycopersicum GDP-mannose transporter GONST1-like	score=3.5	range=1323-1340	strand=1
miR5377-y	XM_004228459.4	PREDICTED: Solanum lycopersicum GDP-mannose transporter GONST1-like	score=3.5	range=1041-1058	strand=1
miR5377-y	XM_026032235.1	PREDICTED: Solanum lycopersicum uncharacterized LOC101253806	score=3.5	range=703-720	strand=1
miR5377-y	XM_004233211.4	PREDICTED: Solanum lycopersicum copper-transporting ATPase RAN1	score=3.5	range=1760-1778	strand=1
miR5377-y	XM_026028443.1	PREDICTED: Solanum lycopersicum uncharacterized LOC101259307	score=3.5	range=1907-1925	strand=1
miR5377-y	XR_740302.3	PREDICTED: Solanum lycopersicum uncharacterized LOC104646155	score=3.5	range=2873-2889	strand=1
miR5377-y	XR_003246035.1	PREDICTED: Solanum lycopersicum uncharacterized LOC101266006	score=3.5	range=9593-9611	strand=1
miR5377-y	XR_003246034.1	PREDICTED: Solanum lycopersicum uncharacterized LOC101266006	score=3.5	range=3745-3763	strand=1
miR5377-y	XR_002027374.2	PREDICTED: Solanum lycopersicum uncharacterized LOC101266006	score=3.5	range=3737-3755	strand=1
miR5377-y	XM_010315918.3	PREDICTED: Solanum lycopersicum diacylglycerol kinase 1-like	score=3.5	range=389-406	strand=1
miR5377-y	XM_019211557.2	PREDICTED: Solanum lycopersicum diacylglycerol kinase 1-like	score=3.5	range=379-396	strand=1
miR5377-y	XM_019211556.2	PREDICTED: Solanum lycopersicum diacylglycerol kinase 1-like	score=3.5	range=333-350	strand=1
miR5377-y	XM_019211558.2	PREDICTED: Solanum lycopersicum diacylglycerol kinase 1-like	score=3.5	range=314-331	strand=1
miR5377-y	XR_003247508.1	PREDICTED: Solanum lycopersicum F-box protein At3g07870	score=3.5	range=765-782	strand=1
miR5377-y	XM_004241410.4	PREDICTED: Solanum lycopersicum CASP-like protein 1F1	score=3.5	range=492-508	strand=1
miR5377-y	XM_004240305.4	PREDICTED: Solanum lycopersicum ras-related protein RABE1c	score=3.5	range=328-344	strand=1
miR5377-y	XM_010319563.3	PREDICTED: Solanum lycopersicum rhodanese-like domain-containing protein 9, chl	score=3.5	range=837-854	strand=1
miR5377-y	XM_004234713.4	PREDICTED: Solanum lycopersicum rhodanese-like domain-containing protein 9, chl	score=3.5	range=794-811	strand=1
miR5377-y	XM_010315338.3	PREDICTED: Solanum lycopersicum Ethylene receptor 1 (ETR1), transcript variant	score=3.5	range=1143-1159	strand=1
miR5377-y	XM_010315337.3	PREDICTED: Solanum lycopersicum Ethylene receptor 1 (ETR1), transcript variant	score=3.5	range=997-1013	strand=1
miR5377-y	NM_001247220.2	Solanum lycopersicum Ethylene receptor 1 (ETR1), mRNA	score=3.5	range=961-977	strand=1
miR5377-y	XR_003246478.1	PREDICTED: Solanum lycopersicum uncharacterized LOC112941345	score=3.5	range=1012-1028	strand=1
miR5377-y	XR_003246476.1	PREDICTED: Solanum lycopersicum uncharacterized LOC112941345	score=3.5	range=1012-1028	strand=1
miR5377-y	XR_003246479.1	PREDICTED: Solanum lycopersicum uncharacterized LOC112941345	score=3.5	range=1012-1028	strand=1
miR5377-y	XR_003246477.1	PREDICTED: Solanum lycopersicum uncharacterized LOC112941345	score=3.5	range=1012-1028	strand=1
miR5377-y	XR_003246474.1	PREDICTED: Solanum lycopersicum uncharacterized LOC112941345	score=3.5	range=1012-1028	strand=1
miR5377-y	XR_003246481.1	PREDICTED: Solanum lycopersicum uncharacterized LOC112941345	score=3.5	range=992-1008	strand=1
miR5377-y	XM_026030682.1	PREDICTED: Solanum lycopersicum uncharacterized LOC112941345	score=3.5	range=826-842	strand=1
miR5377-y	XM_004229708.3	PREDICTED: Solanum lycopersicum palmitoyl-protein thioesterase 1	score=3.5	range=776-792	strand=1
miR5377-y	XM_010327086.2	PREDICTED: Solanum lycopersicum palmitoyl-protein thioesterase 1	score=3.5	range=744-760	strand=1
miR5377-y	XM_026030681.1	PREDICTED: Solanum lycopersicum uncharacterized LOC112941345	score=3.5	range=826-842	strand=1
miR5377-y	XM_026030684.1	PREDICTED: Solanum lycopersicum uncharacterized LOC112941345	score=3.5	range=806-822	strand=1
miR5377-y	XM_026030685.1	PREDICTED: Solanum lycopersicum uncharacterized LOC112941345	score=3.5	range=775-791	strand=1
miR5377-y	XM_026030683.1	PREDICTED: Solanum lycopersicum uncharacterized LOC112941345	score=3.5	range=826-842	strand=1
miR5377-y	XR_003246480.1	PREDICTED: Solanum lycopersicum uncharacterized LOC112941345	score=3.5	range=685-701	strand=1
miR5377-y	XR_003246475.1	PREDICTED: Solanum lycopersicum uncharacterized LOC112941345	score=3.5	range=634-650	strand=1
miR5377-y	XR_003246483.1	PREDICTED: Solanum lycopersicum uncharacterized LOC112941345	score=3.5	range=630-646	strand=1
miR5377-y	XR_003246482.1	PREDICTED: Solanum lycopersicum uncharacterized LOC112941345	score=3.5	range=614-630	strand=1
miR5377-y	XM_004252713.4	PREDICTED: Solanum lycopersicum probable E3 ubiquitin-protein ligase RHG1A	score=4	range=411-428	strand=1
miR5377-y	XM_010316305.3	PREDICTED: Solanum lycopersicum probable E3 ubiquitin-protein ligase RHG1A	score=4	range=349-366	strand=1
miR5377-y	XM_010316306.3	PREDICTED: Solanum lycopersicum probable E3 ubiquitin-protein ligase RHG1A	score=4	range=346-363	strand=1
miR5377-y	XM_004234764.3	PREDICTED: Solanum lycopersicum DNA polymerase I	score=4	range=1239-1256	strand=1
miR5377-y	XM_010319599.2	PREDICTED: Solanum lycopersicum DNA polymerase I	score=4	range=1186-1203	strand=1
miR5377-y	XM_004239621.4	PREDICTED: Solanum lycopersicum mRNA-decapping enzyme subunit 2	score=4	range=944-961	strand=1
miR5377-y	XM_004236948.4	PREDICTED: Solanum lycopersicum WAT1-related protein At3g30340-like	score=4	range=729-746	strand=1
miR5377-y	XM_010317713.3	PREDICTED: Solanum lycopersicum calcium-transporting ATPase 2, plasma membrane-	score=4	range=3072-3089	strand=1
miR5377-y	XM_004231871.4	PREDICTED: Solanum lycopersicum calcium-transporting ATPase 2, plasma membrane-	score=4	range=2990-3007	strand=1
miR5377-y	XM_004245340.4	PREDICTED: Solanum lycopersicum receptor-like protein kinase 7	score=4	range=20-37	strand=1
miR5377-y	XM_010326851.3	PREDICTED: Solanum lycopersicum uncharacterized LOC101257991	score=4	range=3437-3455	strand=1
miR5377-y	XM_010326853.3	PREDICTED: Solanum lycopersicum uncharacterized LOC101257991	score=4	range=3437-3455	strand=1
miR5377-y	XM_004252285.4	PREDICTED: Solanum lycopersicum heat shock 70 kDa protein 15-like	score=4	range=179-196	strand=1
miR5377-y	XM_004247992.3	PREDICTED: Solanum lycopersicum probable polygalacturonase At1g80170	score=4	range=539-556	strand=1
miR5377-y	XM_004247049.4	PREDICTED: Solanum lycopersicum protein SULFUR DEFICIENCY-INDUCED 1	score=4	range=180-197	strand=1
miR5377-y	XM_004232988.4	PREDICTED: Solanum lycopersicum uncharacterized LOC101245911	score=4	range=848-866	strand=1
miR5377-y	XM_010327636.3	PREDICTED: Solanum lycopersicum protein ROS1	score=4	range=782-799	strand=1
miR5377-y	XM_004246598.4	PREDICTED: Solanum lycopersicum putative white-brown complex homolog protein 30	score=4	range=2723-2739	strand=1
miR5377-y	XM_026033031.1	PREDICTED: Solanum lycopersicum putative white-brown complex homolog protein 30	score=4	range=2447-2463	strand=1
miR5377-y	XM_004230441.4	PREDICTED: Solanum lycopersicum importin-4	score=4	range=1796-1812	strand=1
miR5377-y	XM_004238372.4	PREDICTED: Solanum lycopersicum pentatricopeptide repeat-containing protein At1	score=4	range=914-930	strand=1
miR5377-y	XM_019213727.2	PREDICTED: Solanum lycopersicum pentatricopeptide repeat-containing protein At1	score=4	range=504-520	strand=1
miR5377-y	XM_004252122.1	PREDICTED: Solanum lycopersicum uncharacterized LOC101262694	score=4	range=973-990	strand=1
miR5377-y	XM_004229522.1	PREDICTED: Solanum lycopersicum uncharacterized LOC101248328	score=4	range=160-177	strand=1
miR5377-y	XM_004244773.1	PREDICTED: Solanum lycopersicum uncharacterized LOC101247943	score=4	range=370-387	strand=1
miR5377-y	XM_010323497.2	PREDICTED: Solanum lycopersicum uncharacterized LOC104647774	score=4	range=214-231	strand=1
miR5377-y	XM_019213669.2	PREDICTED: Solanum lycopersicum CSC1-like protein RXW8	score=4	range=1665-1682	strand=1
miR5377-y	XM_004239135.4	PREDICTED: Solanum lycopersicum putative ankyrin repeat protein RF_0381	score=4	range=2281-2298	strand=1
miR5377-y	XM_019213670.2	PREDICTED: Solanum lycopersicum CSC1-like protein RXW8	score=4	range=1664-1681	strand=1
miR5377-y	XM_019213671.2	PREDICTED: Solanum lycopersicum CSC1-like protein RXW8	score=4	range=1631-1648	strand=1
miR5377-y	XM_010321983.2	PREDICTED: Solanum lycopersicum CSC1-like protein RXW8	score=4	range=1630-1647	strand=1
miR5377-y	XM_010323704.3	PREDICTED: Solanum lycopersicum short transmembrane mitochondrial protein 1 (LO	score=4	range=550-567	strand=1
miR5377-y	XM_026030030.1	PREDICTED: Solanum lycopersicum uncharacterized LOC101258924	score=4	range=4894-4912	strand=1
miR5377-y	XM_010319254.3	PREDICTED: Solanum lycopersicum uncharacterized LOC101258924	score=4	range=4820-4838	strand=1
miR5377-y	XM_010324496.3	PREDICTED: Solanum lycopersicum uncharacterized LOC101268193	score=4	range=411-428	strand=1
miR5377-y	XM_010317059.3	PREDICTED: Solanum lycopersicum translocon-associated protein subunit alpha (LO	score=4	range=192-209	strand=1
miR5377-y	XM_004230875.4	PREDICTED: Solanum lycopersicum translocon-associated protein subunit alpha (LO	score=4	range=192-209	strand=1
miR5377-y	XR_742630.3	PREDICTED: Solanum lycopersicum uncharacterized LOC104648640	score=4	range=519-536	strand=1
miR5377-y	XM_004241406.4	PREDICTED: Solanum lycopersicum mitochondrial import inner membrane translocase	score=4	range=105-122	strand=1
miR5377-y	XM_010321520.3	PREDICTED: Solanum lycopersicum protein ILITYHIA	score=4	range=4830-4846	strand=1
miR5377-y	XM_004232579.4	PREDICTED: Solanum lycopersicum cationic amino acid transporter 5	score=4	range=501-519	strand=1
miR5377-y	XM_004238614.3	PREDICTED: Solanum lycopersicum probable nucleoredoxin 1	score=4	range=504-520	strand=1
miR5377-y	XM_026029413.1	PREDICTED: Solanum lycopersicum pentatricopeptide repeat-containing protein At1	score=4	range=742-758	strand=1
miR5377-y	XM_004233764.4	PREDICTED: Solanum lycopersicum pentatricopeptide repeat-containing protein At1	score=4	range=742-758	strand=1
miR5377-y	XM_010326023.3	PREDICTED: Solanum lycopersicum SURP and G-patch domain-containing protein 1-li	score=4	range=2044-2062	strand=1
miR5377-y	XM_026031491.1	PREDICTED: Solanum lycopersicum potassium transporter 26-like	score=4	range=2032-2048	strand=1
miR5377-y	XM_004251070.3	PREDICTED: Solanum lycopersicum protein indeterminate-domain 9	score=4	range=550-566	strand=1
miR5377-y	XM_004229559.4	PREDICTED: Solanum lycopersicum SURP and G-patch domain-containing protein 1-li	score=4	range=288-306	strand=1
miR5377-y	XM_004252345.4	PREDICTED: Solanum lycopersicum developmentally-regulated G-protein 2	score=4	range=1402-1418	strand=1
miR5377-y	XM_004250159.4	PREDICTED: Solanum lycopersicum F-box/FBD/LRR-repeat protein At1g13570-like (LO	score=4	range=1568-1584	strand=1
miR5377-y	XM_010319746.3	PREDICTED: Solanum lycopersicum metal-nicotianamine transporter YSL2	score=4	range=2042-2058	strand=1
miR5377-y	XR_002026455.2	PREDICTED: Solanum lycopersicum agamous-like MADS-box protein AGL80	score=4	range=3048-3064	strand=1
miR5377-y	XR_002026454.2	PREDICTED: Solanum lycopersicum agamous-like MADS-box protein AGL80	score=4	range=3027-3043	strand=1
miR5377-y	XM_004232331.4	PREDICTED: Solanum lycopersicum protein spinster	score=4	range=1479-1495	strand=1
miR5377-y	XM_010321774.3	PREDICTED: Solanum lycopersicum pentatricopeptide repeat-containing protein At3	score=4	range=1900-1917	strand=1
miR5377-y	XM_010321776.3	PREDICTED: Solanum lycopersicum pentatricopeptide repeat-containing protein At3	score=4	range=1895-1912	strand=1
miR5377-y	XM_019213593.2	PREDICTED: Solanum lycopersicum pentatricopeptide repeat-containing protein At3	score=4	range=1892-1909	strand=1
miR5377-y	XM_026030780.1	PREDICTED: Solanum lycopersicum pentatricopeptide repeat-containing protein At3	score=4	range=1804-1821	strand=1
miR5377-y	XM_019213595.2	PREDICTED: Solanum lycopersicum pentatricopeptide repeat-containing protein At3	score=4	range=1813-1830	strand=1
miR5377-y	XM_004237733.4	PREDICTED: Solanum lycopersicum pentatricopeptide repeat-containing protein At3	score=4	range=1804-1821	strand=1
miR5377-y	XM_010321777.3	PREDICTED: Solanum lycopersicum pentatricopeptide repeat-containing protein At3	score=4	range=1799-1816	strand=1
miR5377-y	XM_026030781.1	PREDICTED: Solanum lycopersicum pentatricopeptide repeat-containing protein At3	score=4	range=1785-1802	strand=1
miR5377-y	XR_003246590.1	PREDICTED: Solanum lycopersicum pentatricopeptide repeat-containing protein At3	score=4	range=161-178	strand=1
miR5377-y	XM_004247884.4	PREDICTED: Solanum lycopersicum KIN14B-interacting protein At4g14310	score=4	range=1919-1935	strand=1
miR5658-x	XM_004246267.4	PREDICTED: Solanum lycopersicum TOM1-like protein 6	score=0	range=256-273	strand=1
miR5658-x	XM_004236321.3	PREDICTED: Solanum lycopersicum pollen receptor-like kinase 1	score=0	range=112-129	strand=1
miR5658-x	XM_004233003.4	PREDICTED: Solanum lycopersicum seipin-2	score=0	range=98-115	strand=1
miR5658-x	XM_004252593.4	PREDICTED: Solanum lycopersicum protein FIZZY-RELATED 2-like	score=0	range=97-114	strand=1
miR5658-x	XM_004246615.3	PREDICTED: Solanum lycopersicum probable E3 ubiquitin-protein ligase LOG2	score=0	range=112-129	strand=1
miR5658-x	XM_004248044.4	PREDICTED: Solanum lycopersicum transcription factor MYC3-like	score=0	range=269-286	strand=1
miR5658-x	XM_004248189.4	PREDICTED: Solanum lycopersicum protein DETOXIFICATION 18	score=0	range=125-142	strand=1
miR5658-x	XM_010318945.3	PREDICTED: Solanum lycopersicum bZIP transcription factor 27-like	score=0	range=136-153	strand=1
miR5658-x	XM_004229771.4	PREDICTED: Solanum lycopersicum LOB domain-containing protein 19	score=0	range=87-104	strand=1
miR5658-x	XM_004237889.4	PREDICTED: Solanum lycopersicum VQ motif-containing protein 9	score=0.5	range=96-113	strand=1
miR5658-x	NM_001247371.2	Solanum lycopersicum myb-related transcription factor (THM16), mRNA	score=0.5	range=846-863	strand=1
miR5658-x	XM_004238871.4	PREDICTED: Solanum lycopersicum pinin	score=0.5	range=845-862	strand=1
miR5658-x	XM_004248739.4	PREDICTED: Solanum lycopersicum peptide methionine sulfoxide reductase B5	score=0.5	range=203-220	strand=1
miR5658-x	XM_004248740.4	PREDICTED: Solanum lycopersicum peptide methionine sulfoxide reductase B5	score=0.5	range=195-212	strand=1
miR5658-x	XM_010317062.3	PREDICTED: Solanum lycopersicum translocase of chloroplast 120, chloroplastic (	score=1	range=142-159	strand=1
miR5658-x	XM_004230964.4	PREDICTED: Solanum lycopersicum translocase of chloroplast 120, chloroplastic (	score=1	range=142-159	strand=1
miR5658-x	XM_026031527.1	PREDICTED: Solanum lycopersicum filament-like plant protein	score=1	range=2300-2317	strand=1
miR5658-x	XM_010324619.3	PREDICTED: Solanum lycopersicum filament-like plant protein	score=1	range=2273-2290	strand=1
miR5658-x	XM_004252423.4	PREDICTED: Solanum lycopersicum ethylene-responsive transcription factor ERF114	score=1	range=872-889	strand=1
miR5658-x	XM_010323469.3	PREDICTED: Solanum lycopersicum uncharacterized LOC104647769	score=1	range=511-528	strand=1
miR5658-x	XM_010327721.3	PREDICTED: Solanum lycopersicum E3 ubiquitin-protein ligase UPL4	score=1	range=404-421	strand=1
miR5658-x	XM_026033037.1	PREDICTED: Solanum lycopersicum E3 ubiquitin-protein ligase UPL4	score=1	range=325-342	strand=1
miR5658-x	XM_026033038.1	PREDICTED: Solanum lycopersicum E3 ubiquitin-protein ligase UPL4	score=1	range=318-335	strand=1
miR5658-x	XM_004252788.4	PREDICTED: Solanum lycopersicum dentin sialophosphoprotein	score=1	range=2624-2641	strand=1
miR5658-x	XM_010325369.3	PREDICTED: Solanum lycopersicum ATP-dependent zinc metalloprotease FTSH 2, chlo	score=1	range=161-178	strand=1
miR5658-x	XM_004243218.4	PREDICTED: Solanum lycopersicum ATP-dependent zinc metalloprotease FTSH 2, chlo	score=1	range=181-198	strand=1
miR5658-x	XM_004250105.4	PREDICTED: Solanum lycopersicum AP2-like ethylene-responsive transcription fact	score=1	range=542-559	strand=1
miR5658-x	XM_004240558.4	PREDICTED: Solanum lycopersicum exocyst complex component EXO70H1-like	score=1	range=118-135	strand=1
miR5658-x	NM_001324173.1	Solanum lycopersicum fe-S cluster assembly factor HCF101	score=1	range=121-138	strand=1
miR5658-x	NM_001324174.1	Solanum lycopersicum fe-S cluster assembly factor HCF101	score=1	range=87-104	strand=1
miR5658-x	XM_010328323.3	PREDICTED: Solanum lycopersicum BTB/POZ and MATH domain-containing protein 2-li	score=1	range=364-381	strand=1
miR5658-x	XM_004240991.4	PREDICTED: Solanum lycopersicum heat stress transcription factor A-6b	score=1	range=1125-1142	strand=1
miR5658-x	XM_010327746.3	PREDICTED: Solanum lycopersicum probable membrane-associated kinase regulator 3	score=1	range=1291-1308	strand=1
miR5658-x	XM_004237359.3	PREDICTED: Solanum lycopersicum ethylene-responsive transcription factor RAP2-4	score=1	range=1301-1318	strand=1
miR5658-x	XM_004240155.2	PREDICTED: Solanum lycopersicum protein SHOOT GRAVITROPISM 5-like	score=1	range=1076-1093	strand=1
miR5658-x	XR_003247377.1	PREDICTED: Solanum lycopersicum uncharacterized LOC101260738	score=1	range=320-337	strand=1
miR5658-x	XR_003247374.1	PREDICTED: Solanum lycopersicum uncharacterized LOC101260738	score=1	range=320-337	strand=1
miR5658-x	XR_003247375.1	PREDICTED: Solanum lycopersicum uncharacterized LOC101260738	score=1	range=320-337	strand=1
miR5658-x	XR_003247380.1	PREDICTED: Solanum lycopersicum uncharacterized LOC101260738	score=1	range=320-337	strand=1
miR5658-x	XR_003247383.1	PREDICTED: Solanum lycopersicum uncharacterized LOC101260738	score=1	range=320-337	strand=1
miR5658-x	XR_003247382.1	PREDICTED: Solanum lycopersicum uncharacterized LOC101260738	score=1	range=320-337	strand=1
miR5658-x	XR_003247381.1	PREDICTED: Solanum lycopersicum uncharacterized LOC101260738	score=1	range=320-337	strand=1
miR5658-x	XR_002028192.2	PREDICTED: Solanum lycopersicum uncharacterized LOC101260738	score=1	range=320-337	strand=1
miR5658-x	XR_003247376.1	PREDICTED: Solanum lycopersicum uncharacterized LOC101260738	score=1	range=320-337	strand=1
miR5658-x	XR_003247378.1	PREDICTED: Solanum lycopersicum uncharacterized LOC101260738	score=1	range=320-337	strand=1
miR5658-x	XR_003247379.1	PREDICTED: Solanum lycopersicum uncharacterized LOC101260738	score=1	range=320-337	strand=1
miR5658-x	XR_003247384.1	PREDICTED: Solanum lycopersicum uncharacterized LOC101260738	score=1	range=320-337	strand=1
miR5658-x	XM_010328510.3	PREDICTED: Solanum lycopersicum leucine-rich repeat receptor kinase RGFR1-like	score=1	range=3757-3774	strand=1
miR5658-x	XM_004244687.4	PREDICTED: Solanum lycopersicum probable methyltransferase PMT18	score=1	range=462-479	strand=1
miR5658-x	NM_001246948.2	Solanum lycopersicum receptor-like protein kinase (PRK2), mRNA	score=1	range=827-844	strand=1
miR5658-x	XM_004238921.3	PREDICTED: Solanum lycopersicum transcription factor bHLH30-like	score=1	range=373-390	strand=1
miR5658-x	XM_004247911.4	PREDICTED: Solanum lycopersicum ethylene-responsive transcription factor ERF062	score=1	range=890-907	strand=1
miR5658-x	XM_019213257.2	PREDICTED: Solanum lycopersicum IAA-alanine resistance protein 1	score=1	range=654-671	strand=1
miR5658-x	XM_019213260.2	PREDICTED: Solanum lycopersicum protein indeterminate-domain 5, chloroplastic (	score=1	range=1252-1269	strand=1
miR5658-x	XM_004236848.4	PREDICTED: Solanum lycopersicum protein indeterminate-domain 5, chloroplastic (	score=1	range=1252-1269	strand=1
miR5658-x	XM_004236861.4	PREDICTED: Solanum lycopersicum IAA-alanine resistance protein 1	score=1	range=642-659	strand=1
miR5658-x	XM_019213261.2	PREDICTED: Solanum lycopersicum protein indeterminate-domain 5, chloroplastic (	score=1	range=1030-1047	strand=1
miR5658-x	NM_001321451.1	Solanum lycopersicum translation factor GUF1 homolog, chloroplastic	score=1	range=165-183	strand=1
miR5658-x	XM_026030417.1	PREDICTED: Solanum lycopersicum translation factor GUF1 homolog, chloroplastic	score=1	range=9-27	strand=1
miR5658-x	XM_004252488.4	PREDICTED: Solanum lycopersicum uncharacterized LOC101249533	score=1	range=735-752	strand=1
miR5658-x	XM_010328659.3	PREDICTED: Solanum lycopersicum galactolipase DONGLE, chloroplastic	score=1	range=864-881	strand=1
miR5658-x	XM_010319260.3	PREDICTED: Solanum lycopersicum uncharacterized LOC104646138	score=1	range=1219-1236	strand=1
miR5658-x	XM_010318033.3	PREDICTED: Solanum lycopersicum uncharacterized LOC104645733	score=1	range=424-441	strand=1
miR5658-x	XM_010319259.3	PREDICTED: Solanum lycopersicum putative F-box/kelch-repeat protein At1g20790 (	score=1	range=1200-1217	strand=1
miR5658-x	XM_004252946.4	PREDICTED: Solanum lycopersicum protein PHR1-LIKE 3-like	score=1	range=333-350	strand=1
miR5658-x	XM_004252947.4	PREDICTED: Solanum lycopersicum protein PHR1-LIKE 3-like	score=1	range=338-355	strand=1
miR5658-x	XM_004242920.4	PREDICTED: Solanum lycopersicum transcription factor MYBS3-like	score=1	range=682-699	strand=1
miR5658-x	XM_010324324.3	PREDICTED: Solanum lycopersicum protein TIFY 6B-like	score=1	range=698-715	strand=1
miR5658-x	XM_004246559.4	PREDICTED: Solanum lycopersicum zinc finger protein ZAT5	score=1	range=998-1015	strand=1
miR5658-x	XM_010315783.3	PREDICTED: Solanum lycopersicum protein LIGHT-DEPENDENT SHORT HYPOCOTYLS 10 (LO	score=1	range=320-337	strand=1
miR5658-x	XM_004251671.4	PREDICTED: Solanum lycopersicum ethylene-responsive transcription factor WIN1-l	score=1	range=385-402	strand=1
miR5658-x	NM_001329462.1	Solanum lycopersicum transcription factor EXPRESSION OF TERPENOIDS 2 (SlEOT2),	score=1	range=273-290	strand=1
miR5658-x	XM_010316224.3	PREDICTED: Solanum lycopersicum putative protein TPRXL	score=1	range=250-267	strand=1
miR5658-x	XM_026030973.1	PREDICTED: Solanum lycopersicum uncharacterized LOC112941476	score=1	range=155-172	strand=1
miR5658-x	XM_004251672.4	PREDICTED: Solanum lycopersicum ethylene-responsive transcription factor WIN1-l	score=1	range=385-402	strand=1
miR5658-x	XM_019213981.1	PREDICTED: Solanum lycopersicum dirigent protein 18-like	score=1	range=111-128	strand=1
miR5658-x	NM_001328428.1	Solanum lycopersicum zinc finger transcription factor SlZFP2 (SlZFP2), mRNA	score=1	range=144-161	strand=1
miR5658-x	NM_001309296.1	Solanum lycopersicum protein 108	score=1	range=32-49	strand=1
miR5658-x	XM_010326997.3	PREDICTED: Solanum lycopersicum bell-like homeodomain protein 3 (BL3), transcri	score=1.5	range=978-995	strand=1
miR5658-x	NM_001279345.1	Solanum lycopersicum bell-like homeodomain protein 3 (BL3), mRNA	score=1.5	range=579-596	strand=1
miR5658-x	XM_004250460.4	PREDICTED: Solanum lycopersicum protein ASYMMETRIC LEAVES 2	score=1.5	range=844-861	strand=1
miR5658-x	XM_004229206.4	PREDICTED: Solanum lycopersicum uncharacterized LOC101258100	score=1.5	range=433-450	strand=1
miR5658-x	XR_738653.3	PREDICTED: Solanum lycopersicum uncharacterized LOC104644779	score=1.5	range=2158-2175	strand=1
miR5658-x	XM_004251603.4	PREDICTED: Solanum lycopersicum transcription factor MYB36-like	score=1.5	range=821-838	strand=1
miR5658-x	XM_004230759.4	PREDICTED: Solanum lycopersicum serine carboxypeptidase-like 26	score=1.5	range=1071-1088	strand=1
miR5658-x	XM_010320193.3	PREDICTED: Solanum lycopersicum transcription factor MYB26-like	score=1.5	range=1182-1199	strand=1
miR5658-x	XM_004228974.4	PREDICTED: Solanum lycopersicum uncharacterized LOC101267838	score=1.5	range=683-700	strand=1
miR5658-x	XM_026030378.1	PREDICTED: Solanum lycopersicum uncharacterized LOC101267838	score=1.5	range=684-701	strand=1
miR5658-x	XM_004248039.4	PREDICTED: Solanum lycopersicum dof zinc finger protein DOF4.6-like	score=1.5	range=778-795	strand=1
miR5658-x	XM_004246591.4	PREDICTED: Solanum lycopersicum uncharacterized LOC101265954	score=1.5	range=524-541	strand=1
miR5658-x	XM_004248172.4	PREDICTED: Solanum lycopersicum uncharacterized LOC101254243	score=1.5	range=242-259	strand=1
miR5658-x	XM_004252578.4	PREDICTED: Solanum lycopersicum uncharacterized LOC101252260	score=1.5	range=180-197	strand=1
miR5658-x	XM_004252579.3	PREDICTED: Solanum lycopersicum uncharacterized LOC101252564	score=1.5	range=163-180	strand=1
miR5658-x	XM_004242852.4	PREDICTED: Solanum lycopersicum probable pectinesterase/pectinesterase inhibito	score=2	range=2209-2226	strand=1
miR5658-x	XM_004241276.4	PREDICTED: Solanum lycopersicum OTU domain-containing protein 5	score=2	range=590-607	strand=1
miR5658-x	XM_010329325.3	PREDICTED: Solanum lycopersicum vitellogenin	score=2	range=164-181	strand=1
miR5658-x	XM_004243150.4	PREDICTED: Solanum lycopersicum leucine-rich repeat receptor-like serine/threon	score=2	range=184-201	strand=1
miR5658-x	XM_010325322.3	PREDICTED: Solanum lycopersicum leucine-rich repeat receptor-like serine/threon	score=2	range=185-202	strand=1
miR5658-x	XM_004250310.4	PREDICTED: Solanum lycopersicum G-type lectin S-receptor-like serine/threonine-	score=2	range=2569-2586	strand=1
miR5658-x	XM_004238520.3	PREDICTED: Solanum lycopersicum uncharacterized LOC101256178	score=2	range=1739-1756	strand=1
miR5658-x	XM_004247147.4	PREDICTED: Solanum lycopersicum VAN3-binding protein	score=2	range=255-272	strand=1
miR5658-x	XM_004244206.4	PREDICTED: Solanum lycopersicum uncharacterized LOC101262637	score=2	range=360-377	strand=1
miR5658-x	XM_004247876.4	PREDICTED: Solanum lycopersicum ethylene-responsive transcription factor ERF096	score=2	range=485-502	strand=1
miR5658-x	XM_004234954.4	PREDICTED: Solanum lycopersicum TBC1 domain family member 15	score=2	range=711-728	strand=1
miR5658-x	XM_019211919.2	PREDICTED: Solanum lycopersicum putative proline-rich receptor-like protein kin	score=2	range=207-224	strand=1
miR5658-x	XM_004249740.4	PREDICTED: Solanum lycopersicum trihelix transcription factor PTL-like	score=2	range=680-697	strand=1
miR5658-x	XM_004230366.3	PREDICTED: Solanum lycopersicum protein NRT1/ PTR FAMILY 4.3	score=2	range=1879-1896	strand=1
miR5658-x	XM_004232850.4	PREDICTED: Solanum lycopersicum dof zinc finger protein DOF1.4	score=2	range=984-1001	strand=1
miR5658-x	XM_004239914.4	PREDICTED: Solanum lycopersicum cation/H(+) antiporter 3-like	score=2	range=72-89	strand=1
miR5658-x	XM_004239303.3	PREDICTED: Solanum lycopersicum receptor-like protein kinase ANXUR1	score=2	range=129-146	strand=1
miR5658-x	XM_019211285.2	PREDICTED: Solanum lycopersicum la-related protein 6B-like	score=2	range=452-469	strand=1
miR5658-x	XM_004235567.4	PREDICTED: Solanum lycopersicum dof zinc finger protein DOF3.1	score=2	range=644-661	strand=1
miR5658-x	XM_019211286.2	PREDICTED: Solanum lycopersicum la-related protein 6B-like	score=2	range=452-469	strand=1
miR5658-x	XM_004229204.4	PREDICTED: Solanum lycopersicum uncharacterized protein DDB_G0271670	score=2	range=1160-1177	strand=1
miR5658-x	NM_001247122.1	Solanum lycopersicum dehydroquinate dehydratase/shikimate:NADP oxidoreductase (	score=2	range=2031-2048	strand=1
miR5658-x	XM_010322290.3	PREDICTED: Solanum lycopersicum dehydroquinate dehydratase/shikimate:NADP oxido	score=2	range=2043-2060	strand=1
miR5658-x	XM_004252992.4	PREDICTED: Solanum lycopersicum la-related protein 6B-like	score=2	range=452-469	strand=1
miR5658-x	XM_004251822.4	PREDICTED: Solanum lycopersicum 50S ribosomal protein L1	score=2	range=183-200	strand=1
miR5658-x	NM_001316343.1	Solanum lycopersicum dehydroquinate dehydratase/shikimate:NADP oxidoreductase (	score=2	range=1959-1976	strand=1
miR5658-x	XM_019211287.2	PREDICTED: Solanum lycopersicum la-related protein 6B-like	score=2	range=452-469	strand=1
miR5658-x	XM_004244585.4	PREDICTED: Solanum lycopersicum mitochondrial inner membrane protein OXA1-like	score=2	range=1387-1404	strand=1
miR5658-x	XM_019214016.2	PREDICTED: Solanum lycopersicum uncharacterized protein At2g37660, chloroplasti	score=2	range=124-141	strand=1
miR5658-x	XM_010326342.3	PREDICTED: Solanum lycopersicum mitochondrial inner membrane protein OXA1-like	score=2	range=1331-1348	strand=1
miR5658-x	XM_004228832.4	PREDICTED: Solanum lycopersicum uncharacterized protein At2g37660, chloroplasti	score=2	range=124-141	strand=1
miR5658-x	XM_004241306.3	PREDICTED: Solanum lycopersicum protein FAF-like, chloroplastic	score=2	range=1504-1521	strand=1
miR5658-x	XM_010321152.2	PREDICTED: Solanum lycopersicum uncharacterized LOC101267399	score=2	range=148-165	strand=1
miR5658-x	XM_004229220.4	PREDICTED: Solanum lycopersicum multiple organellar RNA editing factor 3, mitoc	score=2	range=165-182	strand=1
miR5658-x	XM_010319669.3	PREDICTED: Solanum lycopersicum uncharacterized LOC104646356	score=2	range=169-186	strand=1
miR5658-x	XM_010322715.3	PREDICTED: Solanum lycopersicum teosinte glume architecture 1	score=2	range=367-384	strand=1
miR5658-x	XM_004246661.4	PREDICTED: Solanum lycopersicum adenylate kinase	score=2	range=109-126	strand=1
miR5658-x	XM_010316435.3	PREDICTED: Solanum lycopersicum phospholipase A1-Ialpha2, chloroplastic-like (L	score=2	range=1340-1357	strand=1
miR5658-x	XM_004239191.4	PREDICTED: Solanum lycopersicum teosinte glume architecture 1	score=2	range=265-282	strand=1
miR5658-x	XM_004239190.4	PREDICTED: Solanum lycopersicum teosinte glume architecture 1	score=2	range=256-273	strand=1
miR5658-x	XM_004250921.4	PREDICTED: Solanum lycopersicum uncharacterized LOC101258524	score=2	range=413-430	strand=1
miR5658-x	XM_019215067.2	PREDICTED: Solanum lycopersicum cell number regulator 1-like	score=2	range=397-414	strand=1
miR5658-x	XM_010322716.3	PREDICTED: Solanum lycopersicum teosinte glume architecture 1	score=2	range=145-162	strand=1
miR5658-x	XM_004251619.3	PREDICTED: Solanum lycopersicum putative GATA transcription factor 22	score=2	range=895-912	strand=1
miR5658-x	XM_019211118.2	PREDICTED: Solanum lycopersicum uncharacterized LOC101258524	score=2	range=416-433	strand=1
miR5658-x	XM_004245460.4	PREDICTED: Solanum lycopersicum uncharacterized LOC101253920	score=2	range=223-240	strand=1
miR5658-x	XM_026029373.1	PREDICTED: Solanum lycopersicum uncharacterized LOC101262337	score=2	range=129-146	strand=1
miR5658-x	NM_001247046.1	Solanum lycopersicum transcription factor (THM27), mRNA	score=2	range=725-742	strand=1
miR5658-x	NM_001247383.2	Solanum lycopersicum TBG5 protein (TBG5), transcript variant 1, mRNA	score=2	range=174-191	strand=1
miR5658-x	NM_001317374.1	Solanum lycopersicum myb-related protein 306-like	score=2	range=475-492	strand=1
miR5658-x	XM_010314890.3	PREDICTED: Solanum lycopersicum TBG5 protein (TBG5), transcript variant X1, mRN	score=2	range=105-122	strand=1
miR5658-x	XM_004228884.4	PREDICTED: Solanum lycopersicum transcription repressor MYB5-like	score=2	range=69-86	strand=1
miR5658-x	XM_010323186.3	PREDICTED: Solanum lycopersicum transcription repressor KAN1-like	score=2	range=462-479	strand=1
miR5658-x	XM_004239992.4	PREDICTED: Solanum lycopersicum transcription repressor KAN1-like	score=2	range=457-474	strand=1
miR5658-x	XR_003246799.1	PREDICTED: Solanum lycopersicum AF4/FMR2 family member 4	score=2	range=1141-1157	strand=1
miR5658-x	XM_004243568.4	PREDICTED: Solanum lycopersicum DExH-box ATP-dependent RNA helicase DExH6	score=2	range=200-217	strand=1
miR5658-x	XM_010323609.3	PREDICTED: Solanum lycopersicum dentin sialophosphoprotein-like	score=2	range=2811-2828	strand=1
miR5658-x	XM_019214050.2	PREDICTED: Solanum lycopersicum AF4/FMR2 family member 4	score=2	range=1140-1156	strand=1
miR5658-x	XM_019214051.2	PREDICTED: Solanum lycopersicum AF4/FMR2 family member 4	score=2	range=1137-1153	strand=1
miR5658-x	XM_019214052.2	PREDICTED: Solanum lycopersicum AF4/FMR2 family member 4	score=2	range=1140-1156	strand=1
miR5658-x	XM_019214053.2	PREDICTED: Solanum lycopersicum AF4/FMR2 family member 4	score=2	range=1141-1157	strand=1
miR5658-x	XM_004247967.3	PREDICTED: Solanum lycopersicum uncharacterized LOC101265964	score=2	range=290-307	strand=1
miR5658-x	XM_010328637.2	PREDICTED: Solanum lycopersicum uncharacterized LOC101265964	score=2	range=289-306	strand=1
miR5658-x	XM_004245387.4	PREDICTED: Solanum lycopersicum pollen receptor-like kinase 4	score=2	range=1211-1228	strand=1
miR5658-x	XM_010319209.3	PREDICTED: Solanum lycopersicum protein NRT1/ PTR FAMILY 4.5-like	score=2	range=1172-1189	strand=1
miR5658-x	XM_004245042.4	PREDICTED: Solanum lycopersicum protein indeterminate-domain 12	score=2	range=1664-1681	strand=1
miR5658-x	XM_019215640.2	PREDICTED: Solanum lycopersicum cysteine-rich repeat secretory protein 3-like (	score=2	range=1143-1160	strand=1
miR5658-x	NM_001347130.1	Solanum lycopersicum polysaccharide lyase family 6 protein	score=2	range=203-220	strand=1
miR5658-x	XM_026027900.1	PREDICTED: Solanum lycopersicum uncharacterized LOC112940151	score=2	range=490-507	strand=1
miR5658-x	NM_001287768.1	Solanum lycopersicum expression of terpenoids 1	score=2	range=114-131	strand=1
miR5658-x	XM_004245963.3	PREDICTED: Solanum lycopersicum uncharacterized zinc finger CCHC domain-contain	score=2	range=2083-2100	strand=1
miR5658-x	XM_004238267.4	PREDICTED: Solanum lycopersicum protein SHI RELATED SEQUENCE 1-like	score=2	range=765-782	strand=1
miR5658-x	XM_010315308.3	PREDICTED: Solanum lycopersicum UBP1-associated protein 2A	score=2	range=1128-1145	strand=1
miR5658-x	XR_738668.3	PREDICTED: Solanum lycopersicum UBP1-associated protein 2A	score=2	range=1128-1145	strand=1
miR5658-x	XM_019213944.2	PREDICTED: Solanum lycopersicum UBP1-associated protein 2A	score=2	range=1128-1145	strand=1
miR5658-x	XM_004228438.4	PREDICTED: Solanum lycopersicum UBP1-associated protein 2A	score=2	range=1128-1145	strand=1
miR5658-x	NM_001322213.1	Solanum lycopersicum UBP1-associated protein 2A	score=2	range=1106-1123	strand=1
miR5658-x	XM_004246437.4	PREDICTED: Solanum lycopersicum dehydrogenase/reductase SDR family member on ch	score=2	range=291-308	strand=1
miR5658-x	XR_002028629.2	PREDICTED: Solanum lycopersicum dehydrogenase/reductase SDR family member on ch	score=2	range=297-314	strand=1
miR5658-x	XM_010327595.3	PREDICTED: Solanum lycopersicum dehydrogenase/reductase SDR family member on ch	score=2	range=297-314	strand=1
miR5658-x	XM_004238038.4	PREDICTED: Solanum lycopersicum LIM domain-containing protein WLIM1	score=2	range=19-36	strand=1
miR5658-x	XM_004246470.3	PREDICTED: Solanum lycopersicum uncharacterized LOC101255524	score=2	range=395-412	strand=1
miR5658-x	XM_004247911.4	PREDICTED: Solanum lycopersicum ethylene-responsive transcription factor ERF062	score=2	range=1358-1375	strand=1
miR5658-x	XM_010321702.2	PREDICTED: Solanum lycopersicum putative protein TPRXL	score=2	range=1245-1262	strand=1
miR5658-x	XM_004250105.4	PREDICTED: Solanum lycopersicum AP2-like ethylene-responsive transcription fact	score=2	range=495-511	strand=1
miR5658-x	XM_004241306.3	PREDICTED: Solanum lycopersicum protein FAF-like, chloroplastic	score=2	range=675-692	strand=1
miR5658-x	XM_019211296.2	PREDICTED: Solanum lycopersicum BRI1 kinase inhibitor 1	score=2	range=481-498	strand=1
miR5658-x	XM_004246559.4	PREDICTED: Solanum lycopersicum zinc finger protein ZAT5	score=2	range=734-751	strand=1
miR5658-x	NM_001317374.1	Solanum lycopersicum myb-related protein 306-like	score=2	range=429-446	strand=1
miR5658-x	XM_004247785.4	PREDICTED: Solanum lycopersicum uncharacterized protein sll0005	score=2.5	range=219-236	strand=1
miR5658-x	XM_026033000.1	PREDICTED: Solanum lycopersicum uncharacterized protein sll0005	score=2.5	range=5-22	strand=1
miR5658-x	NM_001247194.2	Solanum lycopersicum CBF1 protein (CBF1), mRNA	score=2.5	range=80-97	strand=1
miR5658-x	XM_010325721.3	PREDICTED: Solanum lycopersicum myosin-17-like	score=2.5	range=195-212	strand=1
miR5658-x	XM_004248685.3	PREDICTED: Solanum lycopersicum uncharacterized LOC101245596	score=2.5	range=835-852	strand=1
miR5658-x	XM_010329147.2	PREDICTED: Solanum lycopersicum uncharacterized LOC101245596	score=2.5	range=835-852	strand=1
miR5658-x	XM_004252646.4	PREDICTED: Solanum lycopersicum CBL-interacting serine/threonine-protein kinase	score=2.5	range=1178-1195	strand=1
miR5658-x	XM_010329146.2	PREDICTED: Solanum lycopersicum uncharacterized LOC101245596	score=2.5	range=835-852	strand=1
miR5658-x	XM_004235941.4	PREDICTED: Solanum lycopersicum DNA excision repair protein ERCC-1	score=2.5	range=313-330	strand=1
miR5658-x	NM_001319178.1	Solanum lycopersicum JA2-like (JA2L), mRNA	score=2.5	range=613-630	strand=1
miR5658-x	XM_026030119.1	PREDICTED: Solanum lycopersicum DNA excision repair protein ERCC-1	score=2.5	range=311-328	strand=1
miR5658-x	XM_010320525.3	PREDICTED: Solanum lycopersicum DNA excision repair protein ERCC-1	score=2.5	range=309-326	strand=1
miR5658-x	XM_004244560.4	PREDICTED: Solanum lycopersicum protein LURP-one-related 4-like	score=2.5	range=133-150	strand=1
miR5658-x	XM_026031027.1	PREDICTED: Solanum lycopersicum uncharacterized LOC101257665	score=2.5	range=4265-4282	strand=1
miR5658-x	XM_019213893.2	PREDICTED: Solanum lycopersicum uncharacterized LOC101257665	score=2.5	range=4168-4185	strand=1
miR5658-x	XM_004246352.2	PREDICTED: Solanum lycopersicum 5-oxoprolinase	score=2.5	range=53-70	strand=1
miR5658-x	XM_004246353.3	PREDICTED: Solanum lycopersicum 5-oxoprolinase	score=2.5	range=43-60	strand=1
miR5658-x	XM_004234211.4	PREDICTED: Solanum lycopersicum helicase-like transcription factor CHR28	score=2.5	range=1591-1608	strand=1
miR5658-x	XM_026031376.1	PREDICTED: Solanum lycopersicum uncharacterized LOC101247127	score=2.5	range=2499-2516	strand=1
miR5658-x	XM_026031377.1	PREDICTED: Solanum lycopersicum uncharacterized LOC101247127	score=2.5	range=2496-2513	strand=1
miR5658-x	XM_026031378.1	PREDICTED: Solanum lycopersicum uncharacterized LOC101247127	score=2.5	range=2493-2510	strand=1
miR5658-x	XM_010323404.3	PREDICTED: Solanum lycopersicum uncharacterized LOC101247127	score=2.5	range=2358-2375	strand=1
miR5658-x	XM_004240295.4	PREDICTED: Solanum lycopersicum uncharacterized LOC101247127	score=2.5	range=2299-2316	strand=1
miR5658-x	XM_010323406.2	PREDICTED: Solanum lycopersicum uncharacterized LOC101247127	score=2.5	range=2292-2309	strand=1
miR5658-x	XM_010323409.3	PREDICTED: Solanum lycopersicum uncharacterized LOC101247127	score=2.5	range=1992-2009	strand=1
miR5658-x	XM_026031379.1	PREDICTED: Solanum lycopersicum uncharacterized LOC101247127	score=2.5	range=1986-2003	strand=1
miR5658-x	XM_010323408.3	PREDICTED: Solanum lycopersicum uncharacterized LOC101247127	score=2.5	range=1976-1993	strand=1
miR5658-x	XM_010323407.3	PREDICTED: Solanum lycopersicum uncharacterized LOC101247127	score=2.5	range=1961-1978	strand=1
miR5658-x	XM_004232386.4	PREDICTED: Solanum lycopersicum transcription factor bHLH110-like	score=2.5	range=301-318	strand=1
miR5658-x	XM_010323244.3	PREDICTED: Solanum lycopersicum uncharacterized LOC101254696	score=2.5	range=457-474	strand=1
miR5658-x	XM_004249953.4	PREDICTED: Solanum lycopersicum uncharacterized LOC101253339	score=2.5	range=109-126	strand=1
miR5658-x	XM_004232586.4	PREDICTED: Solanum lycopersicum acylsugar acyltransferase 3-like	score=2.5	range=91-108	strand=1
miR5658-x	XM_010314352.3	PREDICTED: Solanum lycopersicum putative U-box domain-containing protein 50 (LO	score=2.5	range=777-794	strand=1
miR5658-x	XM_004253456.4	PREDICTED: Solanum lycopersicum transcription factor TCP17-like	score=2.5	range=60-77	strand=1
miR5658-x	XM_004240838.3	PREDICTED: Solanum lycopersicum sorting nexin 2A	score=2.5	range=319-336	strand=1
miR5658-x	XM_019215689.2	PREDICTED: Solanum lycopersicum uncharacterized LOC101247653	score=2.5	range=1192-1209	strand=1
miR5658-x	XM_019215690.2	PREDICTED: Solanum lycopersicum uncharacterized LOC101247653	score=2.5	range=1181-1198	strand=1
miR5658-x	XM_010329127.3	PREDICTED: Solanum lycopersicum kinesin-like protein KIN-7D, mitochondrial	score=2.5	range=274-291	strand=1
miR5658-x	XM_004248645.4	PREDICTED: Solanum lycopersicum kinesin-like protein KIN-7D, mitochondrial	score=2.5	range=274-291	strand=1
miR5658-x	XM_010325929.3	PREDICTED: Solanum lycopersicum probable amino acid permease 7	score=2.5	range=673-690	strand=1
miR5658-x	XM_004243965.4	PREDICTED: Solanum lycopersicum probable amino acid permease 7	score=2.5	range=671-688	strand=1
miR5658-x	XM_004249186.4	PREDICTED: Solanum lycopersicum BLADE-ON-PETIOLE protein BOP3	score=2.5	range=1708-1725	strand=1
miR5658-x	XM_004249399.4	PREDICTED: Solanum lycopersicum anthocyanidin 3-O-glucosyltransferase	score=2.5	range=767-784	strand=1
miR5658-x	XM_004244583.4	PREDICTED: Solanum lycopersicum ethylene-responsive transcription factor ERF061	score=2.5	range=1701-1717	strand=1
miR5658-x	XM_004249363.4	PREDICTED: Solanum lycopersicum NDR1/HIN1-like protein 3	score=2.5	range=294-310	strand=1
miR5658-x	XM_004247379.4	PREDICTED: Solanum lycopersicum ABC transporter C family member 4	score=2.5	range=3532-3549	strand=1
miR5658-x	XM_026032760.1	PREDICTED: Solanum lycopersicum ABC transporter C family member 4	score=2.5	range=3391-3408	strand=1
miR5658-x	XM_004251301.4	PREDICTED: Solanum lycopersicum heat stress transcription factor B-4b-like	score=2.5	range=686-703	strand=1
miR5658-x	XM_010323186.3	PREDICTED: Solanum lycopersicum transcription repressor KAN1-like	score=2.5	range=647-664	strand=1
miR5658-x	XM_004239992.4	PREDICTED: Solanum lycopersicum transcription repressor KAN1-like	score=2.5	range=642-659	strand=1
miR5658-x	XM_019213260.2	PREDICTED: Solanum lycopersicum protein indeterminate-domain 5, chloroplastic (	score=2.5	range=988-1005	strand=1
miR5658-x	XM_004236848.4	PREDICTED: Solanum lycopersicum protein indeterminate-domain 5, chloroplastic (	score=2.5	range=988-1005	strand=1
miR5658-x	XM_019213261.2	PREDICTED: Solanum lycopersicum protein indeterminate-domain 5, chloroplastic (	score=2.5	range=766-783	strand=1
miR5658-x	NM_001329462.1	Solanum lycopersicum transcription factor EXPRESSION OF TERPENOIDS 2 (SlEOT2),	score=2.5	range=60-77	strand=1
miR5658-x	XM_019212773.2	PREDICTED: Solanum lycopersicum pentatricopeptide repeat-containing protein At5	score=3	range=239-256	strand=1
miR5658-x	XM_019212774.2	PREDICTED: Solanum lycopersicum pentatricopeptide repeat-containing protein At5	score=3	range=239-256	strand=1
miR5658-x	XM_019212771.2	PREDICTED: Solanum lycopersicum pentatricopeptide repeat-containing protein At5	score=3	range=238-255	strand=1
miR5658-x	XM_019212777.2	PREDICTED: Solanum lycopersicum pentatricopeptide repeat-containing protein At5	score=3	range=238-255	strand=1
miR5658-x	XM_019212776.2	PREDICTED: Solanum lycopersicum pentatricopeptide repeat-containing protein At5	score=3	range=238-255	strand=1
miR5658-x	XM_019212775.2	PREDICTED: Solanum lycopersicum pentatricopeptide repeat-containing protein At5	score=3	range=238-255	strand=1
miR5658-x	XM_019212772.2	PREDICTED: Solanum lycopersicum pentatricopeptide repeat-containing protein At5	score=3	range=238-255	strand=1
miR5658-x	XM_019212782.2	PREDICTED: Solanum lycopersicum pentatricopeptide repeat-containing protein At5	score=3	range=238-255	strand=1
miR5658-x	XM_019212781.2	PREDICTED: Solanum lycopersicum pentatricopeptide repeat-containing protein At5	score=3	range=238-255	strand=1
miR5658-x	XM_019212779.2	PREDICTED: Solanum lycopersicum pentatricopeptide repeat-containing protein At5	score=3	range=238-255	strand=1
miR5658-x	XM_026030366.1	PREDICTED: Solanum lycopersicum pentatricopeptide repeat-containing protein At5	score=3	range=238-255	strand=1
miR5658-x	XM_026030368.1	PREDICTED: Solanum lycopersicum pentatricopeptide repeat-containing protein At5	score=3	range=238-255	strand=1
miR5658-x	XM_026030367.1	PREDICTED: Solanum lycopersicum pentatricopeptide repeat-containing protein At5	score=3	range=238-255	strand=1
miR5658-x	XM_026030369.1	PREDICTED: Solanum lycopersicum pentatricopeptide repeat-containing protein At5	score=3	range=238-255	strand=1
miR5658-x	XM_019212780.2	PREDICTED: Solanum lycopersicum pentatricopeptide repeat-containing protein At5	score=3	range=238-255	strand=1
miR5658-x	XM_019212778.2	PREDICTED: Solanum lycopersicum pentatricopeptide repeat-containing protein At5	score=3	range=238-255	strand=1
miR5658-x	XM_026030370.1	PREDICTED: Solanum lycopersicum pentatricopeptide repeat-containing protein At5	score=3	range=238-255	strand=1
miR5658-x	XM_019212784.2	PREDICTED: Solanum lycopersicum pentatricopeptide repeat-containing protein At5	score=3	range=238-255	strand=1
miR5658-x	XM_019212783.2	PREDICTED: Solanum lycopersicum pentatricopeptide repeat-containing protein At5	score=3	range=238-255	strand=1
miR5658-x	XM_019212785.2	PREDICTED: Solanum lycopersicum pentatricopeptide repeat-containing protein At5	score=3	range=238-255	strand=1
miR5658-x	XM_019212786.2	PREDICTED: Solanum lycopersicum pentatricopeptide repeat-containing protein At5	score=3	range=238-255	strand=1
miR5658-x	XM_026030373.1	PREDICTED: Solanum lycopersicum pentatricopeptide repeat-containing protein At5	score=3	range=238-255	strand=1
miR5658-x	XM_026030372.1	PREDICTED: Solanum lycopersicum pentatricopeptide repeat-containing protein At5	score=3	range=238-255	strand=1
miR5658-x	XM_026030371.1	PREDICTED: Solanum lycopersicum pentatricopeptide repeat-containing protein At5	score=3	range=238-255	strand=1
miR5658-x	XM_026030374.1	PREDICTED: Solanum lycopersicum pentatricopeptide repeat-containing protein At5	score=3	range=238-255	strand=1
miR5658-x	XM_004243478.4	PREDICTED: Solanum lycopersicum uncharacterized LOC101246360	score=3	range=986-1003	strand=1
miR5658-x	XM_004243479.4	PREDICTED: Solanum lycopersicum uncharacterized LOC101246360	score=3	range=932-949	strand=1
miR5658-x	NM_001247538.1	Solanum lycopersicum aminodeoxychorismate synthase/glutamine amidotransferase (	score=3	range=136-153	strand=1
miR5658-x	XM_010321390.3	PREDICTED: Solanum lycopersicum aminodeoxychorismate synthase/glutamine amidotr	score=3	range=406-423	strand=1
miR5658-x	XM_010321389.3	PREDICTED: Solanum lycopersicum aminodeoxychorismate synthase/glutamine amidotr	score=3	range=333-350	strand=1
miR5658-x	XM_010321388.3	PREDICTED: Solanum lycopersicum aminodeoxychorismate synthase/glutamine amidotr	score=3	range=207-224	strand=1
miR5658-x	XR_742191.3	PREDICTED: Solanum lycopersicum HD domain-containing protein 2	score=3	range=188-205	strand=1
miR5658-x	XM_004242592.4	PREDICTED: Solanum lycopersicum HD domain-containing protein 2	score=3	range=190-207	strand=1
miR5658-x	XM_019211256.2	PREDICTED: Solanum lycopersicum callose synthase 5	score=3	range=57-74	strand=1
miR5658-x	XM_004246313.4	PREDICTED: Solanum lycopersicum O-fucosyltransferase 19-like	score=3	range=391-408	strand=1
miR5658-x	XM_026029696.1	PREDICTED: Solanum lycopersicum E3 ubiquitin-protein ligase WAVH1-like	score=3	range=435-452	strand=1
miR5658-x	XM_004231920.4	PREDICTED: Solanum lycopersicum E3 ubiquitin-protein ligase WAVH1-like	score=3	range=426-443	strand=1
miR5658-x	XM_004250183.4	PREDICTED: Solanum lycopersicum transcription repressor KAN1	score=3	range=1148-1165	strand=1
miR5658-x	XM_010314424.3	PREDICTED: Solanum lycopersicum transcription repressor KAN1	score=3	range=1155-1172	strand=1
miR5658-x	XM_004233863.4	PREDICTED: Solanum lycopersicum protein CHROMATIN REMODELING 4	score=3	range=5976-5993	strand=1
miR5658-x	XM_004245150.4	PREDICTED: Solanum lycopersicum protein tesmin/TSO1-like CXC 4	score=3	range=127-144	strand=1
miR5658-x	XM_026032321.1	PREDICTED: Solanum lycopersicum protein tesmin/TSO1-like CXC 4	score=3	range=128-145	strand=1
miR5658-x	XM_004237996.4	PREDICTED: Solanum lycopersicum receptor protein-tyrosine kinase CEPR1	score=3	range=2000-2018	strand=1
miR5658-x	XM_004251130.3	PREDICTED: Solanum lycopersicum uncharacterized LOC101246990	score=3	range=91-108	strand=1
miR5658-x	XM_004247725.4	PREDICTED: Solanum lycopersicum 26S proteasome non-ATPase regulatory subunit 13	score=3	range=27-44	strand=1
miR5658-x	XM_004244840.4	PREDICTED: Solanum lycopersicum uncharacterized LOC101262938	score=3	range=1105-1122	strand=1
miR5658-x	XM_010315140.3	PREDICTED: Solanum lycopersicum uncharacterized LOC101246990	score=3	range=87-104	strand=1
miR5658-x	XM_004252468.4	PREDICTED: Solanum lycopersicum myb-related protein 308-like	score=3	range=835-852	strand=1
miR5658-x	XM_004248066.4	PREDICTED: Solanum lycopersicum CBS domain-containing protein CBSX5-like	score=3	range=1098-1115	strand=1
miR5658-x	XM_004248088.2	PREDICTED: Solanum lycopersicum nudix hydrolase 15, mitochondrial-like	score=3	range=269-286	strand=1
miR5658-x	XM_004248360.4	PREDICTED: Solanum lycopersicum ycf3-interacting protein 1, chloroplastic	score=3	range=125-142	strand=1
miR5658-x	XM_004236471.4	PREDICTED: Solanum lycopersicum transcription factor MYB35	score=3	range=872-889	strand=1
miR5658-x	XM_004251257.4	PREDICTED: Solanum lycopersicum protein SODIUM POTASSIUM ROOT DEFECTIVE 2	score=3	range=855-872	strand=1
miR5658-x	XM_004248361.4	PREDICTED: Solanum lycopersicum ycf3-interacting protein 1, chloroplastic	score=3	range=123-140	strand=1
miR5658-x	XM_004239014.4	PREDICTED: Solanum lycopersicum cytochrome c oxidase assembly protein COX11, mi	score=3	range=552-570	strand=1
miR5658-x	XM_004233033.4	PREDICTED: Solanum lycopersicum probable WRKY transcription factor protein 1 (L	score=3	range=551-568	strand=1
miR5658-x	XM_004236124.4	PREDICTED: Solanum lycopersicum uncharacterized LOC101265813	score=3	range=75-92	strand=1
miR5658-x	XM_010321474.3	PREDICTED: Solanum lycopersicum nuclear transcription factor Y subunit B-3-like	score=3	range=108-125	strand=1
miR5658-x	NM_001287791.1	Solanum lycopersicum Argonaute 3 (AGO3), mRNA	score=3	range=2991-3008	strand=1
miR5658-x	XM_004248193.4	PREDICTED: Solanum lycopersicum protein LIGHT-DEPENDENT SHORT HYPOCOTYLS 10-lik	score=3	range=307-324	strand=1
miR5658-x	XM_026031828.1	PREDICTED: Solanum lycopersicum mitogen-activated protein kinase kinase kinase	score=3	range=1030-1047	strand=1
miR5658-x	XM_010319216.1	PREDICTED: Solanum lycopersicum probable WRKY transcription factor 27	score=3	range=877-894	strand=1
miR5658-x	XM_004231517.3	PREDICTED: Solanum lycopersicum uncharacterized LOC101267460	score=3	range=211-228	strand=1
miR5658-x	XM_010323606.2	PREDICTED: Solanum lycopersicum uncharacterized LOC104647798	score=3	range=411-428	strand=1
miR5658-x	XM_010328404.3	PREDICTED: Solanum lycopersicum RING-H2 finger protein ATL67-like	score=3	range=73-91	strand=1
miR5658-x	XM_026027914.1	PREDICTED: Solanum lycopersicum dof zinc finger protein DOF4.6-like	score=3	range=531-548	strand=1
miR5658-x	XR_002027556.2	PREDICTED: Solanum lycopersicum uncharacterized LOC109120104	score=3	range=58-75	strand=1
miR5658-x	XM_019211296.2	PREDICTED: Solanum lycopersicum BRI1 kinase inhibitor 1	score=3	range=608-625	strand=1
miR5658-x	XR_002027555.2	PREDICTED: Solanum lycopersicum uncharacterized LOC109120104	score=3	range=52-69	strand=1
miR5658-x	XR_742097.3	PREDICTED: Solanum lycopersicum reticulon-like protein B22	score=3	range=474-491	strand=1
miR5658-x	XM_004241874.4	PREDICTED: Solanum lycopersicum reticulon-like protein B22	score=3	range=470-487	strand=1
miR5658-x	XM_010324492.3	PREDICTED: Solanum lycopersicum reticulon-like protein B22	score=3	range=473-490	strand=1
miR5658-x	XM_004240635.4	PREDICTED: Solanum lycopersicum uncharacterized LOC101267123	score=3	range=250-267	strand=1
miR5658-x	XM_010323649.3	PREDICTED: Solanum lycopersicum uncharacterized LOC101267123	score=3	range=251-268	strand=1
miR5658-x	XM_004237348.4	PREDICTED: Solanum lycopersicum ABC transporter D family member 1	score=3	range=133-150	strand=1
miR5658-x	XM_010314467.3	PREDICTED: Solanum lycopersicum filament-like plant protein	score=3	range=2350-2367	strand=1
miR5658-x	NR_131334.1	Solanum lycopersicum auxin response factor 6 pseudogene	score=3	range=1880-1897	strand=1
miR5658-x	XM_004242544.4	PREDICTED: Solanum lycopersicum probable cyclic nucleotide-gated ion channel 5	score=3	range=138-155	strand=1
miR5658-x	XM_010316178.3	PREDICTED: Solanum lycopersicum trihelix transcription factor GT-2-like	score=3	range=965-982	strand=1
miR5658-x	XM_010314465.3	PREDICTED: Solanum lycopersicum filament-like plant protein	score=3	range=2191-2208	strand=1
miR5658-x	NM_001308553.1	Solanum lycopersicum filament-like plant protein	score=3	range=2181-2198	strand=1
miR5658-x	XM_010314466.2	PREDICTED: Solanum lycopersicum filament-like plant protein	score=3	range=2138-2155	strand=1
miR5658-x	XM_010314468.2	PREDICTED: Solanum lycopersicum filament-like plant protein	score=3	range=2126-2143	strand=1
miR5658-x	XM_010314469.3	PREDICTED: Solanum lycopersicum filament-like plant protein	score=3	range=2068-2085	strand=1
miR5658-x	XM_004245612.4	PREDICTED: Solanum lycopersicum molybdenum cofactor sulfurase	score=3	range=712-729	strand=1
miR5658-x	XM_010314470.3	PREDICTED: Solanum lycopersicum filament-like plant protein	score=3	range=2016-2033	strand=1
miR5658-x	XM_004233287.4	PREDICTED: Solanum lycopersicum RING-H2 finger protein ATL46	score=3	range=911-928	strand=1
miR5658-x	XM_004229221.4	PREDICTED: Solanum lycopersicum uncharacterized transmembrane protein DDB_G0289	score=3	range=477-494	strand=1
miR5658-x	NM_001320212.1	Solanum lycopersicum serine/threonine-protein kinase AtPK1/AtPK6	score=3	range=495-512	strand=1
miR5658-x	XM_004249444.3	PREDICTED: Solanum lycopersicum zinc finger protein JACKDAW	score=3	range=420-437	strand=1
miR5658-x	XM_010324551.3	PREDICTED: Solanum lycopersicum probable galacturonosyltransferase-like 4	score=3	range=449-466	strand=1
miR5658-x	XM_004234726.4	PREDICTED: Solanum lycopersicum glucan endo-1,3-beta-glucosidase 8-like	score=3	range=1524-1541	strand=1
miR5658-x	NM_001246902.2	Solanum lycopersicum TCP transcription factor 24 (TCP24), mRNA	score=3	range=1281-1298	strand=1
miR5658-x	XM_004241532.4	PREDICTED: Solanum lycopersicum myb-related protein 306-like	score=3	range=541-558	strand=1
miR5658-x	XM_004241103.4	PREDICTED: Solanum lycopersicum uncharacterized LOC101254100	score=3	range=541-558	strand=1
miR5658-x	XM_004232805.3	PREDICTED: Solanum lycopersicum CBS domain-containing protein CBSX5-like	score=3	range=1167-1184	strand=1
miR5658-x	XM_004249865.4	PREDICTED: Solanum lycopersicum rubisco accumulation factor 1.1, chloroplastic	score=3	range=13-30	strand=1
miR5658-x	XM_010328918.3	PREDICTED: Solanum lycopersicum serine/arginine-rich splicing factor RS31	score=3	range=582-599	strand=1
miR5658-x	XR_002027005.2	PREDICTED: Solanum lycopersicum uncharacterized LOC101256439	score=3	range=13591-13608	strand=1
miR5658-x	XR_002027022.2	PREDICTED: Solanum lycopersicum uncharacterized LOC101256439	score=3	range=13591-13608	strand=1
miR5658-x	NM_001247904.2	Solanum lycopersicum allene oxide synthase (aos), mRNA	score=3	range=229-246	strand=1
miR5658-x	NM_001347899.1	Solanum lycopersicum MuDR family transposase-like protein	score=3	range=115-131	strand=1
miR5658-x	XM_010316965.3	PREDICTED: Solanum lycopersicum uncharacterized protein DDB_G0271670-like	score=3	range=689-706	strand=1
miR5658-x	XM_004251562.4	PREDICTED: Solanum lycopersicum protein CONTINUOUS VASCULAR RING 1	score=3	range=210-227	strand=1
miR5658-x	XR_003244939.1	PREDICTED: Solanum lycopersicum peptidyl-prolyl cis-trans isomerase FKBP19, chl	score=3	range=199-216	strand=1
miR5658-x	XR_003244940.1	PREDICTED: Solanum lycopersicum peptidyl-prolyl cis-trans isomerase FKBP19, chl	score=3	range=199-216	strand=1
miR5658-x	XM_019212223.2	PREDICTED: Solanum lycopersicum zinc-finger homeodomain protein 10	score=3	range=690-707	strand=1
miR5658-x	XM_004253184.4	PREDICTED: Solanum lycopersicum peptidyl-prolyl cis-trans isomerase FKBP19, chl	score=3	range=199-216	strand=1
miR5658-x	XM_004247493.4	PREDICTED: Solanum lycopersicum protein indeterminate-domain 2-like	score=3	range=1733-1749	strand=1
miR5658-x	XM_026028343.1	PREDICTED: Solanum lycopersicum uncharacterized LOC101264398	score=3	range=182-199	strand=1
miR5658-x	XM_026028346.1	PREDICTED: Solanum lycopersicum uncharacterized LOC101264398	score=3	range=182-199	strand=1
miR5658-x	XM_026028345.1	PREDICTED: Solanum lycopersicum uncharacterized LOC101264398	score=3	range=182-199	strand=1
miR5658-x	XM_019211708.2	PREDICTED: Solanum lycopersicum peptidyl-prolyl cis-trans isomerase FKBP19, chl	score=3	range=199-216	strand=1
miR5658-x	XM_004234465.3	PREDICTED: Solanum lycopersicum probable serine/threonine-protein kinase PIX13	score=3	range=1475-1491	strand=1
miR5658-x	XM_004232451.4	PREDICTED: Solanum lycopersicum probable transcription factor At3g04930	score=3	range=801-817	strand=1
miR5658-x	XM_004241693.4	PREDICTED: Solanum lycopersicum transcription factor bHLH68	score=3	range=500-517	strand=1
miR5658-x	XM_004245689.4	PREDICTED: Solanum lycopersicum protein YABBY 4	score=3	range=413-430	strand=1
miR5658-x	XM_004241694.4	PREDICTED: Solanum lycopersicum transcription factor bHLH68	score=3	range=500-517	strand=1
miR5658-x	XM_026028369.1	PREDICTED: Solanum lycopersicum uncharacterized serine-rich protein C215.13-lik	score=3	range=524-541	strand=1
miR5658-x	XM_004237806.4	PREDICTED: Solanum lycopersicum histone-lysine N-methyltransferase SETD1B-A (LO	score=3	range=336-353	strand=1
miR5658-x	XM_004247522.4	PREDICTED: Solanum lycopersicum uncharacterized LOC101246759	score=3	range=391-408	strand=1
miR5658-x	XM_026032414.1	PREDICTED: Solanum lycopersicum protein YABBY 4	score=3	range=216-233	strand=1
miR5658-x	XR_003248208.1	PREDICTED: Solanum lycopersicum uncharacterized LOC112942175	score=3	range=239-256	strand=1
miR5658-x	XM_019214582.2	PREDICTED: Solanum lycopersicum protein phosphatase 1 regulatory subunit INH3 (	score=3	range=160-177	strand=1
miR5658-x	XR_003248209.1	PREDICTED: Solanum lycopersicum uncharacterized LOC112942175	score=3	range=235-252	strand=1
miR5658-x	XM_004243351.4	PREDICTED: Solanum lycopersicum basic leucine zipper 61	score=3	range=541-558	strand=1
miR5658-x	XM_004241708.4	PREDICTED: Solanum lycopersicum probable transcription factor KAN2	score=3	range=284-301	strand=1
miR5658-x	XM_004230361.3	PREDICTED: Solanum lycopersicum 22.7 kDa class IV heat shock protein-like	score=3	range=64-80	strand=1
miR5658-x	XM_004246382.4	PREDICTED: Solanum lycopersicum dof zinc finger protein DOF2.4	score=3	range=266-283	strand=1
miR5658-x	XM_004245164.4	PREDICTED: Solanum lycopersicum proline-rich receptor-like protein kinase PERK8	score=3	range=1032-1049	strand=1
miR5658-x	XM_010324401.3	PREDICTED: Solanum lycopersicum probable transcription factor KAN2	score=3	range=126-143	strand=1
miR5658-x	XM_004251167.4	PREDICTED: Solanum lycopersicum probable receptor-like protein kinase At1g49730	score=3	range=103-120	strand=1
miR5658-x	XM_004235012.4	PREDICTED: Solanum lycopersicum uncharacterized LOC101261593	score=3	range=1129-1146	strand=1
miR5658-x	XM_010325110.3	PREDICTED: Solanum lycopersicum protein SPEAR3-like	score=3	range=505-522	strand=1
miR5658-x	XM_019211773.2	PREDICTED: Solanum lycopersicum receptor-like cytosolic serine/threonine-protei	score=3	range=1132-1149	strand=1
miR5658-x	XM_026031684.1	PREDICTED: Solanum lycopersicum uncharacterized LOC101252827	score=3	range=3196-3214	strand=1
miR5658-x	XM_019210842.2	PREDICTED: Solanum lycopersicum glucuronoxylan 4-O-methyltransferase 3	score=3	range=248-265	strand=1
miR5658-x	XM_004250600.4	PREDICTED: Solanum lycopersicum glucuronoxylan 4-O-methyltransferase 3	score=3	range=248-265	strand=1
miR5658-x	XM_026030667.1	PREDICTED: Solanum lycopersicum delta(12)-fatty-acid desaturase FAD2-like	score=3	range=476-493	strand=1
miR5658-x	XM_004239315.4	PREDICTED: Solanum lycopersicum formin-like protein 4	score=3	range=1020-1037	strand=1
miR5658-x	XM_004248242.4	PREDICTED: Solanum lycopersicum CONSTANS interacting protein 7	score=3	range=292-309	strand=1
miR5658-x	XM_004236808.4	PREDICTED: Solanum lycopersicum F-box/LRR-repeat protein 2	score=3	range=463-480	strand=1
miR5658-x	XM_019215239.2	PREDICTED: Solanum lycopersicum probable polygalacturonase	score=3	range=2289-2306	strand=1
miR5658-x	NM_001247461.1	Solanum lycopersicum FAS protein	score=3	range=301-318	strand=1
miR5658-x	XM_026032462.1	PREDICTED: Solanum lycopersicum probable polygalacturonase	score=3	range=2219-2236	strand=1
miR5658-x	XM_004250118.4	PREDICTED: Solanum lycopersicum HVA22-like protein e	score=3	range=443-460	strand=1
miR5658-x	XM_019214341.1	PREDICTED: Solanum lycopersicum uncharacterized LOC109120494	score=3	range=719-736	strand=1
miR5658-x	XR_003247736.1	PREDICTED: Solanum lycopersicum probable polygalacturonase	score=3	range=2219-2236	strand=1
miR5658-x	XM_010317882.3	PREDICTED: Solanum lycopersicum protein DA1-related 1	score=3	range=2109-2126	strand=1
miR5658-x	XM_010317878.3	PREDICTED: Solanum lycopersicum protein DA1-related 1	score=3	range=1996-2013	strand=1
miR5658-x	XM_010320798.3	PREDICTED: Solanum lycopersicum flowering time control protein FCA	score=3	range=322-339	strand=1
miR5658-x	XM_004253426.4	PREDICTED: Solanum lycopersicum receptor-like cytosolic serine/threonine-protei	score=3	range=377-394	strand=1
miR5658-x	XM_004232040.4	PREDICTED: Solanum lycopersicum protein DA1-related 1	score=3	range=1752-1769	strand=1
miR5658-x	XM_004234191.4	PREDICTED: Solanum lycopersicum probable disease resistance protein RF45	score=3	range=1661-1678	strand=1
miR5658-x	XM_019215238.2	PREDICTED: Solanum lycopersicum probable polygalacturonase	score=3	range=1590-1607	strand=1
miR5658-x	XM_010323295.3	PREDICTED: Solanum lycopersicum 9-cis-epoxycarotenoid dioxygenase NCED6, chloro	score=3	range=312-329	strand=1
miR5658-x	XM_004247398.4	PREDICTED: Solanum lycopersicum metal tolerance protein 2	score=3	range=405-422	strand=1
miR5658-x	XM_010328295.3	PREDICTED: Solanum lycopersicum metal tolerance protein 2	score=3	range=405-422	strand=1
miR5658-x	XM_010317879.3	PREDICTED: Solanum lycopersicum protein DA1-related 1	score=3	range=1697-1714	strand=1
miR5658-x	XM_004246593.4	PREDICTED: Solanum lycopersicum UDP-glycosyltransferase 86A1-like	score=3	range=118-135	strand=1
miR5658-x	XR_002028370.2	PREDICTED: Solanum lycopersicum probable polygalacturonase	score=3	range=1523-1540	strand=1
miR5658-x	XM_010317880.3	PREDICTED: Solanum lycopersicum protein DA1-related 1	score=3	range=1672-1689	strand=1
miR5658-x	XM_019215237.2	PREDICTED: Solanum lycopersicum probable polygalacturonase	score=3	range=1523-1540	strand=1
miR5658-x	XM_004244702.3	PREDICTED: Solanum lycopersicum protein SHORT-ROOT	score=3	range=241-258	strand=1
miR5658-x	XR_742872.3	PREDICTED: Solanum lycopersicum probable polygalacturonase	score=3	range=1522-1539	strand=1
miR5658-x	XM_010327061.3	PREDICTED: Solanum lycopersicum probable polygalacturonase	score=3	range=1522-1539	strand=1
miR5658-x	XM_010317881.3	PREDICTED: Solanum lycopersicum protein DA1-related 1	score=3	range=1577-1594	strand=1
miR5658-x	XM_004250847.4	PREDICTED: Solanum lycopersicum calcium-dependent protein kinase 17-like	score=3	range=41-58	strand=1
miR5658-x	XR_002028369.2	PREDICTED: Solanum lycopersicum probable polygalacturonase	score=3	range=1523-1540	strand=1
miR5658-x	XR_742871.3	PREDICTED: Solanum lycopersicum probable polygalacturonase	score=3	range=1522-1539	strand=1
miR5658-x	XM_004242005.4	PREDICTED: Solanum lycopersicum acetolactate synthase 1, chloroplastic-like (LO	score=3	range=155-173	strand=1
miR5658-x	XM_004238878.4	PREDICTED: Solanum lycopersicum zinc finger protein CONSTANS-LIKE 16-like	score=3	range=411-428	strand=1
miR5658-x	XM_004246620.4	PREDICTED: Solanum lycopersicum serine carboxypeptidase-like 50	score=3	range=176-193	strand=1
miR5658-x	NM_001279164.1	Solanum lycopersicum IAA33	score=3	range=82-99	strand=1
miR5658-x	XM_004228512.4	PREDICTED: Solanum lycopersicum protein indeterminate-domain 5, chloroplastic-l	score=3	range=664-681	strand=1
miR5658-x	XM_004247089.4	PREDICTED: Solanum lycopersicum uncharacterized LOC101248132	score=3	range=250-267	strand=1
miR5658-x	XM_010325058.3	PREDICTED: Solanum lycopersicum cadmium/zinc-transporting ATPase HMA3-like	score=3	range=3873-3890	strand=1
miR5658-x	XM_004242795.4	PREDICTED: Solanum lycopersicum cadmium/zinc-transporting ATPase HMA3-like	score=3	range=3856-3873	strand=1
miR5658-x	XM_026032252.1	PREDICTED: Solanum lycopersicum uncharacterized LOC101262632	score=3	range=874-891	strand=1
miR5658-x	XM_004240165.4	PREDICTED: Solanum lycopersicum transcription factor FAMA-like	score=3	range=1100-1118	strand=1
miR5658-x	XM_010323107.2	PREDICTED: Solanum lycopersicum transcription factor FAMA-like	score=3	range=991-1009	strand=1
miR5658-x	XM_004232611.4	PREDICTED: Solanum lycopersicum NDR1/HIN1-like protein 6	score=3	range=450-467	strand=1
miR5658-x	XM_004243600.4	PREDICTED: Solanum lycopersicum probable pectinesterase 8	score=3	range=221-238	strand=1
miR5658-x	XM_026028455.1	PREDICTED: Solanum lycopersicum cyclopropyl isomerase (CYC1), transcript varian	score=3	range=92-110	strand=1
miR5658-x	NM_001247310.2	Solanum lycopersicum cyclopropyl isomerase (CYC1), mRNA	score=3	range=63-81	strand=1
miR5658-x	XM_004243319.3	PREDICTED: Solanum lycopersicum squamosa promoter-binding-like protein 3	score=3	range=422-439	strand=1
miR5658-x	XM_004229987.4	PREDICTED: Solanum lycopersicum sigma factor binding protein 1, chloroplastic (	score=3	range=367-384	strand=1
miR5658-x	XM_019215108.2	PREDICTED: Solanum lycopersicum cis-prenyltransferase 2	score=3	range=250-267	strand=1
miR5658-x	XR_742193.2	PREDICTED: Solanum lycopersicum uncharacterized LOC104648144	score=3	range=566-584	strand=1
miR5658-x	XM_004242242.4	PREDICTED: Solanum lycopersicum protein MKS1-like	score=3	range=394-411	strand=1
miR5658-x	XM_010318251.3	PREDICTED: Solanum lycopersicum NAC domain-containing protein 71	score=3	range=828-845	strand=1
miR5658-x	XM_004234096.4	PREDICTED: Solanum lycopersicum phosphoglucomutase, chloroplastic	score=3	range=271-287	strand=1
miR5658-x	XM_004242784.3	PREDICTED: Solanum lycopersicum uncharacterized LOC101264025	score=3	range=1642-1659	strand=1
miR5658-x	XM_010325055.3	PREDICTED: Solanum lycopersicum uncharacterized LOC101264025	score=3	range=1639-1656	strand=1
miR5658-x	XM_010318252.3	PREDICTED: Solanum lycopersicum NAC domain-containing protein 71	score=3	range=829-846	strand=1
miR5658-x	XM_004244684.4	PREDICTED: Solanum lycopersicum B3 domain-containing protein Os03g0120900	score=3	range=63-80	strand=1
miR5658-x	XM_004231835.4	PREDICTED: Solanum lycopersicum probable cadmium/zinc-transporting ATPase HMA1,	score=3	range=321-338	strand=1
miR5658-x	XM_004251461.4	PREDICTED: Solanum lycopersicum peroxisome biogenesis protein 22	score=3	range=1149-1165	strand=1
miR5658-x	XM_004238691.4	PREDICTED: Solanum lycopersicum uncharacterized LOC101248102	score=3	range=133-149	strand=1
miR5658-x	XM_004238119.4	PREDICTED: Solanum lycopersicum uncharacterized LOC101257658	score=3	range=41-58	strand=1
miR5658-x	XM_004245700.4	PREDICTED: Solanum lycopersicum 14 kDa proline-rich protein DC2.15	score=3	range=25-41	strand=1
miR5658-x	XM_004241573.4	PREDICTED: Solanum lycopersicum protein decapping 5-like	score=3	range=1404-1420	strand=1
miR5658-x	XM_010324305.3	PREDICTED: Solanum lycopersicum protein decapping 5-like	score=3	range=1404-1420	strand=1
miR5658-x	XM_010324304.3	PREDICTED: Solanum lycopersicum protein decapping 5-like	score=3	range=1372-1388	strand=1
miR5658-x	XM_010324303.3	PREDICTED: Solanum lycopersicum protein decapping 5-like	score=3	range=1358-1374	strand=1
miR5658-x	XM_026027760.1	PREDICTED: Solanum lycopersicum uncharacterized LOC101250638	score=3	range=443-460	strand=1
miR5658-x	XM_004248700.4	PREDICTED: Solanum lycopersicum uncharacterized LOC101250638	score=3	range=381-398	strand=1
miR5658-x	XM_004248256.4	PREDICTED: Solanum lycopersicum uncharacterized WD repeat-containing protein C2	score=3	range=1921-1937	strand=1
miR5658-x	XM_004241495.4	PREDICTED: Solanum lycopersicum uncharacterized LOC101267816	score=3	range=791-807	strand=1
miR5658-x	XM_004234962.4	PREDICTED: Solanum lycopersicum auxin-responsive protein SAUR32	score=3	range=676-693	strand=1
miR5658-x	XM_004248039.4	PREDICTED: Solanum lycopersicum dof zinc finger protein DOF4.6-like	score=3	range=460-477	strand=1
miR5658-x	XM_026032462.1	PREDICTED: Solanum lycopersicum probable polygalacturonase	score=3	range=2324-2341	strand=1
miR5658-x	XR_003247736.1	PREDICTED: Solanum lycopersicum probable polygalacturonase	score=3	range=2324-2341	strand=1
miR5658-x	XM_010326997.3	PREDICTED: Solanum lycopersicum bell-like homeodomain protein 3 (BL3), transcri	score=3	range=2007-2024	strand=1
miR5658-x	XM_019213257.2	PREDICTED: Solanum lycopersicum IAA-alanine resistance protein 1	score=3	range=1080-1097	strand=1
miR5658-x	XM_004236861.4	PREDICTED: Solanum lycopersicum IAA-alanine resistance protein 1	score=3	range=1068-1085	strand=1
miR5658-x	XM_004248084.4	PREDICTED: Solanum lycopersicum GDSL esterase/lipase At5g45960-like	score=3	range=2458-2475	strand=1
miR5658-x	XM_019213981.1	PREDICTED: Solanum lycopersicum dirigent protein 18-like	score=3	range=213-230	strand=1
miR5658-x	NM_001279345.1	Solanum lycopersicum bell-like homeodomain protein 3 (BL3), mRNA	score=3	range=1608-1625	strand=1
miR5658-x	NM_001247037.2	Solanum lycopersicum TCP transcription factor 13 (TCP13), mRNA	score=3	range=1025-1042	strand=1
miR5658-x	XM_026029102.1	PREDICTED: Solanum lycopersicum putative cysteine-rich receptor-like protein ki	score=3.5	range=2072-2089	strand=1
miR5658-x	XR_741158.3	PREDICTED: Solanum lycopersicum uncharacterized LOC101248291	score=3.5	range=97-114	strand=1
miR5658-x	XR_003246526.1	PREDICTED: Solanum lycopersicum uncharacterized LOC101248291	score=3.5	range=112-129	strand=1
miR5658-x	XR_003246533.1	PREDICTED: Solanum lycopersicum uncharacterized LOC101248291	score=3.5	range=112-129	strand=1
miR5658-x	XM_004229917.4	PREDICTED: Solanum lycopersicum BON1-associated protein 2	score=3.5	range=841-858	strand=1
miR5658-x	XM_010322011.3	PREDICTED: Solanum lycopersicum agamous-like MADS-box protein AGL104	score=3.5	range=55-72	strand=1
miR5658-x	XM_004238523.4	PREDICTED: Solanum lycopersicum agamous-like MADS-box protein AGL104	score=3.5	range=54-71	strand=1
miR5658-x	XR_003247745.1	PREDICTED: Solanum lycopersicum B3 domain-containing transcription factor NGA1-	score=3.5	range=1427-1444	strand=1
miR5658-x	NM_001246986.2	Solanum lycopersicum mitogen-activated protein kinase 16 (MAPK16), mRNA	score=3.5	range=204-221	strand=1
miR5658-x	XM_026032485.1	PREDICTED: Solanum lycopersicum B3 domain-containing transcription factor NGA1-	score=3.5	range=1427-1444	strand=1
miR5658-x	XM_010321702.2	PREDICTED: Solanum lycopersicum putative protein TPRXL	score=3.5	range=1065-1082	strand=1
miR5658-x	XM_026032486.1	PREDICTED: Solanum lycopersicum B3 domain-containing transcription factor NGA1-	score=3.5	range=1420-1437	strand=1
miR5658-x	XM_004229897.4	PREDICTED: Solanum lycopersicum ubiquitin-conjugating enzyme E2-23 kDa	score=3.5	range=10-27	strand=1
miR5658-x	XM_004240494.4	PREDICTED: Solanum lycopersicum DExH-box ATP-dependent RNA helicase DExH8	score=3.5	range=86-103	strand=1
miR5658-x	XM_004239782.4	PREDICTED: Solanum lycopersicum E3 ubiquitin-protein ligase UPL5	score=3.5	range=431-448	strand=1
miR5658-x	XR_741642.3	PREDICTED: Solanum lycopersicum E3 ubiquitin-protein ligase UPL5	score=3.5	range=432-449	strand=1
miR5658-x	XM_004232659.4	PREDICTED: Solanum lycopersicum ankyrin repeat domain-containing protein 13C (L	score=3.5	range=1973-1990	strand=1
miR5658-x	XR_003246381.1	PREDICTED: Solanum lycopersicum uncharacterized LOC112941296	score=3.5	range=1879-1896	strand=1
miR5658-x	XM_010319253.3	PREDICTED: Solanum lycopersicum pentatricopeptide repeat-containing protein At2	score=3.5	range=208-225	strand=1
miR5658-x	XM_004228477.4	PREDICTED: Solanum lycopersicum biotin carboxylase 1, chloroplastic	score=3.5	range=96-113	strand=1
miR5658-x	XM_004245786.4	PREDICTED: Solanum lycopersicum decapping nuclease DXO homolog, chloroplastic (	score=3.5	range=301-318	strand=1
miR5658-x	XM_004246310.4	PREDICTED: Solanum lycopersicum uncharacterized LOC101258777	score=3.5	range=1458-1475	strand=1
miR5658-x	XM_010327511.3	PREDICTED: Solanum lycopersicum uncharacterized LOC101258777	score=3.5	range=1454-1471	strand=1
miR5658-x	XM_004238193.4	PREDICTED: Solanum lycopersicum protein indeterminate-domain 2	score=3.5	range=1173-1190	strand=1
miR5658-x	XM_004245659.4	PREDICTED: Solanum lycopersicum IRK-interacting protein	score=3.5	range=783-800	strand=1
miR5658-x	XM_004236950.4	PREDICTED: Solanum lycopersicum ethylene-responsive transcription factor ERF119	score=3.5	range=1165-1182	strand=1
miR5658-x	XM_004245657.2	PREDICTED: Solanum lycopersicum IRK-interacting protein	score=3.5	range=643-660	strand=1
miR5658-x	NM_001247486.2	Solanum lycopersicum phospho-2-dehydro-3-deoxyheptonate aldolase	score=3.5	range=117-134	strand=1
miR5658-x	XR_003247037.1	PREDICTED: Solanum lycopersicum C-4 methyl sterol oxidase	score=3.5	range=864-881	strand=1
miR5658-x	XM_026032417.1	PREDICTED: Solanum lycopersicum IRK-interacting protein	score=3.5	range=643-660	strand=1
miR5658-x	XM_004230963.4	PREDICTED: Solanum lycopersicum dirigent protein 1	score=3.5	range=1355-1372	strand=1
miR5658-x	XM_004248353.4	PREDICTED: Solanum lycopersicum cardiolipin synthase (CMP-forming), mitochondri	score=3.5	range=197-214	strand=1
miR5658-x	XM_004239898.4	PREDICTED: Solanum lycopersicum putative protein phosphatase 2C 53	score=3.5	range=316-333	strand=1
miR5658-x	XM_004232587.4	PREDICTED: Solanum lycopersicum acylsugar acyltransferase 3-like	score=3.5	range=172-189	strand=1
miR5658-x	XM_026030694.1	PREDICTED: Solanum lycopersicum beta-taxilin	score=3.5	range=39-56	strand=1
miR5658-x	XM_010319048.2	PREDICTED: Solanum lycopersicum berberine bridge enzyme-like 28	score=3.5	range=461-478	strand=1
miR5658-x	XM_004232585.4	PREDICTED: Solanum lycopersicum acylsugar acyltransferase 3-like	score=3.5	range=114-131	strand=1
miR5658-x	XR_003246814.1	PREDICTED: Solanum lycopersicum uncharacterized LOC112941544	score=3.5	range=475-492	strand=1
miR5658-x	XM_004237509.4	PREDICTED: Solanum lycopersicum beta-taxilin	score=3.5	range=38-55	strand=1
miR5658-x	XM_010319252.3	PREDICTED: Solanum lycopersicum pentatricopeptide repeat-containing protein At2	score=3.5	range=1223-1240	strand=1
miR5658-x	XM_010321568.3	PREDICTED: Solanum lycopersicum beta-taxilin	score=3.5	range=39-56	strand=1
miR5658-x	XR_002027610.2	PREDICTED: Solanum lycopersicum beta-taxilin	score=3.5	range=38-55	strand=1
miR5658-x	XR_743507.3	PREDICTED: Solanum lycopersicum uncharacterized LOC101263061	score=3.5	range=938-956	strand=1
miR5658-x	XM_004244659.4	PREDICTED: Solanum lycopersicum ethylene-responsive transcription factor 2-like	score=3.5	range=635-652	strand=1
miR5658-x	XR_743506.3	PREDICTED: Solanum lycopersicum uncharacterized LOC101263061	score=3.5	range=924-942	strand=1
miR5658-x	XR_743509.3	PREDICTED: Solanum lycopersicum uncharacterized LOC101263061	score=3.5	range=846-864	strand=1
miR5658-x	NM_001279346.2	Solanum lycopersicum knotted homeodomain protein 4 (KN4), mRNA	score=3.5	range=137-154	strand=1
miR5658-x	XM_004251879.4	PREDICTED: Solanum lycopersicum putative glycine-rich cell wall structural prot	score=3.5	range=719-736	strand=1
miR5658-x	XR_739139.3	PREDICTED: Solanum lycopersicum uncharacterized LOC101267303	score=3.5	range=222-239	strand=1
miR5658-x	XR_739140.3	PREDICTED: Solanum lycopersicum uncharacterized LOC101267303	score=3.5	range=223-240	strand=1
miR5658-x	XM_004229730.4	PREDICTED: Solanum lycopersicum GATA transcription factor 4	score=3.5	range=951-968	strand=1
miR5658-x	NM_001246951.1	Solanum lycopersicum C-4 methyl sterol oxidase	score=3.5	range=654-671	strand=1
miR5658-x	NM_001319144.1	Solanum lycopersicum protein LIGHT-DEPENDENT SHORT HYPOCOTYLS 4	score=3.5	range=777-794	strand=1
miR5658-x	XM_004245514.3	PREDICTED: Solanum lycopersicum protein LURP-one-related 8-like	score=3.5	range=396-413	strand=1
miR5658-x	XR_003245194.1	PREDICTED: Solanum lycopersicum uncharacterized LOC112940913	score=3.5	range=1441-1458	strand=1
miR5658-x	XM_004245119.4	PREDICTED: Solanum lycopersicum dehydration-responsive element-binding protein	score=3.5	range=549-566	strand=1
miR5658-x	XM_026031781.1	PREDICTED: Solanum lycopersicum uncharacterized LOC109120536	score=3.5	range=147-164	strand=1
miR5658-x	XR_003247292.1	PREDICTED: Solanum lycopersicum uncharacterized LOC109120536	score=3.5	range=147-164	strand=1
miR5658-x	XM_004239365.4	PREDICTED: Solanum lycopersicum transcription factor MYB62	score=3.5	range=530-548	strand=1
miR5658-x	XM_004234302.4	PREDICTED: Solanum lycopersicum dehydration-responsive element-binding protein	score=3.5	range=138-155	strand=1
miR5658-x	XM_004236099.4	PREDICTED: Solanum lycopersicum U-box domain-containing protein 38	score=3.5	range=186-203	strand=1
miR5658-x	XM_004245592.3	PREDICTED: Solanum lycopersicum 2S sulfur-rich seed storage protein 2	score=3.5	range=55-73	strand=1
miR5658-x	XM_026032816.1	PREDICTED: Solanum lycopersicum DNA repair RAD52-like protein 2, chloroplastic	score=3.5	range=49-66	strand=1
miR5658-x	XM_004232564.4	PREDICTED: Solanum lycopersicum transcription factor MYB86-like	score=3.5	range=521-538	strand=1
miR5658-x	XR_002026096.2	PREDICTED: Solanum lycopersicum uncharacterized LOC109118922	score=3.5	range=2432-2449	strand=1
miR5658-x	XM_010321257.3	PREDICTED: Solanum lycopersicum cleavage and polyadenylation specificity factor	score=3.5	range=314-332	strand=1
miR5658-x	NM_001247670.2	Solanum lycopersicum bell-like homeodomain protein 2 (BL2), transcript variant	score=3.5	range=730-747	strand=1
miR5658-x	NM_001316353.1	Solanum lycopersicum bell-like homeodomain protein 2 (BL2), transcript variant	score=3.5	range=726-743	strand=1
miR5658-x	XM_004241386.3	PREDICTED: Solanum lycopersicum autophagy-related protein 13a-like	score=3.5	range=1337-1354	strand=1
miR5658-x	XM_010314278.3	PREDICTED: Solanum lycopersicum probable E3 ubiquitin-protein ligase LUL4	score=3.5	range=508-525	strand=1
miR5658-x	XM_010324187.3	PREDICTED: Solanum lycopersicum autophagy-related protein 13a-like	score=3.5	range=1322-1339	strand=1
miR5658-x	XM_004245983.4	PREDICTED: Solanum lycopersicum uncharacterized LOC101258477	score=3.5	range=269-286	strand=1
miR5658-x	XM_010327327.3	PREDICTED: Solanum lycopersicum uncharacterized LOC101258477	score=3.5	range=271-288	strand=1
miR5658-x	XM_010316686.3	PREDICTED: Solanum lycopersicum uncharacterized LOC101263472	score=3.5	range=108-125	strand=1
miR5658-x	XM_004238168.4	PREDICTED: Solanum lycopersicum BEL1-like homeodomain protein 4	score=3.5	range=1996-2013	strand=1
miR5658-x	XM_004235848.4	PREDICTED: Solanum lycopersicum putative receptor-like protein kinase At1g80870	score=3.5	range=17-34	strand=1
miR5658-x	XM_019211827.2	PREDICTED: Solanum lycopersicum uncharacterized LOC101263472	score=3.5	range=113-130	strand=1
miR5658-x	XR_003244308.1	PREDICTED: Solanum lycopersicum uncharacterized LOC112940317	score=3.5	range=905-922	strand=1
miR5658-x	NM_001306138.1	Solanum lycopersicum ADP, ATP carrier protein, mitochondrial-like	score=3.5	range=145-162	strand=1
miR5658-x	XM_004243157.4	PREDICTED: Solanum lycopersicum carbohydrate-binding X8 domain-containing prote	score=3.5	range=423-440	strand=1
miR5658-x	XR_738336.3	PREDICTED: Solanum lycopersicum probable E3 ubiquitin-protein ligase LUL4	score=3.5	range=507-524	strand=1
miR5658-x	XM_004238936.4	PREDICTED: Solanum lycopersicum HD domain-containing protein 2	score=3.5	range=202-219	strand=1
miR5658-x	XM_004241943.4	PREDICTED: Solanum lycopersicum homeobox-leucine zipper protein HAT4	score=3.5	range=1296-1313	strand=1
miR5658-x	XM_004232002.4	PREDICTED: Solanum lycopersicum peptidyl-prolyl cis-trans isomerase CYP40-like	score=3.5	range=329-345	strand=1
miR5658-x	XR_003245177.1	PREDICTED: Solanum lycopersicum uncharacterized LOC112940904	score=3.5	range=270-286	strand=1
miR5658-x	XM_010319152.3	PREDICTED: Solanum lycopersicum uncharacterized LOC101266997	score=3.5	range=1132-1149	strand=1
miR5658-x	XM_010319153.3	PREDICTED: Solanum lycopersicum uncharacterized LOC101266997	score=3.5	range=1043-1060	strand=1
miR5658-x	XR_002028716.2	PREDICTED: Solanum lycopersicum uncharacterized LOC109121316	score=3.5	range=421-438	strand=1
miR5658-x	XM_004252770.4	PREDICTED: Solanum lycopersicum zinc finger protein ZAT10-like	score=3.5	range=515-532	strand=1
miR5658-x	XM_004243379.4	PREDICTED: Solanum lycopersicum calcium-binding protein KRP1	score=3.5	range=125-143	strand=1
miR5658-x	XM_019211117.2	PREDICTED: Solanum lycopersicum extensin-2-like	score=3.5	range=3573-3590	strand=1
miR5658-x	XM_004242834.4	PREDICTED: Solanum lycopersicum mitochondrial import receptor subunit TOM7-1 (L	score=3.5	range=263-279	strand=1
miR5658-x	XM_019212167.2	PREDICTED: Solanum lycopersicum disease resistance protein SUMM2-like	score=3.5	range=1480-1497	strand=1
miR5658-x	XR_003245193.1	PREDICTED: Solanum lycopersicum disease resistance protein SUMM2-like	score=3.5	range=1480-1497	strand=1
miR5658-x	XM_004239219.4	PREDICTED: Solanum lycopersicum protein unc-13 homolog	score=3.5	range=312-329	strand=1
miR5658-x	XM_004250457.4	PREDICTED: Solanum lycopersicum AP2-like ethylene-responsive transcription fact	score=3.5	range=273-290	strand=1
miR5658-x	XM_004240147.3	PREDICTED: Solanum lycopersicum exocyst complex component EXO70H1	score=3.5	range=2522-2539	strand=1
miR5658-x	XM_010320197.3	PREDICTED: Solanum lycopersicum protein indeterminate-domain 7	score=3.5	range=728-745	strand=1
miR5658-x	XM_004235542.4	PREDICTED: Solanum lycopersicum protein indeterminate-domain 7	score=3.5	range=682-699	strand=1
miR5658-x	XM_004235543.4	PREDICTED: Solanum lycopersicum protein indeterminate-domain 7	score=3.5	range=473-490	strand=1
miR5658-x	XM_026031811.1	PREDICTED: Solanum lycopersicum SPOROCYTELESS/NOOZLE-like protein (SPL), transc	score=3.5	range=1330-1347	strand=1
miR5658-x	XM_026030223.1	PREDICTED: Solanum lycopersicum protein indeterminate-domain 7	score=3.5	range=343-360	strand=1
miR5658-x	XM_004239170.4	PREDICTED: Solanum lycopersicum F-box only protein 6	score=3.5	range=223-240	strand=1
miR5658-x	XM_004247543.4	PREDICTED: Solanum lycopersicum sulfate transporter 3.1-like	score=3.5	range=172-189	strand=1
miR5658-x	XM_010321987.3	PREDICTED: Solanum lycopersicum amino acid transporter AVT6A	score=3.5	range=538-555	strand=1
miR5658-x	XM_004242519.4	PREDICTED: Solanum lycopersicum lysosomal Pro-X carboxypeptidase	score=3.5	range=112-129	strand=1
miR5658-x	XM_004238015.4	PREDICTED: Solanum lycopersicum amino acid transporter AVT6A	score=3.5	range=539-556	strand=1
miR5658-x	XM_026032626.1	PREDICTED: Solanum lycopersicum vacuolar-processing enzyme-like	score=3.5	range=985-1002	strand=1
miR5658-x	NM_001348373.1	Solanum lycopersicum SPOROCYTELESS/NOOZLE-like protein (SPL), mRNA	score=3.5	range=519-536	strand=1
miR5658-x	XM_004246478.4	PREDICTED: Solanum lycopersicum GDSL esterase/lipase At5g03610	score=3.5	range=151-168	strand=1
miR5658-x	XM_004230056.4	PREDICTED: Solanum lycopersicum probable ribose-5-phosphate isomerase 3, chloro	score=3.5	range=18-35	strand=1
miR5658-x	XM_004238107.4	PREDICTED: Solanum lycopersicum coenzyme Q-binding protein COQ10 homolog, mitoc	score=3.5	range=220-238	strand=1
miR5658-x	XM_004251424.4	PREDICTED: Solanum lycopersicum probable serine/threonine-protein kinase PBL23	score=3.5	range=230-247	strand=1
miR5658-x	XM_026030849.1	PREDICTED: Solanum lycopersicum coenzyme Q-binding protein COQ10 homolog, mitoc	score=3.5	range=104-122	strand=1
miR5658-x	XM_004238007.4	PREDICTED: Solanum lycopersicum homeobox-leucine zipper protein HAT22-like	score=3.5	range=193-210	strand=1
miR5658-x	XM_010322465.3	PREDICTED: Solanum lycopersicum protein lyrate (LYR), transcript variant X1, mR	score=3.5	range=80-98	strand=1
miR5658-x	XM_010315495.3	PREDICTED: Solanum lycopersicum receptor-like protein Cf-9	score=3.5	range=185-202	strand=1
miR5658-x	XM_010315490.3	PREDICTED: Solanum lycopersicum receptor-like protein Cf-9	score=3.5	range=185-202	strand=1
miR5658-x	NM_001321131.1	Solanum lycopersicum protein lyrate (LYR), mRNA	score=3.5	range=59-77	strand=1
miR5658-x	XM_010319568.3	PREDICTED: Solanum lycopersicum zinc finger protein 8	score=3.5	range=536-553	strand=1
miR5658-x	XM_019212759.1	PREDICTED: Solanum lycopersicum uncharacterized LOC101262060	score=3.5	range=9-26	strand=1
miR5658-x	XM_010326829.3	PREDICTED: Solanum lycopersicum ras guanine nucleotide exchange factor L	score=3.5	range=1891-1907	strand=1
miR5658-x	XR_003244718.1	PREDICTED: Solanum lycopersicum receptor-like protein Cf-9	score=3.5	range=187-204	strand=1
miR5658-x	XM_026028698.1	PREDICTED: Solanum lycopersicum receptor-like protein Cf-9	score=3.5	range=183-200	strand=1
miR5658-x	XM_026028700.1	PREDICTED: Solanum lycopersicum receptor-like protein Cf-9	score=3.5	range=183-200	strand=1
miR5658-x	XM_010315498.3	PREDICTED: Solanum lycopersicum receptor-like protein Cf-9	score=3.5	range=181-198	strand=1
miR5658-x	XM_010315493.3	PREDICTED: Solanum lycopersicum receptor-like protein Cf-9	score=3.5	range=181-198	strand=1
miR5658-x	XM_026028701.1	PREDICTED: Solanum lycopersicum receptor-like protein Cf-9	score=3.5	range=182-199	strand=1
miR5658-x	XM_026028699.1	PREDICTED: Solanum lycopersicum receptor-like protein Cf-9	score=3.5	range=182-199	strand=1
miR5658-x	XM_010320986.2	PREDICTED: Solanum lycopersicum exocyst complex component EXO70A1	score=3.5	range=76-92	strand=1
miR5658-x	XM_019215398.2	PREDICTED: Solanum lycopersicum ras guanine nucleotide exchange factor L	score=3.5	range=1465-1481	strand=1
miR5658-x	XM_004236759.3	PREDICTED: Solanum lycopersicum exocyst complex component EXO70A1	score=3.5	range=76-92	strand=1
miR5658-x	XM_019215399.2	PREDICTED: Solanum lycopersicum ras guanine nucleotide exchange factor L	score=3.5	range=1397-1413	strand=1
miR5658-x	XM_004234653.4	PREDICTED: Solanum lycopersicum protein furry homolog-like	score=3.5	range=6811-6827	strand=1
miR5658-x	XM_010319523.3	PREDICTED: Solanum lycopersicum protein furry homolog-like	score=3.5	range=6808-6824	strand=1
miR5658-x	XM_004246905.4	PREDICTED: Solanum lycopersicum protein LIGHT-DEPENDENT SHORT HYPOCOTYLS 4-like	score=3.5	range=304-321	strand=1
miR5658-x	XM_026029843.1	PREDICTED: Solanum lycopersicum protein furry homolog-like	score=3.5	range=6644-6660	strand=1
miR5658-x	XM_019212853.1	PREDICTED: Solanum lycopersicum protein furry homolog-like	score=3.5	range=5860-5876	strand=1
miR5658-x	XM_004228969.4	PREDICTED: Solanum lycopersicum transcription factor bHLH148	score=3.5	range=185-202	strand=1
miR5658-x	XM_010320740.1	PREDICTED: Solanum lycopersicum transcription factor bHLH148	score=3.5	range=178-195	strand=1
miR5658-x	XM_004238863.4	PREDICTED: Solanum lycopersicum uncharacterized LOC101249358	score=3.5	range=264-281	strand=1
miR5658-x	XM_004228342.4	PREDICTED: Solanum lycopersicum SNF1-related protein kinase regulatory subunit	score=3.5	range=53-69	strand=1
miR5658-x	XM_004233548.4	PREDICTED: Solanum lycopersicum cytochrome P450 724B1	score=3.5	range=75-91	strand=1
miR5658-x	XM_010327721.3	PREDICTED: Solanum lycopersicum E3 ubiquitin-protein ligase UPL4	score=3.5	range=52-70	strand=1
miR5658-x	XR_002026096.2	PREDICTED: Solanum lycopersicum uncharacterized LOC109118922	score=3.5	range=2402-2419	strand=1
miR5658-x	XM_004242852.4	PREDICTED: Solanum lycopersicum probable pectinesterase/pectinesterase inhibito	score=3.5	range=1120-1137	strand=1
miR5658-x	XM_004237035.4	PREDICTED: Solanum lycopersicum protein JINGUBANG	score=3.5	range=712-729	strand=1
miR5658-x	NM_001247304.2	Solanum lycopersicum HD-ZIP protein (THOM1), mRNA	score=3.5	range=258-276	strand=1
miR5658-x	XM_010327746.3	PREDICTED: Solanum lycopersicum probable membrane-associated kinase regulator 3	score=3.5	range=1261-1278	strand=1
miR5658-x	XM_019212223.2	PREDICTED: Solanum lycopersicum zinc-finger homeodomain protein 10	score=3.5	range=1-18	strand=1
miR5658-x	XM_010320193.3	PREDICTED: Solanum lycopersicum transcription factor MYB26-like	score=3.5	range=1200-1217	strand=1
miR5658-x	XM_004230361.3	PREDICTED: Solanum lycopersicum 22.7 kDa class IV heat shock protein-like	score=3.5	range=663-680	strand=1
miR5658-x	XM_010323003.3	PREDICTED: Solanum lycopersicum protein disulfide-isomerase	score=4	range=1696-1713	strand=1
miR5658-x	XR_003247285.1	PREDICTED: Solanum lycopersicum uncharacterized LOC104645453	score=4	range=396-413	strand=1
miR5658-x	XM_010328092.2	PREDICTED: Solanum lycopersicum methylcrotonoyl-CoA carboxylase subunit alpha,	score=4	range=1218-1235	strand=1
miR5658-x	NM_001309183.1	Solanum lycopersicum methylcrotonoyl-CoA carboxylase subunit alpha, mitochondri	score=4	range=1219-1236	strand=1
miR5658-x	XM_026032698.1	PREDICTED: Solanum lycopersicum methylcrotonoyl-CoA carboxylase subunit alpha,	score=4	range=1159-1176	strand=1
miR5658-x	XM_026032699.1	PREDICTED: Solanum lycopersicum methylcrotonoyl-CoA carboxylase subunit alpha,	score=4	range=1157-1174	strand=1
miR5658-x	XM_026032700.1	PREDICTED: Solanum lycopersicum methylcrotonoyl-CoA carboxylase subunit alpha,	score=4	range=1223-1240	strand=1
miR5658-x	XM_026030910.1	PREDICTED: Solanum lycopersicum uncharacterized LOC101248099	score=4	range=679-696	strand=1
miR5658-x	NM_001321024.1	Solanum lycopersicum cysteine proteinase VPE1 (SlVPE1), mRNA	score=4	range=1489-1506	strand=1
miR5658-x	XM_010319930.3	PREDICTED: Solanum lycopersicum protein trichome birefringence-like 33	score=4	range=237-254	strand=1
miR5658-x	XM_004246026.4	PREDICTED: Solanum lycopersicum NAC domain-containing protein 79	score=4	range=901-918	strand=1
miR5658-x	XR_742282.3	PREDICTED: Solanum lycopersicum uncharacterized LOC104648206	score=4	range=707-724	strand=1
miR5658-x	XM_010320676.3	PREDICTED: Solanum lycopersicum serine/threonine-protein kinase ATM	score=4	range=10821-10838	strand=1
miR5658-x	XM_026029816.1	PREDICTED: Solanum lycopersicum uncharacterized LOC112941050	score=4	range=8929-8947	strand=1
miR5658-x	XM_026028955.1	PREDICTED: Solanum lycopersicum uncharacterized LOC101251339	score=4	range=8879-8897	strand=1
miR5658-x	XM_010322488.3	PREDICTED: Solanum lycopersicum tRNA(adenine(34)) deaminase, chloroplastic	score=4	range=308-325	strand=1
miR5658-x	NM_001279235.2	Solanum lycopersicum DNA polymerase alpha catalytic subunit (DNApolalpha), mRNA	score=4	range=5-22	strand=1
miR5658-x	XM_004245511.4	PREDICTED: Solanum lycopersicum nuclear valosin-containing protein-like	score=4	range=119-136	strand=1
miR5658-x	XM_026032196.1	PREDICTED: Solanum lycopersicum putative receptor-like protein kinase At3g47110	score=4	range=2683-2700	strand=1
miR5658-x	XM_004237467.4	PREDICTED: Solanum lycopersicum leucine-rich repeat receptor-like protein kinas	score=4	range=2546-2563	strand=1
miR5658-x	XM_004238215.4	PREDICTED: Solanum lycopersicum 5'-nucleotidase domain-containing protein 4 (LO	score=4	range=390-407	strand=1
miR5658-x	XM_010324932.3	PREDICTED: Solanum lycopersicum probable receptor-like serine/threonine-protein	score=4	range=751-768	strand=1
miR5658-x	XM_004231116.4	PREDICTED: Solanum lycopersicum 65-kDa microtubule-associated protein 3-like (L	score=4	range=2164-2181	strand=1
miR5658-x	XM_010327464.3	PREDICTED: Solanum lycopersicum 65-kDa microtubule-associated protein 3-like (L	score=4	range=2160-2177	strand=1
miR5658-x	XM_010327468.3	PREDICTED: Solanum lycopersicum 65-kDa microtubule-associated protein 3-like (L	score=4	range=2160-2177	strand=1
miR5658-x	XM_010327472.3	PREDICTED: Solanum lycopersicum 65-kDa microtubule-associated protein 3-like (L	score=4	range=2136-2153	strand=1
miR5658-x	XM_004228875.3	PREDICTED: Solanum lycopersicum G-type lectin S-receptor-like serine/threonine-	score=4	range=881-898	strand=1
miR5658-x	XM_010318898.3	PREDICTED: Solanum lycopersicum G-box binding protein (GBF12), transcript varia	score=4	range=1483-1500	strand=1
miR5658-x	XM_004237035.4	PREDICTED: Solanum lycopersicum protein JINGUBANG	score=4	range=679-696	strand=1
miR5658-x	XM_019214990.2	PREDICTED: Solanum lycopersicum probable receptor-like serine/threonine-protein	score=4	range=754-771	strand=1
miR5658-x	NM_001247250.1	Solanum lycopersicum lateral suppressor protein (Ls), mRNA	score=4	range=500-517	strand=1
miR5658-x	XM_010324795.3	PREDICTED: Solanum lycopersicum serine/threonine-protein kinase MHK	score=4	range=1835-1852	strand=1
miR5658-x	XM_019214500.2	PREDICTED: Solanum lycopersicum serine/threonine-protein kinase MHK	score=4	range=1754-1771	strand=1
miR5658-x	XM_004242376.4	PREDICTED: Solanum lycopersicum serine/threonine-protein kinase MHK	score=4	range=1733-1750	strand=1
miR5658-x	XM_004239905.4	PREDICTED: Solanum lycopersicum uncharacterized LOC101260820	score=4	range=253-270	strand=1
miR5658-x	XM_004236851.4	PREDICTED: Solanum lycopersicum Myb family transcription factor	score=4	range=1219-1236	strand=1
miR5658-x	XM_026028980.1	PREDICTED: Solanum lycopersicum G-type lectin S-receptor-like serine/threonine-	score=4	range=372-389	strand=1
miR5658-x	XM_004228431.4	PREDICTED: Solanum lycopersicum protein DGS1, mitochondrial	score=4	range=691-708	strand=1
miR5658-x	XM_004239435.4	PREDICTED: Solanum lycopersicum ethylene-responsive transcription factor ESR1-l	score=4	range=1385-1402	strand=1
miR5658-x	XM_010322403.3	PREDICTED: Solanum lycopersicum mitogen-activated protein kinase 15	score=4	range=315-332	strand=1
miR5658-x	XM_010328962.3	PREDICTED: Solanum lycopersicum uncharacterized LOC104649506	score=4	range=455-472	strand=1
miR5658-x	NM_001247304.2	Solanum lycopersicum HD-ZIP protein (THOM1), mRNA	score=4	range=881-898	strand=1
miR5658-x	XM_004242062.4	PREDICTED: Solanum lycopersicum protein FAF-like, chloroplastic	score=4	range=512-529	strand=1
miR5658-x	XM_004228380.3	PREDICTED: Solanum lycopersicum photosynthetic NDH subunit of lumenal location	score=4	range=267-284	strand=1
miR5658-x	XR_741148.3	PREDICTED: Solanum lycopersicum uncharacterized LOC104646982	score=4	range=203-220	strand=1
miR5658-x	XM_004246705.4	PREDICTED: Solanum lycopersicum trihelix transcription factor GT-3b	score=4	range=1343-1360	strand=1
miR5658-x	NM_001328327.1	Solanum lycopersicum sucrose nonfermenting 4-like protein	score=4	range=1723-1741	strand=1
miR5658-x	XM_004230242.4	PREDICTED: Solanum lycopersicum uncharacterized LOC101243829	score=4	range=1221-1238	strand=1
miR5658-x	XM_004229397.4	PREDICTED: Solanum lycopersicum UPF0613 protein PB24D3.06c	score=4	range=184-201	strand=1
miR5658-x	XM_010320377.3	PREDICTED: Solanum lycopersicum sucrose nonfermenting 4-like protein	score=4	range=1527-1545	strand=1
miR5658-x	XM_004244153.2	PREDICTED: Solanum lycopersicum uncharacterized LOC101247444	score=4	range=803-821	strand=1
miR5658-x	XM_004235300.4	PREDICTED: Solanum lycopersicum uncharacterized LOC101267689	score=4	range=130-148	strand=1
miR5658-x	XM_004235156.3	PREDICTED: Solanum lycopersicum uncharacterized protein At1g28695-like	score=4	range=547-565	strand=1
miR5658-x	XM_010316186.3	PREDICTED: Solanum lycopersicum thaumatin-like protein	score=4	range=46-63	strand=1
miR5658-x	XM_004236158.4	PREDICTED: Solanum lycopersicum uncharacterized LOC101250588	score=4	range=164-181	strand=1
miR5658-x	XM_010325787.1	PREDICTED: Solanum lycopersicum lysine-rich arabinogalactan protein 19	score=4	range=29-46	strand=1
miR5658-x	XM_010327304.3	PREDICTED: Solanum lycopersicum probable E3 ubiquitin-protein ligase RHC1A	score=4	range=9-26	strand=1
miR5658-x	XM_004245921.4	PREDICTED: Solanum lycopersicum probable E3 ubiquitin-protein ligase RHC1A	score=4	range=15-32	strand=1
miR5658-x	XM_010327305.3	PREDICTED: Solanum lycopersicum probable E3 ubiquitin-protein ligase RHC1A	score=4	range=15-32	strand=1
miR5658-x	XM_010327306.2	PREDICTED: Solanum lycopersicum probable E3 ubiquitin-protein ligase RHC1A	score=4	range=3-20	strand=1
miR5658-x	XM_004239411.4	PREDICTED: Solanum lycopersicum putative G3BP-like protein	score=4	range=6922-6939	strand=1
miR5658-x	XM_026031209.1	PREDICTED: Solanum lycopersicum uncharacterized LOC104647703	score=4	range=2112-2129	strand=1
miR5658-x	XM_004247453.4	PREDICTED: Solanum lycopersicum MDIS1-interacting receptor like kinase 2-like (	score=4	range=3762-3779	strand=1
miR5658-x	XM_026031208.1	PREDICTED: Solanum lycopersicum uncharacterized LOC104647703	score=4	range=1436-1453	strand=1
miR5658-x	XM_004242612.4	PREDICTED: Solanum lycopersicum SMAX1-like protein	score=4	range=77-94	strand=1
miR5658-x	XM_004239156.4	PREDICTED: Solanum lycopersicum vacuolar sorting protein 3	score=4	range=2711-2728	strand=1
miR5658-x	XM_004234293.4	PREDICTED: Solanum lycopersicum putative receptor-like protein kinase At3g47110	score=4	range=2527-2544	strand=1
miR5658-x	XM_004232408.4	PREDICTED: Solanum lycopersicum probable leucine-rich repeat receptor-like prot	score=4	range=2167-2184	strand=1
miR5658-x	XR_741402.3	PREDICTED: Solanum lycopersicum vacuolar sorting protein 3	score=4	range=2692-2709	strand=1
miR5658-x	XR_002027824.2	PREDICTED: Solanum lycopersicum vacuolar sorting protein 3	score=4	range=2700-2717	strand=1
miR5658-x	XM_010322159.3	PREDICTED: Solanum lycopersicum protein NLP4	score=4	range=1860-1878	strand=1
miR5658-x	XM_026029513.1	PREDICTED: Solanum lycopersicum probable leucine-rich repeat receptor-like prot	score=4	range=1777-1794	strand=1
miR5658-x	XM_004238386.4	PREDICTED: Solanum lycopersicum protein NLP4	score=4	range=1761-1779	strand=1
miR5658-x	XM_010322161.3	PREDICTED: Solanum lycopersicum protein NLP4	score=4	range=1756-1774	strand=1
miR5658-x	XM_026031312.1	PREDICTED: Solanum lycopersicum ABI3 protein (ABI3), transcript variant X1, mRN	score=4	range=1644-1661	strand=1
miR5658-x	XM_004245128.4	PREDICTED: Solanum lycopersicum ankyrin repeat-containing protein NPR4-like (LO	score=4	range=1467-1484	strand=1
miR5658-x	XM_004249543.4	PREDICTED: Solanum lycopersicum SRSF protein kinase 2-like	score=4	range=56-73	strand=1
miR5658-x	XM_010324328.3	PREDICTED: Solanum lycopersicum protein BONZAI 1	score=4	range=2084-2101	strand=1
miR5658-x	XM_004242094.4	PREDICTED: Solanum lycopersicum mitochondrial phosphate carrier protein 3, mito	score=4	range=729-746	strand=1
miR5658-x	XM_010317958.3	PREDICTED: Solanum lycopersicum uncharacterized LOC101259498	score=4	range=1462-1479	strand=1
miR5658-x	XM_010322163.3	PREDICTED: Solanum lycopersicum protein NLP4	score=4	range=2040-2058	strand=1
miR5658-x	XM_010327744.3	PREDICTED: Solanum lycopersicum phosphatidate phosphatase PAH1-like	score=4	range=9-25	strand=1
miR5658-x	XM_010327742.3	PREDICTED: Solanum lycopersicum phosphatidate phosphatase PAH1-like	score=4	range=9-25	strand=1
miR5658-x	XM_010323791.3	PREDICTED: Solanum lycopersicum uncharacterized LOC101249853	score=4	range=665-683	strand=1
miR5658-x	XM_004246686.4	PREDICTED: Solanum lycopersicum phosphatidate phosphatase PAH1-like	score=4	range=9-25	strand=1
miR5658-x	XM_019214386.2	PREDICTED: Solanum lycopersicum protein BONZAI 1	score=4	range=1887-1904	strand=1
miR5658-x	XM_004245647.4	PREDICTED: Solanum lycopersicum transmembrane protein 64	score=4	range=52-69	strand=1
miR5658-x	XM_004230099.4	PREDICTED: Solanum lycopersicum mitochondrial import inner membrane translocase	score=4	range=675-692	strand=1
miR5658-x	XM_010324709.3	PREDICTED: Solanum lycopersicum ABI3 protein (ABI3), transcript variant X3, mRN	score=4	range=1633-1650	strand=1
miR5658-x	XM_004240179.4	PREDICTED: Solanum lycopersicum protein ESKIMO 1-like	score=4	range=54-71	strand=1
miR5658-x	XR_002027381.2	PREDICTED: Solanum lycopersicum uncharacterized LOC101252261	score=4	range=167-184	strand=1
miR5658-x	XM_004246314.4	PREDICTED: Solanum lycopersicum fructokinase-like 1, chloroplastic	score=4	range=77-94	strand=1
miR5658-x	XM_026031313.1	PREDICTED: Solanum lycopersicum ABI3 protein (ABI3), transcript variant X4, mRN	score=4	range=1565-1582	strand=1
miR5658-x	XM_004235249.4	PREDICTED: Solanum lycopersicum uncharacterized LOC101252261	score=4	range=177-194	strand=1
miR5658-x	XM_010326611.3	PREDICTED: Solanum lycopersicum transcription factor TCP2-like	score=4	range=1274-1291	strand=1
miR5658-x	XM_019214144.2	PREDICTED: Solanum lycopersicum ABI3 protein (ABI3), transcript variant X2, mRN	score=4	range=1431-1448	strand=1
miR5658-x	XM_004247572.4	PREDICTED: Solanum lycopersicum uncharacterized LOC101261455	score=4	range=1674-1691	strand=1
miR5658-x	XM_010326612.3	PREDICTED: Solanum lycopersicum transcription factor TCP2-like	score=4	range=1161-1178	strand=1
miR5658-x	XM_026030357.1	PREDICTED: Solanum lycopersicum cold-responsive protein kinase 1	score=4	range=92-110	strand=1
miR5658-x	XM_004247631.4	PREDICTED: Solanum lycopersicum uncharacterized LOC101255536	score=4	range=114-131	strand=1
miR5658-x	XM_010326613.3	PREDICTED: Solanum lycopersicum transcription factor TCP2-like	score=4	range=1071-1088	strand=1
miR5658-x	NM_001348445.1	Solanum lycopersicum tetraspanin-8-like protein	score=4	range=1110-1127	strand=1
miR5658-x	XM_026030356.1	PREDICTED: Solanum lycopersicum cold-responsive protein kinase 1	score=4	range=91-109	strand=1
miR5658-x	NM_001247037.2	Solanum lycopersicum TCP transcription factor 13 (TCP13), mRNA	score=4	range=630-647	strand=1
miR5658-x	NM_001317248.1	Solanum lycopersicum ABI3 protein (ABI3), mRNA	score=4	range=1037-1054	strand=1
miR5658-x	XM_004232688.4	PREDICTED: Solanum lycopersicum CRIB domain-containing protein RIC10	score=4	range=800-817	strand=1
miR5658-x	XM_019216118.2	PREDICTED: Solanum lycopersicum probable E3 ubiquitin-protein ligase ZFP1	score=4	range=140-156	strand=1
miR5658-x	XM_019216119.2	PREDICTED: Solanum lycopersicum probable E3 ubiquitin-protein ligase ZFP1	score=4	range=140-156	strand=1
miR5658-x	XM_004248204.3	PREDICTED: Solanum lycopersicum probable E3 ubiquitin-protein ligase ZFP1	score=4	range=37-53	strand=1
miR5658-x	XM_026027695.1	PREDICTED: Solanum lycopersicum probable E3 ubiquitin-protein ligase ZFP1	score=4	range=138-154	strand=1
miR5658-x	XM_004241186.4	PREDICTED: Solanum lycopersicum dof zinc finger protein DOF2.4	score=4	range=1396-1413	strand=1
miR5658-x	XR_003246593.1	PREDICTED: Solanum lycopersicum light-harvesting complex-like protein OHP2, chl	score=4	range=184-201	strand=1
miR5658-x	XM_004248203.4	PREDICTED: Solanum lycopersicum probable E3 ubiquitin-protein ligase ZFP1	score=4	range=107-123	strand=1
miR5658-x	XR_003246594.1	PREDICTED: Solanum lycopersicum light-harvesting complex-like protein OHP2, chl	score=4	range=184-201	strand=1
miR5658-x	XM_004230100.4	PREDICTED: Solanum lycopersicum vesicle-associated protein 1-2	score=4	range=335-353	strand=1
miR5658-x	XM_026030181.1	PREDICTED: Solanum lycopersicum Down syndrome critical region protein 3	score=4	range=157-173	strand=1
miR5658-x	XM_004235734.4	PREDICTED: Solanum lycopersicum Down syndrome critical region protein 3	score=4	range=157-173	strand=1
miR5658-x	XM_019213834.2	PREDICTED: Solanum lycopersicum putative HVA22-like protein g	score=4	range=797-814	strand=1
miR5658-x	XM_026030182.1	PREDICTED: Solanum lycopersicum Down syndrome critical region protein 3	score=4	range=157-173	strand=1
miR5658-x	XM_010320347.3	PREDICTED: Solanum lycopersicum Down syndrome critical region protein 3	score=4	range=157-173	strand=1
miR5658-x	XM_004245591.4	PREDICTED: Solanum lycopersicum RHOMBOID-like protein 2	score=4	range=985-1002	strand=1
miR5658-x	XM_004239022.4	PREDICTED: Solanum lycopersicum putative SNAP25 homologous protein SNAP30	score=4	range=285-302	strand=1
miR5658-x	XM_010317163.3	PREDICTED: Solanum lycopersicum putative HVA22-like protein g	score=4	range=778-795	strand=1
miR5658-x	XM_010317155.3	PREDICTED: Solanum lycopersicum putative HVA22-like protein g	score=4	range=745-762	strand=1
miR5658-x	XM_004228518.4	PREDICTED: Solanum lycopersicum putative HVA22-like protein g	score=4	range=714-731	strand=1
miR5658-x	XM_010326879.3	PREDICTED: Solanum lycopersicum histone-lysine N-methyltransferase SETD1B	score=4	range=423-440	strand=1
miR5658-x	XM_004237779.4	PREDICTED: Solanum lycopersicum light-harvesting complex-like protein OHP2, chl	score=4	range=179-196	strand=1
miR5658-x	XM_004235978.4	PREDICTED: Solanum lycopersicum uncharacterized LOC101247120	score=4	range=442-459	strand=1
miR5658-x	XM_004249714.1	PREDICTED: Solanum lycopersicum ethylene-responsive transcription factor ERN1-l	score=4	range=889-906	strand=1
miR5658-x	XM_019213777.1	PREDICTED: Solanum lycopersicum putative SNAP25 homologous protein SNAP30	score=4	range=167-184	strand=1
miR5658-x	XM_004236264.4	PREDICTED: Solanum lycopersicum CBBY-like protein	score=4	range=202-219	strand=1
miR5658-x	XM_004232339.4	PREDICTED: Solanum lycopersicum uncharacterized LOC101252836	score=4	range=324-341	strand=1
miR5658-x	NM_001320217.1	Solanum lycopersicum cyclin-dependent kinase inhibitor 1 (krp4), mRNA	score=4	range=8-25	strand=1
miR5658-x	XM_004228721.4	PREDICTED: Solanum lycopersicum pentatricopeptide repeat-containing protein At4	score=4	range=3917-3934	strand=1
miR5658-x	XM_026030045.1	PREDICTED: Solanum lycopersicum pentatricopeptide repeat-containing protein At4	score=4	range=3837-3854	strand=1
miR5658-x	XM_026030042.1	PREDICTED: Solanum lycopersicum pentatricopeptide repeat-containing protein At4	score=4	range=3779-3796	strand=1
miR5658-x	XM_026030054.1	PREDICTED: Solanum lycopersicum pentatricopeptide repeat-containing protein At4	score=4	range=3729-3746	strand=1
miR5658-x	XM_026030051.1	PREDICTED: Solanum lycopersicum pentatricopeptide repeat-containing protein At4	score=4	range=3699-3716	strand=1
miR5658-x	XM_026030048.1	PREDICTED: Solanum lycopersicum pentatricopeptide repeat-containing protein At4	score=4	range=3636-3653	strand=1
miR5658-x	XM_026030038.1	PREDICTED: Solanum lycopersicum pentatricopeptide repeat-containing protein At4	score=4	range=3442-3459	strand=1
miR5658-x	XM_026030050.1	PREDICTED: Solanum lycopersicum pentatricopeptide repeat-containing protein At4	score=4	range=3417-3434	strand=1
miR5658-x	XM_026030053.1	PREDICTED: Solanum lycopersicum pentatricopeptide repeat-containing protein At4	score=4	range=3371-3388	strand=1
miR5658-x	XM_004228320.4	PREDICTED: Solanum lycopersicum uncharacterized LOC101245192	score=4	range=4486-4504	strand=1
miR5658-x	XR_003246663.1	PREDICTED: Solanum lycopersicum phosphatidate phosphatase PAH2-like	score=4	range=1032-1049	strand=1
miR5658-x	XM_004238318.3	PREDICTED: Solanum lycopersicum thaumatin-like protein 1b	score=4	range=901-918	strand=1
miR5658-x	XM_026030850.1	PREDICTED: Solanum lycopersicum phosphatidate phosphatase PAH2-like	score=4	range=1032-1049	strand=1
miR5658-x	XM_026030851.1	PREDICTED: Solanum lycopersicum phosphatidate phosphatase PAH2-like	score=4	range=1033-1050	strand=1
miR5658-x	XM_004240888.4	PREDICTED: Solanum lycopersicum protein SMAX1-LIKE 6-like	score=4	range=733-750	strand=1
miR5658-x	XR_738827.3	PREDICTED: Solanum lycopersicum uncharacterized LOC104644976	score=4	range=262-280	strand=1
miR5658-x	XM_004252886.3	PREDICTED: Solanum lycopersicum transcription factor MYB108-like	score=4	range=140-157	strand=1
miR5658-x	XR_003246664.1	PREDICTED: Solanum lycopersicum phosphatidate phosphatase PAH2-like	score=4	range=1034-1051	strand=1
miR5658-x	XM_019214248.2	PREDICTED: Solanum lycopersicum uncharacterized LOC101245192	score=4	range=4486-4504	strand=1
miR5658-x	XM_004244319.4	PREDICTED: Solanum lycopersicum dynein light chain, cytoplasmic-like	score=4	range=3362-3379	strand=1
miR5658-x	XM_004240144.4	PREDICTED: Solanum lycopersicum nuclear pore complex protein NUP1-like	score=4	range=1961-1979	strand=1
miR5658-x	XM_026030852.1	PREDICTED: Solanum lycopersicum phosphatidate phosphatase PAH2-like	score=4	range=1037-1054	strand=1
miR5658-x	XM_019211576.2	PREDICTED: Solanum lycopersicum delta(12)-fatty-acid desaturase FAD2	score=4	range=549-566	strand=1
miR5658-x	XM_004247401.4	PREDICTED: Solanum lycopersicum spermatogenesis-associated protein 20	score=4	range=192-209	strand=1
miR5658-x	XM_004245030.4	PREDICTED: Solanum lycopersicum cytokinin riboside 5'-monophosphate phosphoribo	score=4	range=930-947	strand=1
miR5658-x	XM_004228963.4	PREDICTED: Solanum lycopersicum probable serine/threonine-protein kinase DDB_G0	score=4	range=131-148	strand=1
miR5658-x	XM_004252814.4	PREDICTED: Solanum lycopersicum delta(12)-fatty-acid desaturase FAD2	score=4	range=551-568	strand=1
miR5658-x	XM_004247767.4	PREDICTED: Solanum lycopersicum probable leucine-rich repeat receptor-like prot	score=4	range=248-266	strand=1
miR5658-x	XM_010320683.2	PREDICTED: Solanum lycopersicum uncharacterized LOC101254472	score=4	range=1553-1570	strand=1
miR5658-x	XM_010313920.3	PREDICTED: Solanum lycopersicum uncharacterized protein At5g41620	score=4	range=470-487	strand=1
miR5658-x	XM_004233962.4	PREDICTED: Solanum lycopersicum G-type lectin S-receptor-like serine/threonine-	score=4	range=132-149	strand=1
miR5658-x	XM_004236485.4	PREDICTED: Solanum lycopersicum uncharacterized LOC101254472	score=4	range=1409-1426	strand=1
miR5658-x	XM_010320684.2	PREDICTED: Solanum lycopersicum uncharacterized LOC101254472	score=4	range=1385-1402	strand=1
miR5658-x	XM_004229548.4	PREDICTED: Solanum lycopersicum DNA-directed RNA polymerase I subunit 2	score=4	range=1896-1913	strand=1
miR5658-x	NM_001345849.1	Solanum lycopersicum nucleoporin-like protein	score=4	range=798-815	strand=1
miR5658-x	XM_004245643.4	PREDICTED: Solanum lycopersicum kinesin-like protein KIN-UB	score=4	range=57-74	strand=1
miR5658-x	XM_004240302.4	PREDICTED: Solanum lycopersicum uncharacterized LOC101250122	score=4	range=403-420	strand=1
miR5658-x	XM_026032185.1	PREDICTED: Solanum lycopersicum E3 ubiquitin-protein ligase At1g63170-like	score=4	range=1164-1181	strand=1
miR5658-x	XM_004243977.4	PREDICTED: Solanum lycopersicum E3 ubiquitin-protein ligase At1g63170-like	score=4	range=1149-1166	strand=1
miR5658-x	XM_004235042.4	PREDICTED: Solanum lycopersicum beta-glucuronosyltransferase GlcAT14A-like	score=4	range=544-561	strand=1
miR5658-x	XM_004229110.4	PREDICTED: Solanum lycopersicum midasin	score=4	range=948-965	strand=1
miR5658-x	XM_010324214.3	PREDICTED: Solanum lycopersicum ABC transporter G family member 11-like	score=4	range=2123-2140	strand=1
miR5658-x	XM_010324053.3	PREDICTED: Solanum lycopersicum protein kinase superfamily protein	score=4	range=1270-1287	strand=1
miR5658-x	XM_010325950.3	PREDICTED: Solanum lycopersicum DNA-directed RNA polymerase I subunit 2	score=4	range=1269-1286	strand=1
miR5658-x	XM_010324056.3	PREDICTED: Solanum lycopersicum protein kinase superfamily protein	score=4	range=1275-1292	strand=1
miR5658-x	NM_001329117.1	Solanum lycopersicum protein kinase superfamily protein	score=4	range=1255-1272	strand=1
miR5658-x	XM_004253010.3	PREDICTED: Solanum lycopersicum probable E3 ubiquitin-protein ligase RHG1A	score=4	range=844-861	strand=1
miR5658-x	XM_026028718.1	PREDICTED: Solanum lycopersicum pleiotropic drug resistance protein 1-like	score=4	range=3494-3511	strand=1
miR5658-x	XM_004248084.4	PREDICTED: Solanum lycopersicum GDSL esterase/lipase At5g45960-like	score=4	range=1982-1999	strand=1
miR5658-x	XM_004241892.4	PREDICTED: Solanum lycopersicum serine/threonine protein phosphatase 2A 55 kDa	score=4	range=169-186	strand=1
miR5658-x	XM_010317545.3	PREDICTED: Solanum lycopersicum compound inflorescence (S), transcript variant	score=4	range=635-652	strand=1
miR5658-x	XM_010317546.3	PREDICTED: Solanum lycopersicum compound inflorescence (S), transcript variant	score=4	range=635-652	strand=1
miR5658-x	XM_004245366.4	PREDICTED: Solanum lycopersicum subtilisin-like protease SBT1.8	score=4	range=163-181	strand=1
miR5658-x	NM_001320617.1	Solanum lycopersicum clade XIII lectin receptor kinase (LecRK), mRNA	score=4	range=290-307	strand=1
miR5658-x	XR_003245127.1	PREDICTED: Solanum lycopersicum uncharacterized LOC104645482	score=4	range=762-779	strand=1
miR5658-x	XM_004249206.4	PREDICTED: Solanum lycopersicum EGF domain-specific O-linked N-acetylglucosamin	score=4	range=1684-1701	strand=1
miR5658-x	XR_003245128.1	PREDICTED: Solanum lycopersicum uncharacterized LOC104645482	score=4	range=762-779	strand=1
miR5658-x	XM_004241781.4	PREDICTED: Solanum lycopersicum receptor homology region, transmembrane domain-	score=4	range=1395-1412	strand=1
miR5658-x	XM_004238658.4	PREDICTED: Solanum lycopersicum cyclin-D1-1	score=4	range=1243-1260	strand=1
miR5658-x	XM_004238105.4	PREDICTED: Solanum lycopersicum serine/threonine-protein kinase tricorner	score=4	range=1090-1107	strand=1
miR5658-x	XM_019216077.2	PREDICTED: Solanum lycopersicum protein ELC-like	score=4	range=107-124	strand=1
miR5658-x	XM_004237345.3	PREDICTED: Solanum lycopersicum uncharacterized LOC101259832	score=4	range=224-241	strand=1
miR5658-x	NM_001247878.2	Solanum lycopersicum beta-tubulin (TUB), mRNA	score=4	range=23-40	strand=1
miR5658-x	XM_019216076.2	PREDICTED: Solanum lycopersicum protein ELC-like	score=4	range=106-123	strand=1
miR5658-x	XM_026027835.1	PREDICTED: Solanum lycopersicum protein ELC-like	score=4	range=107-124	strand=1
miR5658-x	XM_004245716.4	PREDICTED: Solanum lycopersicum probable aspartyl protease At4g16563	score=4	range=447-464	strand=1
miR5658-x	XR_741603.3	PREDICTED: Solanum lycopersicum uncharacterized LOC104647519	score=4	range=222-239	strand=1
miR5658-x	XM_010327643.3	PREDICTED: Solanum lycopersicum chromatin-remodeling ATPase INO80	score=4	range=1800-1817	strand=1
miR5658-x	XM_004245829.3	PREDICTED: Solanum lycopersicum protein NRT1/ PTR FAMILY 7.3	score=4	range=97-114	strand=1
miR5658-x	XM_004246221.4	PREDICTED: Solanum lycopersicum U-box domain-containing protein 16	score=4	range=279-297	strand=1
miR5658-x	XM_019215221.1	PREDICTED: Solanum lycopersicum cytochrome P450 87A3-like	score=4	range=882-899	strand=1
miR5658-x	XM_026031770.1	PREDICTED: Solanum lycopersicum reticulon-like protein B2	score=4	range=363-380	strand=1
miR5658-x	XM_019215222.1	PREDICTED: Solanum lycopersicum cytochrome P450 87A3-like	score=4	range=882-899	strand=1
miR5658-x	XM_004253005.4	PREDICTED: Solanum lycopersicum zinc finger protein CONSTANS-LIKE 4	score=4	range=647-664	strand=1
miR5658-x	XM_010325973.3	PREDICTED: Solanum lycopersicum pectinesterase QRT1	score=4	range=296-313	strand=1
miR5658-x	XM_004233219.4	PREDICTED: Solanum lycopersicum polygalacturonase QRT3	score=4	range=229-246	strand=1
miR5658-x	XM_004247340.4	PREDICTED: Solanum lycopersicum syntaxin-43	score=4	range=94-111	strand=1
miR5658-x	XM_010324944.2	PREDICTED: Solanum lycopersicum pentatricopeptide repeat-containing protein At1	score=4	range=2165-2183	strand=1
miR5658-x	XR_002028204.2	PREDICTED: Solanum lycopersicum pectinesterase QRT1	score=4	range=298-315	strand=1
miR5658-x	XM_010324975.2	PREDICTED: Solanum lycopersicum pentatricopeptide repeat-containing protein At1	score=4	range=2150-2168	strand=1
miR5658-x	NM_001279091.2	Solanum lycopersicum L-lactate dehydrogenase (ldh2), mRNA	score=4	range=173-190	strand=1
miR5658-x	XM_004246312.4	PREDICTED: Solanum lycopersicum arogenate dehydrogenase 2, chloroplastic-like (	score=4	range=192-210	strand=1
miR5658-x	XM_004253067.4	PREDICTED: Solanum lycopersicum psbP domain-containing protein 3, chloroplastic	score=4	range=93-110	strand=1
miR5658-x	XM_004228713.4	PREDICTED: Solanum lycopersicum protein XRI1-like	score=4	range=488-505	strand=1
miR5658-x	XM_004238638.4	PREDICTED: Solanum lycopersicum protein RICE SALT SENSITIVE 3	score=4	range=1221-1238	strand=1
miR5658-x	XM_004247530.4	PREDICTED: Solanum lycopersicum vegetative cell wall protein gp1-like	score=4	range=128-145	strand=1
miR5658-x	XM_019213243.2	PREDICTED: Solanum lycopersicum proline-rich receptor-like protein kinase PERK9	score=4	range=1442-1459	strand=1
miR5658-x	XM_004237158.4	PREDICTED: Solanum lycopersicum proline-rich receptor-like protein kinase PERK9	score=4	range=1441-1458	strand=1
miR5658-x	NM_001247206.2	Solanum lycopersicum SKIP5-like protein	score=4	range=18-35	strand=1
miR5658-x	XM_019213244.2	PREDICTED: Solanum lycopersicum proline-rich receptor-like protein kinase PERK9	score=4	range=1442-1459	strand=1
miR5658-x	XM_004241210.4	PREDICTED: Solanum lycopersicum uncharacterized protein YKR070W	score=4	range=192-210	strand=1
miR5658-x	XM_010328925.2	PREDICTED: Solanum lycopersicum transcription factor MYB58	score=4	range=459-476	strand=1
miR5658-x	XM_004250863.4	PREDICTED: Solanum lycopersicum ubiquitin-conjugating enzyme E2 20	score=4	range=14-31	strand=1
miR5658-x	XM_004237090.4	PREDICTED: Solanum lycopersicum protein MIZU-KUSSEI 1-like	score=4	range=550-567	strand=1
miR5658-x	XM_004229703.4	PREDICTED: Solanum lycopersicum APETALA2/ethylene response factor	score=4	range=624-641	strand=1
miR5658-x	XM_004251570.4	PREDICTED: Solanum lycopersicum protein SPEAR1-like	score=4	range=199-216	strand=1
miR5658-x	XM_004242311.4	PREDICTED: Solanum lycopersicum transcription factor MYB13-like	score=4	range=574-591	strand=1
miR5658-x	XM_004241931.4	PREDICTED: Solanum lycopersicum uncharacterized LOC101246541	score=4	range=179-196	strand=1
miR5658-x	XM_004250409.3	PREDICTED: Solanum lycopersicum ethylene-responsive transcription factor 1B-lik	score=4	range=53-70	strand=1
miR5658-x	XR_742919.3	PREDICTED: Solanum lycopersicum uncharacterized LOC104648970	score=4	range=5-22	strand=1
miR5658-x	XM_004236904.4	PREDICTED: Solanum lycopersicum nuclear pore complex protein NUP98A	score=4	range=1383-1399	strand=1
miR5658-x	XM_010321116.3	PREDICTED: Solanum lycopersicum nuclear pore complex protein NUP98A	score=4	range=1383-1399	strand=1
miR5658-x	NM_001247416.1	Solanum lycopersicum self-pruning G-box protein (SPGB), mRNA	score=4	range=46-63	strand=1
miR5658-x	XM_010321115.3	PREDICTED: Solanum lycopersicum nuclear pore complex protein NUP98A	score=4	range=1321-1337	strand=1
miR5658-x	XM_019213245.2	PREDICTED: Solanum lycopersicum nuclear pore complex protein NUP98A	score=4	range=1265-1281	strand=1
miR5658-x	XM_004251458.4	PREDICTED: Solanum lycopersicum uclacyanin 1-like	score=4	range=670-687	strand=1
miR5658-x	XM_026028466.1	PREDICTED: Solanum lycopersicum probable receptor-like protein kinase At1g49730	score=4	range=1303-1320	strand=1
miR5658-x	XM_010316928.2	PREDICTED: Solanum lycopersicum probable receptor-like protein kinase At1g49730	score=4	range=1302-1319	strand=1
miR5658-x	XM_004228519.4	PREDICTED: Solanum lycopersicum uncharacterized LOC101255523	score=4	range=170-188	strand=1
miR5658-x	XM_004241347.4	PREDICTED: Solanum lycopersicum uncharacterized LOC101248208	score=4	range=77-95	strand=1
miR5658-x	XM_004233673.4	PREDICTED: Solanum lycopersicum GATA transcription factor 19	score=4	range=1086-1103	strand=1
miR5658-x	XR_003243911.1	PREDICTED: Solanum lycopersicum uncharacterized LOC112940096	score=4	range=8190-8206	strand=1
miR5658-x	XR_002026362.2	PREDICTED: Solanum lycopersicum uncharacterized LOC109119145	score=4	range=261-278	strand=1
miR5658-x	NM_001323315.1	Solanum lycopersicum WRKY DNA binding protein 1	score=4	range=59-76	strand=1
miR5658-x	XR_740569.3	PREDICTED: Solanum lycopersicum uncharacterized LOC104646463	score=4	range=261-278	strand=1
miR5658-x	XM_004240230.4	PREDICTED: Solanum lycopersicum LOB domain-containing protein 1-like	score=4	range=678-695	strand=1
miR5658-x	XM_004242151.4	PREDICTED: Solanum lycopersicum ethylene-responsive transcription factor ERF003	score=4	range=298-316	strand=1
miR5658-x	XM_026029820.1	PREDICTED: Solanum lycopersicum uncharacterized LOC101247951	score=4	range=329-346	strand=1
miR5658-x	XM_010323657.3	PREDICTED: Solanum lycopersicum uncharacterized LOC101247951	score=4	range=305-322	strand=1
miR5658-x	XM_004234641.3	PREDICTED: Solanum lycopersicum uncharacterized LOC101256070	score=4	range=365-382	strand=1
miR5658-x	XM_004228329.4	PREDICTED: Solanum lycopersicum uncharacterized LOC101247951	score=4	range=225-242	strand=1
miR5658-x	NM_001247143.1	Solanum lycopersicum compound inflorescence (S), mRNA	score=4	range=406-423	strand=1
miR5658-x	XM_010317255.3	PREDICTED: Solanum lycopersicum protein SMAX1-LIKE 3	score=4	range=957-974	strand=1
miR5658-x	XM_004246670.4	PREDICTED: Solanum lycopersicum nitrate regulatory gene2 protein	score=4	range=150-167	strand=1
miR5658-x	XM_004228536.4	PREDICTED: Solanum lycopersicum protein SMAX1-LIKE 3	score=4	range=750-767	strand=1
miR5658-x	NM_001247873.2	Solanum lycopersicum transcription factor WRKY72 (WRKY72), mRNA	score=4	range=1072-1088	strand=1
miR5658-x	XM_010325927.3	PREDICTED: Solanum lycopersicum proteasome activator subunit 4	score=4	range=5554-5571	strand=1
miR5658-x	XM_004243895.4	PREDICTED: Solanum lycopersicum thermospermine synthase ACAULIS5-like	score=4	range=502-518	strand=1
miR5658-x	XM_019213880.2	PREDICTED: Solanum lycopersicum probable WRKY transcription factor 26	score=4	range=757-774	strand=1
miR5658-x	XM_019213879.2	PREDICTED: Solanum lycopersicum probable WRKY transcription factor 26	score=4	range=756-773	strand=1
miR5658-x	XM_010328684.3	PREDICTED: Solanum lycopersicum uncharacterized LOC104649446	score=4	range=4824-4840	strand=1
miR5658-x	XM_010328678.3	PREDICTED: Solanum lycopersicum uncharacterized LOC104649446	score=4	range=4822-4838	strand=1
miR5658-x	XM_010328675.3	PREDICTED: Solanum lycopersicum uncharacterized LOC104649446	score=4	range=4731-4747	strand=1
miR5658-x	XM_004242673.4	PREDICTED: Solanum lycopersicum protein NUCLEAR FUSION DEFECTIVE 4-like	score=4	range=1079-1096	strand=1
miR5658-x	XM_010320238.3	PREDICTED: Solanum lycopersicum uncharacterized LOC101260805	score=4	range=3327-3344	strand=1
miR5658-x	XM_004232796.4	PREDICTED: Solanum lycopersicum RNA polymerase II C-terminal domain phosphatase	score=4	range=189-206	strand=1
miR5658-x	XM_004247877.4	PREDICTED: Solanum lycopersicum ethylene-responsive transcription factor ERF098	score=4	range=340-357	strand=1
miR5658-x	XR_002026074.2	PREDICTED: Solanum lycopersicum uncharacterized LOC104644774	score=4	range=580-597	strand=1
miR5658-x	NM_001279339.1	Solanum lycopersicum protein argonaute 10 (AGO10), mRNA	score=4	range=536-553	strand=1
miR5658-x	XM_019211270.2	PREDICTED: Solanum lycopersicum protein argonaute 10 (AGO10), transcript varian	score=4	range=575-592	strand=1
miR5658-x	XM_004234218.4	PREDICTED: Solanum lycopersicum uncharacterized LOC101253357	score=4	range=393-409	strand=1
miR5658-x	NM_001247427.3	Solanum lycopersicum cullin 4 (cul4), mRNA	score=4	range=75-92	strand=1
miR5658-x	XM_004242283.3	PREDICTED: Solanum lycopersicum protein trichome birefringence-like 10	score=4	range=698-715	strand=1
miR5658-x	XM_004251403.4	PREDICTED: Solanum lycopersicum WUSCHEL-related homeobox 3-like	score=4	range=457-474	strand=1
miR5658-x	XM_010324046.3	PREDICTED: Solanum lycopersicum telomere repeat-binding protein 5	score=4	range=281-297	strand=1
miR5658-x	XM_026031748.1	PREDICTED: Solanum lycopersicum telomere repeat-binding protein 5	score=4	range=284-300	strand=1
miR5658-x	XM_026031749.1	PREDICTED: Solanum lycopersicum telomere repeat-binding protein 5	score=4	range=282-298	strand=1
miR5658-x	XM_004241173.4	PREDICTED: Solanum lycopersicum telomere repeat-binding protein 5	score=4	range=277-293	strand=1
miR5658-x	XR_740485.3	PREDICTED: Solanum lycopersicum uncharacterized LOC101258734	score=4	range=3009-3025	strand=1
miR5658-x	XR_003244083.1	PREDICTED: Solanum lycopersicum uncharacterized LOC101265173	score=4	range=1652-1669	strand=1
miR5658-x	XR_740489.3	PREDICTED: Solanum lycopersicum uncharacterized LOC101258734	score=4	range=2945-2961	strand=1
miR5658-x	XR_740484.3	PREDICTED: Solanum lycopersicum uncharacterized LOC101258734	score=4	range=2933-2949	strand=1
miR5658-x	XM_019214583.2	PREDICTED: Solanum lycopersicum telomere repeat-binding protein 5	score=4	range=281-297	strand=1
miR5658-x	XM_010320597.3	PREDICTED: Solanum lycopersicum uridine-cytidine kinase C	score=4	range=1962-1980	strand=1
miR5658-x	XM_019214584.2	PREDICTED: Solanum lycopersicum telomere repeat-binding protein 5	score=4	range=281-297	strand=1
miR5658-x	XM_019212752.2	PREDICTED: Solanum lycopersicum uncharacterized LOC101265510	score=4	range=374-390	strand=1
miR5658-x	XM_010324048.3	PREDICTED: Solanum lycopersicum telomere repeat-binding protein 5	score=4	range=281-297	strand=1
miR5658-x	XR_003246102.1	PREDICTED: Solanum lycopersicum uridine-cytidine kinase C	score=4	range=1962-1980	strand=1
miR5658-x	XM_004228590.4	PREDICTED: Solanum lycopersicum IRK-interacting protein	score=4	range=159-176	strand=1
miR5658-x	XR_003246100.1	PREDICTED: Solanum lycopersicum uridine-cytidine kinase C	score=4	range=2024-2042	strand=1
miR5658-x	XR_003247286.1	PREDICTED: Solanum lycopersicum telomere repeat-binding protein 5	score=4	range=287-303	strand=1
miR5658-x	NM_001279264.1	Solanum lycopersicum golden1-like protein (GLK1), mRNA	score=4	range=1181-1198	strand=1
miR5658-x	XM_026031750.1	PREDICTED: Solanum lycopersicum telomere repeat-binding protein 5	score=4	range=288-304	strand=1
miR5658-x	XR_003246099.1	PREDICTED: Solanum lycopersicum uridine-cytidine kinase C	score=4	range=1962-1980	strand=1
miR5658-x	XM_026030089.1	PREDICTED: Solanum lycopersicum uridine-cytidine kinase C	score=4	range=1962-1980	strand=1
miR5658-x	XR_003246101.1	PREDICTED: Solanum lycopersicum uridine-cytidine kinase C	score=4	range=1944-1962	strand=1
miR5658-x	XM_026030090.1	PREDICTED: Solanum lycopersicum uridine-cytidine kinase C	score=4	range=1962-1980	strand=1
miR5658-x	XM_026030091.1	PREDICTED: Solanum lycopersicum uridine-cytidine kinase C	score=4	range=1962-1980	strand=1
miR5658-x	XM_026030232.1	PREDICTED: Solanum lycopersicum trihelix transcription factor ASIL2	score=4	range=316-332	strand=1
miR5658-x	XM_004242375.4	PREDICTED: Solanum lycopersicum peptidyl-prolyl cis-trans isomerase FKBP62	score=4	range=1974-1991	strand=1
miR5658-x	XM_004235519.4	PREDICTED: Solanum lycopersicum trihelix transcription factor ASIL2	score=4	range=316-332	strand=1
miR5658-x	XM_004236040.4	PREDICTED: Solanum lycopersicum uridine-cytidine kinase C	score=4	range=1962-1980	strand=1
miR5658-x	XM_004241180.4	PREDICTED: Solanum lycopersicum protein TRM32	score=4	range=2023-2041	strand=1
miR5658-x	XM_010329020.3	PREDICTED: Solanum lycopersicum integrin-linked protein kinase 1-like	score=4	range=238-255	strand=1
miR5658-x	XM_026027899.1	PREDICTED: Solanum lycopersicum integrin-linked protein kinase 1-like	score=4	range=238-255	strand=1
miR5658-x	XM_010324057.3	PREDICTED: Solanum lycopersicum protein TRM32	score=4	range=1963-1981	strand=1
miR5658-x	XM_010329021.3	PREDICTED: Solanum lycopersicum integrin-linked protein kinase 1-like	score=4	range=237-254	strand=1
miR5658-x	XM_019215848.2	PREDICTED: Solanum lycopersicum integrin-linked protein kinase 1-like	score=4	range=239-256	strand=1
miR5658-x	XM_004249079.4	PREDICTED: Solanum lycopersicum G2/mitotic-specific cyclin S13-7	score=4	range=1428-1445	strand=1
miR5658-x	XM_010326543.3	PREDICTED: Solanum lycopersicum protein TIFY 5A-like	score=4	range=331-348	strand=1
miR5658-x	XM_004232189.4	PREDICTED: Solanum lycopersicum plant cysteine oxidase 2	score=4	range=74-91	strand=1
miR5658-x	XM_004242212.4	PREDICTED: Solanum lycopersicum protein BEARSKIN2	score=4	range=1334-1351	strand=1
miR5658-x	XM_004249080.4	PREDICTED: Solanum lycopersicum G2/mitotic-specific cyclin S13-7	score=4	range=1365-1382	strand=1
miR5658-x	XM_004238994.4	PREDICTED: Solanum lycopersicum putative methylesterase 11, chloroplastic	score=4	range=287-304	strand=1
miR5658-x	XM_004231564.4	PREDICTED: Solanum lycopersicum 5'-adenylylsulfate reductase 3, chloroplastic (	score=4	range=143-159	strand=1
miR5658-x	XM_010322249.3	PREDICTED: Solanum lycopersicum TCP transcription factor 23 (TCP23), transcript	score=4	range=341-357	strand=1
miR5658-x	XM_010322250.3	PREDICTED: Solanum lycopersicum TCP transcription factor 23 (TCP23), transcript	score=4	range=341-357	strand=1
miR5658-x	XM_026032576.1	PREDICTED: Solanum lycopersicum B3 domain-containing protein REM17-like	score=4	range=528-544	strand=1
miR5658-x	XM_010322251.3	PREDICTED: Solanum lycopersicum TCP transcription factor 23 (TCP23), transcript	score=4	range=341-357	strand=1
miR5658-x	XM_004245730.4	PREDICTED: Solanum lycopersicum GEM-like protein 5	score=4	range=30-47	strand=1
miR5658-x	XM_004240011.4	PREDICTED: Solanum lycopersicum ethylene-responsive transcription factor ERF038	score=4	range=243-260	strand=1
miR5658-x	XM_004237337.4	PREDICTED: Solanum lycopersicum transcription factor MYB53-like	score=4	range=543-561	strand=1
miR5658-x	XM_004247277.1	PREDICTED: Solanum lycopersicum fasciclin-like arabinogalactan protein 21	score=4	range=999-1016	strand=1
miR5658-x	NM_001247665.1	Solanum lycopersicum TCP transcription factor 23 (TCP23), mRNA	score=4	range=292-308	strand=1
miR5658-x	XM_019215543.1	PREDICTED: Solanum lycopersicum probable serine/threonine-protein kinase clkA (	score=4	range=919-935	strand=1
miR5658-x	NM_001279337.2	Solanum lycopersicum WRKY transcription factor 30 (SlWRKY30), mRNA	score=4	range=96-113	strand=1
miR5658-x	XM_004243438.4	PREDICTED: Solanum lycopersicum probable WRKY transcription factor 31	score=4	range=305-322	strand=1
miR5658-x	XM_026029497.1	PREDICTED: Solanum lycopersicum uncharacterized LOC101245418	score=4	range=245-261	strand=1
miR5658-x	XM_004228509.4	PREDICTED: Solanum lycopersicum nicotinamidase 2	score=4	range=140-158	strand=1
miR5658-x	XM_004229517.3	PREDICTED: Solanum lycopersicum transcription factor MUTE	score=4	range=486-502	strand=1
miR5658-x	XM_004244920.4	PREDICTED: Solanum lycopersicum F-box protein At5g46170	score=4	range=397-414	strand=1
miR5658-x	XM_026029412.1	PREDICTED: Solanum lycopersicum nicotinamidase 2	score=4	range=144-162	strand=1
miR5658-x	XM_004240594.4	PREDICTED: Solanum lycopersicum protein FANTASTIC FOUR 1-like	score=4	range=238-254	strand=1
miR5658-x	XM_010329129.3	PREDICTED: Solanum lycopersicum protein SHI RELATED SEQUENCE 3-like	score=4	range=270-286	strand=1
miR5658-x	XM_004248834.4	PREDICTED: Solanum lycopersicum protein SHI RELATED SEQUENCE 3-like	score=4	range=260-276	strand=1
miR5658-x	NM_001247100.2	Solanum lycopersicum probable pectate lyase P18 (9612), mRNA	score=4	range=1145-1162	strand=1
miR5658-x	XM_004244421.4	PREDICTED: Solanum lycopersicum bZIP transcription factor RISBZ4	score=4	range=314-331	strand=1
miR5658-x	XM_004232741.4	PREDICTED: Solanum lycopersicum transcription factor MYB74	score=4	range=641-657	strand=1
miR5658-x	XM_004241027.4	PREDICTED: Solanum lycopersicum ethylene-responsive transcription factor ERF016	score=4	range=412-429	strand=1
miR5658-x	NM_001348366.1	Solanum lycopersicum RNA-binding (RRM/RBD/RNP motifs) family protein	score=4	range=197-214	strand=1
miR5658-x	XM_010317496.2	PREDICTED: Solanum lycopersicum E3 ubiquitin-protein ligase CIP8-like	score=4	range=536-552	strand=1
miR5658-x	XM_004243657.4	PREDICTED: Solanum lycopersicum serine/threonine-protein kinase RIPK	score=4	range=1365-1382	strand=1
miR5658-x	XM_010314045.3	PREDICTED: Solanum lycopersicum protein FAF-like, chloroplastic	score=4	range=1632-1649	strand=1
miR5658-x	XM_004241310.4	PREDICTED: Solanum lycopersicum succinate dehydrogenase subunit 6, mitochondria	score=4	range=134-150	strand=1
miR5658-x	XM_004232967.4	PREDICTED: Solanum lycopersicum WRKY transcription factor 71-like	score=4	range=1029-1046	strand=1
miR5658-x	XM_004229329.2	PREDICTED: Solanum lycopersicum WRKY transcription factor 23	score=4	range=312-329	strand=1
miR5658-x	XM_004248695.4	PREDICTED: Solanum lycopersicum uncharacterized LOC101249124	score=4	range=139-156	strand=1
miR5658-x	XM_010324816.3	PREDICTED: Solanum lycopersicum uncharacterized LOC101249655	score=4	range=1296-1312	strand=1
miR5658-x	XM_010324815.3	PREDICTED: Solanum lycopersicum uncharacterized LOC101249655	score=4	range=1284-1300	strand=1
miR5658-x	XM_026028624.1	PREDICTED: Solanum lycopersicum uncharacterized LOC112940436	score=4	range=95-112	strand=1
miR5658-x	XM_026029384.1	PREDICTED: Solanum lycopersicum dof zinc finger protein DOF5.3-like	score=4	range=583-599	strand=1
miR5658-x	XR_003247377.1	PREDICTED: Solanum lycopersicum uncharacterized LOC101260738	score=4	range=735-753	strand=1
miR5658-x	XR_003247374.1	PREDICTED: Solanum lycopersicum uncharacterized LOC101260738	score=4	range=735-753	strand=1
miR5658-x	XR_003247375.1	PREDICTED: Solanum lycopersicum uncharacterized LOC101260738	score=4	range=735-753	strand=1
miR5658-x	XR_003247380.1	PREDICTED: Solanum lycopersicum uncharacterized LOC101260738	score=4	range=735-753	strand=1
miR5658-x	XR_003247383.1	PREDICTED: Solanum lycopersicum uncharacterized LOC101260738	score=4	range=735-753	strand=1
miR5658-x	XR_003247382.1	PREDICTED: Solanum lycopersicum uncharacterized LOC101260738	score=4	range=735-753	strand=1
miR5658-x	XR_003247381.1	PREDICTED: Solanum lycopersicum uncharacterized LOC101260738	score=4	range=735-753	strand=1
miR5658-x	XR_002028192.2	PREDICTED: Solanum lycopersicum uncharacterized LOC101260738	score=4	range=735-753	strand=1
miR5658-x	XR_003247376.1	PREDICTED: Solanum lycopersicum uncharacterized LOC101260738	score=4	range=735-753	strand=1
miR5658-x	XR_003247378.1	PREDICTED: Solanum lycopersicum uncharacterized LOC101260738	score=4	range=735-753	strand=1
miR5658-x	XR_003247379.1	PREDICTED: Solanum lycopersicum uncharacterized LOC101260738	score=4	range=735-753	strand=1
miR5658-x	XR_003247384.1	PREDICTED: Solanum lycopersicum uncharacterized LOC101260738	score=4	range=735-753	strand=1
miR5658-x	XR_742191.3	PREDICTED: Solanum lycopersicum HD domain-containing protein 2	score=4	range=137-154	strand=1
miR5658-x	XM_004238871.4	PREDICTED: Solanum lycopersicum pinin	score=4	range=863-880	strand=1
miR5658-x	XM_004242592.4	PREDICTED: Solanum lycopersicum HD domain-containing protein 2	score=4	range=139-156	strand=1
miR5658-x	XM_004245119.4	PREDICTED: Solanum lycopersicum dehydration-responsive element-binding protein	score=4	range=519-536	strand=1
miR5658-x	XM_010329127.3	PREDICTED: Solanum lycopersicum kinesin-like protein KIN-7D, mitochondrial	score=4	range=352-369	strand=1
miR5658-x	XM_004248645.4	PREDICTED: Solanum lycopersicum kinesin-like protein KIN-7D, mitochondrial	score=4	range=352-369	strand=1
miR5658-x	XM_004240635.4	PREDICTED: Solanum lycopersicum uncharacterized LOC101267123	score=4	range=101-119	strand=1
miR5658-x	XM_010323649.3	PREDICTED: Solanum lycopersicum uncharacterized LOC101267123	score=4	range=102-120	strand=1
miR5658-x	XM_004245963.3	PREDICTED: Solanum lycopersicum uncharacterized zinc finger CCHC domain-contain	score=4	range=1828-1845	strand=1
miR5658-x	XM_004250183.4	PREDICTED: Solanum lycopersicum transcription repressor KAN1	score=4	range=812-829	strand=1
miR5658-x	XM_010314424.3	PREDICTED: Solanum lycopersicum transcription repressor KAN1	score=4	range=819-836	strand=1
miR5658-x	XM_004246705.4	PREDICTED: Solanum lycopersicum trihelix transcription factor GT-3b	score=4	range=276-293	strand=1
miR5658-x	XM_004242920.4	PREDICTED: Solanum lycopersicum transcription factor MYBS3-like	score=4	range=577-594	strand=1
miR5658-x	XM_004246591.4	PREDICTED: Solanum lycopersicum uncharacterized LOC101265954	score=4	range=237-254	strand=1
miR5658-x	XM_010316224.3	PREDICTED: Solanum lycopersicum putative protein TPRXL	score=4	range=202-219	strand=1
miR5658-x	NM_001247416.1	Solanum lycopersicum self-pruning G-box protein (SPGB), mRNA	score=4	range=174-191	strand=1
miR5658-x	XM_026031811.1	PREDICTED: Solanum lycopersicum SPOROCYTELESS/NOOZLE-like protein (SPL), transc	score=4	range=1084-1101	strand=1
miR5658-x	XM_010317546.3	PREDICTED: Solanum lycopersicum compound inflorescence (S), transcript variant	score=4	range=1058-1075	strand=1
miR5658-x	XM_010317545.3	PREDICTED: Solanum lycopersicum compound inflorescence (S), transcript variant	score=4	range=1061-1078	strand=1
miR5658-x	NM_001348373.1	Solanum lycopersicum SPOROCYTELESS/NOOZLE-like protein (SPL), mRNA	score=4	range=273-290	strand=1
miR5658-x	XM_004245387.4	PREDICTED: Solanum lycopersicum pollen receptor-like kinase 4	score=4	range=423-440	strand=1
miR5658-x	XM_026029102.1	PREDICTED: Solanum lycopersicum putative cysteine-rich receptor-like protein ki	score=4	range=1997-2014	strand=1
miR5658-x	XM_004251570.4	PREDICTED: Solanum lycopersicum protein SPEAR1-like	score=4	range=391-408	strand=1
miR5658-x	NM_001279346.2	Solanum lycopersicum knotted homeodomain protein 4 (KN4), mRNA	score=4	range=179-196	strand=1
miR5658-x	XM_004243438.4	PREDICTED: Solanum lycopersicum probable WRKY transcription factor 31	score=4	range=326-343	strand=1
miR5658-x	XM_004244421.4	PREDICTED: Solanum lycopersicum bZIP transcription factor RISBZ4	score=4	range=284-301	strand=1
